# Supplementary material for: The gut microbial metabolic capacity of microbiome-humanized vs. wild type rodents reveals a likely dual role of intestinal bacteria in hepato-intestinal schistosomiasis
Source: PLoS Negl Trop Dis. 2022 Oct 24;16(10):e0010878. doi: 10.1371/journal.pntd.0010878 (PMC9633004; doi:10.1371/journal.pntd.0010878)
Supplement: S1 Table — Only genomes displaying mean breadth coverage ≥1% and mean depth coverage >0.01X were considered in each mouse line. nd = not detected. (XLSX) [file pntd.0010878.s008.xlsx]

## Sheet: Hoja1
S1 Table. List of bacterial genomes detected in faecal samples of wild type (WT) and/or human-microbiota-associated (HMA) mice by mapping of reads against reference bacterial genomes available from GenBank database. Only genomes displaying mean breadth coverage ≥1% and mean depth coverage > 0.01X were considered in each mouse line. nd = not detected.
	WT		HMA
Genome	Mean breadth coverage	Mean depth coverage	Mean breadth coverage	Mean depth coverage
[Bacteroides] pectinophilus ATCC 43243	0.0312342	0.461132	0.0311934	0.728058
[Clostridium] aerotolerans DSM 5434	0.0210396	0.16232	0.0163649	0.208239
[Clostridium] aminophilum DSM 10710	0.0227599	0.207143	0.0211473	0.331305
[Clostridium] asparagiforme DSM 15981	0.0564061	0.529332	0.351651	1.35531
[Clostridium] bolteae 90A9	0.0514822	0.459031	0.825605	6.94825
[Clostridium] celerecrescens 18A	0.024682	0.162082	0.0207057	0.222161
[Clostridium] citroniae WAL-17108	0.0450719	0.392004	0.270192	2.54214
[Clostridium] clostridioforme CM201	0.0762856	1.27599	0.155166	1.86974
[Clostridium] hylemonae DSM 15053	0.0697886	0.651701	0.69286	6.38942
[Clostridium] indolis DSM 755	0.0233582	0.126857	0.0203191	0.177577
[Clostridium] innocuum 2959	0.0114926	0.122509	0.730835	5.30045
[Clostridium] leptum DSM 753	0.0284071	0.265326	0.056809	0.556097
[Clostridium] methoxybenzovorans SR3	0.0233001	0.157313	0.0286072	0.264963
[Clostridium] methylpentosum DSM 5476	0.0262439	0.827387	0.0404325	0.589285
[Clostridium] polysaccharolyticum	0.0201729	0.306819	0.0113497	0.178065
[Clostridium] saccharolyticum WM1	0.0349088	0.262437	0.0337941	0.38104
[Clostridium] scindens ATCC 35704	0.138677	1.80654	0.202439	1.80367
[Clostridium] sphenoides JCM 1415	0.0221936	0.13562	0.0187274	0.163935
[Clostridium] sporosphaeroides DSM 1294	0.0237985	0.669711	0.0151908	0.436421
[Clostridium] symbiosum WAL-14163	0.0543219	0.569103	0.0642283	0.782312
[Eubacterium] cellulosolvens 6	0.0236344	0.229867	0.0149765	0.216328
[Eubacterium] eligens ATCC 27750	0.0367766	0.585633	0.0165069	0.309484
[Eubacterium] rectale ATCC 33656	0.0476545	0.747491	0.0531633	1.08676
[Ruminococcus] faecis JCM 15917	0.0428052	0.459469	0.0623371	1.03967
[Ruminococcus] gnavus AGR2154	0.0756713	0.887984	0.0907974	1.7679
[Ruminococcus] lactaris ATCC 29176	0.0614285	0.718231	0.0542326	0.903899
[Ruminococcus] torques ATCC 27756	0.0542639	0.585727	0.0522074	0.804076
Absiella argi	0.0137302	0.110193	0.0300972	0.293435
Absiella dolichum DSM 3991	0.0133543	0.0976837	0.0348265	0.527698
Acetatifactor muris	0.486366	16.2225	0.15488	9.02371
Acetitomaculum ruminis DSM 5522	0.0175033	0.286578	0.0110121	0.225876
Acetivibrio ethanolgignens	0.0708714	1.9619	0.0506695	7.2769
Acutalibacter muris	0.441325	8.3692	0.0547219	1.96077
Adlercreutzia equolifaciens DSM 19450	0.0224911	0.0736625	0.135803	0.307788
Adlercreutzia muris	0.589719	2.37183	0.129194	0.56393
Agathobaculum butyriciproducens	0.0416058	0.390292	0.0895784	1.2226
Agathobaculum desmolans ATCC 43058	0.0564925	0.959279	0.0965148	0.623622
Akkermansia muciniphila ATCC BAA-835	0.549021	2.99692	0.583672	112.846
Alistipes communis	0.131147	8.73491	0.0587207	1.64857
Alistipes dispar	0.196169	23.3038	0.0934097	2.12823
Alistipes finegoldii DSM 17242	0.164761	15.5453	0.90181	40.3107
Alistipes ihumii AP11	0.12138	4.87713	0.716722	4.40917
Alistipes indistinctus YIT 12060	0.0369034	0.660891	0.0176781	0.40999
Alistipes megaguti	0.161222	12.8435	0.0480939	0.86276
Alistipes onderdonkii subsp. vulgaris	0.135279	7.93105	0.759168	61.9509
Alistipes provencensis	0.16809	11.7162	0.216942	2.63604
Alistipes putredinis DSM 17216	0.113278	6.20785	0.0628803	3.55675
Alistipes senegalensis JC50	0.16872	15.6306	0.209138	4.94991
Alistipes shahii WAL 8301	0.17412	16.9466	0.5496	13.6073
Alistipes timonensis JC136	0.566138	12.1397	0.210665	2.00236
Alterileibacterium massiliense	0.0119034	0.296339	0.0103695	0.195287
Anaerobium acetethylicum	0.0199955	0.256956	0.0138883	0.234575
Anaerobutyricum hallii DSM 3353	0.0217024	0.3047	0.0264587	0.39859
Anaerobutyricum soehngenii	0.0359708	0.487966	0.0279665	0.54132
Anaerofustis stercorihominis DSM 17244	0.0107451	0.497189	0.185798	0.598509
Anaeromassilibacillus senegalensis	0.0142611	0.110595	0.0146923	0.128396
Anaerosacchriphilus polymeriproducens	0.0191485	0.291282	0.0110408	0.19249
Anaerosporobacter mobilis DSM 15930	0.0176105	0.586698	0.0112481	0.191167
Anaerostipes caccae DSM 14662	0.0433199	0.367641	0.62996	5.91638
Anaerostipes hadrus	0.027554	0.317214	0.0266423	0.415536
Anaerostipes rhamnosivorans	0.0271136	0.254489	0.125691	1.07279
Anaerotignum faecicola	0.0794912	0.611736	0.0706855	1.19801
Anaerotignum lactatifermentans DSM 14214	0.0637729	0.720098	0.0941842	1.20074
Anaerotruncus colihominis DSM 17241	0.103935	0.659362	0.389991	1.66324
Anaerotruncus massiliensis	0.0475739	0.411173	0.058992	0.944922
Anaerotruncus rubiinfantis	0.0312483	0.245835	0.0946519	0.869075
Angelakisella massiliensis	0.0721606	0.877194	0.105192	1.20262
Arabia massiliensis	0.0142893	0.0477347	0.0239177	0.0563355
Asaccharobacter celatus DSM 18785	0.0341604	0.107572	0.121541	0.255774
bacterium 0.1xD8-71	0.28922	13.9774	0.198447	12.4902
bacterium 0.1xD8-82	0.70329	15.9625	0.150674	8.77135
bacterium 1XD21-13	0.379851	8.0322	0.074531	2.74477
bacterium 1XD21-70	0.277529	7.3846	0.0913789	3.89561
bacterium 1XD42-1	0.802467	12.8694	0.0831233	2.53533
bacterium 1XD42-54	0.249393	7.56155	0.619735	4.94876
bacterium 1xD42-62	0.317309	17.9895	0.191301	11.6905
bacterium 1xD42-67	0.635077	27.8493	0.163748	4.44444
bacterium 1XD42-76	0.551634	7.9091	0.13179	3.14179
bacterium 1XD42-8	0.627985	9.71096	0.0765339	3.37321
bacterium 1xD42-87	0.799543	84.1782	0.295602	20.8729
bacterium 1XD42-94	0.549621	7.82927	0.13087	3.1103
bacterium 1xD8-48	0.697778	11.4485	0.15674	5.02763
bacterium 1xD8-6	0.28024	10.5882	0.106492	4.43406
bacterium 1XD8-76	0.344214	9.02204	0.0822011	4.01978
bacterium 1XD8-92	0.671888	20.6766	0.167117	7.99788
bacterium c-19	0.271888	1.99003	0.0169834	0.532157
bacterium C-53	0.212787	10.2409	0.13397	7.93554
bacterium D16-29	0.6858	34.7333	0.129025	5.95551
bacterium D16-36	0.280715	10.6991	0.10653	4.45862
bacterium D16-50	0.589873	27.9758	0.140353	9.94724
bacterium D16-51	0.171813	6.55445	0.0756408	1.99765
bacterium D16-54	0.736228	10.7075	0.104588	2.51157
bacterium D16-56	0.735522	10.6791	0.104598	2.51494
bacterium D16-59	0.171545	6.50578	0.0753783	1.92742
bacterium D16-63	0.388045	1.50909	0.0464288	0.121749
bacterium D16-76	0.548423	11.9305	0.0756591	2.38823
Bacteroidaceae bacterium	0.0319067	0.433349	0.115386	3.62365
Bacteroidales bacterium	0.0360091	0.910367	0.0251987	0.652535
Bacteroides acidifaciens	0.973462	122.252	0.0772025	3.11345
Bacteroides barnesiae DSM 18169 = JCM 13652	0.0315081	0.756982	0.0390283	2.86151
Bacteroides bouchesdurhonensis	0.0415118	1.25141	0.0746782	5.3774
Bacteroides caccae	0.0322378	0.807577	0.0333222	2.29601
Bacteroides caecimuri	0.737655	29.2422	0.211303	4.68075
Bacteroides caecimuris	0.923588	53.5808	0.226713	5.41356
Bacteroides cellulosilyticus	0.0228781	0.529702	0.744681	321.836
Bacteroides clarus YIT 12056	0.0296588	0.966436	0.805532	91.2273
Bacteroides congonensis	0.0848663	2.70663	0.0435292	1.31617
Bacteroides coprocola DSM 17136	0.0566622	1.53159	0.100853	7.17766
Bacteroides coprophilus DSM 18228 = JCM 13818	0.0358115	1.46445	0.0709541	9.71001
Bacteroides cutis	0.0376425	1.81249	0.0617865	10.8711
Bacteroides dorei CL03T12C01	0.241348	5.96159	0.859371	163.785
Bacteroides eggerthii DSM 20697	0.0429494	1.30313	0.0839993	5.58855
Bacteroides faecichinchillae JCM 17102	0.0347173	1.28874	0.0328205	3.42032
Bacteroides faecis MAJ27	0.0227086	0.586639	0.182627	12.4864
Bacteroides finegoldii CL09T03C10	0.0413736	1.11963	0.0829272	4.02615
Bacteroides fluxus YIT 12057	0.0818568	6.2164	0.0565199	4.82479
Bacteroides fragilis NCTC 9343	0.0204189	0.49218	0.866755	134.288
Bacteroides gallinarum DSM 18171 = JCM 13658	0.0388509	2.90307	0.0808824	10.4551
Bacteroides helcogenes P 36-108	0.0300909	0.993969	0.0270189	2.58681
Bacteroides heparinolyticus	0.0351484	0.96128	0.0205072	1.9418
Bacteroides ilei	0.0206568	0.490454	0.0337712	2.25532
Bacteroides intestinalis	0.0263475	0.737071	0.184741	23.3008
Bacteroides koreensis	0.0878298	1.13629	0.280203	5.84772
Bacteroides kribbi	0.0879223	1.14307	0.280034	5.84887
Bacteroides massiliensis B84634 = Timone 84634 = DSM 17679 = JCM 13223	0.0672434	2.18649	0.0887322	8.04155
Bacteroides mediterraneensis	0.0374328	1.10934	0.0514973	5.42268
Bacteroides ndongoniae	0.0435611	1.10614	0.0568046	5.39645
Bacteroides neonati	0.0161633	0.334652	0.019094	0.919462
Bacteroides nordii WAL 11050 = JCM 12987	0.0192871	0.584214	0.0381911	1.71004
Bacteroides oleiciplenus YIT 12058	0.0280789	0.738885	0.0813412	17.1698
Bacteroides ovatus	0.0949273	1.45437	0.248231	4.0798
Bacteroides plebeius DSM 17135	0.0406956	0.950241	0.0837779	9.25249
Bacteroides pyogenes	0.0248603	0.779279	0.0258514	1.89625
Bacteroides rodentium JCM 16496	0.434108	48.2305	0.367112	49.7769
Bacteroides salanitronis DSM 18170	0.0298083	1.0559	0.0346275	3.11678
Bacteroides salyersiae WAL 10018 = DSM 18765 = JCM 12988	0.0252701	0.802126	0.0411679	6.84929
Bacteroides sartorii	0.122605	10.5155	0.225046	24.3368
Bacteroides stercorirosoris JCM 17103	0.026312	1.19308	0.0970242	15.0833
Bacteroides stercoris ATCC 43183	0.072984	3.04618	0.11579	6.32118
Bacteroides thetaiotaomicron VPI-5482	0.0392132	1.0983	0.859747	129.431
Bacteroides timonensis	0.0170587	0.872904	0.405566	63.0975
Bacteroides togonis	0.0395194	1.16618	0.0367253	2.2584
Bacteroides uniformis	0.511001	73.8822	0.741718	255.248
Bacteroides vulgatus ATCC 8482	0.721082	35.0973	0.837852	283.06
Bacteroides xylanisolvens	0.208061	4.64191	0.686639	22.9714
Bacteroides xylanolyticus	0.0212969	0.180367	0.0160641	0.203084
Bacteroides zoogleoformans	0.0417002	1.24754	0.0185913	0.470415
Bariatricus massiliensis	0.0668657	0.987664	0.0478328	0.772446
Barnesiella intestinihominis YIT 11860	0.0318074	0.688476	0.935956	173.218
Barnesiella viscericola DSM 18177	0.0778719	2.86084	0.0625751	2.87333
Bittarella massiliensis	0.0465426	0.545282	0.0307114	0.205548
Blautia coccoides	0.0551466	1.66027	0.755466	4.88316
Blautia hansenii DSM 20583	0.0562012	0.764392	0.0599222	1.00017
Blautia hominis	0.0302454	0.263205	0.0284461	0.266965
Blautia hydrogenotrophica DSM 10507	0.0400056	0.501811	0.565239	2.65749
Blautia luti DSM 14534	0.0445297	0.613676	0.0954378	1.38543
Blautia marasmi	0.0365036	0.382502	0.0407034	0.36852
Blautia massiliensis	0.0534378	0.648471	0.0936168	1.376
Blautia obeum ATCC 29174	0.0437057	0.504579	0.117758	2.26794
Blautia producta ATCC 27340 = DSM 2950	0.0408821	0.443732	0.354561	1.68498
Blautia wexlerae	0.0531822	0.688949	0.0961981	1.48545
Butyricicoccus porcorum	0.0292162	0.256081	0.0374614	0.527565
Butyricicoccus pullicaecorum 1.2	0.0377771	0.390434	0.0968716	2.06844
Butyricimonas faecalis	0.0226218	0.679726	0.165152	9.5445
Butyricimonas faecihominis	0.0285001	1.21738	0.248567	6.70717
Butyricimonas synergistica DSM 23225	0.0114876	1.35988	0.0132028	0.686275
Butyricimonas virosa DSM 23226	0.0357293	4.70372	0.511531	9.75555
Butyrivibrio crossotus DSM 2876	0.0308259	0.583624	0.02897	0.622389
Caproiciproducens galactitolivorans	0.0140834	0.109818	0.0124871	0.164235
Catonella morbi ATCC 51271	0.0138562	0.263465	0.010717	0.184629
Christensenella timonensis	0.0104102	0.0680901	0.0197496	0.115441
Clostridiaceae bacterium	0.088725	1.18931	0.121899	2.83462
Clostridiales bacterium	0.0877229	0.813618	0.292629	1.13073
Clostridium cuniculi	0.0137394	0.171827	0.168357	1.68124
Clostridium indicum	0.0254019	0.236404	0.0293682	0.932886
Clostridium phoceensis	0.159847	1.89518	0.535454	2.67956
Clostridium transplantifaecale	0.0403465	0.323507	0.0326441	0.516677
Coprobacillus cateniformis	0.01897	0.149494	0.556913	2.21506
Coprococcus catus	0.0515951	0.775325	0.0596659	1.10737
Coprococcus comes ATCC 27758	0.0587166	0.633312	0.0672032	1.10353
Coprococcus eutactus ATCC 27759	0.0364589	0.485938	0.0361501	0.713
Coprococcus phoceensis	0.0515816	0.667947	0.0650216	0.742932
Culturomica massiliensis	0.0440268	1.51229	0.0611569	2.23486
Cuneatibacter caecimuris	0.0680847	1.26865	0.0673747	3.66581
Dorea formicigenerans ATCC 27755	0.0787061	0.740519	0.0896199	1.7767
Dorea longicatena DSM 13814	0.0789861	0.719509	0.0684	1.32414
Dorea phocaeensis	0.103477	1.0487	0.13754	4.87633
Duncaniella muris	0.885604	182.876	0.0106582	0.433116
Dysgonomonas massiliensis	0.0117064	0.184108	0.0156195	0.682742
Dysosmobacter welbionis	0.247414	8.12821	0.855534	14.2236
Eggerthellaceae bacterium	0.0118506	0.0383813	0.0230651	0.0550589
Eisenbergiella massiliensis	0.0630046	1.05282	0.567111	5.18049
Eisenbergiella tayi	0.0460233	0.824267	0.37002	2.03181
Emergencia timonensis	0.0454826	0.451904	0.0369916	0.35765
Enterocloster aldensis	0.0425496	0.355593	0.763916	8.4612
Enterocloster lavalensis	0.0583029	0.490995	0.527698	2.02604
Enterorhabdus caecimuris B7	0.453752	1.79227	0.0973244	0.387981
Enterorhabdus mucosicola DSM 19490	0.39728	1.13981	0.706497	5.00273
Eubacteriaceae bacterium	0.0330251	0.490713	0.060683	0.966655
Eubacterium coprostanoligenes	0.0551904	2.30407	0.0291066	1.66706
Eubacterium maltosivorans	0.0156576	0.15108	0.0205471	0.247212
Eubacterium oxidoreducens	0.0228818	0.37888	0.0153195	0.383277
Eubacterium plexicaudatum ASF492	0.361469	23.6741	0.177725	9.81003
Eubacterium pyruvativorans	0.01562	0.108686	0.0115521	0.112443
Eubacterium ramulus ATCC 29099	0.051098	0.738799	0.0831356	0.959412
Eubacterium uniforme	0.0147808	0.25649	0.0110956	0.252072
Eubacterium ventriosum ATCC 27560	0.0390619	0.594853	0.0680668	0.673709
Eubacterium xylanophilum ATCC 35991	0.0230306	0.488239	0.0199905	0.393896
Evtepia gabavorous	0.150495	1.7399	0.803735	4.33333
Extibacter muris	0.101085	2.19055	0.0677261	1.25478
Faecalibacterium prausnitzii A2-165	0.0609476	0.739344	0.0910729	1.04695
Faecalicatena contorta	0.0432793	0.544421	0.416123	1.60252
Faecalicatena fissicatena	0.0363793	0.404783	0.0366151	0.413521
Faecalicatena orotica	0.0368407	0.372614	0.0281705	0.373803
Faecalimonas umbilicata	0.0514137	0.580286	0.0604267	1.28584
Faecalitalea cylindroides T2-87	0.0116137	0.0998073	0.0601619	0.876039
Flavonifractor plautii	0.206432	3.90438	0.872234	14.5621
Fournierella massiliensis	0.0489587	0.610174	0.103355	0.805688
Frisingicoccus caecimuris	0.0535181	0.841447	0.0870642	2.434
Fusicatenibacter saccharivorans	0.0533013	0.707325	0.0820751	1.49291
Fusobacterium naviforme	0.0351028	0.430429	0.031407	0.530615
Gemmiger formicilis	0.038947	0.392568	0.0408918	0.406391
Gordonibacter pamelaeae 7-10-1-b	0.0126888	0.0403651	0.293049	0.682
Gordonibacter urolithinfaciens	0.0127908	0.0357953	0.0646992	0.128533
Harryflintia acetispora	0.0344613	0.273959	0.0387142	0.506317
Hespellia stercorisuis DSM 15480	0.051906	0.597435	0.0323307	0.493253
Holdemania filiformis DSM 12042	0.0115524	0.174547	0.779959	7.05047
Hungatella effluvii	0.0424675	0.997415	0.526864	2.49657
Hungatella hathewayi DSM 13479	0.0348847	0.353212	0.321525	1.70626
Intestinibacillus massiliensis	0.0302875	0.25135	0.0810271	0.364572
Intestinimonas butyriciproducens	0.0858355	0.712543	0.215	0.890124
Intestinimonas massiliensis	0.169652	2.56239	0.102803	0.941875
Intestinimonas timonensis	0.157223	2.61698	0.141209	2.27945
Kineothrix alysoides	0.0477997	0.883124	0.0369275	1.28905
Lachnoclostridium edouardi	0.0735645	0.895843	0.0858138	1.10431
Lachnoclostridium pacaense	0.0341718	0.278701	0.0897885	0.670809
Lachnoclostridium phocaeense	0.0978844	1.19419	0.0887775	1.4239
Lacrimispora algidixylanolytica	0.0147593	0.123633	0.0107859	0.132321
Lacrimispora amygdalina	0.0230966	0.210013	0.0181669	0.254136
Lacrimispora sphenoides	0.0201656	0.121905	0.0171443	0.144422
Lactonifactor longoviformis DSM 17459	0.0502102	1.14573	0.242661	1.03831
Lawsonibacter asaccharolyticus	0.145205	1.70532	0.467477	2.07493
Longibaculum muris	0.0359158	1.04525	0.11384	1.45417
Mailhella massiliensis	0.0193577	0.194463	0.0205932	0.117966
Marasmitruncus massiliensis	0.0199877	0.182633	0.0208247	0.375
Marvinbryantia formatexigens DSM 14469	0.0889059	1.60594	0.209246	2.85519
Massilicoli timonensis	0.0302704	0.308041	0.0568124	1.11872
Massilimaliae massiliensis	0.0156103	0.171132	0.0262437	0.169987
Massilimaliae timonensis	0.0169619	0.136856	0.170816	0.495779
Massilimicrobiota timonensis	0.0155266	0.0934364	0.243051	1.17571
Massilioclostridium coli	0.017645	0.171107	0.049958	0.413415
Massilistercora timonensis	0.140903	1.52355	0.107333	1.48788
Mediterranea massiliensis	0.0534988	1.77485	0.063121	5.51271
Mediterraneibacter butyricigenes	0.064089	0.708131	0.0597656	0.92529
Mediterraneibacter glycyrrhizinilyticus JCM 13369	0.0734617	0.777372	0.0706659	1.1998
Mediterraneibacter massiliensis	0.054078	0.570386	0.120073	0.812707
Merdibacter massiliensis	0.0161038	0.136847	0.0518647	0.594517
Merdimonas faecis	0.117423	1.40002	0.103764	1.69352
Monoglobus pectinilyticus	0.010975	0.0870735	0.0144805	0.119129
Muribaculum intestinale	0.959279	75.0431	0.0139538	0.810075
Muricomes intestini	0.0370714	0.394994	0.0271505	0.521091
Murimonas intestini	0.0326927	0.42866	0.0287816	0.417934
Negativibacillus massiliensis	0.0233277	0.438743	0.874185	16.9744
Neglecta timonensis	0.0379264	0.357801	0.230616	0.79727
Neobittarella massiliensis	0.0214705	0.190188	0.237568	1.57928
Odoribacter splanchnicus DSM 20712	0.0611095	3.1895	0.888486	29.4521
Oscillibacter ruminantium GH1	0.100137	1.3799	0.0277109	0.314001
Oscillibacter valericigenes Sjm18-20	0.0759635	1.0177	0.0177469	0.18921
Oscillospiraceae bacterium	0.0751883	1.1651	0.129036	2.10501
Parabacteroides acidifaciens	0.0200884	0.548887	0.0359562	1.37881
Parabacteroides bouchesdurhonensis	0.0304773	0.895406	0.0454073	2.05241
Parabacteroides chinchillae	0.0326158	4.37379	0.020775	0.894915
Parabacteroides distasonis ATCC 8503	0.788155	15.0851	0.80581	84.5511
Parabacteroides goldsteinii DSM 19448 = WAL 12034	0.458374	6.9573	0.915715	254.29
Parabacteroides gordonii MS-1 = DSM 23371	0.0441869	1.73644	0.0691807	10.205
Parabacteroides johnsonii DSM 18315	0.0333617	1.17007	0.659847	41.9349
Parabacteroides massiliensis	0.0182487	0.680562	0.0794901	5.35072
Parabacteroides merdae	0.0355654	1.30811	0.30094	14.7497
Parabacteroides provencensis	0.0123291	0.503088	0.020494	1.10352
Parabacteroides timonensis	0.0133639	0.262493	0.021406	1.14888
Paraprevotella clara YIT 11840	0.0219013	0.803973	0.041801	7.88104
Paraprevotella xylaniphila YIT 11841	0.0262095	0.592399	0.0665731	5.21489
Parasporobacterium paucivorans DSM 15970	0.0163747	0.198969	0.0103792	0.156184
Parasutterella excrementihominis YIT 11859	0.069447	0.761969	0.827703	51.614
Parvibacter caecicola	0.100602	0.242203	0.024884	0.0809849
Phascolarctobacterium succinatutens YIT 12067	0.0116483	0.0643683	0.0293671	0.452483
Phocea massiliensis	0.0477119	0.409815	0.0355352	0.373024
Porphyromonadaceae bacterium	0.80644	46.5387	0.0195624	0.607396
Porphyromonas somerae DSM 23386	0.0255379	0.63739	0.0258605	1.35682
Prevotella amnii DSM 23384 = JCM 14753	0.0129418	0.214249	0.0152894	0.93645
Prevotella baroniae DSM 16972 = JCM 13447	0.0264877	0.84484	0.0199946	1.26361
Prevotella bivia DSM 20514	0.0161511	0.271181	0.0165245	1.02485
Prevotella buccalis ATCC 35310	0.0180716	0.807321	0.0159738	0.827816
Prevotella colorans	0.0129998	0.267316	0.0179161	1.19739
Prevotella corporis DSM 18810 = JCM 8529	0.0235856	0.436771	0.0258992	1.62722
Prevotella disiens JCM 6334 = ATCC 29426	0.0182826	0.487298	0.0123916	0.623531
Prevotella ihumii	0.0125421	0.226169	0.0204693	1.06869
Prevotella koreensis	0.0224666	0.660341	0.0116837	0.560976
Prevotella lascolaii	0.051661	1.82648	0.0598379	3.71249
Prevotella marseillensis	0.0429228	1.27982	0.0370239	2.23327
Prevotella marshii DSM 16973 = JCM 13450	0.0129561	0.327591	0.0101049	0.634952
Prevotella rara	0.0401282	1.2999	0.0361229	1.81928
Prevotella stercorea DSM 18206	0.0622443	1.71361	0.0614863	8.85747
Prevotella timonensis 4401737 = DSM 22865 = JCM 15640	0.0109594	0.463195	0.0254809	1.31495
Provencibacterium massiliense	0.0412287	0.410455	0.069057	0.762485
Pseudobutyrivibrio ruminis HUN009	0.0139586	0.217991	0.0106327	0.170419
Pseudobutyrivibrio xylanivorans	0.0122391	0.208096	0.0109825	0.195954
Pseudoflavonifractor capillosus ATCC 29799	0.146293	2.65334	0.135785	1.38447
Pseudoruminoccoccus massiliensis	0.0231679	0.498739	0.0179061	0.263466
Riemerella columbina DSM 16469	0.01958	0.337435	0.0201189	0.834607
Rikenella microfusus DSM 15922	0.0469496	1.28591	0.0337437	1.58471
Rikenellaceae bacterium	0.141921	8.56851	0.871045	96.2369
Robinsoniella peoriensis	0.0235254	0.345321	0.0202703	0.34048
Roseburia faecis	0.0592917	1.02847	0.0518762	1.21957
Roseburia hominis A2-183	0.0911207	1.50205	0.139062	4.03468
Roseburia intestinalis L1-82	0.0725373	1.2865	0.0721762	2.16041
Roseburia inulinivorans DSM 16841	0.0709674	1.27163	0.0946601	2.81136
Rubneribacter badeniensis	0.0113447	0.0405177	0.0160786	0.0544078
Ruminococcus callidus ATCC 27760	0.0181913	0.214926	0.0164027	0.295669
Ruminococcus champanellensis 18P13 = JCM 17042	0.0234314	0.250905	0.0203537	0.271987
Ruminococcus gauvreauii DSM 19829	0.0621027	1.99477	0.835216	10.0957
Ruthenibacterium lactatiformans	0.0561169	0.485247	0.327067	1.18612
Sanguibacteroides justesenii	0.0104423	0.326873	0.0272808	7.35265
Schaedlerella arabinosiphila	0.525559	11.713	0.0774586	2.78682
Sellimonas intestinalis	0.0737553	1.06697	0.252617	2.21428
Shuttleworthia satelles DSM 14600	0.0229521	0.22123	0.0126254	0.207245
Staphylococcus nepalensis	0.0859899	0.188781	0.154965	0.362715
Stomatobaculum longum	0.0232314	0.23122	0.0252964	0.343656
Subdoligranulum variabile DSM 15176	0.0507626	0.698496	0.0515275	0.62252
Traorella massiliensis	0.018027	0.161864	0.0249445	0.248379
Turicibacter sanguinis PC909	0.0117139	0.0822733	0.0358927	0.435087
Tyzzerella nexilis	0.0490349	0.427652	0.058716	0.688442
[Clostridium] fimetarium	0.0114765	0.158791	nd
[Clostridium] populeti	0.0158844	0.264942	nd
[Clostridium] viride DSM 6836	0.0122493	0.105689	nd
[Eubacterium] siraeum DSM 15702	0.0199629	0.336984	nd
Acetanaerobacterium elongatum	0.0115683	0.0946559	nd
Alloprevotella tannerae ATCC 51259	0.0124177	0.431928	nd
Aminipila butyrica	0.0101983	0.0609528	nd
Anaerocolumna aminovalerica	0.0130606	0.173904	nd
Anaerocolumna jejuensis DSM 15929	0.0128074	0.156753	nd
Anaerocolumna xylanovorans DSM 12503	0.0137075	0.182939	nd
Anaerotignum neopropionicum	0.016906	0.126892	nd
Anaerotignum propionicum DSM 1682	0.021484	0.154846	nd
Bacilliculturomica massiliensis	0.0127494	0.102818	nd
bacterium J10(2018)	0.747859	42.8846	nd
bacterium MS4	0.0108309	0.0533926	nd
Bilophila wadsworthia ATCC 49260	0.0425773	0.592645	nd
Butyrivibrio hungatei	0.0118136	0.182592	nd
Butyrivibrio proteoclasticus B316	0.0116947	0.18878	nd
Caprobacter fermentans	0.011736	0.123993	nd
Clostridium jeddahense	0.0110534	0.0837008	nd
Coriobacteriaceae bacterium	0.0169936	0.0802689	nd
Defluviitalea phaphyphila	0.010537	0.0856428	nd
Desulfovibrio fairfieldensis	0.140297	0.813302	nd
Desulfovibrio legallii	0.0313451	0.192727	nd
Desulfovibrio piger	0.0403525	0.284323	nd
Desulfovibrio termitidis HI1	0.0111281	0.0807069	nd
Desulfovibrionaceae bacterium	0.139089	0.790946	nd
Ethanoligenens harbinense YUAN-3	0.0128174	0.105905	nd
Eubacterium ruminantium	0.0118344	0.196554	nd
Faecalibaculum rodentium	0.0190481	0.0714994	nd
Firmicutes bacterium	0.0107879	0.0531629	nd
Hallella seregens ATCC 51272	0.0189967	0.432508	nd
Herbinix hemicellulosilytica	0.016069	0.172661	nd
Herbinix luporum	0.0152624	0.186086	nd
Johnsonella ignava ATCC 51276	0.0105654	0.147635	nd
Lachnoanaerobaculum gingivalis	0.012085	0.15036	nd
Lachnoanaerobaculum orale	0.0128817	0.15116	nd
Lachnoanaerobaculum saburreum DSM 3986	0.0117465	0.185088	nd
Lachnoanaerobaculum umeaense	0.012154	0.187489	nd
Lachnobacterium bovis DSM 14045	0.0169731	0.278019	nd
Lachnoclostridium phytofermentans ISDg	0.0122145	0.151675	nd
Lachnospira multipara ATCC 19207	0.011528	0.121445	nd
Lachnospira pectinoschiza	0.0126671	0.134139	nd
Lachnospiraceae bacterium	0.0117084	0.17108	nd
Lachnotalea glycerini	0.0165049	0.278109	nd
Lactobacillaceae bacterium	0.327371	7.22681	nd
Lactobacillus acidophilus	0.0125058	0.272967	nd
Lactobacillus animalis KCTC 3501 = DSM 20602	0.0970699	3.93984	nd
Lactobacillus apodemi DSM 16634 = JCM 16172	0.0119784	0.86437	nd
Lactobacillus gasseri ATCC 33323 = JCM 1131	0.0198305	0.155709	nd
Lactobacillus intestinalis DSM 6629	0.45345	31.0611	nd
Lactobacillus johnsonii NCC 533	0.511589	14.4986	nd
Lactobacillus murinus	0.802194	73.4423	nd
Lactobacillus paragasseri	0.0194865	0.173027	nd
Lactobacillus reuteri DSM 20016	0.432441	11.3166	nd
Lactobacillus taiwanensis DSM 21401	0.0560454	0.88794	nd
Millionella massiliensis	0.0271159	0.619012	nd
Mobilisporobacter senegalensis	0.0141663	0.178743	nd
Mucispirillum schaedleri ASF457	0.850764	96.488	nd
Muribaculaceae bacterium	0.782523	137.793	nd
Odoribacter laneus YIT 12061	0.0269564	1.06873	nd
Oribacterium asaccharolyticum ACB7	0.0148222	0.133122	nd
Oribacterium parvum ACB1	0.0117963	0.107239	nd
Oribacterium sinus F0268	0.0107454	0.0950655	nd
Papillibacter cinnamivorans DSM 12816	0.0276519	0.296075	nd
Paramuribaculum intestinale	0.861505	169.641	nd
Porphyromonas loveana	0.0104344	0.287805	nd
Prevotella aff. ruminicola Tc2-24	0.0155546	0.543595	nd
Prevotella brevis ATCC 19188	0.0142205	0.459026	nd
Prevotella brunnea	0.0109912	0.778426	nd
Prevotella buccae ATCC 33574	0.0199968	0.749249	nd
Prevotella copri DSM 18205	0.0127503	0.374324	nd
Prevotella dentalis DSM 3688	0.020524	0.426164	nd
Prevotella dentasini JCM 15908	0.0144287	0.43854	nd
Prevotella denticola F0289	0.0129828	0.340695	nd
Prevotella multiformis DSM 16608	0.0193137	0.456795	nd
Prevotella pectinovora	0.0286729	1.21212	nd
Prevotella ruminicola 23	0.0121511	0.363565	nd
Prevotellamassilia timonensis	0.0257779	0.640794	nd
Ruminococcus bicirculans	0.0156237	0.202764	nd
Ruminococcus bromii	0.0125009	0.252556	nd
Ruminococcus flavefaciens ATCC 19208	0.0110452	0.166342	nd
Sporobacter termitidis DSM 10068	0.015781	0.211494	nd
Staphylococcus lentus	0.0573356	0.111082	nd
Streptococcus danieliae	0.0804995	0.176504	nd
Tannerella forsythia 92A2	0.0135693	0.266555	nd
[Clostridium] cocleatum	nd		0.0210388	0.25066
[Clostridium] saccharogumia DSM 17460	nd		0.0229815	0.306605
[Clostridium] spiroforme DSM 1552	nd		0.0187924	0.114544
Akkermansiaceae bacterium	nd		0.273034	35.1315
bacterium LF-3	nd		0.0231024	0.114515
Bacteroides reticulotermitis JCM 10512	nd		0.0105296	0.351544
Christensenella minuta	nd		0.0193786	0.424602
Clostridium celatum DSM 1785	nd		0.0284087	0.155457
Clostridium saudiense	nd		0.0465428	0.281189
Coprobacter fastidiosus NSB1	nd		0.731382	19.1962
Criibacterium bergeronii	nd		0.0250676	0.173634
Eggerthella lenta DSM 2243	nd		0.0698462	0.136395
Eggerthella sinensis	nd		0.0120752	0.0361858
Eggerthella timonensis	nd		0.0143795	0.038473
Enterococcus faecium	nd		0.010078	0.0188985
Enterococcus lactis	nd		0.0621955	0.113573
Enteroscipio rubneri	nd		0.0132242	0.0426511
Erysipelatoclostridium ramosum DSM 1402	nd		0.256624	1.16043
Erysipelotrichaceae bacterium	nd		0.0287768	0.2379
Faecalibacillus faecis	nd		0.0191534	0.142931
Faecalibacillus intestinalis	nd		0.0202742	0.135752
Faecalicoccus pleomorphus DSM 20574	nd		0.0121104	0.112234
Holdemanella biformis DSM 3989	nd		0.0172917	0.285253
Holdemania massiliensis AP2	nd		0.0597228	0.537039
Longicatena caecimuris	nd		0.134475	0.476543
Parabacteroides pacaensis	nd		0.0123354	0.882943
Phascolarctobacterium faecium	nd		0.868545	28.2099
Raoultibacter massiliensis	nd		0.0374261	0.0702227
Romboutsia ilealis	nd		0.030779	0.150108
Senegalimassilia anaerobia JC110	nd		0.011315	0.0362185
Solobacterium moorei DSM 22971	nd		0.0197937	0.31537
