# Supplementary material for: The gut microbial metabolic capacity of microbiome-humanized vs. wild type rodents reveals a likely dual role of intestinal bacteria in hepato-intestinal schistosomiasis
Source: PLoS Negl Trop Dis. 2022 Oct 24;16(10):e0010878. doi: 10.1371/journal.pntd.0010878 (PMC9633004; doi:10.1371/journal.pntd.0010878)
Supplement: S2 Table — (A) Metabolic pathways identified in at least 5 fecal samples of wild type (WT) and/or human-microbiota-associated (HMA) mice by HUMAnN3. (B) Metabolic pathways identified only in WT samples, stratified by known and unclassified organisms. (C) Metabolic pathways identified only in HMA samples, stratified by known and unclassified organisms. (XLSX) [file pntd.0010878.s009.xlsx]

## Sheet: (A) 
S2 Table. Metabolic pathways. (A) Metabolic pathways identified in at least 5 faecal samples of wild type (WT) and/or human-microbiota-associated (HMA) mice by HUMAnN3.
Pathway	Mouse line	WT			HMA
		Mean1	SD2	Nº Samples3	Mean1	SD2	Nº Samples3
PWY-7219: adenosine ribonucleotides de novo biosynthesis	WT/HMA	409.895	98.7366	14	429.818	55.5483	14
PWY-6609: adenine and adenosine salvage III	WT/HMA	382.808	94.2094	14	361.802	58.1581	14
TRNA-CHARGING-PWY: tRNA charging	WT/HMA	363.494	81.8447	14	323.352	38.4004	14
PWY-6700: queuosine biosynthesis I (de novo)	WT/HMA	337.966	79.5445	14	349.117	50.2211	14
PWY-3841: folate transformations II (plants)	WT/HMA	324.423	77.8676	14	333.62	44.4746	14
DTDPRHAMSYN-PWY: dTDP-&beta;-L-rhamnose biosynthesis	WT/HMA	321.052	97.2143	14	523.107	71.7098	14
PWY-7221: guanosine ribonucleotides de novo biosynthesis	WT/HMA	319.338	80.6961	14	409.903	60.1949	14
PWY-5686: UMP biosynthesis I	WT/HMA	318.694	79.9129	14	367.292	51.409	14
PWY-6122: 5-aminoimidazole ribonucleotide biosynthesis II	WT/HMA	271.559	86.7681	14	308.042	42.2269	14
PWY-6277: superpathway of 5-aminoimidazole ribonucleotide biosynthesis	WT/HMA	271.559	86.7681	14	308.042	42.2269	14
ILEUSYN-PWY: L-isoleucine biosynthesis I (from threonine)	WT/HMA	271.148	76.7691	14	367.844	46.2567	14
PWY-7111: pyruvate fermentation to isobutanol (engineered)	WT/HMA	271.148	76.7691	14	367.844	46.2567	14
VALSYN-PWY: L-valine biosynthesis	WT/HMA	271.148	76.7691	14	367.844	46.2567	14
1CMET2-PWY: folate transformations III (E. coli)	WT/HMA	262.584	66.8159	14	330.625	43.7427	14
PEPTIDOGLYCANSYN-PWY: peptidoglycan biosynthesis I (meso-diaminopimelate containing)	WT/HMA	258.93	71.1398	14	342.458	41.9584	14
PWY-5695: inosine 5'-phosphate degradation	WT/HMA	255.124	80.2238	14	360.658	55.5262	14
PWY-6387: UDP-N-acetylmuramoyl-pentapeptide biosynthesis I (meso-diaminopimelate containing)	WT/HMA	252.182	71.3118	14	340	41.8667	14
PWY-5667: CDP-diacylglycerol biosynthesis I	WT/HMA	244.663	70.6584	14	322.076	41.7756	14
PWY0-1319: CDP-diacylglycerol biosynthesis II	WT/HMA	244.663	70.6584	14	322.076	41.7756	14
PWY-6737: starch degradation V	WT/HMA	235.656	76.445	14	319.425	68.8827	14
NONMEVIPP-PWY: methylerythritol phosphate pathway I	WT/HMA	234.089	63.948	14	354.432	47.5918	14
PWY-6151: S-adenosyl-L-methionine salvage I	WT/HMA	233.196	64.2671	14	256.901	47.9108	14
PWY-6121: 5-aminoimidazole ribonucleotide biosynthesis I	WT/HMA	232.519	70.7791	14	323.203	43.9464	14
PWY-6385: peptidoglycan biosynthesis III (mycobacteria)	WT/HMA	228.486	65.4755	14	342.824	43.1285	14
PWY-1042: glycolysis IV	WT/HMA	228.454	51.0271	14	289.542	42.9386	14
COA-PWY-1: superpathway of coenzyme A biosynthesis III (mammals)	WT/HMA	223.087	59.3433	14	357.551	53.1359	14
PWY-6163: chorismate biosynthesis from 3-dehydroquinate	WT/HMA	221.939	61.3403	14	343.732	44.4545	14
PWY-6386: UDP-N-acetylmuramoyl-pentapeptide biosynthesis II (lysine-containing)	WT/HMA	219.661	65.6252	14	334.884	41.9099	14
PWY-7229: superpathway of adenosine nucleotides de novo biosynthesis I	WT/HMA	218.601	60.7933	14	345.279	46.6222	14
PWY-5097: L-lysine biosynthesis VI	WT/HMA	210.652	52.6287	14	290.682	37.5874	14
PWY-6123: inosine-5'-phosphate biosynthesis I	WT/HMA	210.392	69.6284	14	337.653	49.9837	14
PWY-2942: L-lysine biosynthesis III	WT/HMA	205.528	52.7829	14	292.69	41.2446	14
PWY-6124: inosine-5'-phosphate biosynthesis II	WT/HMA	205.315	71.244	14	326.473	49.3186	14
PWY0-1296: purine ribonucleosides degradation	WT/HMA	201.152	62.6455	14	137.751	39.2065	14
ARO-PWY: chorismate biosynthesis I	WT/HMA	199.925	57.597	14	304.743	39.9782	14
PANTO-PWY: phosphopantothenate biosynthesis I	WT/HMA	199.846	50.5954	14	292.14	46.2908	14
PANTOSYN-PWY: superpathway of coenzyme A biosynthesis I (bacteria)	WT/HMA	197.891	51.7274	14	303.082	45.5146	14
HISTSYN-PWY: L-histidine biosynthesis	WT/HMA	196.902	57.0358	14	328.065	50.1125	14
PWY-4242: Pantothenate and coenzyme A biosynthesis III (SSGCID*)	WT/HMA	196.877	53.6875	14	300.564	38.728	14
COA-PWY: coenzyme A biosynthesis I (prokaryotic)	WT/HMA	193.374	52.5324	14	306.103	43.2854	14
BRANCHED-CHAIN-AA-SYN-PWY: superpathway of branched chain amino acid biosynthesis	WT/HMA	191.764	60.8751	14	233.278	43.264	14
PWY-5973: cis-vaccenate biosynthesis	WT/HMA	191.164	64.3557	14	358.587	57.1039	14
PYRIDNUCSYN-PWY: NAD de novo biosynthesis I (from aspartate)	WT/HMA	188.767	61.8274	14	273.716	39.1573	14
RIBOSYN2-PWY: flavin biosynthesis I (bacteria and plants)	WT/HMA	187.774	49.1459	14	321.591	52.9321	14
PWY-841: superpathway of purine nucleotides de novo biosynthesis I	WT/HMA	181.967	53.3933	14	285.18	38.7682	14
PWY-6703: preQ0 biosynthesis	WT/HMA	180.685	54.0289	14	281.195	53.4151	14
PWY-7663: gondoate biosynthesis (anaerobic)	WT/HMA	177.4	62.2608	14	336.939	54.8757	14
COMPLETE-ARO-PWY: superpathway of aromatic amino acid biosynthesis	WT/HMA	173.181	51.0142	14	290.933	40.8554	14
PWY-6126: superpathway of adenosine nucleotides de novo biosynthesis II	WT/HMA	173.084	51.4034	14	314.296	43.5693	14
PWY-5103: L-isoleucine biosynthesis III	WT/HMA	172.215	57.0226	14	205.828	42.377	14
FASYN-INITIAL-PWY: superpathway of fatty acid biosynthesis initiation (E. coli)	WT/HMA	169.439	49.3185	14	353.176	49.3142	14
PWY-7400: L-arginine biosynthesis IV (archaebacteria)	WT/HMA	169.095	60.6957	14	166.836	34.1016	14
ARGSYN-PWY: L-arginine biosynthesis I (via L-ornithine)	WT/HMA	167.917	60.6538	14	165.583	33.9017	14
PWY-7199: pyrimidine deoxyribonucleosides salvage	WT/HMA	163.666	52.2326	14	282.02	46.815	14
ANAGLYCOLYSIS-PWY: glycolysis III (from glucose)	WT/HMA	163.024	38.5519	14	289.772	37.9129	14
PWY-7228: superpathway of guanosine nucleotides de novo biosynthesis I	WT/HMA	153.358	46.4155	14	302.394	45.8732	14
PWY-724: superpathway of L-lysine, L-threonine and L-methionine biosynthesis II	WT/HMA	147.713	43.2397	14	226.333	31.9869	14
GLYCOLYSIS: glycolysis I (from glucose 6-phosphate)	WT/HMA	146.823	23.7732	14	193.347	28.9826	14
ARGSYNBSUB-PWY: L-arginine biosynthesis II (acetyl cycle)	WT/HMA	144.963	64.9964	14	139.501	43.55	14
PWY-6527: stachyose degradation	WT/HMA	142.034	45.0778	14	83.3603	28.6067	14
GLUCONEO-PWY: gluconeogenesis I	WT/HMA	134.606	31.9369	14	161.421	15.9756	14
PWY-6125: superpathway of guanosine nucleotides de novo biosynthesis II	WT/HMA	134.485	41.9752	14	283.036	43.0547	14
PWY-6270: isoprene biosynthesis I	WT/HMA	130.967	59.8215	14	177.814	38.4562	14
PWY-5484: glycolysis II (from fructose 6-phosphate)	WT/HMA	129.911	23.9946	14	191.24	29.5439	14
PWY-6317: D-galactose degradation I (Leloir pathway)	WT/HMA	126.942	36.199	14	105.969	27.9053	14
PWY66-422: (Enterococcus faecium R497) D-galactose degradation V (Leloir pathway) (BioCyc ID)	WT/HMA	126.942	36.199	14	99.3959	33.0499	14
PWY-3001: superpathway of L-isoleucine biosynthesis I	WT/HMA	126.189	41.011	14	212.454	31.3675	14
HSERMETANA-PWY: L-methionine biosynthesis III	WT/HMA	125.911	37.9478	14	146.872	40.5929	14
PWY-7560: methylerythritol phosphate pathway II	WT/HMA	123.269	58.3505	14	166.911	38.7084	14
PWY-7208: superpathway of pyrimidine nucleobases salvage	WT/HMA	120.404	37.7315	14	199.336	34.5899	14
ANAEROFRUCAT-PWY: homolactic fermentation	WT/HMA	113.845	39.316	14	176.697	22.8596	14
OANTIGEN-PWY: O-antigen building blocks biosynthesis (E. coli)	WT/HMA	105.093	46.6701	14	69.2094	10.8449	14
THRESYN-PWY: superpathway of L-threonine biosynthesis	WT/HMA	103.517	37.5279	14	205.939	32.3812	14
SER-GLYSYN-PWY: superpathway of L-serine and glycine biosynthesis I	WT/HMA	101.819	39.5183	14	220.908	35.521	14
PWY-7220: adenosine deoxyribonucleotides de novo biosynthesis II	WT/HMA	99.8614	33.1771	14	234.3	37.4505	14
PWY-7222: guanosine deoxyribonucleotides de novo biosynthesis II	WT/HMA	99.8614	33.1771	14	234.3	37.4505	14
HISDEG-PWY: L-histidine degradation I	WT/HMA	97.1375	39.5311	14	217.925	38.747	14
GLUTORN-PWY: L-ornithine biosynthesis I	WT/HMA	94.133	40.0546	14	114.86	26.3673	14
CALVIN-PWY: Calvin-Benson-Bassham cycle	WT/HMA	90.066	31.7139	14	187.529	39.2989	14
PWY-5154: L-arginine biosynthesis III (via N-acetyl-L-citrulline)	WT/HMA	87.344	35.0208	14	160.416	22.5468	14
PWY-6168: flavin biosynthesis III (fungi)	WT/HMA	84.6454	31.2035	14	211.738	36.7907	14
UDPNAGSYN-PWY: UDP-N-acetyl-D-glucosamine biosynthesis I	WT/HMA	80.6184	41.7664	14	42.9286	9.24598	14
GLCMANNANAUT-PWY: superpathway of N-acetylglucosamine, N-acetylmannosamine and N-acetylneuraminate degradation	WT/HMA	77.2783	23.4725	14	90.9198	27.9092	14
PWY-7237: myo-, chiro- and scyllo-inositol degradation	WT/HMA	73.9526	28.3836	14	209.827	44.1339	14
ARGININE-SYN4-PWY: L-ornithine biosynthesis II	WT/HMA	68.5335	38.488	14	198.885	41.2262	14
PWY-7197: pyrimidine deoxyribonucleotide phosphorylation	WT/HMA	67.0419	28.6196	14	91.3365	31.8716	14
NAGLIPASYN-PWY: lipid IVA biosynthesis (E. coli)	WT/HMA	66.7727	32.8324	14	151.729	62.9486	14
GLYCOLYSIS-E-D: superpathway of glycolysis and the Entner-Doudoroff pathway	WT/HMA	66.5346	25.9767	14	93.3656	16.8035	14
GLYCOGENSYNTH-PWY: glycogen biosynthesis I (from ADP-D-Glucose)	WT/HMA	66.3691	41.4462	14	69.1092	32.8284	14
ASPASN-PWY: superpathway of L-aspartate and L-asparagine biosynthesis	WT/HMA	65.8811	18.7442	14	200.085	35.8282	14
TRPSYN-PWY: L-tryptophan biosynthesis	WT/HMA	62.9977	25.9782	14	99.0863	35.7315	14
PWY-6147: 6-hydroxymethyl-dihydropterin diphosphate biosynthesis I	WT/HMA	61.57	48.2753	14	252.984	49.5929	14
PWY-7539: 6-hydroxymethyl-dihydropterin diphosphate biosynthesis III (Chlamydia)	WT/HMA	61.5195	47.5578	14	246.519	49.726	14
PWY-7234: inosine-5'-phosphate biosynthesis III	WT/HMA	58.3648	48.2509	14	78.5946	22.3535	14
PHOSLIPSYN-PWY: superpathway of phospholipid biosynthesis I (bacteria)	WT/HMA	57.1112	22.9079	14	38.0286	9.83216	14
RHAMCAT-PWY: L-rhamnose degradation I	WT/HMA	54.7019	27.2626	14	172.103	34.7957	14
PWY-1269: CMP-3-deoxy-D-manno-octulosonate biosynthesis	WT/HMA	53.9426	27.7135	14	90.0995	47.362	14
PWY0-1261: anhydromuropeptides recycling I	WT/HMA	53.3107	20.6834	14	77.9472	15.8422	14
PWY-4981: L-proline biosynthesis II (from arginine)	WT/HMA	52.6782	13.952	14	17.0825	4.85386	14
PWY0-1586: peptidoglycan maturation (meso-diaminopimelate containing)	WT/HMA	50.8994	21.9579	14	192.982	37.8973	14
PWY-2941: L-lysine biosynthesis II	WT/HMA	49.8416	38.7771	14	119.62	30.842	14
PWY-6897: thiamine diphosphate salvage II	WT/HMA	49.244	19.1763	14	140.673	41.6924	14
PWY-6901: superpathway of glucose and xylose degradation	WT/HMA	47.8176	16.1878	14	101.233	16.4984	14
PWY-5659: GDP-mannose biosynthesis	WT/HMA	42.8741	18.4504	14	119.176	37.2212	14
COBALSYN-PWY: superpathway of adenosylcobalamin salvage from cobinamide I	WT/HMA	40.8593	21.416	14	99.1115	40.8187	14
PWY-5100: pyruvate fermentation to acetate and lactate II	WT/HMA	40.519	15.4685	14	54.9471	15.7154	14
PWY66-399: gluconeogenesis III	WT/HMA	38.7883	13.6392	14	63.5395	33.9323	14
PWY-7357: thiamine phosphate formation from pyrithiamine and oxythiamine (yeast)	WT/HMA	38.7718	14.1887	14	109.514	36.5448	14
PWY-5188: tetrapyrrole biosynthesis I (from glutamate)	WT/HMA	38.5501	30.1232	14	42.8222	19.5359	14
COLANSYN-PWY: colanic acid building blocks biosynthesis	WT/HMA	38.4016	17.5668	14	51.2917	9.79352	14
HEXITOLDEGSUPER-PWY: superpathway of hexitol degradation (bacteria)	WT/HMA	37.5235	18.1111	14	39.8392	11.4099	14
PWY-7323: superpathway of GDP-mannose-derived O-antigen building blocks biosynthesis	WT/HMA	37.0196	17.9841	14	46.4583	8.46156	14
PWY-7315: dTDP-N-acetylthomosamine biosynthesis	WT/HMA	34.9741	24.4374	14	13.8348	5.6656	14
PWY-6608: guanosine nucleotides degradation III	WT/HMA	34.1823	33.8274	14	12.3651	3.95319	14
PWY4FS-7: phosphatidylglycerol biosynthesis I (plastidic)	WT/HMA	33.302	13.5689	14	22.239	5.28927	14
PWY4FS-8: phosphatidylglycerol biosynthesis II (non-plastidic)	WT/HMA	33.302	13.5689	14	22.239	5.28927	14
PWY0-162: superpathway of pyrimidine ribonucleotides de novo biosynthesis	WT/HMA	32.0416	18.1913	14	142.446	38.3983	14
NONOXIPENT-PWY: pentose phosphate pathway (non-oxidative branch) I	WT/HMA	31.4591	11.8132	14	109.126	38.559	14
PWY-3781: aerobic respiration I (cytochrome c)	WT/HMA	31.2988	23.7342	14	38.1365	29.8391	14
PWY-7456: &beta;-(1,4)-mannan degradation	WT/HMA	30.8323	15.1583	14	37.2706	7.39063	14
THISYNARA-PWY: superpathway of thiamine diphosphate biosynthesis III (eukaryotes)	WT/HMA	30.7604	15.6787	14	80.4368	40.7307	14
PENTOSE-P-PWY: pentose phosphate pathway	WT/HMA	30.3873	11.8732	14	114.594	29.505	14
PWY-7383: anaerobic energy metabolism (invertebrates, cytosol)	WT/HMA	29.405	17.8022	14	46.1398	48.383	14
PWY-5121: superpathway of geranylgeranyl diphosphate biosynthesis II (via MEP)	WT/HMA	29.1339	18.951	14	130.818	29.3407	14
PWY0-1241: ADP-L-glycero-&beta;-D-manno-heptose biosynthesis	WT/HMA	26.046	25.5114	14	33.4828	23.5989	14
PWY-4041: &gamma;-glutamyl cycle	WT/HMA	24.6871	13.1129	14	127.457	21.3599	14
PWY-5030: L-histidine degradation III	WT/HMA	24.4047	18.3186	14	158.838	33.1767	14
PWY-7392: taxadiene biosynthesis (engineered)	WT/HMA	24.2144	16.5525	14	100.005	19.3723	14
PWY-6143: CMP-pseudaminate biosynthesis	WT/HMA	22.1883	10.4624	14	13.9442	8.3647	14
CITRULBIO-PWY: L-citrulline biosynthesis	WT/HMA	22.1706	13.2965	14	144.162	19.327	14
TEICHOICACID-PWY: poly(glycerol phosphate) wall teichoic acid biosynthesis	WT/HMA	20.825	7.55993	14	87.4856	20.7219	14
GALACTUROCAT-PWY: D-galacturonate degradation I	WT/HMA	20.6645	8.17819	14	37.5421	10.4301	14
PWY-7282: 4-amino-2-methyl-5-diphosphomethylpyrimidine biosynthesis II	WT/HMA	20.4233	9.10606	14	100.587	44.7197	14
PWY-7198: pyrimidine deoxyribonucleotides de novo biosynthesis IV	WT/HMA	19.3475	12.7982	14	22.4513	5.5165	14
PWY-7184: pyrimidine deoxyribonucleotides de novo biosynthesis I	WT/HMA	19.1599	18.1454	14	6.99972	3.69534	14
PWY-4984: urea cycle	WT/HMA	19.1224	11.9399	14	130.464	18.6981	14
PWY-6969: TCA cycle V (2-oxoglutarate synthase)	WT/HMA	18.432	12.6116	14	8.11034	5.69028	14
PWY-6545: pyrimidine deoxyribonucleotides de novo biosynthesis III	WT/HMA	17.9825	16.8109	14	6.80733	3.52215	14
PWY-5505: L-glutamate and L-glutamine biosynthesis	WT/HMA	17.1522	7.48534	14	4.57708	2.39247	14
POLYISOPRENSYN-PWY: polyisoprenoid biosynthesis (E. coli)	WT/HMA	17.13	11.132	14	64.9362	12.9821	14
PWY-5104: L-isoleucine biosynthesis IV	WT/HMA	17.0335	11.1772	14	128.952	20.0715	14
TCA: TCA cycle I (prokaryotic)	WT/HMA	15.0522	9.40224	14	11.7157	9.53776	14
P164-PWY: purine nucleobases degradation I (anaerobic)	WT/HMA	14.9561	7.55714	14	7.83365	1.90127	14
PWY0-845: superpathway of pyridoxal 5'-phosphate biosynthesis and salvage	WT/HMA	14.7697	5.90139	14	167.907	35.1113	14
PWY-7210: pyrimidine deoxyribonucleotides biosynthesis from CTP	WT/HMA	14.6492	17.5359	11	7.53588	4.09859	14
HEME-BIOSYNTHESIS-II: heme b biosynthesis I (aerobic)	WT/HMA	13.4045	18.0713	13	7.68957	4.50536	14
P461-PWY: hexitol fermentation to lactate, formate, ethanol and acetate	WT/HMA	13.1351	7.78997	14	10.1493	3.30015	14
DAPLYSINESYN-PWY: L-lysine biosynthesis I	WT/HMA	12.4509	11.1323	11	7.06299	4.84024	11
PYRIDOXSYN-PWY: pyridoxal 5'-phosphate biosynthesis I	WT/HMA	12.2321	5.00591	14	180.848	46.537	14
PWY-6859: all-trans-farnesol biosynthesis	WT/HMA	12.0085	8.5605	14	50.0407	11.6692	14
PWY0-166: superpathway of pyrimidine deoxyribonucleotides de novo biosynthesis (E. coli)	WT/HMA	11.7744	12.7714	14	1.45451	1.68688	10
GALACT-GLUCUROCAT-PWY: superpathway of hexuronide and hexuronate degradation	WT/HMA	11.5491	5.26047	14	33.4106	8.98487	14
BIOTIN-BIOSYNTHESIS-PWY: biotin biosynthesis I	WT/HMA	11.4092	9.88463	13	163.044	32.1995	14
HEMESYN2-PWY: heme b biosynthesis II (oxygen-independent)	WT/HMA	11.26	12.5129	13	8.12224	4.88358	14
P108-PWY: pyruvate fermentation to propanoate I	WT/HMA	11.2359	5.47823	14	46.5854	9.37395	14
PWY-6606: guanosine nucleotides degradation II	WT/HMA	11.2309	7.97826	14	4.70937	1.55753	14
GLUCUROCAT-PWY: superpathway of &beta;-D-glucuronosides degradation	WT/HMA	10.8118	5.57389	14	42.0146	10.6417	14
PPGPPMET-PWY: ppGpp metabolism	WT/HMA	10.4716	5.7363	12	1.74664	0.723659	14
PWY-6353: purine nucleotides degradation II (aerobic)	WT/HMA	10.4092	6.2435	14	8.10824	1.92444	14
FASYN-ELONG-PWY: fatty acid elongation -- saturated	WT/HMA	10.3549	9.09731	13	181.056	36.6763	14
METH-ACETATE-PWY: methanogenesis from acetate	WT/HMA	10.3134	6.73484	14	5.84677	2.47314	14
PWY-5347: superpathway of L-methionine biosynthesis (transsulfuration)	WT/HMA	10.0952	8.41812	12	12.7421	3.11208	14
NAD-BIOSYNTHESIS-II: NAD salvage pathway III (to nicotinamide riboside)	WT/HMA	10.0116	9.45567	14	37.9521	13.823	14
PWY-6263: superpathway of menaquinol-8 biosynthesis II	WT/HMA	9.80173	8.57663	12	18.6513	7.70224	14
PWY-5690: TCA cycle II (plants and fungi)	WT/HMA	9.78605	6.54338	14	6.7031	5.06223	14
P42-PWY: incomplete reductive TCA cycle	WT/HMA	9.75622	4.13837	14	9.63469	3.59497	14
PWY-7211: superpathway of pyrimidine deoxyribonucleotides de novo biosynthesis	WT/HMA	9.72972	11.9919	11	6.89506	2.16139	14
PWY-7117: C4 photosynthetic carbon assimilation cycle, PEPCK type	WT/HMA	9.37722	9.98935	10	1.4299	2.38805	6
PWY-6519: 8-amino-7-oxononanoate biosynthesis I	WT/HMA	9.33021	8.19544	13	157.511	33.9027	14
PWY-7664: oleate biosynthesis IV (anaerobic)	WT/HMA	9.17923	8.11221	13	169.116	34.753	14
PWY-6936: seleno-amino acid biosynthesis (plants)	WT/HMA	9.17247	12.6844	10	24.2504	20.2497	14
PWY-6305: superpathway of putrescine biosynthesis	WT/HMA	9.16987	6.75414	14	55.4314	10.2092	14
PWY-7388: octanoyl-[acyl-carrier protein] biosynthesis (mitochondria, yeast)	WT/HMA	9.1107	8.04136	13	170.939	34.1996	14
PWY-7242: D-fructuronate degradation	WT/HMA	9.07427	5.55668	14	32.5445	9.68236	14
METSYN-PWY: superpathway of L-homoserine and L-methionine biosynthesis	WT/HMA	8.89916	7.50388	12	11.0247	2.7188	14
PWY-241: C4 photosynthetic carbon assimilation cycle, NADP-ME type	WT/HMA	8.86117	9.89835	10	1.1952	1.99762	6
FERMENTATION-PWY: mixed acid fermentation	WT/HMA	8.76506	9.23042	11	1.52281	2.21612	8
MET-SAM-PWY: superpathway of S-adenosyl-L-methionine biosynthesis	WT/HMA	8.57423	7.52875	12	11.403	2.75261	14
PWY-5913: partial TCA cycle (obligate autotrophs)	WT/HMA	8.02224	9.04611	13	0.99707	1.59698	8
PWY0-862: (5Z)-dodecenoate biosynthesis I	WT/HMA	7.973	7.08897	13	155.464	32.5022	14
PWY-6282: palmitoleate biosynthesis I (from (5Z)-dodec-5-enoate)	WT/HMA	7.93929	7.05195	13	156.115	33.1281	14
PWY-5989: stearate biosynthesis II (bacteria and plants)	WT/HMA	7.83141	6.92133	13	149.82	31.404	14
PWY-6549: L-glutamine biosynthesis III	WT/HMA	7.82701	7.18684	12	3.66022	1.73245	14
PWY-6507: 4-deoxy-L-threo-hex-4-enopyranuronate degradation	WT/HMA	7.80101	5.03776	14	32.6287	9.68373	14
PWY-6595: superpathway of guanosine nucleotides degradation (plants)	WT/HMA	7.31822	9.51508	9	3.82599	2.01503	14
PWY-6590: superpathway of Clostridium acetobutylicum acidogenic fermentation	WT/HMA	6.91465	4.53447	14	17.5051	4.26182	14
SALVADEHYPOX-PWY: adenosine nucleotides degradation II	WT/HMA	6.2155	4.89971	14	4.34546	1.29342	14
P441-PWY: superpathway of N-acetylneuraminate degradation	WT/HMA	6.13335	9.30299	6	17.0211	6.39695	14
PWY-5384: sucrose degradation IV (sucrose phosphorylase)	WT/HMA	5.92531	2.92708	13	14.6202	16.2815	14
PWY3O-355: stearate biosynthesis III (fungi)	WT/HMA	5.82217	5.59984	13	51.504	15.3533	14
CENTFERM-PWY: pyruvate fermentation to butanoate	WT/HMA	5.6634	3.77137	14	14.3649	3.56108	14
SULFATE-CYS-PWY: superpathway of sulfate assimilation and cysteine biosynthesis	WT/HMA	5.45674	7.23402	9	2.61583	1.30677	13
HOMOSER-METSYN-PWY: L-methionine biosynthesis I	WT/HMA	4.61171	3.96974	12	5.64536	1.43332	14
GLUDEG-I-PWY: GABA shunt	WT/HMA	4.40982	6.38948	10	0.865505	0.420591	14
PWY-7279: aerobic respiration II (cytochrome c) (yeast)	WT/HMA	4.29565	4.43255	14	3.96261	3.23615	14
PWY-5022: 4-aminobutanoate degradation V	WT/HMA	4.16468	6.07814	10	5.20842	2.24748	14
PWY-6749: CMP-legionaminate biosynthesis I	WT/HMA	3.97824	2.81363	13	20.3014	6.82321	14
PWY-5345: superpathway of L-methionine biosynthesis (by sulfhydrylation)	WT/HMA	3.51967	5.68803	7	3.19609	1.60086	13
PWY0-1297: superpathway of purine deoxyribonucleosides degradation	WT/HMA	3.49748	4.61758	11	10.0793	3.03072	14
LACTOSECAT-PWY: lactose and galactose degradation I	WT/HMA	2.86748	3.40897	10	0.526484	0.38144	12
PWY-5676: acetyl-CoA fermentation to butanoate II	WT/HMA	2.80096	2.04332	12	11.5162	3.71276	14
SO4ASSIM-PWY: assimilatory sulfate reduction I	WT/HMA	2.74471	3.87131	9	1.17797	0.593835	13
PWY66-409: superpathway of purine nucleotide salvage	WT/HMA	2.66494	2.59188	11	28.7285	8.19686	14
PWY0-1298: superpathway of pyrimidine deoxyribonucleosides degradation	WT/HMA	2.66015	2.88175	8	5.58737	2.03294	14
PWY-7332: superpathway of UDP-N-acetylglucosamine-derived O-antigen building blocks biosynthesis	WT/HMA	2.65792	2.31666	10	24.1903	8.96689	14
ARG+POLYAMINE-SYN: superpathway of arginine and polyamine biosynthesis	WT/HMA	2.53949	2.10794	11	31.3254	10.2781	14
PWY4LZ-257: superpathway of fermentation (Chlamydomonas reinhardtii)	WT/HMA	2.04792	3.1732	6	5.37136	2.32195	14
P161-PWY: acetylene degradation (anaerobic)	WT/HMA	1.76071	2.77902	6	4.3379	1.90491	14
PWY-7316: dTDP-N-acetylviosamine biosynthesis	WT/HMA	1.75814	2.47545	7	0.101332	0.159997	5
FUC-RHAMCAT-PWY: superpathway of fucose and rhamnose degradation	WT/HMA	1.75398	2.14792	8	15.1483	9.36213	14
P4-PWY: superpathway of L-lysine, L-threonine and L-methionine biosynthesis I	WT/HMA	1.72719	2.13765	7	0.993644	1.04613	8
GOLPDLCAT-PWY: superpathway of glycerol degradation to 1,3-propanediol	WT/HMA	1.63211	1.64471	11	3.11364	1.04381	14
PWY-1861: formaldehyde assimilation II (assimilatory RuMP Cycle)	WT/HMA	1.59453	1.35114	11	6.59994	4.54452	14
PWY0-781: aspartate superpathway	WT/HMA	1.59261	2.00718	7	1.04628	1.10105	8
PWY66-201: nicotine degradation IV	WT/HMA	1.38578	2.58017	9	0.914881	1.49338	9
POLYAMSYN-PWY: superpathway of polyamine biosynthesis I	WT/HMA	1.29171	1.08025	11	17.6545	6.17742	14
P185-PWY: formaldehyde assimilation III (dihydroxyacetone cycle)	WT/HMA	1.28079	1.26497	8	2.71369	0.823589	14
PWY-6588: pyruvate fermentation to acetone	WT/HMA	1.20356	1.02003	10	3.90079	1.67508	14
PWY-5005: biotin biosynthesis II	WT/HMA	1.10397	1.40711	7	6.09442	1.8859	14
PWY-5265: peptidoglycan biosynthesis II (staphylococci)	WT/HMA	1.07741	2.30703	3	7.95574	6.04997	14
PWY-6863: pyruvate fermentation to hexanol (engineered)	WT/HMA	1.05679	1.2636	7	2.21464	1.44321	14
KETOGLUCONMET-PWY: ketogluconate metabolism	WT/HMA	0.922859	0.507514	13	0.0631324	0.160995	2
PWY-7371: 1,4-dihydroxy-6-naphthoate biosynthesis II	WT/HMA	0.876516	1.40827	5	7.47626	4.98238	14
FUCCAT-PWY: fucose degradation	WT/HMA	0.830646	1.02787	8	7.32229	4.91105	14
PWY-6953: dTDP-3-acetamido-&alpha;-D-fucose biosynthesis	WT/HMA	0.622267	0.969361	5	60.4167	29.8314	14
PWY-7384: anaerobic energy metabolism (invertebrates, mitochondrial)	WT/HMA	0.574237	0.929398	5	0.0761807	0.167474	3
PWY-6471: peptidoglycan biosynthesis IV (Enterococcus faecium)	WT/HMA	0.516514	0.881273	4	15.2199	4.92068	14
PWY0-1479: tRNA processing	WT/HMA	0.506846	0.835599	5	13.0807	7.04865	14
PWY-7200: superpathway of pyrimidine deoxyribonucleoside salvage	WT/HMA	0.493674	0.614254	8	0.403149	0.546786	7
PWY-6470: peptidoglycan biosynthesis V (&beta;-lactam resistance)	WT/HMA	0.491197	0.836836	4	14.9874	4.90563	14
PWY-7204: pyridoxal 5'-phosphate salvage II (plants)	WT/HMA	0.4408	0.670623	6	0.377194	0.431616	10
POLYAMINSYN3-PWY: superpathway of polyamine biosynthesis II	WT/HMA	0.435307	0.479428	10	0.128999	0.106689	12
PWY66-398: TCA cycle III (animals)	WT/HMA	0.38953	0.519128	6	3.50329	1.75695	14
THISYN-PWY: superpathway of thiamine diphosphate biosynthesis I	WT/HMA	0.369029	1.38078	1	8.50827	13.056	10
PWY-5497: purine nucleobases degradation II (anaerobic)	WT/HMA	0.290814	0.588506	3	6.80058	1.55701	14
PWY-6531: mannitol cycle	WT/HMA	0.283599	0.434655	5	4.66097	2.34035	14
CRNFORCAT-PWY: creatinine degradation I	WT/HMA	0.272646	0.494329	4	0.127664	0.1999	5
P163-PWY: L-lysine fermentation to acetate and butanoate	WT/HMA	0.224232	0.37094	4	0.483622	0.546583	7
PWY-7342: superpathway of nicotine biosynthesis	WT/HMA	0.204968	0.357455	5	0.0906184	0.194879	3
PWY-7511: protein ubiquitination	WT/HMA	0.201214	0.409529	11	0.104149	0.134541	10
PWY-5838: superpathway of menaquinol-8 biosynthesis I	WT/HMA	0.168711	0.63126	1	75.342	13.7032	14
PWY-6117: spermine and spermidine degradation I	WT/HMA	0.165509	0.254319	5	0.0775324	0.134002	4
PWY-5840: superpathway of menaquinol-7 biosynthesis	WT/HMA	0.164903	0.61701	1	40.0313	14.3775	14
UDPNACETYLGALSYN-PWY: UDP-N-acetyl-D-glucosamine biosynthesis II	WT/HMA	0.150137	0.277807	5	0.116457	0.175616	5
PWY-5897: superpathway of menaquinol-11 biosynthesis	WT/HMA	0.14817	0.554401	1	68.9677	12.8808	14
PWY-5898: superpathway of menaquinol-12 biosynthesis	WT/HMA	0.14817	0.554401	1	68.9677	12.8808	14
PWY-5899: superpathway of menaquinol-13 biosynthesis	WT/HMA	0.14817	0.554401	1	68.9677	12.8808	14
PWY-6478: GDP-D-glycero-&alpha;-D-manno-heptose biosynthesis	WT/HMA	0.130848	0.403215	2	9.28083	8.21354	14
PWY-7003: glycerol degradation to butanol	WT/HMA	0.118019	0.441588	1	2.11214	1.80244	10
PWY-6857: retinol biosynthesis	WT/HMA	0.115953	0.345238	2	0.22638	0.362234	5
PWY-5861: superpathway of demethylmenaquinol-8 biosynthesis I	WT/HMA	0.113181	0.423483	1	53.1175	9.96006	14
METHGLYUT-PWY: superpathway of methylglyoxal degradation	WT/HMA	0.0914286	0.342094	1	10.1838	6.91487	14
PWY-6892: thiazole component of thiamine diphosphate biosynthesis I	WT/HMA	0.0778021	0.291109	1	1.90049	3.14531	10
PWY-7013: (S)-propane-1,2-diol degradation	WT/HMA	0.0509472	0.133193	2	5.08651	1.78429	14
PWY-5837: 2-carboxy-1,4-naphthoquinol biosynthesis	WT/HMA	0.0500244	0.187174	1	26.6255	5.4622	14
RUMP-PWY: formaldehyde oxidation I	WT/HMA	0.0446064	0.166902	1	2.31551	1.94682	13
PWY-6145: superpathway of CMP-sialic acids biosynthesis	WT/HMA	0.0262119	0.0980761	1	10.8871	7.05257	14
PWY-6138: CMP-N-acetylneuraminate biosynthesis I (eukaryotes)	WT/HMA	0.0210092	0.0786093	1	0.26088	0.280478	9
GALACTARDEG-PWY: D-galactarate degradation I	WT/HMA	0.0193855	0.0725339	1	9.34496	2.05882	14
GLUCARGALACTSUPER-PWY: superpathway of D-glucarate and D-galactarate degradation	WT/HMA	0.0193855	0.0725339	1	9.34496	2.05882	14
GLUCARDEG-PWY: D-glucarate degradation I	WT/HMA	0.0191569	0.0716784	1	6.23508	1.41293	14
ARGORNPROST-PWY	WT/HMA	0.0170339	0.0637351	1	2.26987	1.59246	13
PWY-5083: NAD(P)/NADPH interconversion	WT/HMA	0.00923457	0.0345526	1	4.56216	2.74061	14
PWY-7115: C4 photosynthetic carbon assimilation cycle, NAD-ME type	WT	2.38396	2.23062	11	-	-	0
P562-PWY: myo-inositol degradation I	WT	1.66122	1.17394	11	-	-	0
P124-PWY: Bifidobacterium shunt	WT	7.80117	12.0404	9	-	-	0
PWY-4321: L-glutamate degradation IV (SSGCID*)	WT	3.28506	5.45881	9	-	-	0
FOLSYN-PWY: superpathway of tetrahydrofolate biosynthesis and salvage	WT	6.92307	11.2646	8	-	-	0
PWY-6612: superpathway of tetrahydrofolate biosynthesis	WT	4.76667	7.85482	8	-	-	0
PWY-5910: superpathway of geranylgeranyldiphosphate biosynthesis I (via mevalonate)	WT	2.99205	4.46445	7	-	-	0
PWY-922: mevalonate pathway I (eukaryotes and bacteria)	WT	2.69569	4.27463	7	-	-	0
PWY-7090: UDP-2,3-diacetamido-2,3-dideoxy-⍺-D-mannuronate biosynthesis	WT	0.225178	0.329349	6	-	-	0
PWY-5845: superpathway of menaquinol-9 biosynthesis	HMA	-	-	0	64.5368	12.355	14
PWY-5862: superpathway of demethylmenaquinol-9 biosynthesis	HMA	-	-	0	45.1438	8.90413	14
PWY-6572: chondroitin sulfate degradation I (bacterial)	HMA	-	-	0	28.03	6.01692	14
PWY-7312: dTDP-beta-D-fucofuranose biosynthesis	HMA	-	-	0	19.1687	12.9084	14
PWY-7031: protein N-glycosylation (bacterial)	HMA	-	-	0	2.12064	0.92109	14
GLYCOCAT-PWY: glycogen degradation I	HMA	-	-	0	23.3168	38.8096	12
PWY-2723: trehalose degradation V	HMA	-	-	0	18.4448	34.4232	12
PWY-6731: starch degradation III	HMA	-	-	0	16.7499	28.5789	12
GLUCOSE1PMETAB-PWY: glucose and glucose-1-phosphate degradation	HMA	-	-	0	13.8522	24.8	12
PWY-7328: superpathway of UDP-glucose-derived O-antigen building blocks biosynthesis	HMA	-	-	0	11.4513	16.4951	12
PWY-5677: succinate fermentation to butanoate	HMA	-	-	0	0.862756	0.650954	12
PWY-6992: 1,5-anhydrofructose degradation	HMA	-	-	0	1.1288	1.54395	9
PWY-6876: isopropanol biosynthesis (engineered)	HMA	-	-	0	0.419035	0.496147	9
PWY-7317: superpathway of dTDP-glucose-derived O-antigen building blocks biosynthesis	HMA	-	-	0	0.568596	0.726205	8
PWY66-367: ketogenesis	HMA	-	-	0	0.330327	0.383205	8
PWY3DJ-35471: L-ascorbate biosynthesis IV (animals, D-glucuronate pathway)	HMA	-	-	0	0.214401	0.24242	7
PWY-5994: palmitate biosynthesis (type I fatty acid synthase)	HMA	-	-	0	0.661838	1.03445	5
UNMAPPED	WT/HMA	568584	55979.2	14	313194	65279.5	14
UNINTEGRATED	WT/HMA	412474	51662.7	14	655852	61620	14
1Mean pathways abundance in all samples [i.e., including naÏve (Sm-) and Schistosoma mansoni-infected (Sm+)]
2Standard deviation
3Number of samples in which the pathway was detected
*Seattle Structural Genomics Center for Infectious Diseases:
https://apps.sbri.org/SSGCIDTargetStatus/Pathway/PWY-4242;
https://apps.sbri.org/SSGCIDTargetStatus/Pathway/PWY-4321

## Sheet: (B)
S2 Table. Metabolic pathways. (B) Metabolic pathways identified only in WT samples, stratified by known and unclassified organisms.
Pathway (only in WT)	Mean1	SD2	Nº of Samples3
P124-PWY: Bifidobacterium shunt	7.80117	12.0404	9
FOLSYN-PWY: superpathway of tetrahydrofolate biosynthesis and salvage	6.92307	11.2646	8
PWY-6612: superpathway of tetrahydrofolate biosynthesis	4.76667	7.85482	8
PWY-4321: L-glutamate degradation IV	3.28506	5.45881	9
PWY-4321: L-glutamate degradation IV|g__Lactobacillus.s__Lactobacillus_reuteri	2.20242	3.78803	9
PWY-5910: superpathway of geranylgeranyldiphosphate biosynthesis I (via mevalonate)	2.99205	4.46445	7
PWY-5910: superpathway of geranylgeranyldiphosphate biosynthesis I (via mevalonate)|g__Lactobacillus.s__Lactobacillus_reuteri	1.82348	3.20325	7
PWY-922: mevalonate pathway I (eukaryotes and bacteria)	2.69569	4.27463	7
PWY-922: mevalonate pathway I (eukaryotes and bacteria)|g__Lactobacillus.s__Lactobacillus_reuteri	1.85821	3.19361	7
PWY-7115: C4 photosynthetic carbon assimilation cycle, NAD-ME type	2.38396	2.23062	11
PWY-7115: C4 photosynthetic carbon assimilation cycle, NAD-ME type|unclassified	1.24801	1.61573	10
P562-PWY: myo-inositol degradation I	1.66122	1.17394	11
P562-PWY: myo-inositol degradation I|unclassified	1.63475	1.15366	11
KETOGLUCONMET-PWY: ketogluconate metabolism	0.922859	0.507514	13
KETOGLUCONMET-PWY: ketogluconate metabolism|unclassified	0.698253	0.455062	11
PWY-7384: anaerobic energy metabolism (invertebrates, mitochondrial)	0.574237	0.929398	5
PWY-7384: anaerobic energy metabolism (invertebrates, mitochondrial)|unclassified	0.425068	0.817487	4
PWY-7090: UDP-2,3-diacetamido-2,3-dideoxy-⍺-D-mannuronate biosynthesis	0.225178	0.329349	6
PWY-7090: UDP-2,3-diacetamido-2,3-dideoxy-⍺-D-mannuronate biosynthesis|unclassified	0.223819	0.326937	6
PWY-7342: superpathway of nicotine biosynthesis	0.204968	0.357455	5
PWY-7342: superpathway of nicotine biosynthesis|unclassified	0.204265	0.355698	5
PWY-6117: spermine and spermidine degradation I	0.165509	0.254319	5
PWY-6117: spermine and spermidine degradation I|unclassified	0.158511	0.242205	5
1Mean pathways abundance in all WT samples [i.e., including naÏve (Sm-) and Schistosoma mansoni-infected (Sm+)]
2Standard deviation
3Number of samples in which the pathway was detected

## Sheet: (C)
S2 Table. Metabolic pathways. (C) Metabolic pathways identified only in HMA samples, stratified by known and unclassified organisms.
Pathway (only in HMA)	Mean1	SD2	Nº of Samples3
PWY-5838: superpathway of menaquinol-8 biosynthesis I	75.342	13.7032	14
PWY-5897: superpathway of menaquinol-11 biosynthesis	68.9677	12.8808	14
PWY-5898: superpathway of menaquinol-12 biosynthesis	68.9677	12.8808	14
PWY-5899: superpathway of menaquinol-13 biosynthesis	68.9677	12.8808	14
PWY-5845: superpathway of menaquinol-9 biosynthesis	64.5368	12.355	14
PWY-5861: superpathway of demethylmenaquinol-8 biosynthesis I	53.1175	9.96006	14
PWY-5862: superpathway of demethylmenaquinol-9 biosynthesis	45.1438	8.90413	14
PWY-5840: superpathway of menaquinol-7 biosynthesis	40.0313	14.3775	14
PWY-6572: chondroitin sulfate degradation I (bacterial)	28.03	6.01692	14
PWY-6572: chondroitin sulfate degradation I (bacterial)|unclassified	0.957056	1.68939	4
PWY-5837: 2-carboxy-1,4-naphthoquinol biosynthesis	26.6255	5.4622	14
GLYCOCAT-PWY: glycogen degradation I	23.3168	38.8096	12
PWY-7312: dTDP-&beta;-D-fucofuranose biosynthesis	19.1687	12.9084	14
PWY-7312: dTDP-&beta;-D-fucofuranose biosynthesis|g__Bacteroides.s__Bacteroides_clarus	8.83352	6.13928	14
PWY-2723: trehalose degradation V	18.4448	34.4232	12
PWY-6731: starch degradation III	16.7499	28.5789	12
PWY-6471: peptidoglycan biosynthesis IV (Enterococcus faecium)	15.2199	4.92068	14
PWY-6471: peptidoglycan biosynthesis IV (Enterococcus faecium)|g__Flavonifractor.s__Flavonifractor_plautii	1.42611	0.630091	14
PWY-6471: peptidoglycan biosynthesis IV (Enterococcus faecium)|unclassified	2.26851	1.6904	11
PWY-6470: peptidoglycan biosynthesis V (&beta;-lactam resistance)	14.9874	4.90563	14
PWY-6470: peptidoglycan biosynthesis V (&beta;-lactam resistance)|unclassified	1.95184	1.31537	11
GLUCOSE1PMETAB-PWY: glucose and glucose-1-phosphate degradation	13.8522	24.8	12
PWY-7328: superpathway of UDP-glucose-derived O-antigen building blocks biosynthesis	11.4513	16.4951	12
PWY-6145: superpathway of CMP-sialic acids biosynthesis	10.8871	7.05257	14
PWY-6145: superpathway of CMP-sialic acids biosynthesis|unclassified	0	0	0
METHGLYUT-PWY: superpathway of methylglyoxal degradation	10.1838	6.91487	14
GALACTARDEG-PWY: D-galactarate degradation I	9.34496	2.05882	14
GALACTARDEG-PWY: D-galactarate degradation I|g__Flavonifractor.s__Flavonifractor_plautii	1.32071	0.61068	14
GALACTARDEG-PWY: D-galactarate degradation I|g__Lachnoclostridium.s__Clostridium_aldenense	0.858393	0.596506	13
GALACTARDEG-PWY: D-galactarate degradation I|g__Lachnoclostridium.s__Clostridium_citroniae	0.019181	0.0409911	4
GALACTARDEG-PWY: D-galactarate degradation I|unclassified	0.0201604	0.0515008	2
GLUCARGALACTSUPER-PWY: superpathway of D-glucarate and D-galactarate degradation	9.34496	2.05882	14
GLUCARGALACTSUPER-PWY: superpathway of D-glucarate and D-galactarate degradation|g__Flavonifractor.s__Flavonifractor_plautii	1.32071	0.61068	14
GLUCARGALACTSUPER-PWY: superpathway of D-glucarate and D-galactarate degradation|g__Lachnoclostridium.s__Clostridium_aldenense	0.858393	0.596506	13
GLUCARGALACTSUPER-PWY: superpathway of D-glucarate and D-galactarate degradation|g__Lachnoclostridium.s__Clostridium_citroniae	0.019181	0.0409911	4
GLUCARGALACTSUPER-PWY: superpathway of D-glucarate and D-galactarate degradation|unclassified	0.0201604	0.0515008	2
PWY-6478: GDP-D-glycero-&alpha;-D-manno-heptose biosynthesis	9.28083	8.21354	14
THISYN-PWY: superpathway of thiamine diphosphate biosynthesis I	8.50827	13.056	10
THISYN-PWY: superpathway of thiamine diphosphate biosynthesis I|unclassified	2.45083	2.0454	10
PWY-5265: peptidoglycan biosynthesis II (staphylococci)	7.95574	6.04997	14
PWY-5265: peptidoglycan biosynthesis II (staphylococci)|unclassified	3.14948	2.22605	11
PWY-5497: purine nucleobases degradation II (anaerobic)	6.80058	1.55701	14
GLUCARDEG-PWY: D-glucarate degradation I	6.23508	1.41293	14
GLUCARDEG-PWY: D-glucarate degradation I|g__Lachnoclostridium.s__Clostridium_aldenense	1.22548	0.729197	14
GLUCARDEG-PWY: D-glucarate degradation I|g__Lachnoclostridium.s__Clostridium_citroniae	0.017217	0.0333332	4
GLUCARDEG-PWY: D-glucarate degradation I|unclassified	0.0201291	0.0514165	2
PWY-7013: (S)-propane-1,2-diol degradation	5.08651	1.78429	14
PWY-7013: (S)-propane-1,2-diol degradation|g__Flavonifractor.s__Flavonifractor_plautii	2.27235	0.976479	14
PWY-7013: (S)-propane-1,2-diol degradation|g__Hungatella.s__Hungatella_hathewayi	0.243054	0.245259	8
PWY-7013: (S)-propane-1,2-diol degradation|g__Intestinimonas.s__Intestinimonas_butyriciproducens	0.216836	0.307657	8
PWY-7013: (S)-propane-1,2-diol degradation|unclassified	0.151283	0.207988	6
PWY-5083: NAD(P)/NADPH interconversion	4.56216	2.74061	14
RUMP-PWY: formaldehyde oxidation I	2.31551	1.94682	13
RUMP-PWY: formaldehyde oxidation I|g__Hungatella.s__Hungatella_hathewayi	0.141586	0.180462	6
RUMP-PWY: formaldehyde oxidation I|unclassified	0.131981	0.203984	6
ARGORNPROST-PWY	2.26833	1.53261	13
PWY-7031: protein N-glycosylation (bacterial)	2.12064	0.92109	14
PWY-7031: protein N-glycosylation (bacterial)|g__Eisenbergiella.s__Eisenbergiella_tayi	0.0408994	0.0817904	3
PWY-7003: glycerol degradation to butanol	2.11214	1.80244	10
PWY-7003: glycerol degradation to butanol|unclassified	0.0857789	0.218176	2
PWY-6892: thiazole component of thiamine diphosphate biosynthesis I	1.90049	3.14531	10
PWY-6892: thiazole component of thiamine diphosphate biosynthesis I|unclassified	1.24805	1.69194	10
PWY-6992: 1,5-anhydrofructose degradation	1.1288	1.54395	9
PWY-5677: succinate fermentation to butanoate	0.862756	0.650954	12
PWY-5994: palmitate biosynthesis (type I fatty acid synthase)	0.661838	1.03445	5
PWY-7317: superpathway of dTDP-glucose-derived O-antigen building blocks biosynthesis	0.568596	0.726205	8
P163-PWY: L-lysine fermentation to acetate and butanoate	0.483622	0.546583	7
P163-PWY: L-lysine fermentation to acetate and butanoate|g__Intestinimonas.s__Intestinimonas_butyriciproducens	0.0521361	0.134183	3
PWY-6876: isopropanol biosynthesis (engineered)	0.419035	0.496147	9
PWY-6876: isopropanol biosynthesis (engineered)|g__Flavonifractor.s__Flavonifractor_plautii	0.298777	0.453119	6
PWY-6876: isopropanol biosynthesis (engineered)|unclassified	0.0198464	0.0742585	1
PWY66-367: ketogenesis	0.330327	0.383205	8
PWY66-367: ketogenesis|unclassified	0.0658392	0.13881	3
PWY-6138: CMP-N-acetylneuraminate biosynthesis I (eukaryotes)	0.26088	0.280478	9
PWY-6138: CMP-N-acetylneuraminate biosynthesis I (eukaryotes)|unclassified	0.0414679	0.0702328	4
PWY-6857: retinol biosynthesis	0.22638	0.362234	5
PWY-6857: retinol biosynthesis|unclassified	0.0617329	0.179128	2
PWY3DJ-35471: L-ascorbate biosynthesis IV (animals, D-glucuronate pathway)	0.214401	0.24242	7
CRNFORCAT-PWY: creatinine degradation I	0.127664	0.1999	5
CRNFORCAT-PWY: creatinine degradation I|unclassified	0.0990576	0.145041	5
1Mean pathways abundance in all HMA samples [i.e., including naÏve (Sm-) and Schistosoma mansoni-infected (Sm+)]
2Standard deviation
3Number of samples in which the pathway was detected
