# Supplementary material for: The gut microbial metabolic capacity of microbiome-humanized vs. wild type rodents reveals a likely dual role of intestinal bacteria in hepato-intestinal schistosomiasis
Source: PLoS Negl Trop Dis. 2022 Oct 24;16(10):e0010878. doi: 10.1371/journal.pntd.0010878 (PMC9633004; doi:10.1371/journal.pntd.0010878)
Supplement: S3 Table — Results of LEfSe and Mann-Whitney U test applied to the identification of differentially abundant bacterial species between the gut microbial communities of Schistosoma mansoni-infected (Sm+) and uninfected (Sm-) WT and HMA mice. (XLSX) [file pntd.0010878.s010.xlsx]

## Sheet: Hoja1
S3 Table. Bacterial species in wild type (WT) and human-microbiota-associated (HMA) mice. Results of LEfSe and Mann-Whitney U test applied to the identification of differentially abundant bacterial species between the gut microbial communities of Schistosoma mansoni-infected (Sm+) and uninfected (Sm-) WT and HMA mice.
Bacterial species	Associated Group	LEfSe			Mann-Whitney			Abundance (mean)
		LDAscore	p-value	q-value	p-value	q-value	Statistics	Sm-	Sm+
WT
Bacteroides acidifaciens	Sm+	3.3	0.0029849	0.13164	0.001332	0.085658	47	1173.6	5118
Bacteroides caecimuris	Sm+	2.79	0.038867	0.15043	0.042624	0.16497	40	705.64	1937.4
Bacteroides caecimuri	Sm+	2.48	0.038867	0.15043	0.042624	0.16497	40	381.78	984.31
Alistipes dispar	Sm+	2.32	0.014171	0.13164	0.012654	0.11754	43	232.93	648.55
Alistipes shahii WAL 8301	Sm+	2.23	0.020137	0.13576	0.01998	0.1347	42	235.93	570.19
Alistipes senegalensis JC50	Sm+	2.2	0.038867	0.15043	0.042624	0.16497	40	242.15	554.75
Alistipes finegoldii DSM 17242	Sm+	2.18	0.020137	0.13576	0.01998	0.1347	42	217.33	515.35
Parabacteroides distasonis ATCC 8503	Sm+	2.17	0.014171	0.13164	0.012654	0.11754	43	285.62	580.19
Alistipes provencensis	Sm+	2.08	0.020137	0.13576	0.01998	0.1347	42	164.02	403.19
Lactobacillus reuteri DSM 20016	Sm+	2.07	0.0045087	0.13164	0.002664	0.085658	46	6.6507	238.89
Lactobacillus johnsonii NCC 533	Sm+	2.06	0.038867	0.15043	0.042624	0.16497	40	27.219	256.44
Alistipes megaguti	Sm+	2.05	0.020137	0.13576	0.01998	0.1347	42	154.57	378.25
Alistipes timonensis JC136	Sm+	2	0.014171	0.13164	0.012654	0.11754	43	174.33	370.82
Schaedlerella arabinosiphila	Sm-	2.33	0.0045087	0.13164	0.002664	0.085658	2	645.28	215.46
bacterium D16 29	Sm-	2.33	0.038867	0.15043	0.042624	0.16497	8	1035.8	611.79
bacterium 1xD42 87	Sm-	3.12	0.0045087	0.13164	0.059274	0.17698	9	3567.1	944.81
Muribaculaceae bacterium	Sm-	3.22	0.0098233	0.13164	0.007992	0.1152	4	4627.6	1335
HMA
Bacteroides sartorii	Sm+	2.13	0.0098233	0.043486	0.007992	0.035379	44	322.63	592.39
Barnesiella intestinihominis YIT 11860	Sm+	2.79	0.014171	0.053033	0.012654	0.047355	43	1432.9	2669.1
Parabacteroides goldsteinii DSM 19448 = WAL 12034	Sm+	3.14	0.0045087	0.029757	0.002664	0.017582	46	4520.8	7295.4
Bacteroides uniformis	Sm-	3.61	0.0019458	0.01962	0.000666	0.0067155	0	9699.9	1466.7
Bacteroides cellulosilyticus	Sm-	3.32	0.038867	0.092214	0.042624	0.10113	8	10736	6584.4
Bacteroides rodentium JCM 16496	Sm-	2.88	0.0019458	0.01962	0.000666	0.0067155	0	1808.5	307.67
Bacteroides timonensis	Sm-	2.63	0.028186	0.075231	0.029304	0.078216	7	2108.5	1264.3
Bacteroides xylanisolvens	Sm-	2.28	0.014171	0.053033	0.012654	0.047355	5	790.55	409.24
Bacteroides intestinalis	Sm-	2.12	0.028186	0.075231	0.029304	0.078216	7	645.01	383.31
Bacteroides stercorirosoris JCM 17103	Sm-	2.01	0.020137	0.063014	0.01998	0.062524	6	464.5	259.64
