# Supplementary material for: The gut microbial metabolic capacity of microbiome-humanized vs. wild type rodents reveals a likely dual role of intestinal bacteria in hepato-intestinal schistosomiasis
Source: PLoS Negl Trop Dis. 2022 Oct 24;16(10):e0010878. doi: 10.1371/journal.pntd.0010878 (PMC9633004; doi:10.1371/journal.pntd.0010878)
Supplement: S4 Table — Pearson correlation between the relative abundance of gut bacterial species significantly impacted by Schistosoma mansoni infection in wild type (WT) and human-microbiota-associated (HMA) mice (cf. Fig 3) and infection burdens (i.e., worm counts and eggs per gram (EPG) of liver; cf. [8]). (XLSX) [file pntd.0010878.s011.xlsx]

## Sheet: Hoja1
S4 Table. Correlation between gut bacterial abundance and infection burdens. Pearson correlation between the relative abundance of gut bacterial species significantly impacted by Schistosoma mansoni infection in wild type (WT) and human-microbiota-associated (HMA) mice (cf. Fig 3) and infection burdens (i.e., worm counts and eggs per gram (EPG) of liver; cf. [8]).
Species	Worm counts			EPG of liver				Strength of the linear association
	ra	tb	p-value	r	t	p-value			Positive	Negative
WT								Strong: ≥ |0.8|
Bacteroides acidifaciens	0.810934	4.80084	0.000432914	0.914575	7.83397	4.65729e-06		Moderate: |0.5 - 0.8|
Lactobacillus reuteri DSM 20016	0.7024	3.41844	0.00509325	0.426596	1.6339	>0.05		Weak: ≤ |0.5|
Bacteroides caecimuris	0.658452	3.03066	0.0104538	0.608304	2.65493	0.0209871
Bacteroides caecimuri	0.637691	2.86778	0.014148	0.622116	2.75259	0.0175181
Alistipes timonensis JC136	0.625141	2.77452	0.0168203	0.290386	1.05122	>0.05
Alistipes shahii WAL 8301	0.595337	2.56673	0.0246937	0.423209	1.61809	>0.05
Alistipes megaguti	0.579619	2.46397	0.0298211	0.425854	1.63043	>0.05
Alistipes provencensis	0.578053	2.45396	0.0303721	0.414823	1.57928	>0.05
Alistipes dispar	0.570821	2.40829	0.0330157	0.435507	1.67592	>0.05
Alistipes finegoldii DSM 17242	0.567394	2.38693	0.0343266	0.416888	1.58879	>0.05
Alistipes senegalensis JC50	0.543266	2.24157	0.0446709	0.38825	1.45942	>0.05
Parabacteroides distasonis ATCC 8503	0.528276	2.15529	>0.05	0.591492	2.54119	0.0258816
Lactobacillus johnsonii NCC 533	0.366702	1.36541	>0.05	0.0316002	0.109521	>0.05
Muribaculaceae bacterium	-0.717301	3.5662	0.00387935	-0.82452	5.04781	0.00028556
bacterium 1xD42 87	-0.693318	3.3328	0.00596707	-0.539036	2.21692	0.046696
Schaedlerella arabinosiphila	-0.689361	3.29646	0.00638241	-0.470702	1.8481	0.0893719
bacterium D16 29	-0.481087	1.90098	>0.05	-0.181061	0.637756	>0.05
HMA
Parabacteroides goldsteinii DSM 19448 = WAL 12034	0.797	4.565	0.00065	0.656	3.01	0.01087
Bacteroides sartorii	0.763	4.09	0.0015	0.723	3.626	0.00348
Barnesiella intestinihominis YIT 11860	0.709	3.486	0.00449	0.61	2.666	0.02056
Bacteroides rodentium JCM 16496	-0.81	4.786	0.00044	-0.898	7.074	1e-05
Bacteroides uniformis	-0.77	4.184	0.00127	-0.88	6.43	3e-05
Bacteroides stercorirosoris JCM 17103	-0.755	3.988	0.0018	-0.678	3.194	0.00771
Bacteroides intestinalis	-0.707	3.463	0.00469	-0.627	2.787	0.01644
Bacteroides timonensis	-0.695	3.351	0.00577	-0.614	2.697	0.01943
Bacteroides xylanisolvens	-0.684	3.246	0.007	-0.68	3.211	0.00748
Bacteroides cellulosilyticus	-0.677	3.186	0.00783	-0.597	2.579	0.02415
aPearscon correlation coefitient.
bt-test statistic.
