# Supplementary material for: The gut microbial metabolic capacity of microbiome-humanized vs. wild type rodents reveals a likely dual role of intestinal bacteria in hepato-intestinal schistosomiasis
Source: PLoS Negl Trop Dis. 2022 Oct 24;16(10):e0010878. doi: 10.1371/journal.pntd.0010878 (PMC9633004; doi:10.1371/journal.pntd.0010878)
Supplement: S5 Table — Differentially abundant metabolic pathways between the gut microbiomes of Schistosoma mansoni-infected (Sm+) and -uninfected (Sm-) WT mice by MaAsLin2 (p<0.05) and/or LEfSe [LDA score (log)>2]. For each pathway, mean abundance and standard deviation (SD), fold change between groups, and functional classification according to MetaCyc database are provided. Fold change <0 = overrepresented in Sm-; fold change >0 = overrepresented in Sm+. (XLSX) [file pntd.0010878.s012.xlsx]

## Sheet: MaAsLin2&LEfSe
S5 Table. Metabolic pathways in wild type (WT) mice. Differentially abundant metabolic pathways between the gut microbiomes of Schistosoma mansoni-infected (Sm+) and -uninfected (Sm-) WT mice by MaAsLin2 (p<0.05) and/or LEfSe [LDA score (log) > 2]. For each pathway, mean abundance and standard deviation (SD), fold change between groups, and functional classification according to MetaCyc database …
			Pathway	Associated group	Pathway class	Mean Sm-	SD Sm-	Mean Sm+	SD Sm+	Fold Change	Method	Pathway classification
Associated group			PWY-7663: gondoate biosynthesis (anaerobic)			140.484	46.8306	205.086	59.9038	1.45985	MaAsLin2/LEfSe	Biosynthesis → Fatty Acid and Lipid Biosynthesis → Fatty Acid Biosynthesis → Unsaturated Fatty Acid Biosynthesis
	WT_Sm+		SER-GLYSYN-PWY: superpathway of L-serine and glycine biosynthesis I			75.6894	25.175	121.417	37.7283	1.60415	MaAsLin2/LEfSe	Biosynthesis → Amino Acid Biosynthesis
	WT_Sm-		TRPSYN-PWY: L-tryptophan biosynthesis			46.8705	6.19318	75.0931	28.9102	1.60214	MaAsLin2/LEfSe	Biosynthesis → Amino Acid Biosynthesis → Proteinogenic Amino Acid Biosynthesis → L-tryptophan Biosynthesis
			ARGININE-SYN4-PWY: L-ornithine biosynthesis II			44.5096	14.5983	86.5514	41.6305	1.94456	MaAsLin2/LEfSe	Biosynthesis → Amino Acid Biosynthesis → Other Amino Acid Biosynthesis → L-Ornithine Biosynthesis
Pathway class			PWY-1269: CMP-3-deoxy-D-manno-octulosonate biosynthesis			33.2791	13.0398	69.4403	25.7765	2.0866	MaAsLin2/LEfSe	Biosynthesis → Carbohydrate Biosynthesis → Sugar Biosynthesis → Sugar Nucleotide Biosynthesis → CMP-sugar Biosynthesis → CMP-3-deoxy-D-manno-octulosonate Biosynthesis
	Biosynthesis		PWY-5659: GDP-mannose biosynthesis			30.191	10.1947	52.3864	17.7954	1.73516	MaAsLin2/LEfSe	Biosynthesis → Carbohydrate Biosynthesis → Sugar Biosynthesis → Sugar Nucleotide Biosynthesis → GDP-sugar Biosynthesis
	Degradation/Utilization/Assimilation		PWY-7539: 6-hydroxymethyl-dihydropterin diphosphate biosynthesis III (Chlamydia)			29.85	12.7713	85.2715	50.7883	2.85666	MaAsLin2/LEfSe	(1) Biosynthesis → Cofactor, Carrier, and Vitamin Biosynthesis → Carrier Biosynthesis → Single Carbon Carrier Biosynthesis → Folate Biosynthesis → 6-Hydroxymethyl-Dihydropterin Diphosphate Biosynthesis; (2) Biosynthesis → Cofactor, Carrier, and Vitamin Biosynthesis → Vitamin Biosynthesis → Folate Biosynthesis → 6-Hydroxymethyl-Dihydropterin Diphosphate Biosynthesis
	Generation of Precursor Metabolites and Energy (Central metabolism)		PWY-6147: 6-hydroxymethyl-dihydropterin diphosphate biosynthesis I			29.4909	12.3753	85.6293	51.7213	2.90358	MaAsLin2/LEfSe	(1) Biosynthesis → Cofactor, Carrier, and Vitamin Biosynthesis → Carrier Biosynthesis → Single Carbon Carrier Biosynthesis → Folate Biosynthesis → 6-Hydroxymethyl-Dihydropterin Diphosphate Biosynthesis; (2) Biosynthesis → Cofactor, Carrier, and Vitamin Biosynthesis → Vitamin Biosynthesis → Folate Biosynthesis → 6-Hydroxymethyl-Dihydropterin Diphosphate Biosynthesis
	Degradation/Utilization/Assimilation & Generation of Precursor Metabolites and Energy		COLANSYN-PWY: colanic acid building blocks biosynthesis			28.1749	10.7322	46.0717	18.2743	1.6352	MaAsLin2/LEfSe	Biosynthesis → Carbohydrate Biosynthesis
	Macromolecule Modification		PWY-7323: superpathway of GDP-mannose-derived O-antigen building blocks biosynthesis			26.1311	13.6923	45.1861	16.997	1.72921	MaAsLin2/LEfSe	Biosynthesis → Carbohydrate Biosynthesis → Sugar Biosynthesis → Sugar Nucleotide Biosynthesis → GDP-sugar Biosynthesis
			MET-SAM-PWY: superpathway of S-adenosyl-L-methionine biosynthesis			4.08422	4.18623	11.9417	7.90625	2.92387	MaAsLin2/LEfSe	L-methionine biosynthesis I, L-homoserine biosynthesis, superpathway of L-homoserine and L-methionine biosynthesis, S-adenosyl-L-methionine biosynthesis
			PWY-7211: superpathway of pyrimidine deoxyribonucleotides de novo biosynthesis			2.03575	2.34665	15.5002	13.2038	7.61401	MaAsLin2/LEfSe	(1) Biosynthesis → Nucleoside and Nucleotide Biosynthesis → 2'-Deoxyribonucleotide Biosynthesis → Pyrimidine Deoxyribonucleotide De Novo Biosynthesis; (2) Biosynthesis → Nucleoside and Nucleotide Biosynthesis → Pyrimidine Nucleotide Biosynthesis → Pyrimidine Nucleotide De Novo Biosynthesis → Pyrimidine Deoxyribonucleotide De Novo Biosynthesis
			PWY-6936: seleno-amino acid biosynthesis (plants)			1.18857	2.43529	15.1604	14.105	12.7551	MaAsLin2/LEfSe	Biosynthesis → Amino Acid Biosynthesis → Other Amino Acid Biosynthesis
			PWY-5910: superpathway of geranylgeranyldiphosphate biosynthesis I (via mevalonate)^			0.275273	0.674279	5.02963	5.06154	18.2714	MaAsLin2/LEfSe	(1) Biosynthesis → Polyprenyl Biosynthesis → Geranylgeranyl Diphosphate Biosynthesis; (2) Biosynthesis → Secondary Metabolite Biosynthesis → Terpenoid Biosynthesis → Diterpenoid Biosynthesis
			PWY-6595: superpathway of guanosine nucleotides degradation (plants)			1.05268	1.89088	12.0174	10.3296	11.416	MaAsLin2/LEfSe	Degradation/Utilization/Assimilation → Nucleoside and Nucleotide Degradation → Purine Nucleotide Degradation → Guanosine Nucleotide
			LACTOSECAT-PWY: lactose and galactose degradation I			0.633909	1.38386	4.54266	3.56802	7.16611	MaAsLin2/LEfSe	(1) Degradation/Utilization/Assimilation → Carbohydrate; (2) Degradation → Sugar Degradation → Galactose Degradation; (3) Degradation/Utilization/Assimilation → Carbohydrate Degradation → Sugar Degradation → Lactose Degradation
			GLUDEG-I-PWY: GABA shunt			0.4756	0.91419	7.36049	7.21142	15.4762	MaAsLin2/LEfSe	(1) Degradation/Utilization/Assimilation → Amine and Polyamine Degradation → 4-Aminobutanoate Degradation; (2) Degradation/Utilization/Assimilation → Amino Acid Degradation → Proteinogenic Amino Acid Degradation → L-glutamate Degradation
			GOLPDLCAT-PWY: superpathway of glycerol degradation to 1,3-propanediol			0.465666	0.645666	2.50694	1.63861	5.38355	MaAsLin2/LEfSe	Degradation/Utilization/Assimilation → Alcohol Degradation → Glycerol Degradation
			ANAEROFRUCAT-PWY: homolactic fermentation			85.3406	17.3664	135.223	37.9012	1.58451	MaAsLin2/LEfSe	Generation of Precursor Metabolites and Energy → Fermentation → Fermentation to Short-Chain Fatty Acids → Fermentation to Lactate
			GLYCOLYSIS-E-D: superpathway of glycolysis and the Entner-Doudoroff pathway			49.8318	12.7705	79.0617	26.7996	1.58657	MaAsLin2/LEfSe	Generation of Precursor Metabolites and Energy
			PWY-5022: 4-aminobutanoate degradation V			0.46373	0.909297	6.9404	6.89012	14.9664	MaAsLin2/LEfSe	(1) Degradation/Utilization/Assimilation → Amine and Polyamine; (2) Degradation → 4-Aminobutanoate Degradation; (3) Generation of Precursor Metabolites and Energy → Fermentation → Fermentation to Short-Chain Fatty Acids → Fermentation to Butanoate
			PWY-7315: dTDP-N-acetylthomosamine biosynthesis			52.6306	24.0786	21.7316	15.0765	-2.42184	MaAsLin2/LEfSe	Biosynthesis → Carbohydrate Biosynthesis → Sugar Biosynthesis → Sugar Nucleotide Biosynthesis → dTDP-sugar Biosynthesis
			PWY-6953: dTDP-3-acetamido-alpha-D-fucose biosynthesis			1.45196	0.998753	0	0	-Inf	MaAsLin2/LEfSe	Biosynthesis → Carbohydrate Biosynthesis → Sugar Biosynthesis → Sugar Nucleotide Biosynthesis → dTDP-sugar Biosynthesis
			PWY-6353: purine nucleotides degradation II (aerobic)			14.8667	5.76936	7.06607	4.33755	-2.10396	MaAsLin2/LEfSe	Degradation/Utilization/Assimilation → Nucleoside and Nucleotide Degradation → Purine Nucleotide Degradation → Adenosine Nucleotide
			GLUCUROCAT-PWY: superpathway of hexuronide and hexuronate degradation			14.5006	3.96563	9.33552	5.20502	-1.55327	MaAsLin2/LEfSe	(1) Degradation/Utilization/Assimilation → Carboxylate Degradation → Sugar Acid Degradation → D-Glucuronate Degradation; (2) Degradation/Utilization/Assimilation → Secondary Metabolite Degradation → Sugar Derivative Degradation → Sugar Acid Degradation → D-Glucuronate Degradation
			PWY-7242: D-fructuronate degradation			13.6657	4.35498	5.63073	3.48912	-2.42698	MaAsLin2/LEfSe	(1) Degradation/Utilization/Assimilation → Carboxylate Degradation → Sugar Acid Degradation; (2) Degradation/Utilization/Assimilation → Secondary Metabolite Degradation → Sugar Derivative Degradation → Sugar Acid Degradation
			PWY-6507: 4-deoxy-L-threo-hex-4-enopyranuronate degradation			11.9831	3.43332	4.66447	3.53246	-2.56901	MaAsLin2/LEfSe	Degradation/Utilization/Assimilation → Secondary Metabolite Degradation → Sugar Derivative Degradation
			SALVADEHYPOX-PWY: adenosine nucleotides degradation II			9.91406	5.15905	3.44159	2.24823	-2.88067	MaAsLin2/LEfSe	Degradation/Utilization/Assimilation → Nucleoside and Nucleotide Degradation → Purine Nucleotide Degradation → Adenosine Nucleotide
			PWY66-398: TCA cycle III (animals)			0.853204	0.47922	0.0417739	0.118154	-20.4243	MaAsLin2/LEfSe	Generation of Precursor Metabolites and Energy → TCA cycle
			P461-PWY: hexitol fermentation to lactate, formate, ethanol and acetate			17.8682	8.31171	9.58519	5.45416	-1.86415	MaAsLin2/LEfSe	(1) Degradation/Utilization/Assimilation → Carboxylate Degradation → Fermentation to Acetate; (2) Degradation/Utilization/Assimilation → Secondary Metabolite Degradation → Sugar Derivative Degradation → Sugar Alcohol Degradation; (3) Generation of Precursor Metabolites and Energy → Fermentation → Fermentation of Pyruvate → Pyruvate Fermentation to Ethanol; (4) Generation of Precursor Metabolites …
			PWY0-1479: tRNA processing			1.18264	0.925376	0	0	-Inf	MaAsLin2/LEfSe	Macromolecule Modification → Nucleic Acid Processing
			PWY-5121: superpathway of geranylgeranyl diphosphate biosynthesis II (via MEP)			18.5818	9.66432	37.048	20.8144	1.99378	MaAsLin2	(1) Biosynthesis → Polyprenyl Biosynthesis → Geranylgeranyl Diphosphate Biosynthesis; (2) Biosynthesis → Secondary Metabolite Biosynthesis → Terpenoid Biosynthesis → Diterpenoid Biosynthesis
			PWY-7392: taxadiene biosynthesis (engineered)			15.1743	8.23619	30.9945	18.3791	2.04256	MaAsLin2	Biosynthesis → Secondary Metabolite Biosynthesis → Terpenoid Biosynthesis → Diterpenoid Biosynthesis
			POLYISOPRENSYN-PWY: polyisoprenoid biosynthesis (E. coli)			10.7779	5.47189	21.894	12.175	2.03138	MaAsLin2	Biosynthesis → Polyprenyl Biosynthesis → All-trans Polyprenyl Biosynthesis
			PWY-6859: all-trans-farnesol biosynthesis			7.26738	3.95404	15.5644	9.5504	2.14168	MaAsLin2	Biosynthesis → Secondary Metabolite Biosynthesis → Terpenoid Biosynthesis → Sesquiterpenoid Biosynthesis
			PPGPPMET-PWY: ppGpp metabolism			6.98194	6.09978	13.0888	4.03317	1.87467	MaAsLin2	Biosynthesis → Metabolic Regulator Biosynthesis
			PWY-7371: 1,4-dihydroxy-6-naphthoate biosynthesis II			0	0	1.5339	1.59083	+Inf	MaAsLin2	Biosynthesis → Cofactor, Carrier, and Vitamin Biosynthesis → Carrier Biosynthesis → Electron Carrier Biosynthesis → Quinol and Quinone Biosynthesis → 1,4-dihydroxy-6-naphthoate biosynthesis
			FUC-RHAMCAT-PWY: superpathway of fucose and rhamnose degradation			0.471457	0.768628	2.71587	2.38301	5.7606	MaAsLin2	L-lactaldehyde degradation (anaerobic), L-lactaldehyde degradation (aerobic), L-fucose degradation I, L-rhamnose degradation I
			FUCCAT-PWY: fucose degradation			0.216486	0.354376	1.29127	1.14308	5.96465	MaAsLin2	Degradation/Utilization/Assimilation → Carbohydrate Degradation → Sugar Degradation → L-Fucose Degradation
			ANAGLYCOLYSIS-PWY: glycolysis III (from glucose)			139.501	17.2943	180.667	41.4306	1.2951	MaAsLin2	Generation of Precursor Metabolites and Energy → Glycolysis
			ARG+POLYAMINE-SYN: superpathway of arginine and polyamine biosynthesis			3.62726	2.15777	1.46911	1.32661	-2.46901	MaAsLin2	Biosynthesis → Amine and Polyamine Biosynthesis
			POLYAMSYN-PWY: superpathway of polyamine biosynthesis I			1.94456	1.19695	0.802075	0.710294	-2.42441	MaAsLin2	Biosynthesis → Amine and Polyamine Biosynthesis
			PWY-7384: anaerobic energy metabolism (invertebrates, mitochondrial)			1.17516	1.14741	0.123546	0.349441	-9.51192	MaAsLin2	Generation of Precursor Metabolites and Energy → Fermentation → Fermentation to Short-Chain Fatty Acids
			PWY-6123: inosine-5'-phosphate biosynthesis I			187.208	78.5277	227.78	61.5847	1.21672	LEfSe	Biosynthesis → Nucleoside and Nucleotide Biosynthesis → Purine Nucleotide Biosynthesis → Purine Nucleotide De Novo Biosynthesis → Purine Riboucleotide De Novo Biosynthesis → Inosine-5'-phosphate Biosynthesis
			PWY-6124: inosine-5'-phosphate biosynthesis II			181.029	83.2915	223.53	59.8851	1.23478	LEfSe	Biosynthesis → Nucleoside and Nucleotide Biosynthesis → Purine Nucleotide Biosynthesis → Purine Nucleotide De Novo Biosynthesis → Purine Riboucleotide De Novo Biosynthesis → Inosine-5'-phosphate Biosynthesis
			PYRIDNUCSYN-PWY: NAD de novo biosynthesis I (from aspartate)			155.886	59.8807	213.429	54.0013	1.36913	LEfSe	(1) Biosynthesis → Cofactor, Carrier, and Vitamin Biosynthesis → Carrier Biosynthesis → Electron Carrier Biosynthesis → NAD Metabolism → NAD Biosynthesis; (2) Biosynthesis → Cofactor, Carrier, and Vitamin Biosynthesis → Enzyme Cofactor Biosynthesis → NAD Biosynthesis Biosynthesis → Cofactor, Carrier, and Vitamin Biosynthesis → Enzyme Cofactor Biosynthesis → NAD Metabolism → NAD Biosynthesis
			PWY-5973: cis-vaccenate biosynthesis			154.357	50.3677	218.768	62.0285	1.41728	LEfSe	Biosynthesis → Fatty Acid and Lipid Biosynthesis → Fatty Acid Biosynthesis → Unsaturated Fatty Acid Biosynthesis
			PWY0-1586: peptidoglycan maturation (meso-diaminopimelate containing)			38.4809	6.21888	60.2133	25.2282	1.56476	LEfSe	Biosynthesis → Cell Structure Biosynthesis → Cell Wall Biosynthesis → Peptidoglycan Biosynthesis
			PWY0-162: superpathway of pyrimidine ribonucleotides de novo biosynthesis			22.804	11.2331	38.9698	19.9108	1.7089	LEfSe	Biosynthesis → Nucleoside and Nucleotide Biosynthesis → Pyrimidine Nucleotide Biosynthesis → Pyrimidine Nucleotide De Novo Biosynthesis → Pyrimidine Ribonucleotide De Novo Biosynthesis
			PWY-6263: superpathway of menaquinol-8 biosynthesis II			5.55537	5.86323	12.9865	9.21988	2.33765	LEfSe	Biosynthesis → Cofactor, Carrier, and Vitamin Biosynthesis → Carrier Biosynthesis → Electron Carrier Biosynthesis → Quinol and Quinone Biosynthesis → Menaquinol Biosynthesis
			PWY-5347: superpathway of L-methionine biosynthesis (transsulfuration)			5.47972	5.44253	13.5569	8.85964	2.47401	LEfSe	Biosynthesis → Amino Acid Biosynthesis → Proteinogenic Amino Acid Biosynthesis → L-methionine Biosynthesis → L-methionine De Novo Biosynthesis
			PWY0-166: superpathway of pyrimidine deoxyribonucleotides de novo biosynthesis (E. coli)			4.51349	4.44692	17.2202	14.4814	3.81526	LEfSe	(1) Biosynthesis → Nucleoside and Nucleotide Biosynthesis → 2'-Deoxyribonucleotide Biosynthesis → Pyrimidine Deoxyribonucleotide De Novo Biosynthesis; (2) Biosynthesis → Nucleoside and Nucleotide Biosynthesis → Pyrimidine Nucleotide Biosynthesis → Pyrimidine Nucleotide De Novo Biosynthesis → Pyrimidine Deoxyribonucleotide De Novo Biosynthesis
			HOMOSER-METSYN-PWY: L-methionine biosynthesis I			2.44798	2.45566	6.23451	4.23515	2.5468	LEfSe	Biosynthesis → Amino Acid Biosynthesis → Proteinogenic Amino Acid Biosynthesis → L-methionine Biosynthesis → L-methionine De Novo
			METSYN-PWY: superpathway of L-homoserine and L-methionine biosynthesis			2.44798	2.45566	6.23451	4.23515	2.5468	LEfSe	Biosynthesis → Amino Acid Biosynthesis → Proteinogenic Amino Acid Biosynthesis → L-methionine Biosynthesis → L-methionine De Novo Biosynthesis
			FOLSYN-PWY: superpathway of tetrahydrofolate biosynthesis and salvage			0.657603	1.10532	11.6222	13.2626	17.6735	LEfSe	(1) Biosynthesis → Cofactor, Carrier, and Vitamin Biosynthesis → Carrier Biosynthesis → Single Carbon Carrier Biosynthesis → Folate Biosynthesis; (2) Biosynthesis → Cofactor, Carrier, and Vitamin Biosynthesis → Vitamin Biosynthesis → Folate Biosynthesis
			PWY-6612: superpathway of tetrahydrofolate biosynthesis			0.439758	0.739432	8.01186	9.27947	18.2188	LEfSe	Biosynthesis → Cofactor, Carrier, and Vitamin Biosynthesis → Carrier Biosynthesis → Single Carbon Carrier Biosynthesis → Folate Biosynthesis Biosynthesis → Cofactor, Carrier, and Vitamin Biosynthesis → Vitamin Biosynthesis → Folate Biosynthesis
			PWY-922: mevalonate pathway I (eukaryotes and bacteria)			0.214147	0.52455	4.55685	4.94985	21.2791	LEfSe	Biosynthesis → Secondary Metabolite Biosynthesis → Terpenoid Biosynthesis → Hemiterpene Biosynthesis → Isopentenyl Diphosphate Biosynthesis → Mevalonate Pathways
			PWY-5695: inosine 5'-phosphate degradation			207.896	59.0174	290.544	78.2226	1.39754	LEfSe	Degradation/Utilization/Assimilation → Nucleoside and Nucleotide Degradation → Purine Nucleotide Degradation
			PWY-7237: myo-, chiro- and scyllo-inositol degradation			57.884	10.9906	86.0041	31.978	1.4858	LEfSe	Degradation/Utilization/Assimilation → Secondary Metabolite Degradation → Sugar Derivative Degradation → Sugar Alcohol Degradation
			PWY-6608: guanosine nucleotides degradation III			15.1143	4.10681	48.4834	39.594	3.20779	LEfSe	Degradation/Utilization/Assimilation → Nucleoside and Nucleotide Degradation → Purine Nucleotide Degradation → Guanosine Nucleotide Degradation
			P124-PWY: Bifidobacterium shunt			0.68554	1.16238	13.1379	13.868	19.1643	LEfSe	(1) Degradation/Utilization/Assimilation → Carbohydrate Degradation → Sugar Degradation; (2) Degradation/Utilization/Assimilation → Carboxylate Degradation → Fermentation to Acetate; (3) Generation of Precursor Metabolites and Energy → Fermentation → Fermentation to Short-Chain Fatty Acids → Fermentation to Acetate; (4) Generation of Precursor Metabolites and Energy → Fermentation → Fermentation …
			PWY-4321: L-glutamate degradation IV (SSGCID*)			0.269676	0.488794	5.5466	6.44445	20.5676	LEfSe	(1) Degradation/Utilization/Assimilation → Amino Acid Degradation → Proteinogenic Amino Acid Degradation → L-glutamate Degradation; (2) Generation of Precursor Metabolites and Energy → Fermentation → Amino Acid Fermentation (Stickland reactions) → Stickland Fermentation (Reductive Branch); (3) Generation of Precursor Metabolites and Energy → Fermentation → Fermentation to Short-Chain Fatty Acids …
			PWY-7219: adenosine ribonucleotides de novo biosynthesis			408.243	89.6989	411.135	111.148	1.00708	LEfSe	Biosynthesis → Nucleoside and Nucleotide Biosynthesis → Purine Nucleotide Biosynthesis → Purine Nucleotide De Novo Biosynthesis → Purine Riboucleotide De Novo Biosynthesis
			TRNA-CHARGING-PWY: tRNA charging			368.34	72.0254	359.86	93.271	-1.02357	LEfSe	Biosynthesis → Aminoacyl-tRNA Charging
			PWY-5686: UMP biosynthesis I			311.002	70.6647	324.462	90.5777	1.04328	LEfSe	Biosynthesis → Cofactor, Carrier, and Vitamin Biosynthesis → Enzyme Cofactor Biosynthesis → S-adenosyl-L-methionine Biosynthesis
			PWY-6151: S-adenosyl-L-methionine salvage I			239.636	63.7386	228.366	68.6033	-1.04935	LEfSe	Biosynthesis → Amino Acid Biosynthesis → Proteinogenic Amino Acid Biosynthesis → L-lysine Biosynthesis
			COA-PWY-1: superpathway of coenzyme A biosynthesis III (mammals)			225.454	52.0803	221.312	67.7818	-1.01872	LEfSe	Biosynthesis → Cofactor, Carrier, and Vitamin Biosynthesis → Carrier Biosynthesis → Coenzyme A Biosynthesis
			COA-PWY-1: superpathway of coenzyme A biosynthesis III (mammals)			225.454	52.0803	221.312	67.7818	-1.01872	LEfSe	Biosynthesis → Cofactor, Carrier, and Vitamin Biosynthesis → Carrier Biosynthesis → Coenzyme A Biosynthesis
			PWY-5097: L-lysine biosynthesis VI			206.351	43.1289	213.878	61.5425	1.03648	LEfSe	Biosynthesis → Nucleoside and Nucleotide Biosynthesis → Purine Nucleotide Biosynthesis → Purine Nucleotide De Novo Biosynthesis → Purine Riboucleotide De Novo Biosynthesis
			PWY-4242: pantothenate and coenzyme A biosynthesis III (SSGCID*)			205.625	51.0049	190.317	58.1371	-1.08044	LEfSe	Biosynthesis → Cofactors, Prosthetic Groups, Electron Carriers Biosynthesis → Coenzyme A Biosynthesis
			PANTOSYN-PWY: superpathway of coenzyme A biosynthesis I (bacteria)			197.76	51.3312	197.989	55.5617	1.00116	LEfSe	(1) Biosynthesis → Cofactor, Carrier, and Vitamin Biosynthesis → Carrier Biosynthesis → Coenzyme A Biosynthesis; (2) Biosynthesis → Cofactor, Carrier, and Vitamin Biosynthesis → Vitamin Biosynthesis
			PWY-6143: CMP-pseudaminate biosynthesis			28.1396	8.6824	17.7249	9.81405	-1.58758	LEfSe	Biosynthesis → Carbohydrate Biosynthesis → Sugar Biosynthesis → Sugar Nucleotide Biosynthesis → CMP-sugar Biosynthesis
			PWY-7332: superpathway of UDP-N-acetylglucosamine-derived O-antigen building blocks biosynthesis			3.75732	1.90995	1.83336	2.35551	-2.04942	LEfSe	Biosynthesis → Carbohydrate Biosynthesis → Sugar Biosynthesis → Sugar Nucleotide Biosynthesis → UDP-sugar Biosynthesis
			PWY-6527: stachyose degradation			162.896	24.8507	126.386	51.7662	-1.28887	LEfSe	Degradation/Utilization/Assimilation → Carbohydrate Degradation → Sugar Degradation
			PWY-6317: D-galactose degradation I (Leloir pathway)			133.988	13.7411	121.657	47.1613	-1.10136	LEfSe	Degradation/Utilization/Assimilation → Carbohydrate Degradation → Sugar Degradation → Galactose Degradation
			PWY66-422: D-galactose degradation V (Leloir pathway) (SSGCID*)			133.988	13.7411	121.657	47.1613	-1.10136	LEfSe	Degradation/Utilization/Assimilation → Carbohydrate Degradation → Sugar Degradation → Galactose Degradation
			GALACT-GLUCUROCAT-PWY: superpathway of hexuronide and hexuronate degradation			14.5006	3.96563	9.33552	5.20502	-1.55327	LEfSe	D-galacturonate degradation I, superpathway of β-D-glucuronosides degradation, β-D-glucuronide and D-glucuronate degradation, D-fructuronate degradation
			*Seattle Structural Genomics Center for Infectious Diseases:
			https://apps.sbri.org/SSGCIDTargetStatus/Pathway/PWY-4321
			https://apps.sbri.org/SSGCIDTargetStatus/Pathway/PWY-4242
			https://apps.sbri.org/SSGCIDTargetStatus/Pathway/PWY66-422
			^Pathways detected only in WT mice — Indicated only for pathways showing significant differences between groups by both MaAsLin2 and LEfSe.

## Sheet: MaAsLin2 (stats)
S5 Table. Metabolic pathways in wild type (WT) mice. Statistically significant differences in metabolic pathway abundances between Sm+ and Sm- WT mice by MaAsLin2 (p<0.05).
Pathway	Metadata	Value	Coeficient	Estándar Error	N	N not 0	p-val	q-val
PWY-7315: dTDP-N-acetylthomosamine biosynthesis	Treatment	Sm-	27.8176	7.47397	14	14	0.00335668	0.137624
PWY-7242: D-fructuronate degradation	Treatment	Sm-	7.87407	2.02798	14	14	0.00247665	0.121851
P461-PWY: hexitol fermentation to lactate, formate, ethanol and acetate	Treatment	Sm-	7.80557	3.42741	14	14	0.0435001	0.247966
PWY-6353: purine nucleotides degradation II (aerobic)	Treatment	Sm-	7.54397	2.58076	14	14	0.0136742	0.247966
GLUCUROCAT-PWY: superpathway of hexuronide and hexuronate degradation	Treatment	Sm-	7.35195	2.30488	14	14	0.00777928	0.238793
PWY-6507: 4-deoxy-L-threo-hex-4-enopyranuronate degradation	Treatment	Sm-	7.31861	1.88562	14	14	0.00218287	0.121851
SALVADEHYPOX-PWY: adenosine nucleotides degradation II	Treatment	Sm-	6.19126	1.87616	14	14	0.00698976	0.238793
ARG+POLYAMINE-SYN: superpathway of arginine and polyamine biosynthesis	Treatment	Sm-	2.25549	0.987591	14	11	0.0426964	0.247966
PWY-6953: dTDP-3-acetamido-&alpha;-D-fucose biosynthesis	Treatment	Sm-	1.39463	0.314767	14	5	0.000991271	0.121851
POLYAMSYN-PWY: superpathway of polyamine biosynthesis I	Treatment	Sm-	1.15491	0.506055	14	11	0.0428336	0.247966
PWY0-1479: tRNA processing	Treatment	Sm-	1.12514	0.287197	14	5	0.00237064	0.121851
PWY-7384: anaerobic energy metabolism (invertebrates, mitochondrial)	Treatment	Sm-	0.991409	0.393283	14	5	0.0282508	0.247966
PWY66-398: TCA cycle III (animals)	Treatment	Sm-	0.81143	0.174024	14	6	0.000548281	0.121851
PWY-7663: gondoate biosynthesis (anaerobic)	Treatment	Sm-	-65.8048	29.2147	14	14	0.0452094	0.247966
PWY-6147: 6-hydroxymethyl-dihydropterin diphosphate biosynthesis I	Treatment	Sm-	-56.1384	21.7658	14	14	0.024133	0.247966
PWY-7539: 6-hydroxymethyl-dihydropterin diphosphate biosynthesis III (Chlamydia)	Treatment	Sm-	-55.4215	21.417	14	14	0.0237568	0.247966
ANAEROFRUCAT-PWY: homolactic fermentation	Treatment	Sm-	-49.8827	16.7648	14	14	0.0115832	0.247966
SER-GLYSYN-PWY: superpathway of L-serine and glycine biosynthesis I	Treatment	Sm-	-46.9905	17.3788	14	14	0.0202395	0.247966
ARGININE-SYN4-PWY: L-ornithine biosynthesis II	Treatment	Sm-	-42.0418	17.9099	14	14	0.0368865	0.247966
ANAGLYCOLYSIS-PWY: glycolysis III (from glucose)	Treatment	Sm-	-41.1664	18.1216	14	14	0.0423093	0.247966
PWY-1269: CMP-3-deoxy-D-manno-octulosonate biosynthesis	Treatment	Sm-	-36.1612	11.5633	14	14	0.00873634	0.238793
TRPSYN-PWY: L-tryptophan biosynthesis	Treatment	Sm-	-29.48	11.5534	14	14	0.0266775	0.247966
GLYCOLYSIS-E-D: superpathway of glycolysis and the Entner-Doudoroff pathway	Treatment	Sm-	-29.2298	11.9171	14	14	0.0304386	0.247966
PWY-5659: GDP-mannose biosynthesis	Treatment	Sm-	-22.3462	8.11063	14	14	0.0183272	0.247966
COLANSYN-PWY: colanic acid building blocks biosynthesis	Treatment	Sm-	-19.0772	7.79341	14	14	0.0321747	0.247966
PWY-7323: superpathway of GDP-mannose-derived O-antigen building blocks biosynthesis	Treatment	Sm-	-19.055	8.48156	14	14	0.044265	0.247966
PWY-5121: superpathway of geranylgeranyl diphosphate biosynthesis II (via MEP)	Treatment	Sm-	-15.9667	7.02217	14	14	0.0439461	0.247966
PWY-6936: seleno-amino acid biosynthesis (plants)	Treatment	Sm-	-13.9718	5.87965	14	10	0.0349977	0.247966
PWY-7392: taxadiene biosynthesis (engineered)	Treatment	Sm-	-13.5869	6.1065	14	14	0.0478757	0.247966
PWY-7211: superpathway of pyrimidine deoxyribonucleotides de novo biosynthesis	Treatment	Sm-	-13.4645	5.50737	14	11	0.0308851	0.247966
PWY-6595: superpathway of guanosine nucleotides degradation (plants)	Treatment	Sm-	-10.9647	4.31142	14	9	0.0257874	0.247966
POLYISOPRENSYN-PWY: polyisoprenoid biosynthesis (E. coli)	Treatment	Sm-	-9.78995	4.30657	14	14	0.0439673	0.247966
MET-SAM-PWY: superpathway of S-adenosyl-L-methionine biosynthesis	Treatment	Sm-	-7.93112	3.55074	14	12	0.0466554	0.247966
PWY-6859: all-trans-farnesol biosynthesis	Treatment	Sm-	-7.18386	3.20933	14	14	0.0467555	0.247966
GLUDEG-I-PWY: GABA shunt	Treatment	Sm-	-6.88489	2.99158	14	10	0.0400943	0.247966
PWY-5022: 4-aminobutanoate degradation V	Treatment	Sm-	-6.47667	2.85965	14	10	0.0428348	0.247966
PPGPPMET-PWY: ppGpp metabolism	Treatment	Sm-	-6.10688	2.69987	14	12	0.0430615	0.247966
PWY-5910: superpathway of geranylgeranyldiphosphate biosynthesis I (via mevalonate)	Treatment	Sm-	-4.75436	2.10097	14	7	0.0429826	0.247966
LACTOSECAT-PWY: lactose and galactose degradation I	Treatment	Sm-	-3.90875	1.54878	14	10	0.0267243	0.247966
FUC-RHAMCAT-PWY: superpathway of fucose and rhamnose degradation	Treatment	Sm-	-2.24442	1.01881	14	8	0.0478804	0.247966
GOLPDLCAT-PWY: superpathway of glycerol degradation to 1,3-propanediol	Treatment	Sm-	-2.04127	0.712386	14	11	0.0142106	0.247966
PWY-7371: 1,4-dihydroxy-6-naphthoate biosynthesis II	Treatment	Sm-	-1.63091	0.603438	14	5	0.0204091	0.247966
FUCCAT-PWY: fucose degradation	Treatment	Sm-	-1.07478	0.487412	14	8	0.0477004	0.247966

## Sheet: LEfSe (stats)
S5 Table. Metabolic pathways in wild type (WT) mice. Statistically significant differences in metabolic pathway abundances between Sm+ and Sm- WT mice by LEfSe [LDA score (log)>2].
Pathway	Highest mean (log)	Associated group	LDA score (log)	Alpha-value
PWY-5695: inosine 5'-phosphate degradation	4.16708	Sm+	3.20747	0.00670628
PWY-6147: 6-hydroxymethyl-dihydropterin diphosphate biosynthesis I	3.63737	Sm+	3.13397	0.00670628
PWY-7539: 6-hydroxymethyl-dihydropterin diphosphate biosynthesis III (Chlamydia)	3.63584	Sm+	3.12558	0.00982327
PWY-7663: gondoate biosynthesis (anaerobic)	4.01733	Sm+	3.10809	0.00982327
PWY-5973: cis-vaccenate biosynthesis	4.04609	Sm+	3.09746	0.00982327
PYRIDNUCSYN-PWY: NAD de novo biosynthesis I (from aspartate)	4.03967	Sm+	3.07301	0.0141714
SER-GLYSYN-PWY: superpathway of L-serine and glycine biosynthesis I	3.78904	Sm+	3.00633	0.0045087
ANAEROFRUCAT-PWY: homolactic fermentation	3.84198	Sm+	2.99984	0.00982327
ARGININE-SYN4-PWY: L-ornithine biosynthesis II	3.62888	Sm+	2.96561	0.0201368
PWY-1269: CMP-3-deoxy-D-manno-octulosonate biosynthesis	3.54106	Sm+	2.91964	0.00298491
PWY-6124: inosine-5'-phosphate biosynthesis II	4.0549	Sm+	2.91116	0.0388671
PWY-6608: guanosine nucleotides degradation III	3.37396	Sm+	2.88058	0.0201368
PWY-6123: inosine-5'-phosphate biosynthesis I	4.06204	Sm+	2.85412	0.0388671
GLYCOLYSIS-E-D: superpathway of glycolysis and the Entner-Doudoroff pathway	3.59591	Sm+	2.75206	0.0388671
TRPSYN-PWY: L-tryptophan biosynthesis	3.57259	Sm+	2.72205	0.0141714
PWY-7237: myo-, chiro- and scyllo-inositol degradation	3.62717	Sm+	2.70089	0.0388671
PWY-5659: GDP-mannose biosynthesis	3.42632	Sm+	2.69249	0.00298491
PWY0-1586: peptidoglycan maturation (meso-diaminopimelate containing)	3.48384	Sm+	2.65026	0.0201368
PWY-7323: superpathway of GDP-mannose-derived O-antigen building blocks biosynthesis	3.33978	Sm+	2.61956	0.0141714
PWY0-162: superpathway of pyrimidine ribonucleotides de novo biosynthesis	3.31101	Sm+	2.60562	0.0201368
PWY-6936: seleno-amino acid biosynthesis (plants)	2.87292	Sm+	2.52617	0.00611816
PWY0-166: superpathway of pyrimidine deoxyribonucleotides de novo biosynthesis (E. coli)	2.97322	Sm+	2.52216	0.0201368
COLANSYN-PWY: colanic acid building blocks biosynthesis	3.34879	Sm+	2.51967	0.0388671
PWY-7211: superpathway of pyrimidine deoxyribonucleotides de novo biosynthesis	2.90865	Sm+	2.51481	0.0380115
P124-PWY: Bifidobacterium shunt	2.82609	Sm+	2.49789	0.00827403
FOLSYN-PWY: superpathway of tetrahydrofolate biosynthesis and salvage	2.7733	Sm+	2.44763	0.0315603
PWY-6595: superpathway of guanosine nucleotides degradation (plants)	2.77674	Sm+	2.42505	0.0121196
PWY-5347: superpathway of L-methionine biosynthesis (transsulfuration)	2.81477	Sm+	2.30651	0.0386527
PWY-6612: superpathway of tetrahydrofolate biosynthesis	2.61147	Sm+	2.30091	0.0315603
MET-SAM-PWY: superpathway of S-adenosyl-L-methionine biosynthesis	2.76008	Sm+	2.29492	0.0140654
GLUDEG-I-PWY: GABA shunt	2.56498	Sm+	2.26364	0.00407983
METSYN-PWY: superpathway of L-homoserine and L-methionine biosynthesis	2.76001	Sm+	2.2593	0.0386527
PWY-5022: 4-aminobutanoate degradation V	2.54052	Sm+	2.24279	0.00611816
PWY-6263: superpathway of menaquinol-8 biosynthesis II	2.80268	Sm+	2.24236	0.0386527
PWY-4321: L-glutamate degradation IV	2.44453	Sm+	2.14946	0.00827403
PWY-5910: superpathway of geranylgeranyldiphosphate biosynthesis I (via mevalonate)	2.41032	Sm+	2.1101	0.0190961
LACTOSECAT-PWY: lactose and galactose degradation I	2.34041	Sm+	2.09278	0.0223431
GOLPDLCAT-PWY: superpathway of glycerol degradation to 1,3-propanediol	2.1116	Sm+	2.09229	0.00646755
PWY-922: mevalonate pathway I (eukaryotes and bacteria)	2.36043	Sm+	2.06827	0.0190961
HOMOSER-METSYN-PWY: L-methionine biosynthesis I	2.4761	Sm+	2.06009	0.0386527
PWY-6527: stachyose degradation	3.9677	Sm-	3.1952	0.00670628
TRNA-CHARGING-PWY: tRNA charging	4.31633	Sm-	3.08996	0.0045087
PWY-7219: adenosine ribonucleotides de novo biosynthesis	4.35909	Sm-	3.02849	0.0045087
PWY-7315: dTDP-N-acetylthomosamine biosynthesis	3.48478	Sm-	3.02559	0.0141714
PWY-4242: pantothenate and coenzyme A biosynthesis III (SSGCID*)	4.0591	Sm-	2.9909	0.00194577
COA-PWY-1: superpathway of coenzyme A biosynthesis III (mammals)	4.05176	Sm-	2.98668	0.00298491
PWY-6151: S-adenosyl-L-methionine salvage I	4.12567	Sm-	2.98653	0.0388671
PWY-6317: D-galactose degradation I (Leloir pathway)	3.88584	Sm-	2.92724	0.0388671
PWY66-422: D-galactose degradation V (Leloir pathway) (SSGCID*)	3.88584	Sm-	2.92724	0.0388671
COA-PWY-1: superpathway of coenzyme A biosynthesis III (mammals)	4.10029	Sm-	2.89372	0.00982327
PWY66-398: TCA cycle III (animals)	1.66435	Sm-	2.73215	0.00530504
PWY-5686: UMP biosynthesis I	4.2404	Sm-	2.73186	0.0281858
PANTOSYN-PWY: superpathway of coenzyme A biosynthesis I (bacteria)	4.04151	Sm-	2.7071	0.0388671
PWY-6143: CMP-pseudaminate biosynthesis	3.21053	Sm-	2.61903	0.00670628
PWY-5097: L-lysine biosynthesis VI	4.06343	Sm-	2.60961	0.0141714
P461-PWY: hexitol fermentation to lactate, formate, ethanol and acetate	3.02228	Sm-	2.48915	0.0281858
PWY-7242: D-fructuronate degradation	2.90256	Sm-	2.45743	0.0045087
PWY-6353: purine nucleotides degradation II (aerobic)	2.94725	Sm-	2.45719	0.0141714
GLUCUROCAT-PWY: superpathway of hexuronide and hexuronate degradation	2.94742	Sm-	2.43517	0.00670628
PWY-6507: 4-deoxy-L-threo-hex-4-enopyranuronate degradation	2.85527	Sm-	2.42454	0.0045087
PWY-6953: dTDP-3-acetamido-&alpha;-D-fucose biosynthesis	1.92179	Sm-	2.37891	0.00262017
PWY0-1479: tRNA processing	1.81975	Sm-	2.3758	0.00262017
SALVADEHYPOX-PWY: adenosine nucleotides degradation II	2.76235	Sm-	2.37534	0.0141714
GALACT-GLUCUROCAT-PWY: superpathway of hexuronide and hexuronate degradation	2.9171	Sm-	2.33043	0.0141714
PWY-7332: superpathway of UDP-N-acetylglucosamine-derived O-antigen building blocks biosynthesis	2.35282	Sm-	2.00611	0.0367373
