# Supplementary material for: The gut microbial metabolic capacity of microbiome-humanized vs. wild type rodents reveals a likely dual role of intestinal bacteria in hepato-intestinal schistosomiasis
Source: PLoS Negl Trop Dis. 2022 Oct 24;16(10):e0010878. doi: 10.1371/journal.pntd.0010878 (PMC9633004; doi:10.1371/journal.pntd.0010878)
Supplement: S6 Table — Differentially abundant metabolic pathways between the gut microbiomes of Schistosoma mansoni-infected (Sm+) and -uninfected (Sm-) HMA mice by MaAsLin2 (p<0.05) and/or LefSe [LDA score (log)>2]. For each pathway, mean abundance and standard deviation (SD), fold change between groups, and functional classification according to MetaCyc database are provided. Fold change <0 = overrepresented in Sm-; fold change >0 = overrepresented in Sm+. (XLSX) [file pntd.0010878.s013.xlsx]

## Sheet: MaAsLin2&LEfSe
S6 Table. Metabolic pathways in human-microbiota-associated (HMA) mice. Differentially abundant metabolic pathways between the gut microbiomes of Schistosoma mansoni-infected (Sm+) and uninfected (Sm-) HMA mice by MaAsLin2 (p<0.05) and/or LEfSe [LDA score (log)>2]. For each pathway, mean abundance and standard deviation (SD), fold change between groups, and functional classification according to …
			Pathway	Associated group	Pathway class	Mean Sm-	SD Sm-	Mean Sm+	SD Sm+	Fold Change	Method	Pathway classification
Associated group			PWY-7208: superpathway of pyrimidine nucleobases salvage			177.763	19.6206	215.515	35.3404	1.21237	MaAsLin2/LEfSe	Biosynthesis → Nucleoside and Nucleotide Biosynthesis → Pyrimidine Nucleotide Biosynthesis → Pyrimidine Nucleotide Salvage
	HMA_Sm+		HSERMETANA-PWY: L-methionine biosynthesis III			120.312	5.20054	166.792	44.5276	1.38633	MaAsLin2/LEfSe	Biosynthesis → Amino Acid Biosynthesis → Proteinogenic Amino Acid Biosynthesis → L-methionine Biosynthesis → L-methionine De Novo Biosynthesis
	HMA_Sm-		ARGSYNBSUB-PWY: L-arginine biosynthesis II (acetyl cycle)			108.335	36.8851	162.876	33.0673	1.50345	MaAsLin2/LEfSe	Biosynthesis → Amino Acid Biosynthesis → Proteinogenic Amino Acid Biosynthesis → L-arginine Biosynthesis
			TRPSYN-PWY: L-tryptophan biosynthesis			70.6307	12.2592	120.428	32.3907	1.71	MaAsLin2/LEfSe	Biosynthesis → Amino Acid Biosynthesis → Proteinogenic Amino Acid Biosynthesis
Pathway class			OANTIGEN-PWY: O-antigen building blocks biosynthesis (E. coli)			61.6776	6.69468	74.8582	10.0657	1.2137	MaAsLin2/LEfSe	Biosynthesis → Carbohydrate Biosynthesis → Sugar Biosynthesis → Sugar Nucleotide Biosynthesis
	Biosynthesis		PWY66-399: gluconeogenesis III			38.2151	7.24261	82.5329	33.7469	2.15969	MaAsLin2/LEfSe	Biosynthesis → Carbohydrate Biosynthesis → Sugar Biosynthesis → Gluconeogenesis
	Degradation/Utilization/Assimilation		UDPNAGSYN-PWY: UDP-N-acetyl-D-glucosamine biosynthesis I			37.0502	4.40256	47.3375	9.64805	1.27766	MaAsLin2/LEfSe	Biosynthesis → Carbohydrate Biosynthesis → Sugar Biosynthesis → Sugar Nucleotide Biosynthesis → UDP-sugar Biosynthesis → UDP-N-acetyl-D-glucosamine Biosynthesis
	Generation of Precursor Metabolites and Energy (Central metabolism)		PWY-5188: tetrapyrrole biosynthesis I (from glutamate)			28.4883	5.69559	53.5725	19.4274	1.88051	MaAsLin2/LEfSe	Biosynthesis → Tetrapyrrole Biosynthesis
	Degradation/Utilization/Assimilation & Generation of Precursor Metabolites and Energy		PWY66-409: superpathway of purine nucleotide salvage			23.5737	8.87117	32.5945	5.3581	1.38266	MaAsLin2/LEfSe	Biosynthesis → Nucleoside and Nucleotide Biosynthesis → Purine Nucleotide Biosynthesis → Purine Nucleotide Salvage
	Biosynthesis & Detoxification		GLCMANNANAUT-PWY: superpathway of N-acetylglucosamine, N-acetylmannosamine and N-acetylneuraminate degradation			67.7078	21.5744	108.329	17.4901	1.6	MaAsLin2/LEfSe	Degradation/Utilization/Assimilation → Amine and Polyamine Degradation
	Activation/Inactivation/Interconversion & Biosynthesis		HEXITOLDEGSUPER-PWY: superpathway of hexitol degradation (bacteria)			30.0078	6.61356	47.2128	8.09602	1.57335	MaAsLin2/LEfSe	Degradation/Utilization/Assimilation → Secondary Metabolite Degradation → Sugar Derivative Degradation → Sugar Alcohol Degradation
	Biosynthesis & Degradation		P441-PWY: superpathway of N-acetylneuraminate degradation			11.5265	1.96197	21.142	5.28791	1.83	MaAsLin2/LEfSe	Degradation/Utilization/Assimilation → Carboxylate Degradation
	Macromolecule Modification		GALACT-GLUCUROCAT-PWY: superpathway of hexuronide and hexuronate degradation			8.12738	1.07491	14.0578	2.74744	1.72969	MaAsLin2/LEfSe	Degradation/Utilization/Assimilation
			PWY-6595: superpathway of guanosine nucleotides degradation (plants)			1.87329	0.907995	5.29052	1.11002	2.82	MaAsLin2/LEfSe	Degradation/Utilization/Assimilation → Nucleoside and Nucleotide Degradation → Purine Nucleotide Degradation
			PWY-7383: anaerobic energy metabolism (invertebrates, cytosol)			16.4031	4.22842	68.4423	54.8474	4.17253	MaAsLin2/LEfSe	Generation of Precursor Metabolites and Energy → Fermentation
			PWY-5676: acetyl-CoA fermentation to butanoate II			8.12738	1.07491	14.0578	2.74744	1.73	MaAsLin2/LEfSe	Generation of Precursor Metabolites and Energy → Fermentation → Fermentation to Short-Chain Fatty Acids → Fermentation to Butanoate
			PWY-7003: glycerol degradation to butanol^			0.201809	0.368745	3.54488	0.679961	17.57	MaAsLin2/LEfSe	Generation of Precursor Metabolites and Energy → Fermentation → Fermentation to Alcohols
			PWY-5100: pyruvate fermentation to acetate and lactate II			42.947	10.4387	63.9471	12.8386	1.48898	MaAsLin2/LEfSe	(1) Degradation/Utilization/Assimilation → Carboxylate Degradation → Fermentation to Acetate → Pyruvate Fermentation to Acetate; (2) Generation of Precursor Metabolites and Energy → Fermentation → Fermentation of Pyruvate → Pyruvate Fermentation to Acetate; (3) Generation of Precursor Metabolites and Energy → Fermentation → Fermentation of Pyruvate → pyruvate fermentation to lactate; (4) Generati…
			PWY-6470: peptidoglycan biosynthesis V (beta-lactam resistance)^			11.5293	2.26403	17.581	4.80558	1.52489	MaAsLin2/LEfSe	(1) Biosynthesis → Cell Structure Biosynthesis → Cell Wall Biosynthesis → Peptidoglycan Biosynthesis; (2) Detoxification → Antibiotic Resistance
			DTDPRHAMSYN-PWY: dTDP-beta-L-rhamnose biosynthesis			566.463	24.0383	490.59	79.4838	-1.15466	MaAsLin2/LEfSe	Biosynthesis → Carbohydrate Biosynthesis → Sugar Biosynthesis → Sugar Nucleotide Biosynthesis → dTDP-sugar Biosynthesis
			PWY-7663: gondoate biosynthesis (anaerobic)			369.948	19.3054	312.183	60.7612	-1.18504	MaAsLin2/LEfSe	Biosynthesis → Fatty Acid and Lipid Biosynthesis → Fatty Acid Biosynthesis → Unsaturated Fatty Acid Biosynthesis
			HISTSYN-PWY: L-histidine biosynthesis			358.887	13.6012	304.95	55.738	-1.17687	MaAsLin2/LEfSe	Biosynthesis → Amino Acid Biosynthesis → Proteinogenic Amino Acid Biosynthesis → L-histidine Biosynthesis
			PWY-6147: 6-hydroxymethyl-dihydropterin diphosphate biosynthesis I			291.485	15.5585	224.108	46.5957	-1.3	MaAsLin2/LEfSe	(1) Biosynthesis → Cofactor, Carrier, and Vitamin Biosynthesis → Carrier Biosynthesis → Single Carbon Carrier Biosynthesis → Folate Biosynthesis; (2) Biosynthesis → Cofactor, Carrier, and Vitamin Biosynthesis → Vitamin Biosynthesis → Folate Biosynthesis
			PWY-7539: 6-hydroxymethyl-dihydropterin diphosphate biosynthesis III (Chlamydia)			284.112	13.8888	218.323	48.3158	-1.30134	MaAsLin2/LEfSe	(1) Biosynthesis → Cofactor, Carrier, and Vitamin Biosynthesis → Carrier Biosynthesis → Single Carbon Carrier Biosynthesis → Folate Biosynthesis → 6-Hydroxymethyl-Dihydropterin Diphosphate Biosynthesis; (2) Biosynthesis → Cofactor, Carrier, and Vitamin Biosynthesis → Vitamin Biosynthesis → Folate Biosynthesis → 6-Hydroxymethyl-Dihydropterin Diphosphate Biosynthesis
			SER-GLYSYN-PWY: superpathway of L-serine and glycine biosynthesis I			248.865	9.41453	199.941	33.2803	-1.24	MaAsLin2/LEfSe	Biosynthesis → Amino Acid Biosynthesis
			ARGININE-SYN4-PWY: L-ornithine biosynthesis II			229.417	10.8511	175.985	40.9139	-1.30362	MaAsLin2/LEfSe	Biosynthesis → Amino Acid Biosynthesis → Other Amino Acid Biosynthesis → L-Ornithine Biosynthesis
			PWY0-1586: peptidoglycan maturation (meso-diaminopimelate containing)			223.227	17.5097	170.297	32.8034	-1.31	MaAsLin2/LEfSe	Biosynthesis → Cell Structure Biosynthesis → Cell Wall Biosynthesis → Peptidoglycan Biosynthesis
			NAGLIPASYN-PWY: lipid IVA biosynthesis (E. coli)			214.068	11.9771	104.974	37.7786	-2.04	MaAsLin2/LEfSe	Biosynthesis → Cell Structure Biosynthesis → Lipopolysaccharide Biosynthesis
			PWY-6897: thiamine diphosphate salvage II			170.738	9.17632	118.125	42.5708	-1.44539	MaAsLin2/LEfSe	(1) Biosynthesis → Cofactor, Carrier, and Vitamin Biosynthesis → Enzyme Cofactor Biosynthesis → Thiamine Biosynthesis → thiamine Diphosphate Salvage; (2) Biosynthesis → Cofactor, Carrier, and Vitamin Biosynthesis → Vitamin Biosynthesis → Thiamine Biosynthesis → thiamine Diphosphate Salvage
			PWY-5659: GDP-mannose biosynthesis			150.69	11.48	95.54	31.46	-1.58	MaAsLin2/LEfSe	Biosynthesis → Carbohydrate Biosynthesis → Sugar Biosynthesis → Sugar Nucleotide Biosynthesis → GDP-sugar Biosynthesis
			PWY-7282: 4-amino-2-methyl-5-diphosphomethylpyrimidine biosynthesis II			146.337	10.9077	66.2749	22.1245	-2.21	MaAsLin2/LEfSe	Biosynthesis → Carbohydrate Biosynthesis → Sugar Biosynthesis → Sugar Nucleotide Biosynthesis → GDP-sugar Biosynthesis
			COBALSYN-PWY: superpathway of adenosylcobalamin salvage from cobinamide I			141.243	4.50145	67.5133	20.4282	-2.09	MaAsLin2/LEfSe	Biosynthesis → Cofactor, Carrier, and Vitamin Biosynthesis → Enzyme Cofactor Biosynthesis → Cobamide Biosynthesis → Cobinamide Salvage
			PWY-1269: CMP-3-deoxy-D-manno-octulosonate biosynthesis			141.13	8.37	51.82	14.46	-2.72	MaAsLin2/LEfSe	Biosynthesis → Carbohydrate Biosynthesis → Sugar Biosynthesis → Sugar Nucleotide Biosynthesis → CMP-sugar Biosynthesis
			THISYNARA-PWY: superpathway of thiamine diphosphate biosynthesis III (eukaryotes)			122.97	9.93	48.54	17.23	-2.53	MaAsLin2/LEfSe	Biosynthesis → Cofactor, Carrier, and Vitamin Biosynthesis → Enzyme Cofactor Biosynthesis → Thiamine Biosynthesis
			PWY-7234: inosine-5'-phosphate biosynthesis III			94.9128	11.8581	66.3559	20.6909	-1.43036	MaAsLin2/LEfSe	Biosynthesis → Nucleoside and Nucleotide Biosynthesis → Purine Nucleotide Biosynthesis → Purine Nucleotide De Novo Biosynthesis → Purine Riboucleotide De Novo Biosynthesis → Inosine-5'-phosphate Biosynthesis
			PWY-6953: dTDP-3-acetamido-alpha-D-fucose biosynthesis			79.043	19.724	46.447	29.2302	-1.70179	MaAsLin2/LEfSe	Biosynthesis → Carbohydrate Biosynthesis → Sugar Biosynthesis → Sugar Nucleotide Biosynthesis → dTDP-sugar Biosynthesis
			THISYN-PWY: superpathway of thiamine diphosphate biosynthesis I^			18.0849	15.7398	1.32578	1.42779	-13.641	MaAsLin2/LEfSe	(1) Biosynthesis → Cofactor, Carrier, and Vitamin Biosynthesis → Enzyme Cofactor Biosynthesis → Thiamine Biosynthesis; (2) Biosynthesis → Cofactor, Carrier, and Vitamin Biosynthesis → Vitamin Biosynthesis → Thiamine Biosynthesis
			PWY-5265: peptidoglycan biosynthesis II (staphylococci)^			12.0478	7.32309	4.88673	2.13378	-2.4654	MaAsLin2/LEfSe	Biosynthesis → Cell Structure Biosynthesis → Cell Wall Biosynthesis → Peptidoglycan Biosynthesis
			PWY-6892: thiazole component of thiamine diphosphate biosynthesis I^			4.0754	3.95858	0.269304	0.290037	-15.1331	MaAsLin2/LEfSe	(1) Biosynthesis → Cofactor, Carrier, and Vitamin Biosynthesis → Enzyme Cofactor Biosynthesis → Thiamine Biosynthesis → Thiazole Biosynthesis; (2) Biosynthesis → Cofactor, Carrier, and Vitamin Biosynthesis → Vitamin Biosynthesis → Thiamine Biosynthesis → Thiazole Biosynthesis
			PWY3DJ-35471: L-ascorbate biosynthesis IV (animals, D-glucuronate pathway)^			0.398818	0.227065	0.0760889	0.145938	-5.24147	MaAsLin2/LEfSe	(1) Biosynthesis → Cofactor, Carrier, and Vitamin Biosynthesis → Enzyme Cofactor Biosynthesis → Ascorbate Biosynthesis; (2) Biosynthesis → Cofactor, Carrier, and Vitamin Biosynthesis → Vitamin Biosynthesis → Ascorbate Biosynthesis
			PWY-5695: inosine 5'-phosphate degradation			394.592	20.318	335.208	60.8584	-1.17716	MaAsLin2/LEfSe	Degradation/Utilization/Assimilation → Nucleoside and Nucleotide Degradation → Purine Nucleotide Degradation
			HISDEG-PWY: L-histidine degradation I			249.134	13.4008	194.518	34.6247	-1.28	MaAsLin2/LEfSe	Degradation/Utilization/Assimilation → Amino Acid Degradation → Proteinogenic Amino Acid Degradation
			PWY-7237: myo-, chiro- and scyllo-inositol degradation			243.176	12.0345	184.815	42.9604	-1.31579	MaAsLin2/LEfSe	Degradation/Utilization/Assimilation → Secondary Metabolite Degradation → Sugar Derivative Degradation → Sugar Alcohol Degradation
			PWY-5030: L-histidine degradation III			185.301	10.8262	138.99	30.1655	-1.33	MaAsLin2/LEfSe	Degradation/Utilization/Assimilation → Amino Acid Degradation → Proteinogenic Amino Acid Degradation → L-histidine Degradation
			PWY-6969: TCA cycle V (2-oxoglutarate synthase)			13.1129	5.07923	4.3584	2.04122	-3.01	MaAsLin2/LEfSe	Degradation/Utilization/Assimilation → C1 Compound Utilization and Assimilation → CO2 Fixation → Autotrophic CO2 Fixation → Reductive TCA Cycles
			RHAMCAT-PWY: L-rhamnose degradation I			12.6413	2.98883	17.0286	12.1231	1.34706	MaAsLin2/LEfSe	Degradation/Utilization/Assimilation → Carbohydrate Degradation → Sugar Degradation → L-rhamnose Degradation
			GLUDEG-I-PWY: GABA shunt			1.14345	0.461986	0.657049	0.245348	-1.74027	MaAsLin2/LEfSe	(1) Degradation/Utilization/Assimilation → Amine and Polyamine Degradation → 4-Aminobutanoate Degradation; (2) Degradation/Utilization/Assimilation → Amino Acid Degradation → Proteinogenic Amino Acid Degradation → L-glutamate Degradation
			TCA: incomplete reductive TCA cycle			19.571	9.86	5.8242	2.63451	-3.36	MaAsLin2/LEfSe	Generation of Precursor Metabolites and Energy → TCA cycle
			PWY-5690: TCA cycle II (plants and fungi)			10.5265	5.70065	3.83551	1.56556	-2.7445	MaAsLin2/LEfSe	Generation of Precursor Metabolites and Energy → TCA cycle
			PWY-5677: succinate fermentation to butanoate^			1.30567	0.598734	0.530573	0.486451	-2.46086	MaAsLin2/LEfSe	Generation of Precursor Metabolites and Energy → Fermentation → Fermentation to Short-Chain Fatty Acids → Fermentation to Butanoate
			PWY-5505: L-glutamate and L-glutamine biosynthesis			2.41234	0.776288	6.20063	1.78061	2.57	MaAsLin2	Biosynthesis → Amino Acid Biosynthesis → Proteinogenic Amino Acid Biosynthesis
			PWY0-1297: superpathway of purine deoxyribonucleosides degradation			8.07154	3.10463	11.5851	2.03149	1.4353	MaAsLin2	Degradation/Utilization/Assimilation → Nucleoside and Nucleotide Degradation
			GALACTARDEG-PWY: D-galactarate degradation I			8.00359	1.24918	10.351	2.01456	1.29329	MaAsLin2	(1) Degradation/Utilization/Assimilation → Carboxylate Degradation → Sugar Acid Degradation → D-Galactarate Degradation; (2) Degradation/Utilization/Assimilation → Secondary Metabolite Degradation → Sugar Derivative Degradation → Sugar Acid Degradation → D-Galactarate Degradation
			GLUCARGALACTSUPER-PWY: superpathway of D-glucarate and D-galactarate degradation			8.00359	1.24918	10.351	2.01456	1.29329	MaAsLin2	Degradation/Utilization/Assimilation
			GLUCARDEG-PWY: D-glucarate degradation I			5.08914	0.739923	7.09454	1.16048	1.39	MaAsLin2	Degradation/Utilization/Assimilation → Carboxylate Degradation
			PWY0-1298: superpathway of pyrimidine deoxyribonucleosides degradation			3.98	0.78	6.79	1.84	1.71	MaAsLin2	Degradation/Utilization/Assimilation → Nucleoside and Nucleotide Degradation → Pyrimidine Nucleotide Degradation
			SALVADEHYPOX-PWY: adenosine nucleotides degradation II			3.56427	0.941153	4.93136	1.24851	1.38355	MaAsLin2	Degradation/Utilization/Assimilation → Nucleoside and Nucleotide Degradation → Purine Nucleotide Degradation → Adenosine Nucleotide Degradation
			PWY-6606: guanosine nucleotides degradation II			3.39003	1.01467	5.69887	1.07652	1.68	MaAsLin2	Degradation/Utilization/Assimilation → Nucleoside and Nucleotide Degradation → Purine Nucleotide Degradation
			PWY-1861: formaldehyde assimilation II (assimilatory RuMP Cycle)			3.34466	1.47614	9.0414	4.57202	2.70323	MaAsLin2	Degradation/Utilization/Assimilation → C1 Compound Utilization and Assimilation → Formaldehyde Assimilation
			RUMP-PWY: formaldehyde oxidation I			0.866714	0.723439	3.40211	1.87521	3.93	MaAsLin2	Degradation/Utilization/Assimilation → C1 Compound Utilization and Assimilation → Formaldehyde Oxidation
			PWY4LZ-257: superpathway of fermentation (Chlamydomonas reinhardtii)			3.34	0.69	6.89	1.87	2.06	MaAsLin2	Generation of Precursor Metabolites and Energy → Fermentation → Fermentation of Pyruvate
			PWY-6588: pyruvate fermentation to acetone			2.77492	1.01401	4.74519	1.60472	1.71003	MaAsLin2	Generation of Precursor Metabolites and Energy → Fermentation → Fermentation of Pyruvate
			PWY-6863: pyruvate fermentation to hexanol (engineered)			1.31801	0.793451	2.88711	1.48746	2.19051	MaAsLin2	Generation of Precursor Metabolites and Energy → Fermentation → Fermentation of Pyruvate
			PWY-7013: (S)-propane-1,2-diol degradation			3.83337	1.13817	6.02637	1.62226	1.57208	MaAsLin2	(1) Degradation/Utilization/Assimilation → Alcohol Degradation; (2) Generation of Precursor Metabolites and Energy → Fermentation → Fermentation to Short-Chain Fatty Acids → Fermentation to Propanoate
			PWY-5022: 4-aminobutanoate degradation V			3.23024	0.782948	6.69206	1.75302	2.07	MaAsLin2	(1) Degradation/Utilization/Assimilation → Amine and Polyamine Degradation → 4-Aminobutanoate Degradation; (2) Generation of Precursor Metabolites and Energy → Fermentation → Fermentation to Short-Chain Fatty Acids → Fermentation to Butanoate
			P161-PWY: acetylene degradation (anaerobic)			2.6841	0.541376	5.57824	1.55791	2.08	MaAsLin2	(1) Degradation/Utilization/Assimilation → Carboxylate Degradation → Fermentation to Acetate; (2) Generation of Precursor Metabolites and Energy → Fermentation → Fermentation of Pyruvate → Pyruvate Fermentation to Ethanol; (3) Generation of Precursor Metabolites and Energy → Fermentation → Fermentation to Short-Chain Fatty Acids → Fermentation to Acetate
			ARGORNPROST-PWY: L-arginine degradation (Stickland reaction)*			0.836337	0.66738	3.34503	1.14407	4	MaAsLin2	(1) Degradation/Utilization/Assimilation → Amino Acid Degradation → Proteinogenic Amino Acid Degradation; (2) Generation of Precursor Metabolites and Energy → Fermentation → Amino Acid Fermentation (Stickland reactions) → Stickland Fermentation
			PWY-6471: peptidoglycan biosynthesis IV (Enterococcus faecium)			11.8946	2.51289	17.7139	4.88569	1.48924	MaAsLin2	(1) Biosynthesis → Cell Structure Biosynthesis → Cell Wall Biosynthesis → Peptidoglycan Biosynthesis; (2) Detoxification → Antibiotic Resistance
			PWY-6519: 8-amino-7-oxononanoate biosynthesis I			177.003	20.3354	142.893	35.6275	-1.23871	MaAsLin2	Biosynthesis → Other Biosynthesis → 8-Amino-7-oxononanoate Biosynthesis
			PWY-7357: thiamine phosphate formation from pyrithiamine and oxythiamine (yeast)			135.272	10.0568	90.1953	37.5873	-1.49976	MaAsLin2	(1) Biosynthesis → Cofactor, Carrier, and Vitamin Biosynthesis → Enzyme Cofactor Biosynthesis → Thiamine Biosynthesis → thiamine Diphosphate Salvage; (2) Biosynthesis → Cofactor, Carrier, and Vitamin Biosynthesis → Vitamin Biosynthesis → Thiamine Biosynthesis → thiamine Diphosphate Salvage
			PWY-6143: CMP-pseudaminate biosynthesis			19.0669	7.42201	10.1021	7.15755	-1.88741	MaAsLin2	Biosynthesis → Carbohydrate Biosynthesis → Sugar Biosynthesis → Sugar Nucleotide Biosynthesis → CMP-sugar Biosynthesis
			PWY-7210: pyrimidine deoxyribonucleotides biosynthesis from CTP			10.3599	3.1981	5.41784	3.45377	-1.91219	MaAsLin2	Biosynthesis → Nucleoside and Nucleotide Biosynthesis → Pyrimidine Nucleotide Biosynthesis → Pyrimidine Nucleotide Salvage
			DAPLYSINESYN-PWY: L-lysine biosynthesis I			10.1089	3.06709	4.77855	4.78261	-2.11547	MaAsLin2	(1) Biosynthesis → Amino Acid Biosynthesis → Proteinogenic Amino Acid; (2) Biosynthesis → L-lysine Biosynthesis
			PWY-7184: pyrimidine deoxyribonucleotides de novo biosynthesis I			9.54928	3.01366	5.08755	3.02036	-1.87699	MaAsLin2	(1) Biosynthesis → Nucleoside and Nucleotide Biosynthesis → 2'-Deoxyribonucleotide Biosynthesis → Pyrimidine Deoxyribonucleotide De Novo Biosynthesis; (2) Biosynthesis → Nucleoside and Nucleotide Biosynthesis → Pyrimidine Nucleotide Biosynthesis → Pyrimidine Nucleotide De Novo Biosynthesis → Pyrimidine Deoxyribonucleotide De Novo Biosynthesis
			PWY-6545: pyrimidine deoxyribonucleotides de novo biosynthesis III			9.2345	2.8592	4.98695	2.89184	-1.85173	MaAsLin2	(1) Biosynthesis → Nucleoside and Nucleotide Biosynthesis → 2'-Deoxyribonucleotide Biosynthesis → Pyrimidine Deoxyribonucleotide De Novo Biosynthesis; (2) Biosynthesis → Nucleoside and Nucleotide Biosynthesis → Pyrimidine Nucleotide Biosynthesis → Pyrimidine Nucleotide De Novo Biosynthesis → Pyrimidine Deoxyribonucleotide De Novo Biosynthesis
			PWY-6549: L-glutamine biosynthesis III			5.11764	1.1431	2.56716	1.20604	-1.99	MaAsLin2	Biosynthesis → Amino Acid Biosynthesis → Proteinogenic Amino Acid Biosynthesis
			PWY0-781: aspartate superpathway			1.8081	1.10203	0.474916	0.716519	-3.80721	MaAsLin2	Biosynthesis → Amino Acid Biosynthesis → Proteinogenic Amino Acid
			P4-PWY: superpathway of L-lysine, L-threonine and L-methionine biosynthesis I			1.71582	1.04668	0.452013	0.683826	-3.79595	MaAsLin2	Biosynthesis → Amino Acid Biosynthesis
			PWY-6531: mannitol cycle			6.30271	2.06527	3.42966	1.75568	-1.8377	MaAsLin2	Degradation/Utilization/Assimilation → Secondary Metabolite Degradation → Sugar Derivative Degradation → Sugar Alcohol Degradation
			GLYCOLYSIS: glycolysis I (from glucose 6-phosphate)			216.893	6.62059	175.687	26.4017	-1.23	MaAsLin2	Generation of Precursor Metabolites and Energy → Glycolysis
			PWY-5484: glycolysis II (from fructose 6-phosphate)			215.627	5.68014	172.95	26.5684	-1.25	MaAsLin2	Generation of Precursor Metabolites and Energy → Glycolysis
			ANAEROFRUCAT-PWY: homolactic fermentation			193.568	13.7862	164.044	20.1934	-1.17998	MaAsLin2	Generation of Precursor Metabolites and Energy → Fermentation → Fermentation to Short-Chain Fatty Acids → Fermentation to Lactate
			FERMENTATION-PWY: mixed acid fermentation			3.40775	2.28877	0.109105	0.222618	-31.23	MaAsLin2	(1) Generation of Precursor Metabolites and Energy → Fermentation → Fermentation of Pyruvate → Pyruvate Fermentation to Ethanol; (2) Generation of Precursor Metabolites and Energy → Fermentation → Fermentation to Short-Chain Fatty Acids
			PWY-7117: C4 photosynthetic carbon assimilation cycle, PEPCK type			3.33643	2.68216	0	0	-Inf	MaAsLin2	Generation of Precursor Metabolites and Energy → Photosynthesis
			PWY-241: C4 photosynthetic carbon assimilation cycle, NADP-ME type			2.78881	2.24546	0	0	-Inf	MaAsLin2	Generation of Precursor Metabolites and Energy → Photosynthesis
			PWY-5913: partial TCA cycle (obligate autotrophs)			2.24937	1.82154	0.0578468	0.118288	-38.88	MaAsLin2	Generation of Precursor Metabolites and Energy → TCA cycle
			P163-PWY: L-lysine fermentation to acetate and butanoate			0.826119	0.521331	0.22675	0.429812	-3.64331	MaAsLin2	(1) Degradation/Utilization/Assimilation → Amino Acid Degradation → Proteinogenic Amino Acid Degradation → L-lysine Degradation; (2) Degradation/Utilization/Assimilation → Carboxylate Degradation → Fermentation to Acetate; (3) Generation of Precursor Metabolites and Energy → Fermentation → Fermentation to Short-Chain Fatty Acids → Fermentation to Acetate; (4) Generation of Precursor Metabolites a…
			PWY-5083: NAD(P)/NADPH interconversion			6.25697	2.51273	3.29105	2.26505	-1.90121	MaAsLin2	(1) Activation/Inactivation/Interconversion → Interconversions; (2) Biosynthesis → Cofactor, Carrier, and Vitamin Biosynthesis → Carrier Biosynthesis → Electron Carrier Biosynthesis → NAD Metabolism; (3) Biosynthesis → Cofactor, Carrier, and Vitamin Biosynthesis → Enzyme Cofactor Biosynthesis → NAD Metabolism
			VALSYN-PWY: L-valine biosynthesis			369.293	23.5158	366.756	59.7959	-1.00692	LEfSe	Biosynthesis → Amino Acid Biosynthesis → Proteinogenic Amino Acid Biosynthesis → L-valine Biosynthesis
			ILEUSYN-PWY: L-isoleucine biosynthesis I (from threonine)			369.293	23.5158	366.756	59.7959	-1.00692	LEfSe	Biosynthesis → Amino Acid Biosynthesis → Proteinogenic Amino Acid Biosynthesis → L-isoleucine Biosynthesis
			PEPTIDOGLYCANSYN-PWY: peptidoglycan biosynthesis I (meso-diaminopimelate containing)			346.41	23.02	339.494	53.5497	-1.02037	LEfSe	Biosynthesis → Cell Structure Biosynthesis → Cell Wall Biosynthesis → Peptidoglycan Biosynthesis
			PWY-6163: chorismate biosynthesis from 3-dehydroquinate			344.422	21.7498	343.215	57.719	-1.00352	LEfSe	Biosynthesis → Aromatic Compound Biosynthesis → Chorismate Biosynthesis
			PWY-6387: UDP-N-acetylmuramoyl-pentapeptide biosynthesis I (meso-diaminopimelate containing)			342.327	24.1214	338.254	53.212	-1.01204	LEfSe	Biosynthesis → Cell Structure Biosynthesis → Cell Wall Biosynthesis → UDP-N-Acetylmuramoyl-Pentapeptide Biosynthesis
			ARO-PWY: chorismate biosynthesis I			300.245	25.057	308.117	49.8936	1.02622	LEfSe	Biosynthesis → Aromatic Compound Biosynthesis → Chorismate Biosynthesis
			COMPLETE-ARO-PWY: superpathway of aromatic amino acid biosynthesis			291.871	20.7939	290.229	52.8177	-1.00566	LEfSe	Biosynthesis → Amino Acid Biosynthesis
			PWY-841: superpathway of purine nucleotides de novo biosynthesis I			285.97	23.6674	284.587	48.8896	-1.00486	LEfSe	Biosynthesis → Nucleoside and Nucleotide Biosynthesis → Purine Nucleotide Biosynthesis → Purine Nucleotide De Novo Biosynthesis
			PWY-6168: flavin biosynthesis III (fungi)			202.672	18.2996	218.538	46.3816	1.07828	LEfSe	(1) Biosynthesis → Cofactor, Carrier, and Vitamin Biosynthesis → Carrier Biosynthesis → Electron Carrier Biosynthesis → Flavin Biosynthesis; (2) Biosynthesis → Cofactor, Carrier, and Vitamin Biosynthesis → Enzyme Cofactor Biosynthesis → Flavin Biosynthesis; (3) Biosynthesis → Cofactor, Carrier, and Vitamin Biosynthesis → Vitamin Biosynthesis → Flavin Biosynthesis
			PWY-7400: L-arginine biosynthesis IV (archaebacteria)			148.258	34.9943	180.769	27.7004	1.21928	LEfSe	Biosynthesis → Amino Acid Biosynthesis → Proteinogenic Amino Acid Biosynthesis → L-arginine Biosynthesis
			ARGSYN-PWY: L-arginine biosynthesis I (via L-ornithine)			147.431	34.5801	179.197	28.037	1.21547	LEfSe	Biosynthesis → Amino Acid Biosynthesis → Proteinogenic Amino Acid Biosynthesis → L-arginine Biosynthesis
			CITRULBIO-PWY: L-citrulline biosynthesis			136.233	16.554	150.109	20.0911	1.10186	LEfSe	Biosynthesis → Amino Acid Biosynthesis → Other Amino Acid Biosynthesis → L-citrulline Biosynthesis
			PWY-4041: gamma-glutamyl cycle			119.881	12.1411	133.138	25.6114	1.11058	LEfSe	Biosynthesis → Cofactor, Carrier, and Vitamin Biosynthesis → Carrier Biosynthesis → Electron Carrier Biosynthesis → Reductant Biosynthesis
			PWY-5121: superpathway of geranylgeranyl diphosphate biosynthesis II (via MEP)			119.169	18.9873	139.555	33.7298	1.17107	LEfSe	(1) Biosynthesis → Polyprenyl Biosynthesis → Geranylgeranyl Diphosphate Biosynthesis; (2) Biosynthesis → Secondary Metabolite Biosynthesis → Terpenoid Biosynthesis → Diterpenoid Biosynthesis
			PWY-7392: taxadiene biosynthesis (engineered)			92.9476	11.8286	105.297	22.8543	1.13287	LEfSe	Biosynthesis → Secondary Metabolite Biosynthesis → Terpenoid Biosynthesis → Diterpenoid Biosynthesis
			PWY-5845: superpathway of menaquinol-9 biosynthesis			60.7586	6.35958	67.3705	15.2704	1.10882	LEfSe	Biosynthesis → Cofactor, Carrier, and Vitamin Biosynthesis → Carrier Biosynthesis → Electron Carrier Biosynthesis → Quinol and Quinone Biosynthesis → Menaquinol Biosynthesis
			COLANSYN-PWY: colanic acid building blocks biosynthesis			47.8603	3.58492	53.8652	12.2997	1.12547	LEfSe	Biosynthesis → Carbohydrate Biosynthesis
			PWY-5862: superpathway of demethylmenaquinol-9 biosynthesis			42.1742	4.62365	47.3709	10.8969	1.12322	LEfSe	Biosynthesis → Cofactor, Carrier, and Vitamin Biosynthesis → Carrier Biosynthesis → Electron Carrier Biosynthesis → Quinol and Quinone Biosynthesis → Demethylmenaquinol Biosynthesis
			NAD-BIOSYNTHESIS-II: NAD salvage pathway III (to nicotinamide riboside)			30.8872	7.94856	43.2507	15.3251	1.40028	LEfSe	(1) Biosynthesis → Cofactor, Carrier, and Vitamin Biosynthesis → Carrier Biosynthesis → Electron Carrier Biosynthesis → NAD Metabolism → NAD Biosynthesis; (2) Biosynthesis → Cofactor, Carrier, and Vitamin Biosynthesis → Enzyme Cofactor Biosynthesis → NAD Biosynthesis; (3) Biosynthesis → Cofactor, Carrier, and Vitamin Biosynthesis → Enzyme Cofactor Biosynthesis → NAD Metabolism → NAD Biosynthesis
			ARG+POLYAMINE-SYN: superpathway of arginine and polyamine biosynthesis			26.373	4.83793	35.0397	11.9449	1.32862	LEfSe	Biosynthesis → Amine and Polyamine Biosynthesis
			POLYAMSYN-PWY: superpathway of polyamine biosynthesis I			14.6213	2.89135	19.9294	7.14828	1.36304	LEfSe	Biosynthesis → Amine and Polyamine Biosynthesis
			PWY-6901: superpathway of glucose and xylose degradation			98.2271	9.38432	103.487	20.7135	1.05355	LEfSe	Degradation/Utilization/Assimilation → Carbohydrate Degradation → Sugar Degradation
			GALACTUROCAT-PWY: D-galacturonate degradation I			32.3154	5.03582	41.4621	11.9558	1.28304	LEfSe	(1) Degradation/Utilization/Assimilation → Carboxylate Degradation → Sugar Acid Degradation → D-Galacturonate Degradation; (2) Degradation/Utilization/Assimilation → Secondary Metabolite Degradation → Sugar Derivative Degradation → Sugar Acid Degradation → D-Galacturonate Degradation
			PWY-6507: 4-deoxy-L-threo-hex-4-enopyranuronate degradation			27.5377	4.55278	36.447	10.9758	1.32353	LEfSe	Degradation/Utilization/Assimilation → Secondary Metabolite Degradation → Sugar Derivative Degradation
			PWY-7242: D-fructuronate degradation			27.313	4.47966	36.468	10.8958	1.33519	LEfSe	(1) Degradation/Utilization/Assimilation → Carboxylate Degradation → Sugar Acid Degradation; (2) Degradation/Utilization/Assimilation → Secondary Metabolite Degradation → Sugar Derivative Degradation → Sugar Acid Degradation
			PWY-7111: pyruvate fermentation to isobutanol (engineered)			369.293	23.5158	366.756	59.7959	-1.00692	LEfSe	(1) Generation of Precursor Metabolites and Energy → Fermentation → Fermentation of Pyruvate; (2) Generation of Precursor Metabolites and Energy → Fermentation → Fermentation to Alcohols
			PWY-1042: glycolysis IV			275.757	28.7244	299.881	50.4942	1.08748	LEfSe	Generation of Precursor Metabolites and Energy → Glycolysis
			NONOXIPENT-PWY: pentose phosphate pathway (non-oxidative branch) I			89.5061	6.76297	123.841	46.38	1.38361	LEfSe	Generation of Precursor Metabolites and Energy → Pentose Phosphate Pathways
			CALVIN-PWY: Calvin-Benson-Bassham cycle			168.682	12.9409	201.664	47.0719	1.19553	LEfSe	(1) Biosynthesis → Carbohydrate Biosynthesis → Sugar Biosynthesis; (2) Degradation/Utilization/Assimilation → C1 Compound Utilization and Assimilation → CO2 Fixation → Autotrophic CO2 Fixation
			PWY-7221: guanosine ribonucleotides de novo biosynthesis			439.062	21.6721	388.034	71.543	-1.1315	LEfSe	Biosynthesis → Nucleoside and Nucleotide Biosynthesis → Purine Nucleotide Biosynthesis → Purine Nucleotide De Novo Biosynthesis → Purine Riboucleotide De Novo Biosynthesis
			PWY-5973: cis-vaccenate biosynthesis			390.642	21.4278	334.546	64.7045	-1.16768	LEfSe	Biosynthesis → Fatty Acid and Lipid Biosynthesis → Fatty Acid Biosynthesis → Unsaturated Fatty Acid Biosynthesis
			PWY-6124: inosine-5'-phosphate biosynthesis II			345.231	18.4641	312.404	61.2034	-1.10508	LEfSe	Biosynthesis → Nucleoside and Nucleotide Biosynthesis → Purine Nucleotide Biosynthesis → Purine Nucleotide De Novo Biosynthesis → Purine Riboucleotide De Novo Biosynthesis → Inosine-5'-phosphate Biosynthesis
			PWY-6703: preQ0 biosynthesis			309.228	17.0203	260.17	62.5543	-1.18856	LEfSe	Biosynthesis → Secondary Metabolite Biosynthesis
			ASPASN-PWY: superpathway of L-aspartate and L-asparagine biosynthesis			218.878	13.7381	185.99	41.4651	-1.17683	LEfSe	Biosynthesis → Amino Acid Biosynthesis
			PWY-6700: queuosine biosynthesis I (de novo)			370.609	17.2698	332.998	61.4665	-1.11295	LEfSe	Macromolecule Modification → Nucleic Acid Processing → Queuosine Biosynthesis and Salvage
			*PubChem (NCBI): https://pubchem.ncbi.nlm.nih.gov/pathway/BioCyc:META_ARGORNPROST-PWY
			^Pathways detected only in HMA mice — Indicated only for pathways showing significant differences between groups by both MaAsLin2 and LEfSe.

## Sheet: MaAsLin2 (stats)
S6 Table. Metabolic pathways in human-microbiota-associated (HMA) mice. Statistically significant differences in metabolic pathway abundances between Sm+ and Sm- HMA mice by MaAsLin2 (p<0.05).
Pathway	Metadata	Value	Coeficient	Estándar Error	N	N not 0	p-val	q-val
NAGLIPASYN-PWY: lipid IVA biosynthesis (E. coli)	Treatment	Sm-	104.855	12.5159	14	14	4.10818e-06	0.000190346
PWY-1269: CMP-3-deoxy-D-manno-octulosonate biosynthesis	Treatment	Sm-	89.3091	6.64071	14	14	1.34508e-08	3.73931e-06
PWY-7282: 4-amino-2-methyl-5-diphosphomethylpyrimidine biosynthesis II	Treatment	Sm-	80.0618	9.88641	14	14	3.31784e-06	0.000184472
THISYNARA-PWY: superpathway of thiamine diphosphate biosynthesis III (eukaryotes)	Treatment	Sm-	74.4336	7.90561	14	14	6.83954e-07	6.33797e-05
COBALSYN-PWY: superpathway of adenosylcobalamin salvage from cobinamide I	Treatment	Sm-	72.3813	7.80897	14	14	1.47295e-06	0.00010237
DTDPRHAMSYN-PWY: dTDP-beta-L-rhamnose biosynthesis	Treatment	Sm-	70.9863	31.2205	14	14	0.0438096	0.141101
PWY-6147: 6-hydroxymethyl-dihydropterin diphosphate biosynthesis I	Treatment	Sm-	65.5279	19.18	14	14	0.00564602	0.0435998
PWY-7539: 6-hydroxymethyl-dihydropterin diphosphate biosynthesis III (Chlamydia)	Treatment	Sm-	63.6596	19.5515	14	14	0.00753015	0.0507237
PWY-7237: myo-, chiro- and scyllo-inositol degradation	Treatment	Sm-	58.3618	18.2101	14	14	0.00756329	0.0507237
PWY-5695: inosine 5'-phosphate degradation	Treatment	Sm-	57.7857	25.4935	14	14	0.0441575	0.141101
PWY-5659: GDP-mannose biosynthesis	Treatment	Sm-	55.1403	13.5788	14	14	0.00157951	0.0209098
HISDEG-PWY: L-histidine degradation I	Treatment	Sm-	53.3604	14.5115	14	14	0.00355388	0.0359443
PWY-7663: gondoate biosynthesis (anaerobic)	Treatment	Sm-	52.5848	22.4803	14	14	0.0391033	0.133176
PWY-6897: thiamine diphosphate salvage II	Treatment	Sm-	52.471	17.8091	14	14	0.0129452	0.0713521
HISTSYN-PWY: L-histidine biosynthesis	Treatment	Sm-	51.7567	22.5415	14	14	0.0420101	0.137398
PWY0-1586: peptidoglycan maturation (meso-diaminopimelate containing)	Treatment	Sm-	51.6437	14.309	14	14	0.00400818	0.0359443
ARGININE-SYN4-PWY: L-ornithine biosynthesis II	Treatment	Sm-	51.3501	16.2877	14	14	0.00907768	0.0573544
SER-GLYSYN-PWY: superpathway of L-serine and glycine biosynthesis I	Treatment	Sm-	46.9743	13.0967	14	14	0.00420314	0.0365148
PWY-5030: L-histidine degradation III	Treatment	Sm-	46.3109	13.0024	14	14	0.00391157	0.0359443
PWY-7357: thiamine phosphate formation from pyrithiamine and oxythiamine (yeast)	Treatment	Sm-	45.0764	15.8954	14	14	0.0150131	0.0797845
PWY-5484: glycolysis II (from fructose 6-phosphate)	Treatment	Sm-	44.4209	10.1528	14	14	0.0010859	0.0187717
GLYCOLYSIS: glycolysis I (from glucose 6-phosphate)	Treatment	Sm-	43.206	9.89337	14	14	0.00110448	0.0187717
RHAMCAT-PWY: L-rhamnose degradation I	Treatment	Sm-	41.2119	12.6751	14	14	0.0076633	0.0507237
PWY-6519: 8-amino-7-oxononanoate biosynthesis I	Treatment	Sm-	29.7248	12.487	14	14	0.0364051	0.126508
ANAEROFRUCAT-PWY: homolactic fermentation	Treatment	Sm-	29.524	9.61642	14	14	0.00971375	0.0574657
PWY-6953: dTDP-3-acetamido-alpha-D-fucose biosynthesis	Treatment	Sm-	28.7807	10.4707	14	14	0.018888	0.0820446
PWY-7234: inosine-5'-phosphate biosynthesis III	Treatment	Sm-	28.5568	9.483	14	14	0.0108352	0.0614734
THISYN-PWY: superpathway of thiamine diphosphate biosynthesis I^	Treatment	Sm-	16.9549	5.4551	14	10	0.00971543	0.0574657
TCA: incomplete reductive TCA cycle	Treatment	Sm-	13.0833	3.18694	14	14	0.00171941	0.0212392
PWY-6143: CMP-pseudaminate biosynthesis	Treatment	Sm-	8.96475	3.92566	14	14	0.0414058	0.137034
PWY-6969: TCA cycle V (2-oxoglutarate synthase)	Treatment	Sm-	8.35676	1.69077	14	14	0.000433298	0.0115685
PWY-5265: peptidoglycan biosynthesis II (staphylococci)^	Treatment	Sm-	7.3885	2.60679	14	14	0.0160263	0.0797845
PWY-5690: TCA cycle II (plants and fungi)	Treatment	Sm-	6.46587	1.98653	14	14	0.0075492	0.0507237
DAPLYSINESYN-PWY: L-lysine biosynthesis I	Treatment	Sm-	5.33036	2.24385	14	11	0.0350462	0.126508
PWY-7210: pyrimidine deoxyribonucleotides biosynthesis from CTP	Treatment	Sm-	4.67829	1.66674	14	14	0.0169269	0.0797845
PWY-7184: pyrimidine deoxyribonucleotides de novo biosynthesis I	Treatment	Sm-	4.23645	1.51201	14	14	0.0170704	0.0797845
PWY-6545: pyrimidine deoxyribonucleotides de novo biosynthesis III	Treatment	Sm-	4.03343	1.44284	14	14	0.0172669	0.0797845
PWY-6892: thiazole component of thiamine diphosphate biosynthesis I^	Treatment	Sm-	3.85192	1.3705	14	10	0.0166183	0.0797845
PWY-7117: C4 photosynthetic carbon assimilation cycle, PEPCK type	Treatment	Sm-	3.33643	0.935023	14	6	0.00386458	0.0359443
FERMENTATION-PWY: mixed acid fermentation	Treatment	Sm-	3.29864	0.80315	14	8	0.0014537	0.0209098
PWY-6531: mannitol cycle	Treatment	Sm-	2.85865	1.017	14	14	0.0165603	0.0797845
PWY-5083: NAD(P)/NADPH interconversion	Treatment	Sm-	2.8057	1.20158	14	14	0.0392822	0.133176
PWY-241: C4 photosynthetic carbon assimilation cycle, NADP-ME type	Treatment	Sm-	2.78881	0.782787	14	6	0.00390466	0.0359443
PWY-6549: L-glutamine biosynthesis III	Treatment	Sm-	2.55048	0.637394	14	14	0.0017572	0.0212392
PWY-5913: partial TCA cycle (obligate autotrophs)	Treatment	Sm-	2.19152	0.636876	14	8	0.004885	0.0399421
PWY0-781: aspartate superpathway	Treatment	Sm-	1.33319	0.484707	14	8	0.0175861	0.0797845
P4-PWY: superpathway of L-lysine, L-threonine and L-methionine biosynthesis I	Treatment	Sm-	1.26381	0.461191	14	8	0.0179212	0.0797845
PWY-5677: succinate fermentation to butanoate^	Treatment	Sm-	0.775093	0.289528	14	12	0.0201449	0.086158
P163-PWY: L-lysine fermentation to acetate and butanoate	Treatment	Sm-	0.599369	0.253891	14	7	0.0360033	0.126508
GLUDEG-I-PWY: GABA shunt	Treatment	Sm-	0.486397	0.190209	14	14	0.0251319	0.0998096
PWY3DJ-35471: L-ascorbate biosynthesis IV (animals, D-glucuronate pathway)^	Treatment	Sm-	0.322729	0.0994454	14	7	0.0070175	0.0507237
ARGSYNBSUB-PWY: L-arginine biosynthesis II (acetyl cycle)	Treatment	Sm-	-54.5414	18.7451	14	14	0.0130898	0.0713521
PWY-7383: anaerobic energy metabolism (invertebrates, cytosol)	Treatment	Sm-	-52.0392	22.6714	14	14	0.0405358	0.13577
TRPSYN-PWY: L-tryptophan biosynthesis	Treatment	Sm-	-49.7973	14.0274	14	14	0.00399654	0.0359443
HSERMETANA-PWY: L-methionine biosynthesis III	Treatment	Sm-	-46.4797	18.456	14	14	0.026988	0.104204
PWY66-399: gluconeogenesis III	Treatment	Sm-	-44.3178	14.147	14	14	0.00864907	0.0559172
GLCMANNANAUT-PWY: superpathway of N-acetylglucosamine, N-acetylmannosamine and N-acetylneuraminate degradation	Treatment	Sm-	-40.621	10.4217	14	14	0.00211874	0.0245421
PWY-7208: superpathway of pyrimidine nucleobases salvage	Treatment	Sm-	-38.1303	15.9871	14	14	0.0356706	0.126508
PWY-5188: tetrapyrrole biosynthesis I (from glutamate)	Treatment	Sm-	-25.0842	8.25571	14	14	0.0103044	0.0596796
PWY-5100: pyruvate fermentation to acetate and lactate II	Treatment	Sm-	-21.0001	6.42543	14	14	0.00672466	0.0505258
HEXITOLDEGSUPER-PWY: superpathway of hexitol degradation (bacteria)	Treatment	Sm-	-17.205	4.058	14	14	0.00114791	0.0187717
OANTIGEN-PWY: O-antigen building blocks biosynthesis (E. coli)	Treatment	Sm-	-13.0465	4.72101	14	14	0.0180806	0.0797845
GALACT-GLUCUROCAT-PWY: superpathway of hexuronide and hexuronate degradation	Treatment	Sm-	-10.3289	4.07643	14	14	0.0262355	0.102725
UDPNAGSYN-PWY: UDP-N-acetyl-D-glucosamine biosynthesis I	Treatment	Sm-	-10.0662	4.18749	14	14	0.0345895	0.126508
P441-PWY: superpathway of N-acetylneuraminate degradation	Treatment	Sm-	-9.61542	2.28587	14	14	0.00121786	0.0188091
PWY66-409: superpathway of purine nucleotide salvage	Treatment	Sm-	-9.02078	3.80112	14	14	0.0351965	0.126508
PWY-6470: peptidoglycan biosynthesis V (beta-lactam resistance)^	Treatment	Sm-	-5.97702	2.10941	14	14	0.0159494	0.0797845
PWY-6471: peptidoglycan biosynthesis IV (Enterococcus faecium)	Treatment	Sm-	-5.79454	2.19035	14	14	0.0223172	0.0925998
PWY-5676: acetyl-CoA fermentation to butanoate II	Treatment	Sm-	-5.6997	1.04282	14	14	0.000191819	0.00666571
PWY-1861: formaldehyde assimilation II (assimilatory RuMP Cycle)	Treatment	Sm-	-5.3005	1.68616	14	14	0.00928776	0.0573777
PWY-5505: L-glutamate and L-glutamine biosynthesis	Treatment	Sm-	-3.78829	0.782735	14	14	0.000405184	0.0115685
PWY4LZ-257: superpathway of fermentation (Chlamydomonas reinhardtii)	Treatment	Sm-	-3.54493	0.804895	14	14	0.000989966	0.0187717
PWY0-1297: superpathway of purine deoxyribonucleosides degradation	Treatment	Sm-	-3.51354	1.36877	14	14	0.0246846	0.0994538
PWY-6595: superpathway of guanosine nucleotides degradation (plants)	Treatment	Sm-	-3.41723	0.556623	14	14	5.02775e-05	0.00199674
PWY-5022: 4-aminobutanoate degradation V	Treatment	Sm-	-3.37276	0.730752	14	14	0.000723019	0.0167499
PWY-7003: glycerol degradation to butanol^	Treatment	Sm-	-3.34307	0.308525	14	10	1.49476e-07	2.07772e-05
P161-PWY: acetylene degradation (anaerobic)	Treatment	Sm-	-2.89415	0.669744	14	14	0.000993877	0.0187717
PWY0-1298: superpathway of pyrimidine deoxyribonucleosides degradation	Treatment	Sm-	-2.8087	0.805272	14	14	0.00448072	0.0377467
ARGORNPROST-PWY: L-arginine degradation (Stickland reaction)*	Treatment	Sm-	-2.50869	0.526139	14	13	0.000457746	0.0115685
RUMP-PWY: formaldehyde oxidation I	Treatment	Sm-	-2.35691	0.68447	14	13	0.00545281	0.0433109
GALACTARDEG-PWY: D-galactarate degradation I	Treatment	Sm-	-2.3474	0.938155	14	14	0.0278059	0.10446
GLUCARGALACTSUPER-PWY: superpathway of D-glucarate and D-galactarate degradation	Treatment	Sm-	-2.3474	0.938155	14	14	0.0278059	0.10446
PWY-6606: guanosine nucleotides degradation II	Treatment	Sm-	-2.30884	0.567709	14	14	0.00156215	0.0209098
PWY-7013: (S)-propane-1,2-diol degradation	Treatment	Sm-	-2.13272	0.75392	14	14	0.0161736	0.0797845
GLUCARDEG-PWY: D-glucarate degradation I	Treatment	Sm-	-2.0054	0.543749	14	14	0.00310256	0.0345005
PWY-6588: pyruvate fermentation to acetone	Treatment	Sm-	-1.97027	0.75039	14	14	0.022152	0.0925998
PWY-6863: pyruvate fermentation to hexanol (engineered)	Treatment	Sm-	-1.64955	0.634233	14	14	0.0244527	0.0994538
SALVADEHYPOX-PWY: adenosine nucleotides degradation II	Treatment	Sm-	-1.3561	0.607372	14	14	0.0467194	0.147591

## Sheet: LEfSe (stats)
S6 Table. Metabolic pathways in human-microbiota-associated (HMA) mice. Statistically significant differences in metabolic pathway abundances between Sm+ and Sm- HMA mice by LEfSe [LDA score (log)>2].
Pathway	Highest mean (log)	Associated group	LDA score (log)	Alpha-value
NAGLIPASYN-PWY: lipid IVA biosynthesis (E. coli)	3.82589	Sm-	3.22027	0.00194577
PWY-1269: CMP-3-deoxy-D-manno-octulosonate biosynthesis	3.64581	Sm-	3.13899	0.00194577
PWY-7282: 4-amino-2-methyl-5-diphosphomethylpyrimidine biosynthesis II	3.66131	Sm-	3.07131	0.00194577
COBALSYN-PWY: superpathway of adenosylcobalamin salvage from cobinamide I	3.64557	Sm-	3.05737	0.00194577
THISYNARA-PWY: superpathway of thiamine diphosphate biosynthesis III (eukaryotes)	3.58587	Sm-	3.04698	0.00194577
ARGSYNBSUB-PWY: L-arginine biosynthesis II (acetyl cycle)	3.73491	Sm+	2.97973	0.00670628
HSERMETANA-PWY: L-methionine biosynthesis III	3.73998	Sm+	2.94846	0.00194577
TRPSYN-PWY: L-tryptophan biosynthesis	3.59639	Sm+	2.93933	0.00194577
PWY-7383: anaerobic energy metabolism (invertebrates, cytosol)	3.34069	Sm+	2.93144	0.0141714
PWY-7539: 6-hydroxymethyl-dihydropterin diphosphate biosynthesis III (Chlamydia)	3.94852	Sm-	2.92585	0.00194577
PWY-6147: 6-hydroxymethyl-dihydropterin diphosphate biosynthesis I	3.95965	Sm-	2.92354	0.00194577
PWY-7208: superpathway of pyrimidine nucleobases salvage	3.855	Sm+	2.90943	0.00194577
PWY-1042: glycolysis IV	3.99872	Sm+	2.88946	0.00982327
PWY66-399: gluconeogenesis III	3.43573	Sm+	2.88786	0.00982327
DTDPRHAMSYN-PWY: dTDP-beta-L-rhamnose biosynthesis	4.24793	Sm-	2.87397	0.00194577
PWY-5659: GDP-mannose biosynthesis	3.67285	Sm-	2.86943	0.00298491
PWY-6897: thiamine diphosphate salvage II	3.72815	Sm-	2.86727	0.0141714
GLCMANNANAUT-PWY: superpathway of N-acetylglucosamine, N-acetylmannosamine and N-acetylneuraminate degradation	3.56	Sm+	2.85804	0.00298491
CALVIN-PWY: Calvin-Benson-Bassham cycle	3.82259	Sm+	2.85751	0.00670628
PWY-7237: myo-, chiro- and scyllo-inositol degradation	3.88153	Sm-	2.85708	0.00670628
ARGININE-SYN4-PWY: L-ornithine biosynthesis II	3.85579	Sm-	2.85262	0.00194577
PWY-7400: L-arginine biosynthesis IV (archaebacteria)	3.78173	Sm+	2.81905	0.0281858
NONOXIPENT-PWY: pentose phosphate pathway (non-oxidative branch) I	3.60695	Sm+	2.81817	0.0141714
HISDEG-PWY: L-histidine degradation I	3.89161	Sm-	2.81162	0.00298491
ARGSYN-PWY: L-arginine biosynthesis I (via L-ornithine)	3.77785	Sm+	2.80984	0.0201368
PWY0-1586: peptidoglycan maturation (meso-diaminopimelate containing)	3.84418	Sm-	2.80156	0.00670628
PWY-7663: gondoate biosynthesis (anaerobic)	4.06306	Sm-	2.7901	0.00670628
PWY-5695: inosine 5'-phosphate degradation	4.09076	Sm-	2.77534	0.00982327
HISTSYN-PWY: L-histidine biosynthesis	4.04984	Sm-	2.76741	0.00670628
PWY-5030: L-histidine degradation III	3.76317	Sm-	2.76445	0.00194577
PWY-5973: cis-vaccenate biosynthesis	4.08664	Sm-	2.75991	0.0141714
SER-GLYSYN-PWY: superpathway of L-serine and glycine biosynthesis I	3.89112	Sm-	2.75979	0.00194577
RHAMCAT-PWY: L-rhamnose degradation I	3.79028	Sm-	2.74612	0.00982327
PWY-6703: preQ0 biosynthesis	3.98531	Sm-	2.72754	0.00982327
PWY-6953: dTDP-3-acetamido-alpha-D-fucose biosynthesis	3.39295	Sm-	2.72427	0.0201368
PWY-6168: flavin biosynthesis III (fungi)	3.85708	Sm+	2.70061	0.0141714
PWY-5121: superpathway of geranylgeranyl diphosphate biosynthesis II (via MEP)	3.66139	Sm+	2.69507	0.0388671
CITRULBIO-PWY: L-citrulline biosynthesis	3.70326	Sm+	2.65623	0.0281858
PWY-5188: tetrapyrrole biosynthesis I (from glutamate)	3.24672	Sm+	2.65365	0.00194577
PWY-7221: guanosine ribonucleotides de novo biosynthesis	4.13718	Sm-	2.63741	0.00670628
PWY-5100: pyruvate fermentation to acetate and lactate II	3.34132	Sm+	2.60196	0.00670628
ARO-PWY: chorismate biosynthesis I	4.00995	Sm+	2.58293	0.00982327
HEXITOLDEGSUPER-PWY: superpathway of hexitol degradation (bacteria)	3.21094	Sm+	2.57379	0.00670628
PWY-4041: gamma-glutamyl cycle	3.64428	Sm+	2.54323	0.0045087
ASPASN-PWY: superpathway of L-aspartate and L-asparagine biosynthesis	3.83532	Sm-	2.54292	0.0281858
OANTIGEN-PWY: O-antigen building blocks biosynthesis (E. coli)	3.41227	Sm+	2.52793	0.0281858
THISYN-PWY: superpathway of thiamine diphosphate biosynthesis I^	2.75187	Sm-	2.49318	0.00173026
PWY-7392: taxadiene biosynthesis (engineered)	3.54066	Sm+	2.4924	0.0201368
ILEUSYN-PWY: L-isoleucine biosynthesis I (from threonine)	4.08518	Sm+	2.48114	0.0201368
PWY-7111: pyruvate fermentation to isobutanol (engineered)	4.08518	Sm+	2.48114	0.0201368
VALSYN-PWY: L-valine biosynthesis	4.08518	Sm+	2.48114	0.0201368
PWY-7234: inosine-5'-phosphate biosynthesis III	3.47155	Sm-	2.47863	0.0201368
PWY-6700: queuosine biosynthesis I (de novo)	4.06364	Sm-	2.45926	0.0045087
PWY-6163: chorismate biosynthesis from 3-dehydroquinate	4.05648	Sm+	2.45085	0.0388671
PWY-841: superpathway of purine nucleotides de novo biosynthesis I	3.9744	Sm+	2.42418	0.0201368
UDPNAGSYN-PWY: UDP-N-acetyl-D-glucosamine biosynthesis I	3.21881	Sm+	2.40309	0.0388671
PWY-6387: UDP-N-acetylmuramoyl-pentapeptide biosynthesis I (meso-diaminopimelate containing)	4.05061	Sm+	2.37905	0.0201368
NAD-BIOSYNTHESIS-II: NAD salvage pathway III (to nicotinamide riboside)	3.14789	Sm+	2.36213	0.0281858
PWY66-409: superpathway of purine nucleotide salvage	3.04777	Sm+	2.34035	0.0281858
TCA: incomplete reductive TCA cycle	2.78724	Sm-	2.33014	0.00194577
COMPLETE-ARO-PWY: superpathway of aromatic amino acid biosynthesis	3.98223	Sm+	2.32714	0.0281858
GALACT-GLUCUROCAT-PWY: superpathway of hexuronide and hexuronate degradation	3.09658	Sm+	2.32185	0.00670628
PEPTIDOGLYCANSYN-PWY: peptidoglycan biosynthesis I (meso-diaminopimelate containing)	4.05219	Sm+	2.31744	0.0281858
GALACTUROCAT-PWY: D-galacturonate degradation I	3.13601	Sm+	2.29176	0.0388671
PWY-7242: D-fructuronate degradation	3.08055	Sm+	2.28084	0.0281858
PWY-6124: inosine-5'-phosphate biosynthesis II	4.0329	Sm-	2.27932	0.0281858
PWY-6507: 4-deoxy-L-threo-hex-4-enopyranuronate degradation	3.08032	Sm+	2.27309	0.0388671
GLUDEG-I-PWY: GABA shunt	1.54842	Sm-	2.26248	0.0388671
P441-PWY: superpathway of N-acetylneuraminate degradation	2.85543	Sm+	2.26202	0.00194577
PWY-6901: superpathway of glucose and xylose degradation	3.5337	Sm+	2.22768	0.0388671
ARG+POLYAMINE-SYN: superpathway of arginine and polyamine biosynthesis	3.05691	Sm+	2.22032	0.0281858
PWY3DJ-35471: L-ascorbate biosynthesis IV (animals, D-glucuronate pathway)^	1.09507	Sm-	2.20934	0.0273989
PWY-5845: superpathway of menaquinol-9 biosynthesis	3.34518	Sm+	2.20807	0.0281858
COLANSYN-PWY: colanic acid building blocks biosynthesis	3.25386	Sm+	2.1955	0.0201368
PWY-6969: TCA cycle V (2-oxoglutarate synthase)	2.613	Sm-	2.14623	0.00194577
PWY-6470: peptidoglycan biosynthesis V (beta-lactam resistance)^	2.78789	Sm+	2.12737	0.0281858
PWY-5676: acetyl-CoA fermentation to butanoate II	2.68281	Sm+	2.11885	0.00298491
PWY-5862: superpathway of demethylmenaquinol-9 biosynthesis	3.1921	Sm+	2.09777	0.0281858
PWY-5265: peptidoglycan biosynthesis II (staphylococci)^	2.57134	Sm-	2.08464	0.0201368
PWY-6595: superpathway of guanosine nucleotides degradation (plants)	2.2476	Sm+	2.05097	0.00194577
PWY-7003: glycerol degradation to butanol^	2.07648	Sm+	2.04641	0.00173026
PWY-5677: succinate fermentation to butanoate^	1.6138	Sm-	2.03597	0.0280129
PWY-6892: thiazole component of thiamine diphosphate biosynthesis I^	2.10422	Sm-	2.02862	0.00173026
POLYAMSYN-PWY: superpathway of polyamine biosynthesis I	2.81121	Sm+	2.01979	0.0281858
PWY-5690: TCA cycle II (plants and fungi)	2.5179	Sm-	2.0077	0.00670628
