# Supplementary material for: The gut microbial metabolic capacity of microbiome-humanized vs. wild type rodents reveals a likely dual role of intestinal bacteria in hepato-intestinal schistosomiasis
Source: PLoS Negl Trop Dis. 2022 Oct 24;16(10):e0010878. doi: 10.1371/journal.pntd.0010878 (PMC9633004; doi:10.1371/journal.pntd.0010878)
Supplement: S7 Table — Differentially abundant metabolic pathways [MaAsLin2 p<0.05 and LefSe LDA score (log)>2] between the gut microbiomes of both WT and HMA mice infected by Schistosoma mansoni (Sm+) and matched uninfected controls (Sm-). For each pathway, functional classification according to MetaCyc database and fold change between infected and uninfected animals of each line are indicated. Fold change <0 = overrepresented in Sm-; fold change >0 = overrepresented in Sm+. (XLSX) [file pntd.0010878.s014.xlsx]

## Sheet: Hoja1
S7 Table. Metabolic pathways in both wild type (WT) and human-microbiota-associated (HMA) mice. Differentially abundant metabolic pathways [MaAsLin2 p<0.05 and LEfSe LDA score (log)>2] in between the gut microbiomes of both WT and HMA mice infected by Schistosoma mansoni (Sm+) and matched uninfected controls (Sm-). For each pathway, functional classification according to MetaCyc database and fold…
Pathway	Pathway class	WT				HMA
		Associated group	MaAsLin 2 (p-value)	LEfSe (LDA score)	Fold Change	Associated group	MaAsLin 2 (p-value)	LEfSe (LDA score)	Fold Change		Pathway class
PWY-6953: dTDP-3-acetamido-alpha-D-fucose biosynthesis*		Sm-	0.000991271	2.37891	-Inf	Sm-	0.018888	2.72427	-1.70179			Biosynthesis
PWY-1269: CMP-3-deoxy-D-manno-octulosonate biosynthesis1		Sm+	0.00873634	2.91964	2.0866	Sm-	1.34508e-08	3.13899	-2.72			Degradation/Utilization/Assimilation
PWY-5659: GDP-mannose biosynthesis		Sm+	0.0183272	2.69249	1.73516	Sm-	0.00157951	2.86943	-1.58
SER-GLYSYN-PWY: superpathway of L-serine and glycine biosynthesis I2		Sm+	0.0202395	3.00633	1.60415	Sm-	0.00420314	2.75979	-1.24
PWY-7539: 6-hydroxymethyl-dihydropterin diphosphate biosynthesis III (Chlamydia)2		Sm+	0.0237568	3.12558	2.85666	Sm-	0.00753015	2.92585	-1.30134
PWY-6147: 6-hydroxymethyl-dihydropterin diphosphate biosynthesis I2		Sm+	0.024133	3.13397	2.90358	Sm-	0.00564602	2.92354	-1.3
PWY-6595: superpathway of guanosine nucleotides degradation (plants)*		Sm+	0.0257874	2.42505	11.416	Sm+	5.02775e-05	2.05097	2.82
TRPSYN-PWY: L-tryptophan biosynthesis*1		Sm+	0.0266775	2.72205	1.60214	Sm+	0.00399654	2.93933	1.71
ARGININE-SYN4-PWY: L-ornithine biosynthesis II2		Sm+	0.0368865	2.96561	1.94456	Sm-	0.00907768	2.85262	-1.30362
GLUDEG-I-PWY: GABA shunt		Sm+	0.0400943	2.26364	15.4762	Sm-	0.0251319	2.26248	-1.74027
PWY-7663: gondoate biosynthesis (anaerobic)2		Sm+	0.0452094	3.10809	1.45985	Sm-	0.0391033	2.7901	-1.19
*Metabolic pathways showing the same trend (i.e., over- or under-representation) in the gut of both WT and HMA mice following S. mansoni infection.
1Amongst the 10 most abundant pathways changing with S. mansoni infection in WT mice.
2Amongst the 10 most abundant pathways changing with S. mansoni infection both in WT and HMA mice.
