# Supplementary material for: The gut microbial metabolic capacity of microbiome-humanized vs. wild type rodents reveals a likely dual role of intestinal bacteria in hepato-intestinal schistosomiasis
Source: PLoS Negl Trop Dis. 2022 Oct 24;16(10):e0010878. doi: 10.1371/journal.pntd.0010878 (PMC9633004; doi:10.1371/journal.pntd.0010878)
Supplement: S8 Table — Differentially abundant gene families between the gut microbiomes of Schistosoma mansoni-infected (Sm+) and uninfected (Sm-) WT mice, by MaAsLin2 (q<0.05) and/or LefSe [LDA score (log)>2]. For each family, mean relative abundance, standard deviation (SD) and fold change between Sm- and Sm+ are provided. (XLSX) [file pntd.0010878.s015.xlsx]

## Sheet: MaAsLin2&LEfSe
S8 Table. Gene families in wild type (WT) mice. Differentially abundant gene families between the gut microbiomes of Schistosoma mansoni-infected (Sm+) and uninfected (Sm-) WT mice, by MaAsLin2 (q<0.05) and/or LEfSe [LDA score (log)>2]. For each family, mean relative abundance, standard deviation (SD) and fold change between Sm- and Sm+ are provided.
			Gene family	Associated group	Mean Sm-	SD Sm-	Mean Sm+	SD Sm+	Fold Change
Associated group			UniRef90_R9L4E0: Chromosome partitioning protein		19.364	4.83504	51.4797	24.6216	2.65852
	WT_Sm+		UniRef90_R9ILF0: ParB-like partition protein		12.2582	2.32385	47.546	19.0002	3.87871
	WT_Sm-		UniRef90_A0A174PA47: Conjugal transfer protein traG		6.88092	1.15432	26.8318	15.1643	3.89946

## Sheet: MaAsLin2 (stats)
S8 Table. Gene families in wild type (WT) mice. Statistically significant differences in gene family abundances between Sm+ and Sm- WT mice by MaAsLin2 (q<0.05).
Gene family	Metadata	Value	Coeficient	Estándar Error	N	N not 0	p-val	q-val
UniRef90_A0A2K4ZQK7..Recombinase	Treatment	Sm-	4.07998	0.635551	14	14	4.89181e-05	0.0299224
UniRef90_UPI000F46A164..DUF3872.domain.containing.protein	Treatment	Sm-	1.84763	0.284281	14	14	4.40113e-05	0.0299224
UniRef90_R9IK18..Antitoxin	Treatment	Sm-	1.23109	0.171635	14	9	1.81417e-05	0.0296353
UniRef90_R9JDV1..RHS.repeat.associated.core.domain.containing.protein	Treatment	Sm-	-7.44311	1.05242	14	10	1.9338e-05	0.0296353
UniRef90_A0A330GH44..Proton.conducting.membrane.transporter..Fragment.	Treatment	Sm-	-6.27645	0.910262	14	13	1.66223e-05	0.0296353
UniRef90_A0A358PLJ2..Flagellar.protein	Treatment	Sm-	-6.26117	0.949078	14	11	2.54845e-05	0.0296353
UniRef90_A0A358PVC3..Transcriptional.regulator	Treatment	Sm-	-6.2023	0.781212	14	11	4.0643e-06	0.0203215
UniRef90_A0A358PQ86..Transcriptional.repressor	Treatment	Sm-	-6.00277	0.946517	14	10	3.7084e-05	0.0296353
UniRef90_R9JDN8..YD.repeat..Two.copies...Fragment.	Treatment	Sm-	-5.96996	0.916115	14	8	3.85259e-05	0.0296353
UniRef90_A0A358PPR8..Hpt.domain.containing.protein	Treatment	Sm-	-5.52501	0.889512	14	10	4.50923e-05	0.0299224
UniRef90_A0A358PR45..XRE.family.transcriptional.regulator	Treatment	Sm-	-4.7263	0.822676	14	9	9.23515e-05	0.0439769
UniRef90_A0A358PJP0..UBA.TS.N.domain.protein	Treatment	Sm-	-4.65581	0.798476	14	12	8.0749e-05	0.0424995
UniRef90_A0A358PUA3..Nicotinate.phosphoribosyltransferase	Treatment	Sm-	-4.6023	0.784809	14	9	7.66658e-05	0.0424995
UniRef90_A0A358PW70..Sugar.kinase	Treatment	Sm-	-4.47922	0.786193	14	10	9.95443e-05	0.0452474
UniRef90_I3YJZ7..Putative.ATPase..AAA..superfamily.	Treatment	Sm-	-2.85989	0.447931	14	14	5.0868e-05	0.0299224
UniRef90_A0A227LGD3..Plasmid.mobilization.relaxosome.protein.MobC	Treatment	Sm-	-2.79967	0.483403	14	14	8.58565e-05	0.0429283
UniRef90_A0A351TL48..Serine.acetyltransferase	Treatment	Sm-	-2.62697	0.39332	14	14	3.22205e-05	0.0296353
UniRef90_A0A3A9CT68..Type.IA.DNA.topoisomerase	Treatment	Sm-	-2.44032	0.379946	14	14	3.28963e-05	0.0296353
UniRef90_R9ILF0..ParB.like.partition.protein	Treatment	Sm-	-1.94005	0.202858	14	14	1.11457e-06	0.0111457
UniRef90_A0A174PA47..Conjugal.transfer.protein.traG	Treatment	Sm-	-1.8837	0.25229	14	14	1.22022e-05	0.0296353
UniRef90_A0A3A9BVB2..Conjugal.transfer.protein.TraE..Fragment.	Treatment	Sm-	-1.45133	0.219582	14	14	3.77991e-05	0.0296353
UniRef90_R9L4E0..Chromosome.partitioning.protein	Treatment	Sm-	-1.40991	0.206463	14	14	2.81106e-05	0.0296353

## Sheet: LEfSe (stats)
S8 Table. Gene families in wild type (WT) mice. Statistically significant differences in gene family abundances between Sm+ and Sm- WT mice by LEfSe [LDA score (log)>2].
Gene family	Highest mean (log)	Associated group	LDA score (log)	Alpha-value
UniRef90_A0A2L2WK80__DNA_binding_protein__Fragment_	2.95272	Sm+	2.54069	0.0045087
UniRef90_Q8A1F6__50S_ribosomal_protein_L34	3.01165	Sm+	2.41835	0.0388671
UniRef90_B2G5S8__50S_ribosomal_protein_L33_1	2.69091	Sm+	2.41499	0.00587631
UniRef90_UPI000EF658DA__IS1182_family_transposase	2.77947	Sm+	2.37455	0.0141714
UniRef90_A0A3A9ABV2__IS66_family_transposase	3.06896	Sm+	2.36186	0.0388671
UniRef90_B2GD87__50S_ribosomal_protein_L33_2	2.62922	Sm+	2.35758	0.00379043
UniRef90_A0A1C7GZD2__DDE_transposase	2.82592	Sm+	2.3524	0.00670628
UniRef90_E4M7N5__DNA_binding_helix_turn_helix_protein	2.70508	Sm+	2.31468	0.00194577
UniRef90_A0A174P5U2__50S_ribosomal_protein_L31	2.73578	Sm+	2.29249	0.0045087
UniRef90_R9IFR9__Type_IV_secretion_system_protein_VirD4	2.73692	Sm+	2.29231	0.0201368
UniRef90_A0A2L2WP77__Transposase	2.6598	Sm+	2.28867	0.00285974
UniRef90_A0A3A8TZN0__IS1182_family_transposase	2.6155	Sm+	2.27365	0.00298491
UniRef90_R9ILF0__ParB_like_partition_protein	2.73499	Sm+	2.2725	0.00194577
UniRef90_Q5L8C7__50S_ribosomal_protein_L30	2.8645	Sm+	2.26444	0.00194577
UniRef90_R9L4E0__Chromosome_partitioning_protein	2.76625	Sm+	2.20297	0.0045087
UniRef90_B0NL04__4Fe_4S_binding_domain_protein	2.72592	Sm+	2.20189	0.00298491
UniRef90_A0A1C7H3U2__ISAs1_family_transposase	2.56224	Sm+	2.19104	0.00982327
UniRef90_R5UB99__30S_ribosomal_protein_S18	2.6635	Sm+	2.18811	0.00670628
UniRef90_Q041X4__50S_ribosomal_protein_L33_2	2.45103	Sm+	2.17103	0.0190961
UniRef90_B0MSG9__30S_ribosomal_protein_S17	2.65982	Sm+	2.171	0.0141714
UniRef90_A0A139L3U5__Rubredoxin	2.56519	Sm+	2.15878	0.0141714
UniRef90_R5UDC8__50S_ribosomal_protein_L34	2.57017	Sm+	2.15373	0.0141714
UniRef90_W6P4Q6__Il_IS_2__transposase	2.61737	Sm+	2.11939	0.0141714
UniRef90_D4IMJ2__30S_ribosomal_protein_S10	2.60401	Sm+	2.10654	0.00670628
UniRef90_R5UGD6__30S_ribosomal_protein_S15	2.61738	Sm+	2.0997	0.00670628
UniRef90_R5UBJ0__50S_ribosomal_protein_L23	2.58378	Sm+	2.0976	0.00670628
UniRef90_A0A1C7GW72__Integrase	2.52618	Sm+	2.09559	0.0141714
UniRef90_A0A1C7GX92__Recombinase_XerC	2.47227	Sm+	2.0873	0.00670628
UniRef90_R6KAH4__30S_ribosomal_protein_S21	2.71414	Sm+	2.08692	0.0141714
UniRef90_B5D2R0__Death_on_curing_family_protein	2.51653	Sm+	2.08404	0.00670628
UniRef90_Q8A484__50S_ribosomal_protein_L29	2.69066	Sm+	2.06765	0.0281858
UniRef90_R5UHN4__50S_ribosomal_protein_L28	2.57607	Sm+	2.06427	0.00670628
UniRef90_A0A1C7GZL5__IS982_family_transposase	2.56734	Sm+	2.04681	0.00670628
UniRef90_A0A0B0BZM0__30S_ribosomal_protein_S7	2.44968	Sm+	2.04173	0.0201368
UniRef90_B2RH62__50S_ribosomal_protein_L32	2.67858	Sm+	2.04131	0.00982327
UniRef90_A0A330I9E2__Flagellar_hook_protein__Fragment_	2.35416	Sm+	2.03491	0.00153063
UniRef90_Q8A2E6__Acyl_carrier_protein	2.63678	Sm+	2.03047	0.0141714
UniRef90_A0A380YYV6__Type_I_RM_modification_enzyme	2.44989	Sm+	2.02919	0.00982327
UniRef90_A0A395W199__DNA_binding_protein	2.62179	Sm+	2.02855	0.0045087
UniRef90_A0A1C7H057__Transposase	2.4945	Sm+	2.02622	0.0141714
UniRef90_A0A1C7GZA5__DNA_binding_protein	2.63727	Sm+	2.02359	0.0141714
UniRef90_R5UBI8__50S_ribosomal_protein_L16	2.50581	Sm+	2.019	0.00670628
UniRef90_A0A1C7GX33__Integrase	2.39578	Sm+	2.0186	0.0045087
UniRef90_A0A380YWJ9__Type_I_restriction_enzyme	2.44578	Sm+	2.01806	0.00670628
UniRef90_A0A174PA47__Conjugal_transfer_protein_traG	2.48978	Sm+	2.01622	0.00194577
UniRef90_A0A174RLM6__DNA_binding_protein	2.44469	Sm+	2.01599	0.00670628
UniRef90_B0MSH2__50S_ribosomal_protein_L5	2.53628	Sm+	2.01016	0.00982327
UniRef90_R5VA53__50S_ribosomal_protein_L21	2.53841	Sm+	2.00646	0.00982327
UniRef90_A0A330I5K9__IS5_IS1182_family_transposase__Fragment_	2.37502	Sm+	2.00484	0.0274961
UniRef90_A0A2M9V267__Antirestriction_protein__ArdA_	2.65679	Sm+	2.00481	0.0045087
UniRef90_I3YM16__50S_ribosomal_protein_L3	2.47302	Sm+	2.00227	0.00670628
UniRef90_Q8A485__30S_ribosomal_protein_S17_1	2.60428	Sm+	2.00207	0.00670628
UniRef90_A5ZLR4__Site_specific_recombinase__phage_integrase_family	2.4905	Sm+	2.00153	0.00670628
UniRef90_A0A3A9B617__Transposase	3.80183	Sm-	3.23328	0.0201368
UniRef90_UPI000F51A756__transposase	3.59092	Sm-	3.17591	0.0281858
UniRef90_A0A1B1SA57__DDE_transposase	3.4328	Sm-	3.08635	0.0045087
UniRef90_A0A078PXF3__Transposase_DDE_domain_protein	3.62776	Sm-	3.04188	0.0201368
UniRef90_UPI000F46157A__IS110_family_transposase	3.08279	Sm-	2.74793	0.00298491
UniRef90_A0A1H5YXJ8__Site_specific_DNA_recombinase	3.13103	Sm-	2.6748	0.0141714
UniRef90_R9JRH6__Transposase	3.15448	Sm-	2.6403	0.0380115
UniRef90_A0A3D3IF79__Plantaricin_NC8_alpha_peptide	2.88191	Sm-	2.62683	0.0388671
UniRef90_UPI000F463BE8__IS110_family_transposase	2.96245	Sm-	2.6058	0.0045087
UniRef90_A0A2V1IMX4__IS110_family_transposase	3.01477	Sm-	2.6024	0.00670628
UniRef90_UPI000EF5C3FA__GLPGLI_family_protein	2.8073	Sm-	2.51388	0.00982327
UniRef90_A0A1B1S9R0__IS110_family_transposase	2.85137	Sm-	2.46846	0.0045087
UniRef90_A0A3E4MU43__Group_II_intron_reverse_transcriptase_maturase	2.90255	Sm-	2.46351	0.00194577
UniRef90_W1I4E4__Uncultured_bacterium_extrachromosomal_DNA_RGI01545	2.86036	Sm-	2.45448	0.0141714
UniRef90_UPI000F463739__ATP_binding_protein	2.85256	Sm-	2.43011	0.00982327
UniRef90_A0A2L2WR77__Methylglyoxal_synthase	2.93992	Sm-	2.42867	0.00670628
UniRef90_Q58WS1__MobB	2.88994	Sm-	2.42186	0.0201368
UniRef90_UPI000EF62AB3__ATP_binding_protein	2.95661	Sm-	2.41414	0.00982327
UniRef90_A0A1H5YW63__Plasmid_recombination_enzyme	2.83777	Sm-	2.41256	0.00670628
UniRef90_A0A396A3G9__Sigma_70_family_RNA_polymerase_sigma_factor	2.91456	Sm-	2.40289	0.0141714
UniRef90_R6SPV8__Putative_sporulation_initiation_inhibitor_protein_Soj	2.71697	Sm-	2.38938	0.0280129
UniRef90_UPI000F467DC1__LuxR_family_transcriptional_regulator	2.79835	Sm-	2.38639	0.00298491
UniRef90_A0A1B1S825__Histone_H1	2.87933	Sm-	2.38141	0.0141714
UniRef90_A0A2L2WMI0__Acid_phosphatase	2.90081	Sm-	2.37869	0.0141714
UniRef90_A0A2L2WM57__Histidine_kinase	2.86504	Sm-	2.36193	0.00982327
UniRef90_A0A2L2WM64__DNA_binding_response_regulator	2.87373	Sm-	2.35437	0.00982327
UniRef90_A0A2V1IRZ5__Conjugal_transfer_protein_TraO	2.80481	Sm-	2.35092	0.0045087
UniRef90_A0A1B1S6R7__DNA_binding_protein	2.81107	Sm-	2.34792	0.0281858
UniRef90_A0A2L2WM89__TonB_dependent_receptor	2.8498	Sm-	2.33435	0.00982327
UniRef90_A0A2V1ITG8__DUF1896_domain_containing_protein	2.81732	Sm-	2.32971	0.00670628
UniRef90_R5B711__Conjugative_transposon_TraK_protein	2.76304	Sm-	2.31841	0.00194577
UniRef90_UPI000F48A5BD__TonB_dependent_receptor	2.88134	Sm-	2.31535	0.0141714
UniRef90_A0A2L2WWQ3__Phosphate_transporter	2.86186	Sm-	2.31342	0.0141714
UniRef90_UPI000F4A36E5__IS630_family_transposase	2.77519	Sm-	2.31161	0.00974268
UniRef90_UPI000F47CB9D__transposase	2.66254	Sm-	2.30933	0.00670628
UniRef90_R5B8P6__Site_specific_recombinase_phage_integrase_family	2.75539	Sm-	2.30182	0.00670628
UniRef90_A0A2V1II24__DUF4133_domain_containing_protein	2.81209	Sm-	2.29821	0.00982327
UniRef90_A0A3A9HQC8__IS256_family_transposase	2.69371	Sm-	2.27918	0.0281858
UniRef90_UPI000F51AD1E__IS66_family_transposase	2.63423	Sm-	2.27856	0.00670628
UniRef90_A0A2V1ISP6__Sensor_histidine_kinase	2.79454	Sm-	2.27265	0.0201368
UniRef90_R7F2R9__30S_ribosomal_protein_S17	2.84017	Sm-	2.27192	0.0201368
UniRef90_A0A2V1IM81__Toxin_antitoxin_system_protein	2.74019	Sm-	2.26999	0.00982327
UniRef90_A0A2V1INA8__DUF3408_domain_containing_protein	2.74641	Sm-	2.26695	0.00670628
UniRef90_A0A2V1IUL6__ATP_binding_protein	2.76559	Sm-	2.26654	0.0201368
UniRef90_R9N8Q2__Transposase	2.74697	Sm-	2.25773	0.0201368
UniRef90_D4V6E2__Conserved_domain_protein	2.63234	Sm-	2.25461	0.0141714
UniRef90_A0A3A8ZKJ4__IS1380_family_transposase__Fragment_	2.74816	Sm-	2.25113	0.0281858
UniRef90_A0A1B1S823__Cell_filamentation_protein_Fic	2.66194	Sm-	2.25034	0.0045087
UniRef90_A0A2L2WRD5__IstB_domain_protein_ATP_binding_protein	2.63693	Sm-	2.24727	0.00298491
UniRef90_UPI000CEA0B54__integrase	2.88903	Sm-	2.23563	0.00670628
UniRef90_A0A2V1IP50__N_acetyltransferase	2.7397	Sm-	2.23065	0.0281858
UniRef90_UPI000F47A139__ThiF_family_adenylyltransferase	2.62909	Sm-	2.21545	0.00298491
UniRef90_A0A3E4I179__DNA_binding_protein	2.8921	Sm-	2.21273	0.0201368
UniRef90_UPI000F48417A__ParA_family_protein	2.57673	Sm-	2.21212	0.00194577
UniRef90_A0A1B1S833__DNA_topoisomerase_I	2.70154	Sm-	2.21015	0.00982327
UniRef90_A0A2V1IKE3__AraC_family_transcriptional_regulator	2.65523	Sm-	2.20863	0.0045087
UniRef90_A0A2V1IID6__DUF4134_domain_containing_protein	2.67385	Sm-	2.20568	0.00982327
UniRef90_A0A3A9D6R4__DNA_binding_protein	2.58527	Sm-	2.20447	0.00298491
UniRef90_A0A373ZCY0__ISAzo13_family_transposase	2.58422	Sm-	2.19863	0.0141714
UniRef90_R5AYW9__Mobilizable_transposon_xis_protein	2.72076	Sm-	2.19614	0.0281858
UniRef90_R9HTS9__Conjugative_transposon_TraK_protein	2.66453	Sm-	2.19403	0.00982327
UniRef90_A0A3A8Z4Z1__IS1380_family_transposase__Fragment_	2.72085	Sm-	2.19308	0.0281858
UniRef90_UPI000F4ACA2E__IS4_family_transposase	2.56301	Sm-	2.19252	0.00982327
UniRef90_A0A1B1S835__Addiction_module_toxin_RelE	2.67111	Sm-	2.18344	0.00982327
UniRef90_A0A2V1IJR6__30S_ribosomal_protein_S21	2.74585	Sm-	2.17966	0.0201368
UniRef90_A0A1B1S6Y5__RlfA_protein	2.58884	Sm-	2.17467	0.00194577
UniRef90_A0A3B8QZS0__4_oxalocrotonate_tautomerase	2.61682	Sm-	2.16882	0.00982327
UniRef90_UPI000F4680D5__DNA__cytosine_5___methyltransferase	2.55469	Sm-	2.16299	0.00298491
UniRef90_A0A2V1IQC5__Conjugative_transposon_protein_TraN	2.63335	Sm-	2.16293	0.00670628
UniRef90_A0A1M4ZZY3__Site_specific_recombinase_XerD	2.47058	Sm-	2.15858	0.0045087
UniRef90_R5B2S5__Conjugative_transposon_protein_TraJ	2.8073	Sm-	2.15707	0.0201368
UniRef90_A0A2K4ZHZ3__Regulatory_protein_BlaR1	2.55462	Sm-	2.15495	0.0045087
UniRef90_UPI000CEA6685__integrase	2.8034	Sm-	2.1531	0.00982327
UniRef90_A0A116NS82__Chromosome_partitioning_protein_parB	2.70927	Sm-	2.1527	0.0201368
UniRef90_A0A2V1IQ89__DUF4133_domain_containing_protein	2.6169	Sm-	2.14746	0.0201368
UniRef90_UPI000F474311__helix_turn_helix_domain_containing_protein	2.49771	Sm-	2.14733	0.00298491
UniRef90_A0A2V1ITS4__TraG_family_conjugative_transposon_ATPase	2.65984	Sm-	2.14656	0.00982327
UniRef90_UPI000F48D229__LlaJI_family_restriction_endonuclease	2.54856	Sm-	2.14415	0.00298491
UniRef90_A0A0G8G7V3__Transcription_regulator	2.74454	Sm-	2.13456	0.0201368
UniRef90_A0A2V1IQD5__DUF3408_domain_containing_protein	2.59594	Sm-	2.13354	0.0201368
UniRef90_A0A1B1S827__Conjugal_transfer_protein_TraX	2.60339	Sm-	2.13266	0.00982327
UniRef90_UPI000F4738F8__T9SS_C_terminal_target_domain_containing_protein	2.6377	Sm-	2.13129	0.0388671
UniRef90_A0A1B1S836__N_acetylmuramoyl_L_alanine_amidase	2.621	Sm-	2.1298	0.00982327
UniRef90_A0A2V1IIA7__Porin	2.77487	Sm-	2.12748	0.0281858
UniRef90_UPI000F49F5B3__RHS_repeat_associated_core_domain_containing_protein	2.69877	Sm-	2.11744	0.00982327
UniRef90_C6LJ45__Sigma_70__region_4	2.72516	Sm-	2.11347	0.0281858
UniRef90_A0A2L2WRX1__ATP_binding_protein__Fragment_	2.49599	Sm-	2.11192	0.00298491
UniRef90_A0A2V1INJ5__DNA_binding_protein	2.66352	Sm-	2.11109	0.0281858
UniRef90_A0A227LBK1__Glutamyl_tRNA_amidotransferase	2.57737	Sm-	2.10719	0.0045087
UniRef90_UPI000F48D551__conjugative_transposon_protein_TraJ	2.59703	Sm-	2.10569	0.0201368
UniRef90_R9I202__Conjugative_transposon_TraN_protein	2.56616	Sm-	2.10494	0.00982327
UniRef90_A0A2V1IN72__DNA_primase	2.57543	Sm-	2.10468	0.0141714
UniRef90_A0A2V1IMB3__Transcriptional_regulator	2.66669	Sm-	2.10466	0.0281858
UniRef90_UPI000F4626E1__recombinase_family_protein	2.46261	Sm-	2.10402	0.00194577
UniRef90_A0A174Z3A1__Bacterial_mobilisation_protein__MobC_	2.68053	Sm-	2.10262	0.0141714
UniRef90_A0A2V1ILD7__Addiction_module_antidote_protein__HigA_family	2.52781	Sm-	2.10256	0.0141714
UniRef90_A0A2V1IWK7__Conjugal_transfer_protein_TraA	2.56935	Sm-	2.10153	0.0201368
UniRef90_A0A2K4ZI67__Helix_turn_helix_domain_protein	2.51	Sm-	2.09807	0.00670628
UniRef90_A0A1B1S8A7__DNA_binding_response_regulator	2.63262	Sm-	2.09653	0.0201368
UniRef90_A0A3A8ZQB4__ISL3_family_transposase	2.46339	Sm-	2.09618	0.00982327
UniRef90_A0A2V1IUM9__Lysozyme	2.53503	Sm-	2.09448	0.00670628
UniRef90_A0A2V1IJ53__DNA_binding_protein	2.62611	Sm-	2.08727	0.0141714
UniRef90_UPI000F4A3327__DUF3408_domain_containing_protein	2.42899	Sm-	2.0863	0.00298491
UniRef90_A0A2V1IIN6__Abi_family_protein	2.51526	Sm-	2.08588	0.00670628
UniRef90_A0A359I844__Transcriptional_regulator	2.5201	Sm-	2.0823	0.0045087
UniRef90_A0A2V1IKA6__N_acetyltransferase	2.49155	Sm-	2.08132	0.0141714
UniRef90_R5AV65__TraN_protein	2.64618	Sm-	2.07849	0.00982327
UniRef90_A0A1C7G2N0__Conjugal_transfer_protein	2.65595	Sm-	2.07803	0.0388671
UniRef90_R5BBB1__Phage_integrase	2.54238	Sm-	2.07784	0.00982327
UniRef90_UPI000F5409B6__MobA_protein	2.43228	Sm-	2.07778	0.00670628
UniRef90_A0A2V1IMP8__MarR_family_transcriptional_regulator	2.56214	Sm-	2.07589	0.0141714
UniRef90_A0A2V1IKP2__ParA_family_protein	2.58787	Sm-	2.07366	0.0141714
UniRef90_A0A2V1IWJ6__Conjugative_transposon_protein_TraM	2.51258	Sm-	2.0732	0.00670628
UniRef90_R9IQL1__Type_IV_secretion_system_protein_VirD4	2.66143	Sm-	2.06722	0.0281858
UniRef90_A0A2V1INQ6__TraG_family_conjugative_transposon_ATPase	2.55917	Sm-	2.06587	0.00982327
UniRef90_R5AN72__Phage_integrase	2.60155	Sm-	2.06575	0.0141714
UniRef90_R9KHD2__Excisionase_family_DNA_binding_domain_containing_protein	2.58091	Sm-	2.06502	0.0281858
UniRef90_A0A2V1IQB6__PcfJ_like_protein	2.53216	Sm-	2.06434	0.00982327
UniRef90_A0A2V1IQ09__MobA_protein	2.57294	Sm-	2.06398	0.0281858
UniRef90_A0A3A9HEB1__Txe_YoeB_family_addiction_module_toxin	2.5867	Sm-	2.06144	0.0201368
UniRef90_C6LJ39__TnpX_site_specific_recombinase	2.59729	Sm-	2.05916	0.0141714
UniRef90_UPI000F46AE4D__GLPGLI_family_protein	2.61983	Sm-	2.05816	0.0201368
UniRef90_A0A2V1IW38__Class_A_beta_lactamase	2.44177	Sm-	2.05775	0.00298491
UniRef90_A0A1B1S9C4__DNA_primase	2.41769	Sm-	2.05726	0.00194577
UniRef90_A0A2V1IU74__Lysozyme	2.57762	Sm-	2.05669	0.00670628
UniRef90_UPI000F4690DA__DNA_methylase	2.49151	Sm-	2.05594	0.00670628
UniRef90_A0A2V1ISD2__Recombinase	2.40307	Sm-	2.05587	0.0045087
UniRef90_A0A2V1II66__Transcriptional_regulator	2.68258	Sm-	2.05519	0.0281858
UniRef90_A0A2V1ILP6__DNA_binding_protein	2.44468	Sm-	2.04998	0.00670628
UniRef90_A0A1B1S8Z7__Phosphatase	2.42903	Sm-	2.04761	0.0141714
UniRef90_Q1WRF8__50S_ribosomal_protein_L34	2.32045	Sm-	2.04719	0.0280129
UniRef90_UPI000F4700CF__helix_turn_helix_domain_containing_protein	2.51973	Sm-	2.04658	0.00950284
UniRef90_A0A174Z8M9__Chromosome_partitioning_ATPase	2.66706	Sm-	2.04513	0.0281858
UniRef90_UPI000F461FFD__class_A_beta_lactamase	2.47662	Sm-	2.04462	0.00982327
UniRef90_A0A355TXU7__IS256_family_transposase__Fragment_	2.55187	Sm-	2.04412	0.0281858
UniRef90_UPI000F493689__reverse_transcriptase	2.39682	Sm-	2.04408	0.00194577
UniRef90_A0A3A8Z5U1__IS4_family_transposase	2.3914	Sm-	2.04206	0.0045087
UniRef90_R9KAY5__RNA_polymerase_sigma_70_factor__ECF_subfamily	2.64978	Sm-	2.04059	0.0281858
UniRef90_A0A359I5Q6__Mobilization_protein	2.48392	Sm-	2.03357	0.0045087
UniRef90_UPI000F47414E__site_specific_integrase	2.43875	Sm-	2.03317	0.0141714
UniRef90_A0A2V1IMQ4__DUF3408_domain_containing_protein	2.37149	Sm-	2.03277	0.0045087
UniRef90_A0A173Y905__30S_ribosomal_protein_S21	2.57988	Sm-	2.03277	0.0201368
UniRef90_A0A2V1IKV3__DNA_binding_protein	2.37305	Sm-	2.03084	0.0045087
UniRef90_A0A2V1IMC8__TraG_family_conjugative_transposon_ATPase	2.48968	Sm-	2.02487	0.00982327
UniRef90_A0A1B1S8Y6__DUF2807_domain_containing_protein	2.49326	Sm-	2.02443	0.00298491
UniRef90_A0A3E4I193__Integrase	2.75525	Sm-	2.02185	0.0201368
UniRef90_A0A1B1S9B8__Transposase	2.40403	Sm-	2.02038	0.00194577
UniRef90_A0A2V1ISE1__Mobilization_protein	2.35918	Sm-	2.01873	0.0045087
UniRef90_UPI000F4A9CDA__DNA_helicase	2.34604	Sm-	2.01182	0.00194577
UniRef90_R7HUV0__30S_ribosomal_protein_S21	2.51797	Sm-	2.0075	0.00982327
UniRef90_R7J4P9__30S_ribosomal_protein_S15	2.7386	Sm-	2.00622	0.0388671
UniRef90_A0A395UW77__RhuM_protein	2.85516	Sm-	2.00579	0.0201368
UniRef90_UPI000F519EAB__DUF4304_domain_containing_protein	2.39234	Sm-	2.0053	0.00298491
UniRef90_UPI000F47B418__DUF2971_domain_containing_protein	2.43479	Sm-	2.00445	0.00298491
UniRef90_UPI000F47CBF2__DNA__cytosine_5___methyltransferase	2.38992	Sm-	2.00434	0.0045087
UniRef90_UPI000F4673A7__DUF3800_domain_containing_protein	2.54029	Sm-	2.00402	0.00670628
