# Supplementary material for: The gut microbial metabolic capacity of microbiome-humanized vs. wild type rodents reveals a likely dual role of intestinal bacteria in hepato-intestinal schistosomiasis
Source: PLoS Negl Trop Dis. 2022 Oct 24;16(10):e0010878. doi: 10.1371/journal.pntd.0010878 (PMC9633004; doi:10.1371/journal.pntd.0010878)
Supplement: S9 Table — Differentially abundant gene families between the gut microbiomes of Schistosoma mansoni-infected (Sm+) and -uninfected (Sm-) HMA mice, by MaAsLin2 (q<0.01) and/or LefSe [LDA score (log)>2]. For each family, mean relative abundance, standard deviation (SD) and fold change between Sm- and Sm+ are provided. (XLSX) [file pntd.0010878.s016.xlsx]

## Sheet: MaAsLin2&LEfSe
S9 Table. Gene families in human-microbiota-associated (HMA) mice. Differentially abundant gene families between the gut microbiomes of Schistosoma mansoni-infected (Sm+) and uninfected (Sm-) HMA mice, by MaAsLin2 (q<0.01) and/or LEfSe [LDA score (log >2]. For each family, mean relative abundance, standard deviation (SD), fold change between Sm- and Sm+ are provided.
			Gene family	Associated group	Mean Sm-	SD Sm-	Mean Sm+	SD Sm+	Fold Change
Associated group			UniRef90_A0A0P0LFR7: Acyltransferase		5.57809	4.3085	46.3459	13.8975	8.30855
	HMA_Sm+		UniRef90_A0A0P0LJX5: Toxin-antitoxin system, toxin component, HicA family		3.5341	3.14357	28.978	12.304	8.19954
	HMA_Sm-		UniRef90_UPI000E484C0F: IS110 family transposase		8.38754	7.58274	68.5501	31.155	8.17285
			UniRef90_D4V7L6: Transposase, IS4 family		17.3432	11.5504	105.171	75.3547	6.06414
			UniRef90_A0A069SE10: Putative transposase		16.5931	4.47259	38.9984	14.3059	2.35028
			UniRef90_A0A0P0M182: Mobile element protein		43.2106	10.3552	92.2497	31.8904	2.13489
			UniRef90_W1I7H1: Uncultured bacterium extrachromosomal DNA RGF00035		72.5638	50.1311	3.59614	5.3424	-20.1782
			UniRef90_A0A0E2T5I8: Plasmid recombination enzyme family protein (Fragment)		57.1663	37.791	3.04182	4.40603	-18.7935
			UniRef90_A0A0E2SNN3: Plasmid recombination enzyme family protein (Fragment)		48.6108	31.6637	2.7344	4.25972	-17.7775
			UniRef90_A0A3E4W2B4: RNA-binding protein		70.1161	9.53106	8.92048	7.55631	-7.86013
			UniRef90_A0A174M1R3: DUF386 family protein		301.431	62.7692	39.5707	39.0559	-7.61754
			UniRef90_A0A3E4XIG0: HTH domain-containing protein		55.5551	4.69341	7.52437	6.6166	-7.38336
			UniRef90_A0A3E4XQP3: Helix-turn-helix domain-containing protein		256.368	37.0142	35.0862	27.559	-7.3068
			UniRef90_A0A396EQQ6: Ribonuclease P		57.7368	10.6873	7.92637	6.16201	-7.28414
			UniRef90_A0A3E4WBZ1: YtxH domain-containing protein		43.545	5.97585	6.00188	6.09039	-7.25523
			UniRef90_A0A3E4I5N6: DUF4295 domain-containing protein		137.971	19.0677	19.1298	16.0685	-7.21237
			UniRef90_A0A1T4IY96: 4-deoxy-L-threo-5-hexosulose-uronate ketol-isomerase		332.476	41.7771	47.1632	36.1691	-7.04949
			UniRef90_A0A174TLL4: DNA repair ATPase		127.604	13.3267	18.2054	15.8863	-7.00913
			UniRef90_A0A078S0U2: Putative membrane protein		50.0744	9.66193	7.18293	6.43677	-6.97132
			UniRef90_A0A1H4H7D5: Helix-turn-helix		58.9448	6.23585	8.58993	7.60666	-6.86207
			UniRef90_A0A173YUV9: Natural product, GG-Bacteroidales family		47.3093	4.44749	6.96634	5.70975	-6.79113
			UniRef90_A0A1Y3V2Q6: Transcriptional regulator		50.9337	7.23796	7.50913	6.28412	-6.78291
			UniRef90_A0A173YKD8: Transposase		47.5098	5.46717	7.03513	5.95247	-6.75323
			UniRef90_A0A1Y3V0A6: Integrase (Fragment)		48.6781	5.64315	7.2823	5.9828	-6.68445
			UniRef90_A0A174Q4N0: Natural product, GG-Bacteroidales family		58.675	4.7044	9.09273	7.55608	-6.45295
			UniRef90_A0A3E4IGG3: DNA-binding protein		44.0168	8.19958	7.2635	6.27803	-6.05999
			UniRef90_A0A139K2V4: Transcriptional regulator		46.7526	4.58622	7.80529	5.59685	-5.98986
			UniRef90_A0A173XGG6: Phage shock protein C, PspC		43.9944	5.81382	7.6328	6.4707	-5.76386
			UniRef90_F3PKE4: Thymidylate synthase		50.5662	5.58816	10.149	6.5474	-4.98236
			UniRef90_A0A139LKM6: ArsR family transcriptional regulator		98.426	13.1276	20.082	12.3253	-4.90121
			UniRef90_A0A0B0BTW4: 50S ribosomal protein L34		56.749	21.8552	11.6479	9.34002	-4.87204
			UniRef90_A0A174E1A5: DUF1320 domain-containing protein		66.9431	7.74607	13.7743	9.54774	-4.86001
			UniRef90_A0A174E2I1: DUF3164 family protein		49.902	6.3737	10.4549	6.83379	-4.77305
			UniRef90_A0A0P0L9K3: N-acetylmuramoyl-L-alanine amidase		52.7787	6.28306	11.0882	7.61792	-4.75988
			UniRef90_A0A174E0S4: ATP-dependent Clp protease proteolytic subunit		46.9979	5.21778	10.1959	6.84211	-4.6095
			UniRef90_B5CV27: Bacterial mobilization protein MobC		125.805	14.5043	33.2031	18.5527	-3.78894
			UniRef90_A0A149MWY2: Integration host factor subunit beta		80.359	10.8827	21.6207	13.1423	-3.71677
			UniRef90_A0A139T0F6: DNA-binding helix-turn-helix protein		58.1464	8.54006	15.7676	9.82681	-3.6877
			UniRef90_A0A1H7S5P7: DNA-binding protein		115.433	8.89128	31.3118	19.8489	-3.68657
			UniRef90_A0A078R619: Putative membrane protein		59.8827	16.0162	16.5084	13.7896	-3.62742
			UniRef90_R5Y1Q6: RagB/SusD family protein		63.0099	11.4557	17.4106	11.6804	-3.61905
			UniRef90_A0A3E4XTL6: Mobilization protein		59.4638	4.64737	16.6785	9.42044	-3.56529
			UniRef90_A0A2K9H585: Conjugal transfer protein		75.5374	6.48472	21.2472	12.1832	-3.55517
			UniRef90_C6IUB3: Initiator Replication protein		60.7437	6.22872	17.3254	10.0387	-3.50605
			UniRef90_A0A139T0R2: Topoisomerase DNA-binding C4 zinc finger domain protein		65.1512	6.6381	18.7269	10.9811	-3.47902
			UniRef90_A0A3E4JGB9: M23 family peptidase		65.8942	6.59001	19.03	11.0304	-3.46266
			UniRef90_A0A1G1TVY5: Zeta toxin family protein		59.6724	5.62577	17.2848	10.1757	-3.4523
			UniRef90_A0A3E5F7H5: DUF4099 domain-containing protein		68.3796	6.64446	19.9399	11.6331	-3.42928
			UniRef90_A0A1H7REQ9: Recombinase family protein		72.4562	7.14057	21.1815	12.5589	-3.42073
			UniRef90_A0A1H7RHU8: Plasmid transfer protein		63.9072	5.93009	18.7111	10.7892	-3.41547
			UniRef90_A0A1H7RIC2: DUF3991 domain-containing protein		62.7209	6.46473	18.4894	11.0162	-3.39225
			UniRef90_A0A3E4G1C1: Membrane protein insertion efficiency factor YidD		66.6467	5.4351	21.6988	10.2056	-3.07145
			UniRef90_B3C880: 50S ribosomal protein L29		107.267	10.6292	38.4927	18.8132	-2.78668
			UniRef90_Q45797: MobA protein		114.11	21.585	41.7675	22.1685	-2.73203
			UniRef90_R5MEI2: Exodeoxyribonuclease 7 small subunit		89.0243	7.78149	33.1438	16.9156	-2.686
			UniRef90_R6KAH4: 30S ribosomal protein S21		89.0798	6.52797	33.1775	13.7872	-2.68495
			UniRef90_A0A0J6CF06: Prevent-host-death protein		239.653	49.8997	90.5559	47.2223	-2.64647
			UniRef90_A0A097IY51: RepA		226.879	43.1319	86.3209	45.1802	-2.62832
			UniRef90_F0R9D1: Addiction module toxin, Txe/YoeB family		368.094	73.6441	140.28	74.7445	-2.624
			UniRef90_A0A097IY61: MobB		168.931	34.3863	64.5853	34.3609	-2.61563
			UniRef90_W1I873: Uncultured bacterium plasmid pRGF00015		189.678	35.4993	75.8836	40.6848	-2.49959
			UniRef90_A0A0P0FSS1: Protein translocase subunit SecE		111.218	12.9296	45.333	19.5401	-2.45336
			UniRef90_A0A174Q9G9: Addiction module toxin, Txe/YoeB family		547.478	94.496	262.387	81.0419	-2.08653
			UniRef90_E2N7L9: Relaxase/mobilization nuclease domain protein		323.101	55.6801	158.282	49.4967	-2.0413
			UniRef90_Q45122: MbpA		460.58	78.3092	226.363	70.3374	-2.0347
			UniRef90_K7ZQ45: Mobilization protein C		331.47	56.815	163.209	51.4286	-2.03096
			UniRef90_A0A174QBF2: Protein involved in initiation of plasmid replication		384.641	66.7144	189.597	60.4985	-2.02873
			UniRef90_A0A017PL36: Plasmid encoded toxin Txe family protein		123.089	18.8215	62.0907	20.6041	-1.9824

## Sheet: MaAsLin2 (stats)
S9 Table. Gene families in human-microbiota-associated (HMA) mice. Statistically significant differences in gene family abundances between Sm+ and Sm- HMA mice by MaAsLin2 (q<0.01).
Gene family	Metadata	Value	Coeficient	Estándar Error	N	N not 0	p-val	q-val
UniRef90_A0A127SMK3..RelB_DinJ.addiction.module.antitoxin..RelB.DinJ.family	Treatment	Sm-	6.85922	1.5799	14	9	0.00111246	0.0039185
UniRef90_D1K2Z3..Bacteriocin.type.signal.sequence	Treatment	Sm-	5.64015	1.43626	14	11	0.0020097	0.00635045
UniRef90_W1I7H1..Uncultured.bacterium.extrachromosomal.DNA.RGF00035	Treatment	Sm-	5.37642	1.18146	14	13	0.00066544	0.00263854
UniRef90_A0A0E2SNN3..Plasmid.recombination.enzyme.family.protein..Fragment.	Treatment	Sm-	5.19859	1.1046	14	13	0.000508783	0.00214641
UniRef90_A0A0E2T5I8..Plasmid.recombination.enzyme.family.protein..Fragment.	Treatment	Sm-	5.05467	1.04341	14	13	0.000402049	0.00177584
UniRef90_A0A2D5MRF1..mRNA.interferase	Treatment	Sm-	4.9153	0.84321	14	11	8.09507e-05	0.000656236
UniRef90_A0A076IZI0..Lactobin.A.cerein.7B.family.class.IIb.bacteriocin	Treatment	Sm-	4.45591	1.12023	14	12	0.00209082	0.00657077
UniRef90_A0A139KI23..DNA.binding.protein	Treatment	Sm-	4.41777	1.12378	14	13	0.0019945	0.00630971
UniRef90_A0A374QBN9..Epimerase	Treatment	Sm-	4.14508	0.696818	14	13	6.72843e-05	0.000656236
UniRef90_I9UJ76..Sialic.acid.O.acetyltransferase.NeuD.family.sugar.O.acyltransferase	Treatment	Sm-	3.81657	1.02414	14	14	0.00289179	0.00867883
UniRef90_A0A174M1R3..DUF386.family.protein	Treatment	Sm-	3.69293	0.752425	14	13	0.000361008	0.00163352
UniRef90_R5MCY5..Transglycosylase.associated.protein	Treatment	Sm-	3.64505	0.848225	14	14	0.00103687	0.00372574
UniRef90_A0A3E4WBZ1..YtxH.domain.containing.protein	Treatment	Sm-	3.59302	0.711372	14	14	0.000284121	0.00133704
UniRef90_A0A139JUB9..Cation.transporter	Treatment	Sm-	3.50774	0.576013	14	13	5.42046e-05	0.000656236
UniRef90_A0A3E4W7J3..DUF4476.domain.containing.protein	Treatment	Sm-	3.49876	0.615317	14	13	0.000101328	0.000656236
UniRef90_A0A3E4G808..TIGR02757.family.protein	Treatment	Sm-	3.49513	0.860087	14	14	0.00157125	0.00517197
UniRef90_A0A174MZW5..Toxin.antitoxin.biofilm.protein.TabA	Treatment	Sm-	3.48869	0.636285	14	13	0.000140049	0.000732777
UniRef90_A0A174J729..Addiction.module.toxin..RelE.StbE.family	Treatment	Sm-	3.48702	0.607449	14	13	9.30213e-05	0.000656236
UniRef90_A0A174KGT4..Phosphatidylglycerophosphatase	Treatment	Sm-	3.48577	0.643623	14	13	0.000156029	0.000793703
UniRef90_A0A139JX29..DUF4248.domain.containing.protein	Treatment	Sm-	3.48557	0.638192	14	13	0.000144923	0.00074819
UniRef90_A0A173ZRG7..Modification.methylase.VspI	Treatment	Sm-	3.46315	0.546552	14	13	3.73941e-05	0.000656236
UniRef90_A0A078RZY2..Thiamine.biosynthesis.protein.ThiS	Treatment	Sm-	3.45879	0.630024	14	13	0.000138476	0.000728436
UniRef90_A0A396DWL9..DNA.binding.protein	Treatment	Sm-	3.45435	0.750621	14	14	0.000608828	0.0024729
UniRef90_A0A139K227..Imidazole.glycerol.phosphate.synthase.subunit.HisH	Treatment	Sm-	3.45149	0.59791	14	13	8.84446e-05	0.000656236
UniRef90_A0A1Y3V113..Four.helix.bundle.protein	Treatment	Sm-	3.45116	0.59242	14	13	8.14241e-05	0.000656236
UniRef90_A0A078RVQ1..Putative.membrane.protein	Treatment	Sm-	3.43995	0.642362	14	13	0.00017216	0.000859143
UniRef90_A0A1T4IY96..4.deoxy.L.threo.5.hexosulose.uronate.ketol.isomerase	Treatment	Sm-	3.43874	0.737685	14	13	0.000549435	0.00227227
UniRef90_A7V2V3..Transcription.termination.antitermination.factor.NusG	Treatment	Sm-	3.43421	0.621503	14	13	0.000130769	0.000705305
UniRef90_A0A173YT19..Transposase.and.inactivated.derivatives	Treatment	Sm-	3.43249	0.618773	14	13	0.000126326	0.000691818
UniRef90_A0A139JY19..Lipoprotein.signal.peptidase	Treatment	Sm-	3.43169	0.611697	14	13	0.000114287	0.000668038
UniRef90_A0A174NP19..Adenosylcobinamide.kinase	Treatment	Sm-	3.42774	0.586499	14	13	7.90629e-05	0.000656236
UniRef90_A0A139JY60..dTDP.4.dehydrorhamnose.3.5.epimerase	Treatment	Sm-	3.42678	0.615515	14	13	0.000122341	0.000687312
UniRef90_A0A174MZB4..UDP.N.acetylglucosamine.2.epimerase	Treatment	Sm-	3.42575	0.598292	14	13	9.51729e-05	0.000656236
UniRef90_A0A078S0U2..Putative.membrane.protein	Treatment	Sm-	3.42544	0.703578	14	13	0.000385896	0.00171891
UniRef90_A0A139K785..GNAT.family.N.acetyltransferase	Treatment	Sm-	3.42247	0.621235	14	13	0.000134272	0.000716884
UniRef90_A0A3E4IBZ5..ABC.transporter.permease	Treatment	Sm-	3.42046	0.640544	14	13	0.000176475	0.00087842
UniRef90_A0A3E4W2B4..RNA.binding.protein	Treatment	Sm-	3.41678	0.555631	14	13	4.95108e-05	0.000656236
UniRef90_A0A174K3M1..Flippase	Treatment	Sm-	3.41265	0.575972	14	13	6.97742e-05	0.000656236
UniRef90_A0A3E4I5N6..DUF4295.domain.containing.protein	Treatment	Sm-	3.41103	0.653912	14	13	0.00021601	0.00105268
UniRef90_A0A3E4VYX4..DNA.binding.protein	Treatment	Sm-	3.4075	0.551993	14	13	4.77663e-05	0.000656236
UniRef90_A0A3E4GEH0..Glycosyltransferase.family.1.protein	Treatment	Sm-	3.40571	0.582809	14	13	7.91624e-05	0.000656236
UniRef90_A0A174KT00..Plasmid.maintenance.system.killer	Treatment	Sm-	3.40504	0.558686	14	13	5.3791e-05	0.000656236
UniRef90_A0A174MKX6..Patatin	Treatment	Sm-	3.40274	0.590567	14	13	8.99495e-05	0.000656236
UniRef90_A0A174LLF1..RyR.domain	Treatment	Sm-	3.40211	0.653319	14	13	0.000219203	0.0010672
UniRef90_A0A139JYQ3..N.acetylmuramoyl.L.alanine.amidase	Treatment	Sm-	3.4017	0.619029	14	13	0.000137304	0.000724178
UniRef90_E6SQ61..DNA.polymerase.beta.domain.protein.region	Treatment	Sm-	3.40158	0.584128	14	13	8.17001e-05	0.000656236
UniRef90_A0A174S3I8..Protein.of.uncharacterized.function..DUF2490.	Treatment	Sm-	3.40155	0.580783	14	13	7.75513e-05	0.000656236
UniRef90_A0A139JYK5..ATPase	Treatment	Sm-	3.40106	0.628159	14	13	0.000156415	0.000793984
UniRef90_A0A139KCG0..DUF4248.domain.containing.protein	Treatment	Sm-	3.39874	0.573932	14	13	7.01175e-05	0.000656236
UniRef90_A0A174R4L2..Glycosyl.transferase.2	Treatment	Sm-	3.39845	0.573989	14	14	7.02371e-05	0.000656236
UniRef90_A7V5U1..NAD.dependent.epimerase.dehydratase.family.protein	Treatment	Sm-	3.39728	0.593804	14	13	9.58725e-05	0.000656236
UniRef90_R7KKA2..Single.stranded.DNA.binding.protein	Treatment	Sm-	3.39515	0.642454	14	13	0.000193123	0.000950409
UniRef90_E5V5S0..HEPN.domain.containing.protein	Treatment	Sm-	3.39378	0.621723	14	13	0.000145615	0.000749821
UniRef90_A0A174N1Z6..AAA.ATPase	Treatment	Sm-	3.39155	0.570597	14	13	6.77757e-05	0.000656236
UniRef90_E6SNU4..RNP.1.like.RNA.binding.protein	Treatment	Sm-	3.39112	0.533112	14	13	3.60505e-05	0.000656236
UniRef90_A0A374NBE3..ABC.transporter.ATP.binding.protein	Treatment	Sm-	3.38726	0.589411	14	13	9.20868e-05	0.000656236
UniRef90_A0A139K637..3.deoxy.manno.octulosonate.cytidylyltransferase	Treatment	Sm-	3.38665	0.581763	14	13	8.19551e-05	0.000656236
UniRef90_A0A0P0FK40..IS66.Orf2.like.protein	Treatment	Sm-	3.38601	0.602518	14	13	0.000112548	0.000665696
UniRef90_A0A396EPC6..Cold.shock.domain.containing.protein	Treatment	Sm-	3.38244	0.533124	14	13	3.6941e-05	0.000656236
UniRef90_E6STM2..CI.repressor	Treatment	Sm-	3.37901	0.494453	14	13	1.81338e-05	0.000656236
UniRef90_E6SSY2..Nucleotide.binding.protein.PINc	Treatment	Sm-	3.37876	0.534904	14	13	3.85131e-05	0.000656236
UniRef90_A0A3E4I8U5..DUF2492.family.protein	Treatment	Sm-	3.37743	0.538575	14	13	4.12233e-05	0.000656236
UniRef90_A0A139K1Z6..Redoxin	Treatment	Sm-	3.37741	0.607879	14	13	0.000124564	0.000690106
UniRef90_A0A139JY07..Methyltransferase	Treatment	Sm-	3.37517	0.553483	14	13	5.35199e-05	0.000656236
UniRef90_A0A3E4I4W6..GNAT.family.N.acetyltransferase	Treatment	Sm-	3.37498	0.565507	14	13	6.52955e-05	0.000656236
UniRef90_A0A139JY40..Thiamine.biosynthesis.protein.ThiS	Treatment	Sm-	3.37244	0.580203	14	13	8.30918e-05	0.000656236
UniRef90_A0A3E4R4T8..Acyltransferase	Treatment	Sm-	3.37207	0.588556	14	13	9.46473e-05	0.000656236
UniRef90_A7V3R3..Transcriptional.regulator..GntR.family	Treatment	Sm-	3.37201	0.583019	14	13	8.69183e-05	0.000656236
UniRef90_A0A139JUJ2..DUF47.domain.containing.protein	Treatment	Sm-	3.37096	0.567974	14	13	6.8701e-05	0.000656236
UniRef90_A0A3E4G7U1..Antibiotic.biosynthesis.monooxygenase	Treatment	Sm-	3.37041	0.607417	14	13	0.000126021	0.000691678
UniRef90_A0A139KCX8..Invertase	Treatment	Sm-	3.36948	0.561766	14	13	6.23574e-05	0.000656236
UniRef90_A0A139K496..CDP.alcohol.phosphatidyltransferase	Treatment	Sm-	3.36938	0.591935	14	13	0.000100365	0.000656236
UniRef90_A0A396EWX9..Nucleotidyltransferase.family.protein	Treatment	Sm-	3.36853	0.603683	14	13	0.000119903	0.000681401
UniRef90_A0A3E4GE38..DUF4251.domain.containing.protein	Treatment	Sm-	3.36827	0.600441	14	13	0.000114369	0.000668038
UniRef90_A0A173XNM0..N.acetyl.sugar.amidotransferase	Treatment	Sm-	3.36556	0.598873	14	13	0.000112537	0.000665696
UniRef90_A0A174FGK1..Tetratricopeptide.repeat	Treatment	Sm-	3.36528	0.571492	14	13	7.38223e-05	0.000656236
UniRef90_A0A173ZMG0..Thioredoxin	Treatment	Sm-	3.36444	0.618724	14	13	0.000150618	0.000771215
UniRef90_R9HV44..50S.ribosomal.protein.L35	Treatment	Sm-	3.36317	0.59613	14	13	0.000108706	0.000659718
UniRef90_A0A174T9Z4..Four.helix.bundle.protein	Treatment	Sm-	3.36247	0.589257	14	13	9.81527e-05	0.000656236
UniRef90_A0A3E4I530..DNA.binding.protein	Treatment	Sm-	3.36241	0.614756	14	13	0.000143099	0.000741651
UniRef90_A0A374Q285..TonB.dependent.receptor	Treatment	Sm-	3.36229	0.549478	14	13	5.18369e-05	0.000656236
UniRef90_E6SU69..Tetratricopeptide.TPR_1.repeat.containing.protein	Treatment	Sm-	3.36	0.570548	14	13	7.37654e-05	0.000656236
UniRef90_A0A139KCN0..Fucose.isomerase	Treatment	Sm-	3.35889	0.597389	14	13	0.00011204	0.000665323
UniRef90_A0A174MTZ7..Plasmid.stabilization.system	Treatment	Sm-	3.35809	0.5524	14	13	5.50868e-05	0.000656236
UniRef90_A0A174LDI9..Peptidase.M48	Treatment	Sm-	3.35748	0.591783	14	13	0.000103366	0.000656236
UniRef90_A0A139JY67..DEAD.DEAH.box.helicase	Treatment	Sm-	3.35747	0.547526	14	13	5.08249e-05	0.000656236
UniRef90_R7EJ55..Glycosyl.transferase.family.4	Treatment	Sm-	3.35638	0.564165	14	13	6.7211e-05	0.000656236
UniRef90_A0A3E5E451..DNA.adenine.methylase	Treatment	Sm-	3.3554	0.562243	14	13	6.53118e-05	0.000656236
UniRef90_E5VCA7..Thiamine.phosphate.synthase	Treatment	Sm-	3.35518	0.565815	14	13	6.92605e-05	0.000656236
UniRef90_A0A3A5WTF3..Oligosaccharide.repeat.unit.polymerase	Treatment	Sm-	3.3538	0.549981	14	13	5.35212e-05	0.000656236
UniRef90_A0A174BVM7..ABC.transporter.ATP.binding.protein	Treatment	Sm-	3.35266	0.572011	14	13	7.70303e-05	0.000656236
UniRef90_A0A173YGY4..Lipopolysaccharide.biosynthesis.protein	Treatment	Sm-	3.35016	0.549686	14	13	5.37945e-05	0.000656236
UniRef90_A0A3E4W231..Biopolymer.transporter.ExbD	Treatment	Sm-	3.34877	0.575898	14	13	8.2788e-05	0.000656236
UniRef90_A0A3E4W4W4..Transcriptional.repressor	Treatment	Sm-	3.34783	0.621067	14	13	0.00016258	0.000818476
UniRef90_A0A174DBS1..Aerotolerance.related.exported.protein	Treatment	Sm-	3.34657	0.573348	14	13	7.9994e-05	0.000656236
UniRef90_A0A173ZVC3..DNA.mismatch.repair.protein.MutS	Treatment	Sm-	3.34456	0.590236	14	13	0.000104517	0.000656416
UniRef90_A0A139KBM5..NigD.like.protein	Treatment	Sm-	3.34451	0.572474	14	13	7.93367e-05	0.000656236
UniRef90_A0A139KCJ7..Malonyl..acyl.carrier.protein..O.methyltransferase	Treatment	Sm-	3.34367	0.579537	14	13	8.88662e-05	0.000656236
UniRef90_A0A3E4GC25..HAD.family.hydrolase	Treatment	Sm-	3.34363	0.54694	14	13	5.22897e-05	0.000656236
UniRef90_A0A374QHA5..DNA.binding.response.regulator	Treatment	Sm-	3.34268	0.583212	14	13	9.43359e-05	0.000656236
UniRef90_A0A396EUV1..Alpha.beta.hydrolase	Treatment	Sm-	3.34225	0.524523	14	13	3.54672e-05	0.000656236
UniRef90_A0A139KH01..Cytidylate.kinase	Treatment	Sm-	3.3411	0.58983	14	13	0.000104844	0.000656416
UniRef90_A0A3E4R4H6..LicD.family.protein	Treatment	Sm-	3.33991	0.595064	14	13	0.00011382	0.000668038
UniRef90_D1K0W8..Site.specific.recombinase..phage.integrase.family	Treatment	Sm-	3.33821	0.545083	14	13	5.14336e-05	0.000656236
UniRef90_A0A173YKX0..Transferase	Treatment	Sm-	3.33751	0.593939	14	13	0.000112636	0.000665696
UniRef90_A0A396F0H7..Carbamoyl.phosphate.synthase.large.subunit	Treatment	Sm-	3.33604	0.688518	14	13	0.000401465	0.00177404
UniRef90_A0A3E4WCQ7..Transcriptional.regulator	Treatment	Sm-	3.33585	0.568823	14	13	7.6636e-05	0.000656236
UniRef90_A0A396ET54..Flavodoxin	Treatment	Sm-	3.3353	0.59155	14	13	0.000109297	0.000660227
UniRef90_A0A3E4I2G3..Aminodeoxychorismate.anthranilate.synthase.component.II	Treatment	Sm-	3.33509	0.557267	14	13	6.36436e-05	0.000656236
UniRef90_A0A174EEV3..Periplasmic.binding.protein	Treatment	Sm-	3.33438	0.578093	14	13	8.90991e-05	0.000656236
UniRef90_A0A174DZ66..Multidrug.resistance.outer.membrane.protein.MdtQ	Treatment	Sm-	3.33381	0.591645	14	13	0.000109894	0.00066201
UniRef90_A0A3E4R4M4..Glycosyltransferase	Treatment	Sm-	3.33321	0.575735	14	13	8.61367e-05	0.000656236
UniRef90_A0A173ZJI6..Replicative.DNA.helicase	Treatment	Sm-	3.33317	0.588462	14	13	0.000104895	0.000656416
UniRef90_A0A3E4HZX8..DNA.binding.protein	Treatment	Sm-	3.33225	0.512237	14	13	2.91384e-05	0.000656236
UniRef90_A0A174G6H5..Thioredoxin	Treatment	Sm-	3.3314	0.604576	14	13	0.000134023	0.000715936
UniRef90_A0A174M4H5..ABC.transporter.permease	Treatment	Sm-	3.3309	0.568296	14	13	7.70268e-05	0.000656236
UniRef90_F3PMW7..GtrA.like.protein	Treatment	Sm-	3.32991	0.585556	14	13	0.000101226	0.000656236
UniRef90_A0A3E4GE89..AraC.family.transcriptional.regulator	Treatment	Sm-	3.32964	0.533475	14	13	4.30954e-05	0.000656236
UniRef90_A0A139JYC8..Efflux.RND.transporter.periplasmic.adaptor.subunit	Treatment	Sm-	3.32922	0.57393	14	13	8.46339e-05	0.000656236
UniRef90_A0A173YIF3..Type.II.site.specific.deoxyribonuclease	Treatment	Sm-	3.32911	0.567827	14	13	7.6824e-05	0.000656236
UniRef90_A0A139JY27..Type.2.restriction.enzyme	Treatment	Sm-	3.32885	0.580333	14	13	9.36543e-05	0.000656236
UniRef90_A0A3A5X1U6..ABC.transporter.permease	Treatment	Sm-	3.32746	0.56383	14	13	7.23561e-05	0.000656236
UniRef90_A0A3E4W7R1..DUF1893.domain.containing.protein	Treatment	Sm-	3.32686	0.585381	14	13	0.000101788	0.000656236
UniRef90_A0A1Q6HUH3..GTP.cyclohydrolase.1.type.2.homolog	Treatment	Sm-	3.325	0.532294	14	13	4.27645e-05	0.000656236
UniRef90_A0A173X5F5..ATPases.involved.in.chromosome.partitioning	Treatment	Sm-	3.3242	0.681317	14	14	0.000379112	0.00169572
UniRef90_A0A3E4I0B3..Glycosyltransferase.family.1.protein	Treatment	Sm-	3.32379	0.558631	14	13	6.71483e-05	0.000656236
UniRef90_A0A0B2JGS6..Integrase	Treatment	Sm-	3.3232	0.775653	14	14	0.00106075	0.00378235
UniRef90_A0A174NUQ6..AAA.ATPase	Treatment	Sm-	3.32305	0.546515	14	13	5.49739e-05	0.000656236
UniRef90_A0A396CTH2..Transcriptional.regulator	Treatment	Sm-	3.32286	0.550926	14	13	5.92471e-05	0.000656236
UniRef90_F3PQL6..Peptide.deformylase	Treatment	Sm-	3.32261	0.555279	14	13	6.37457e-05	0.000656236
UniRef90_A0A174M875..ABC.transporter.related.protein	Treatment	Sm-	3.32203	0.573314	14	13	8.54747e-05	0.000656236
UniRef90_A0A174LXS2..EpsG.family.protein	Treatment	Sm-	3.32091	0.54777	14	13	5.64887e-05	0.000656236
UniRef90_A0A3E4R4Q0..Phosphonopyruvate.decarboxylase	Treatment	Sm-	3.32087	0.563269	14	13	7.30123e-05	0.000656236
UniRef90_A0A396EW99..Transcriptional.repressor	Treatment	Sm-	3.3208	0.599452	14	13	0.000127855	0.000695622
UniRef90_A0A139JUA1..Protein.GrpE	Treatment	Sm-	3.32018	0.557743	14	13	6.68393e-05	0.000656236
UniRef90_A0A3E4W870..Response.regulator	Treatment	Sm-	3.31972	0.568285	14	13	7.94036e-05	0.000656236
UniRef90_A0A174C947..Uncharacterized.membrane.protein	Treatment	Sm-	3.3191	0.562763	14	13	7.27678e-05	0.000656236
UniRef90_F3PN74..Sodium.pump.decarboxylase..gamma.subunit	Treatment	Sm-	3.31868	0.649413	14	13	0.000257375	0.00122609
UniRef90_A0A3E4WCX3..Cobalamin.biosynthesis.protein.CobD	Treatment	Sm-	3.31857	0.576639	14	13	9.09153e-05	0.000656236
UniRef90_A0A3E4GGZ3..Flavodoxin.family.protein	Treatment	Sm-	3.31839	0.57922	14	13	9.46969e-05	0.000656236
UniRef90_A0A015SP44..Recombinase.family.protein	Treatment	Sm-	3.31822	0.586983	14	13	0.000106771	0.00065705
UniRef90_A0A3E4IAQ6..Cytidine.deaminase	Treatment	Sm-	3.31811	0.616264	14	13	0.000164222	0.000825234
UniRef90_A0A139KCM8..ABC.transporter.permease	Treatment	Sm-	3.31804	0.579243	14	13	9.48203e-05	0.000656236
UniRef90_A0A174LEF1..Glucosyltransferase	Treatment	Sm-	3.31755	0.570113	14	13	8.22438e-05	0.000656236
UniRef90_A0A174L0U6..Uncharacterized.methyltransferase.ycgJ	Treatment	Sm-	3.31719	0.805476	14	14	0.00142497	0.00478178
UniRef90_A0A174KKR2..Copper.homeostasis.protein	Treatment	Sm-	3.31708	0.571937	14	13	8.47684e-05	0.000656236
UniRef90_A0A174GAK8..Hemin.receptor	Treatment	Sm-	3.31647	0.554127	14	13	6.36125e-05	0.000656236
UniRef90_A0A174LJB2..ABC.transporter.permease	Treatment	Sm-	3.31551	0.559877	14	13	7.01176e-05	0.000656236
UniRef90_A0A3E4R4N7..Iron.containing.alcohol.dehydrogenase.family.protein	Treatment	Sm-	3.31541	0.567639	14	13	7.95216e-05	0.000656236
UniRef90_E5V938..Cobalt.chelatase	Treatment	Sm-	3.31527	0.573374	14	13	8.71462e-05	0.000656236
UniRef90_A0A173X6P8..FAD.dependent.oxidoreductase	Treatment	Sm-	3.3146	0.546339	14	13	5.61172e-05	0.000656236
UniRef90_A0A139JYL0..DUF3869.domain.containing.protein	Treatment	Sm-	3.31394	0.54756	14	13	5.73936e-05	0.000656236
UniRef90_A0A173ZJ93..DNA.binding.protein	Treatment	Sm-	3.31331	0.51618	14	13	3.30864e-05	0.000656236
UniRef90_A0A174K4I9..Amidohydrolase	Treatment	Sm-	3.31293	0.543597	14	13	5.38131e-05	0.000656236
UniRef90_A0A173Y7H7..DNA.helicase	Treatment	Sm-	3.3111	0.581501	14	13	0.000100064	0.000656236
UniRef90_A0A3A5U555..Acyltransferase	Treatment	Sm-	3.31101	0.597388	14	13	0.000127295	0.000695052
UniRef90_A0A174NLS3..N.acetylmuramoyl.L.alanine.amidase	Treatment	Sm-	3.31064	0.540482	14	13	5.13452e-05	0.000656236
UniRef90_A0A3A5QI26..Glycosyltransferase	Treatment	Sm-	3.31059	0.580112	14	13	9.80728e-05	0.000656236
UniRef90_A0A3E5EC41..Glucose.6.phosphate.dehydrogenase	Treatment	Sm-	3.31036	0.5891	14	13	0.000112622	0.000665696
UniRef90_A0A1Y3V1Q4..Glycosyl.hydrolase	Treatment	Sm-	3.31	0.578964	14	13	9.64939e-05	0.000656236
UniRef90_A0A3E4W7U0..ATP.binding.cassette.domain.containing.protein	Treatment	Sm-	3.30884	0.551814	14	13	6.25227e-05	0.000656236
UniRef90_A0A174JPH0..Pyruvate.formate.lyase.activating.enzyme	Treatment	Sm-	3.30863	0.568673	14	13	8.2364e-05	0.000656236
UniRef90_A0A139K5L3..DNA.binding.response.regulator	Treatment	Sm-	3.30744	0.560075	14	13	7.19292e-05	0.000656236
UniRef90_E6SNU6..Phospholipid.glycerol.acyltransferase	Treatment	Sm-	3.30729	0.574828	14	13	9.11281e-05	0.000656236
UniRef90_A0A3E4I4C4..Ribosome.biogenesis.protein	Treatment	Sm-	3.30709	0.612163	14	13	0.000159489	0.000805094
UniRef90_A0A139K221..Predicted.membrane.protein.domain	Treatment	Sm-	3.30697	0.569111	14	13	8.33207e-05	0.000656236
UniRef90_A0A174T097..Transposase.IS4.family.protein	Treatment	Sm-	3.30686	0.572793	14	13	8.83589e-05	0.000656236
UniRef90_A0A174L8I1..Outer.membrane.efflux.protein	Treatment	Sm-	3.30665	0.582518	14	13	0.00010288	0.000656236
UniRef90_A0A174LDE9..RNA.polymerase.sigma.factor	Treatment	Sm-	3.30584	0.551484	14	13	6.26995e-05	0.000656236
UniRef90_A0A173ZKM0..DNA.primase..Bacterial.type.	Treatment	Sm-	3.30564	0.526232	14	13	4.05705e-05	0.000656236
UniRef90_A0A174VSX2..Tyrosine.type.site.specific.recombinase	Treatment	Sm-	3.30512	0.659648	14	14	0.00030396	0.00141574
UniRef90_F3PYS2..Transcriptional.regulator..AraC.family	Treatment	Sm-	3.30388	0.54272	14	13	5.43748e-05	0.000656236
UniRef90_A0A139JYU3..Glycerophosphodiester.phosphodiesterase	Treatment	Sm-	3.30374	0.576072	14	13	9.38248e-05	0.000656236
UniRef90_A0A174TLL4..DNA.repair.ATPase	Treatment	Sm-	3.30304	0.585381	14	13	0.000108555	0.000659507
UniRef90_A0A078TLU9..RteC.family.protein	Treatment	Sm-	3.30281	0.586778	14	13	0.00011096	0.000664579
UniRef90_F3PP46..HAD.hydrolase..family.IA..variant.3	Treatment	Sm-	3.30223	0.563423	14	13	7.70489e-05	0.000656236
UniRef90_A0A3E5B5G0..UDP.N.acetylglucosamine.2.epimerase..Non.hydrolyzing.	Treatment	Sm-	3.30211	0.608153	14	13	0.000152571	0.00077922
UniRef90_A0A078RVT1..HRDC.domain.protein	Treatment	Sm-	3.30205	0.564362	14	13	7.82658e-05	0.000656236
UniRef90_F0R4X6..Relaxase.mobilization.nuclease.family.protein	Treatment	Sm-	3.30202	0.760585	14	14	0.00095923	0.0035034
UniRef90_A0A3E4WCY8..O.antigen.polysaccharide.polymerase.Wzy	Treatment	Sm-	3.30155	0.555815	14	13	6.8177e-05	0.000656236
UniRef90_A7V330..4.diphosphocytidyl.2.C.methyl.D.erythritol.kinase	Treatment	Sm-	3.30119	0.53471	14	13	4.77145e-05	0.000656236
UniRef90_A0A174BZV3..Iron.sulfur.flavoprotein	Treatment	Sm-	3.30077	0.59204	14	13	0.000120806	0.000684015
UniRef90_A0A174C1M0..Acid.resistance.membrane.protein	Treatment	Sm-	3.30003	0.517369	14	13	3.51265e-05	0.000656236
UniRef90_A0A139K738..Glycosyltransferase	Treatment	Sm-	3.29935	0.556553	14	13	6.94344e-05	0.000656236
UniRef90_A0A078S0Z0..Capsular.polysaccharide.biosynthesis.CapD.domain.protein	Treatment	Sm-	3.29897	0.731542	14	13	0.000714606	0.00279252
UniRef90_A0A374N2K2..Glycosyltransferase	Treatment	Sm-	3.29896	0.550655	14	13	6.30345e-05	0.000656236
UniRef90_A0A174TBE1..Glycosyl.transferase.2	Treatment	Sm-	3.29867	0.558785	14	13	7.21598e-05	0.000656236
UniRef90_A0A139KGZ2..Peptidyl.prolyl.cis.trans.isomerase	Treatment	Sm-	3.29642	0.608666	14	13	0.000156042	0.000793703
UniRef90_A0A139JU37..Pyridoxine.pyridoxamine.5.apos..phosphate.oxidase	Treatment	Sm-	3.29623	0.586199	14	13	0.000111963	0.000665256
UniRef90_A0A139K682..AbgT.transporter.family.protein	Treatment	Sm-	3.29582	0.55616	14	13	6.9666e-05	0.000656236
UniRef90_A0A174DLY8..Sugar.transporter	Treatment	Sm-	3.29568	0.58279	14	13	0.000106434	0.000656839
UniRef90_A0A3E4WBV7..Sulfurtransferase.TusA.family.protein	Treatment	Sm-	3.29566	0.591843	14	13	0.000122121	0.00068661
UniRef90_A0A3E4Q6L7..M23.family.peptidase	Treatment	Sm-	3.29516	0.547643	14	13	6.05694e-05	0.000656236
UniRef90_A0A3E5E0T0..SPOR.domain.containing.protein	Treatment	Sm-	3.29514	0.546857	14	13	5.97762e-05	0.000656236
UniRef90_A0A374N8Z0..ATP.binding.protein	Treatment	Sm-	3.2948	0.591236	14	13	0.000121294	0.000684887
UniRef90_A0A173XMT8..Glycosyltransferase	Treatment	Sm-	3.29468	0.580252	14	13	0.000102631	0.000656236
UniRef90_A0A395UN55..DNA.binding.protein	Treatment	Sm-	3.29368	0.716031	14	14	0.000611016	0.00247877
UniRef90_A0A174M225..Glycosyltransferase	Treatment	Sm-	3.2932	0.533065	14	13	4.74234e-05	0.000656236
UniRef90_A0A1Y3V2Q6..Transcriptional.regulator	Treatment	Sm-	3.29314	0.634451	14	13	0.000225388	0.00109306
UniRef90_A0A3E4W7U5..ABC.transporter.permease	Treatment	Sm-	3.29296	0.569505	14	13	8.71315e-05	0.000656236
UniRef90_A0A139K2B8..Cell.division.protein.FtsB	Treatment	Sm-	3.292	0.554858	14	13	6.89162e-05	0.000656236
UniRef90_A0A174DX44..UBA.THIF.type.NAD.FAD.binding.protein	Treatment	Sm-	3.29172	0.54239	14	13	5.59476e-05	0.000656236
UniRef90_A0A139K6D8..2.amino.4.hydroxy.6.hydroxymethyldihydropteridine.diphosphokinase	Treatment	Sm-	3.29105	0.596327	14	13	0.000132196	0.000709582
UniRef90_A7V5Y8..Iron.only.hydrogenase.maturation.rSAM.protein.HydG	Treatment	Sm-	3.29061	0.562884	14	13	7.88715e-05	0.000656236
UniRef90_A0A139K4C8..RNA.polymerase.subunit.sigma.70	Treatment	Sm-	3.28906	0.570965	14	13	9.01328e-05	0.000656236
UniRef90_A0A1Y3V8P4..SAM.dependent.methyltransferase	Treatment	Sm-	3.28849	0.558551	14	13	7.39405e-05	0.000656236
UniRef90_A0A173ZUD4..Putative.phage.like.protein	Treatment	Sm-	3.28816	0.559608	14	13	7.52969e-05	0.000656236
UniRef90_F3PV53..Auxiliary.transport.protein..membrane.fusion.protein.family.protein	Treatment	Sm-	3.2877	0.592188	14	13	0.000125416	0.000690619
UniRef90_A0A139K5H0..Nucleosidase	Treatment	Sm-	3.28758	0.55254	14	13	6.71423e-05	0.000656236
UniRef90_A0A174JY24..Histidine.kinase	Treatment	Sm-	3.28751	0.588781	14	13	0.000119214	0.000678895
UniRef90_F3PPY9..PAP2.family.protein	Treatment	Sm-	3.28717	0.558738	14	13	7.44399e-05	0.000656236
UniRef90_A0A374N4M5..5.formyltetrahydrofolate.cyclo.ligase	Treatment	Sm-	3.28633	0.590183	14	13	0.000122148	0.00068661
UniRef90_A0A174UZC3..Histidine.kinase	Treatment	Sm-	3.28592	0.572574	14	13	9.32507e-05	0.000656236
UniRef90_A0A139KCP5..NAD....diphosphatase.family.protein	Treatment	Sm-	3.28577	0.574529	14	13	9.61984e-05	0.000656236
UniRef90_R9HNW9..Pyridoxal.phosphate.homeostasis.protein	Treatment	Sm-	3.28576	0.567238	14	13	8.57253e-05	0.000656236
UniRef90_A0A174SRK5..7.carboxy.7.deazaguanine.synthase	Treatment	Sm-	3.28534	0.558626	14	13	7.46816e-05	0.000656236
UniRef90_A0A174DHI6..DUF4296.domain.containing.protein	Treatment	Sm-	3.28523	0.54404	14	13	5.8599e-05	0.000656236
UniRef90_A0A3E4GGQ1..Fluoride.efflux.transporter.CrcB	Treatment	Sm-	3.28501	0.587722	14	13	0.000118116	0.000676194
UniRef90_A0A139JYA0..Patatin	Treatment	Sm-	3.28488	0.563009	14	13	8.02935e-05	0.000656236
UniRef90_A0A139K7C2..VirE.protein	Treatment	Sm-	3.28461	0.538113	14	13	5.30415e-05	0.000656236
UniRef90_E6STA8..Septum.formation.initiator	Treatment	Sm-	3.28354	0.63161	14	13	0.000222381	0.00108056
UniRef90_A0A139K712..Glycosyltransferase	Treatment	Sm-	3.28336	0.552526	14	13	6.79217e-05	0.000656236
UniRef90_A0A374NBH0..Thiamine.phosphate.synthase	Treatment	Sm-	3.28253	0.565225	14	13	8.37493e-05	0.000656236
UniRef90_A0A139K2G8..4Fe.4S.binding.domain.protein	Treatment	Sm-	3.28212	0.545832	14	13	6.09338e-05	0.000656236
UniRef90_A0A174LW82..Nucleotidyltransferase	Treatment	Sm-	3.282	0.553526	14	13	6.93207e-05	0.000656236
UniRef90_A0A3E4VYX3..DNA.binding.protein	Treatment	Sm-	3.28178	0.550686	14	13	6.61675e-05	0.000656236
UniRef90_A0A174LS99..Protein.TonB	Treatment	Sm-	3.28162	0.559693	14	13	7.67814e-05	0.000656236
UniRef90_A0A3A5QIF4..Glycosyltransferase.family.2.protein	Treatment	Sm-	3.28152	0.581966	14	13	0.000109221	0.000660227
UniRef90_A0A174N817..DNA.binding.response.regulator	Treatment	Sm-	3.28121	0.545589	14	13	6.08406e-05	0.000656236
UniRef90_A0A139JUD3..ACP.phosphodiesterase	Treatment	Sm-	3.2811	0.537339	14	13	5.28603e-05	0.000656236
UniRef90_A0A3E4GC18..DUF4377.domain.containing.protein	Treatment	Sm-	3.28086	0.536994	14	13	5.25811e-05	0.000656236
UniRef90_A0A139JY38..FAD.dependent.oxidoreductase	Treatment	Sm-	3.28083	0.530804	14	13	4.72087e-05	0.000656236
UniRef90_A0A139K2I9..Endonuclease.VIII	Treatment	Sm-	3.28041	0.547366	14	13	6.28307e-05	0.000656236
UniRef90_A0A396F261..5.methyltetrahydrofolate..homocysteine.methyltransferase	Treatment	Sm-	3.27994	0.550214	14	13	6.59874e-05	0.000656236
UniRef90_E5VC52..ABC.transporter.permease	Treatment	Sm-	3.27972	0.55081	14	13	6.66864e-05	0.000656236
UniRef90_A0A3E4XF74..DUF308.domain.containing.protein	Treatment	Sm-	3.2794	0.514753	14	13	3.55277e-05	0.000656236
UniRef90_E5VC81..Aldo.keto.reductase	Treatment	Sm-	3.27877	0.529409	14	13	4.63327e-05	0.000656236
UniRef90_A0A174LVM8..Asparagine.synthase..Glutamine.hydrolyzing.	Treatment	Sm-	3.27853	0.548499	14	13	6.43746e-05	0.000656236
UniRef90_A0A3E4RW07..Acyltransferase	Treatment	Sm-	3.27818	0.565944	14	13	8.57449e-05	0.000656236
UniRef90_A0A174AQB3..Phosphate.regulon.sensor.protein.phoR	Treatment	Sm-	3.27811	0.546362	14	13	6.21773e-05	0.000656236
UniRef90_F3PSP0..ATP.synthase.subunit.a	Treatment	Sm-	3.2778	0.520749	14	13	3.98086e-05	0.000656236
UniRef90_A0A139K7Q4..Na....H....antiporter.NhaA	Treatment	Sm-	3.27753	0.598336	14	13	0.000141215	0.00073511
UniRef90_A0A173ZW94..Putative.two.component.system.response.regulator.protein	Treatment	Sm-	3.27718	0.549286	14	13	6.54761e-05	0.000656236
UniRef90_A0A3E4I2S3..Histidinol.phosphate.transaminase	Treatment	Sm-	3.27716	0.569166	14	13	9.05156e-05	0.000656236
UniRef90_A0A173ZP94..Prophage.antirepressor	Treatment	Sm-	3.27699	0.547355	14	13	6.34242e-05	0.000656236
UniRef90_A0A374N9F0..Sigma.54.dependent.Fis.family.transcriptional.regulator	Treatment	Sm-	3.27694	0.531753	14	13	4.8534e-05	0.000656236
UniRef90_A0A088F996..Recombinase	Treatment	Sm-	3.27597	0.57726	14	13	0.000103116	0.000656236
UniRef90_A0A3E4G6S8..SusD.RagB.family.nutrient.binding.outer.membrane.lipoprotein	Treatment	Sm-	3.27569	0.557127	14	13	7.48562e-05	0.000656236
UniRef90_A0A174N1B7..Aminotransferase	Treatment	Sm-	3.27564	0.558189	14	13	7.61786e-05	0.000656236
UniRef90_A0A3E4XIG0..HTH.domain.containing.protein	Treatment	Sm-	3.27551	0.501938	14	13	2.82795e-05	0.000656236
UniRef90_A0A139K5V5..DUF3078.domain.containing.protein	Treatment	Sm-	3.27537	0.546173	14	13	6.24594e-05	0.000656236
UniRef90_A7V2S5..Indole.3.glycerol.phosphate.synthase	Treatment	Sm-	3.27483	0.556593	14	13	7.43832e-05	0.000656236
UniRef90_A0A396CLM6..TonB.dependent.receptor	Treatment	Sm-	3.27449	0.552159	14	13	6.92048e-05	0.000656236
UniRef90_A0A3E5E286..Acyltransferase	Treatment	Sm-	3.27415	0.557798	14	13	7.60064e-05	0.000656236
UniRef90_A0A3A5R546..EpsG.family.protein	Treatment	Sm-	3.27414	0.564006	14	13	8.4054e-05	0.000656236
UniRef90_A0A3E5E345..Glycosyltransferase.family.2.protein	Treatment	Sm-	3.27411	0.535865	14	13	5.25608e-05	0.000656236
UniRef90_A7V341..DNA.binding.protein.HU	Treatment	Sm-	3.27404	0.550816	14	13	6.77629e-05	0.000656236
UniRef90_A0A139JYG5..Integrase	Treatment	Sm-	3.27385	0.553275	14	13	7.06211e-05	0.000656236
UniRef90_A0A3E4WBY3..Glutamine.ABC.transporter.substrate.binding.protein	Treatment	Sm-	3.27365	0.589493	14	13	0.000125107	0.000690619
UniRef90_A0A139JY96..Flavodoxin.family.protein	Treatment	Sm-	3.27361	0.548371	14	13	6.51304e-05	0.000656236
UniRef90_A0A3E4VYR1..Transketolase	Treatment	Sm-	3.27337	0.594462	14	13	0.000134854	0.000717817
UniRef90_A0A3E4WCC2..ABC.transporter.ATP.binding.protein	Treatment	Sm-	3.27308	0.555104	14	13	7.29411e-05	0.000656236
UniRef90_A0A139K640..Insulinase.family.protein	Treatment	Sm-	3.27288	0.546011	14	13	6.27268e-05	0.000656236
UniRef90_A0A3E5IC77..Helix.turn.helix.domain.containing.protein	Treatment	Sm-	3.27278	0.576032	14	13	0.000102052	0.000656236
UniRef90_A0A173ZWM3..AraC.family.transcriptional.regulator	Treatment	Sm-	3.27255	0.542199	14	13	5.88591e-05	0.000656236
UniRef90_A0A174UND0..PfkB.domain.protein	Treatment	Sm-	3.27224	0.536245	14	13	5.31877e-05	0.000656236
UniRef90_A0A174HMH0..CopY.family.transcriptional.regulator	Treatment	Sm-	3.27186	0.597611	14	13	0.000141862	0.00073733
UniRef90_A0A396B4J5..MotA.TolQ.ExbB.proton.channel.family.protein	Treatment	Sm-	3.27119	0.562637	14	13	8.28961e-05	0.000656236
UniRef90_F3PWD3..SNARE.like.domain.protein	Treatment	Sm-	3.27117	0.541488	14	13	5.83766e-05	0.000656236
UniRef90_A0A139K485..Aldose.1.epimerase	Treatment	Sm-	3.27094	0.524965	14	13	4.37893e-05	0.000656236
UniRef90_A0A174JQQ2..H..peptide.symporter	Treatment	Sm-	3.27094	0.599061	14	13	0.000145278	0.000749242
UniRef90_A0A3E4G660..KilA.N.domain.containing.protein	Treatment	Sm-	3.27081	0.538671	14	13	5.56848e-05	0.000656236
UniRef90_A0A139JYE1..CinA.domain.protein	Treatment	Sm-	3.27057	0.533371	14	13	5.0839e-05	0.000656236
UniRef90_A0A174IX97..dTDP.4.dehydrorhamnose.reductase	Treatment	Sm-	3.27029	0.496525	14	13	2.58863e-05	0.000656236
UniRef90_A0A174M3E6..N.acetylneuraminate.synthase	Treatment	Sm-	3.26979	0.547565	14	13	6.4949e-05	0.000656236
UniRef90_I9UCT5..tRNA1.Val...adenine.37..N6..methyltransferase	Treatment	Sm-	3.26915	0.573403	14	13	9.89254e-05	0.000656236
UniRef90_A0A174NN37..ATP..cob.I.alamin.adenosyltransferase	Treatment	Sm-	3.26908	0.528283	14	13	4.66944e-05	0.000656236
UniRef90_A0A374QDY8..UDP.2.4.diacetamido.2.4..6.trideoxy.beta.L.altropyranose.hydrolase	Treatment	Sm-	3.2688	0.538629	14	13	5.59619e-05	0.000656236
UniRef90_R9HSW9..Efflux.transporter..RND.family..MFP.subunit	Treatment	Sm-	3.26804	0.558673	14	13	7.84231e-05	0.000656236
UniRef90_A0A174TAX1..Lipid.A.core.O.antigen.ligase.and.related.enzymes	Treatment	Sm-	3.26732	0.547203	14	13	6.50044e-05	0.000656236
UniRef90_A0A3E4G8L2..DNA.binding.protein	Treatment	Sm-	3.26727	0.583871	14	13	0.000116904	0.000674578
UniRef90_R9HTG0..N..5.apos..phosphoribosyl.anthranilate.isomerase	Treatment	Sm-	3.26681	0.592097	14	13	0.000132517	0.000710167
UniRef90_A0A174VD39..Glycosyl.transferase.2	Treatment	Sm-	3.26654	0.543171	14	13	6.08612e-05	0.000656236
UniRef90_A0A174D3C0..Cycloisomaltooligosaccharide.glucanotransferase	Treatment	Sm-	3.26654	0.56469	14	13	8.67888e-05	0.000656236
UniRef90_A0A174H709..Hydrolase	Treatment	Sm-	3.26632	0.567754	14	13	9.11951e-05	0.000656236
UniRef90_A0A139K784..DUF4293.family.protein	Treatment	Sm-	3.26622	0.539846	14	13	5.75618e-05	0.000656236
UniRef90_A0A3E4WC46..Phage.holin.family.protein	Treatment	Sm-	3.26618	0.553162	14	13	7.20175e-05	0.000656236
UniRef90_A0A174LZS8..Transmembrane.protein	Treatment	Sm-	3.2658	0.573542	14	13	0.000100058	0.000656236
UniRef90_A0A3A5QNZ6..Choline.kinase	Treatment	Sm-	3.2657	0.586311	14	13	0.000121839	0.000686415
UniRef90_A0A0E2SP23..Phosphopantetheine.attachment.site.family.protein	Treatment	Sm-	3.26567	0.606838	14	13	0.000164964	0.000828134
UniRef90_A0A139JYE9..Diacylglycerol.kinase	Treatment	Sm-	3.26532	0.571879	14	13	9.7612e-05	0.000656236
UniRef90_A0A1Y3V7W5..DNA.helicase.UvrB	Treatment	Sm-	3.26529	0.552748	14	13	7.17049e-05	0.000656236
UniRef90_A0A174S6D1..SMF.family.protein	Treatment	Sm-	3.26508	0.541714	14	13	5.96194e-05	0.000656236
UniRef90_A0A3E4WCP2..Glycerol.3.phosphate.cytidylyltransferase	Treatment	Sm-	3.26506	0.530121	14	13	4.87876e-05	0.000656236
UniRef90_A0A396ENQ0..Polysaccharide.biosynthesis.protein	Treatment	Sm-	3.26435	0.525687	14	13	4.52014e-05	0.000656236
UniRef90_A0A174GIV7..DEAD.DEAH.box.helicase.domain.protein	Treatment	Sm-	3.26432	0.555783	14	13	7.5585e-05	0.000656236
UniRef90_A0A174NB24..Lipoprotein	Treatment	Sm-	3.26431	0.571916	14	13	9.7939e-05	0.000656236
UniRef90_A0A174R952..LruC.domain.containing.protein	Treatment	Sm-	3.26428	0.558059	14	13	7.84579e-05	0.000656236
UniRef90_A0A3E4XGA1..Type.II.CRISPR.associated.endonuclease.Cas1	Treatment	Sm-	3.26419	0.548054	14	13	6.65228e-05	0.000656236
UniRef90_A0A1H4H7D5..Helix.turn.helix	Treatment	Sm-	3.26384	0.575085	14	13	0.000103053	0.000656236
UniRef90_A0A3E4GH62..RNA.polymerase.sigma.factor	Treatment	Sm-	3.26347	0.559442	14	13	8.04263e-05	0.000656236
UniRef90_A0A139KBM2..RNA.polymerase.subunit.sigma.70	Treatment	Sm-	3.26317	0.561845	14	13	8.36864e-05	0.000656236
UniRef90_E5V8Y3..PspC.domain.containing.protein	Treatment	Sm-	3.2631	0.543832	14	13	6.21492e-05	0.000656236
UniRef90_E5V8V2..Aminotransferase.class.I.and.II	Treatment	Sm-	3.26254	0.562599	14	13	8.48598e-05	0.000656236
UniRef90_A0A3E5EXE8..D.2.hydroxyacid.dehydrogenase	Treatment	Sm-	3.26241	0.589388	14	13	0.000128775	0.000698346
UniRef90_A0A139K6Z4..AMP.binding.enzyme	Treatment	Sm-	3.26233	0.566764	14	13	9.07659e-05	0.000656236
UniRef90_A0A139JWD8..Precorrin.4.C.11..methyltransferase	Treatment	Sm-	3.26213	0.58865	14	13	0.000127449	0.000695052
UniRef90_A0A3E4W570..Nicotinate.nucleotide.adenylyltransferase	Treatment	Sm-	3.2619	0.560182	14	13	8.1753e-05	0.000656236
UniRef90_A0A374N8X3..ABC.transporter.permease	Treatment	Sm-	3.26151	0.555092	14	13	7.53204e-05	0.000656236
UniRef90_A0A139JYW2..Diaminopimelate.epimerase	Treatment	Sm-	3.2614	0.561033	14	13	8.30052e-05	0.000656236
UniRef90_A0A139KCL5..ABC.transporter.permease	Treatment	Sm-	3.26138	0.595378	14	14	0.000141195	0.00073511
UniRef90_A0A139K7U0..Thiamine.monophosphate.synthase	Treatment	Sm-	3.26102	0.52862	14	13	4.80663e-05	0.000656236
UniRef90_A0A3E4XGC6..Bifunctional.fucokinase.L.fucose.1.P.guanylyltransferase	Treatment	Sm-	3.2609	0.567022	14	13	9.15007e-05	0.000656236
UniRef90_A0A3E4XT03..Glycosyltransferase	Treatment	Sm-	3.26075	0.564929	14	13	8.85313e-05	0.000656236
UniRef90_A0A174LXT8..Capsular.biosynthesis.protein.CpsF	Treatment	Sm-	3.26059	0.557753	14	13	7.88759e-05	0.000656236
UniRef90_A0A088F6K3..DNA.binding.protein	Treatment	Sm-	3.26057	0.556202	14	13	7.69056e-05	0.000656236
UniRef90_A0A3E4WD42..Alpha.ribazole.phosphatase	Treatment	Sm-	3.26017	0.560908	14	13	8.31203e-05	0.000656236
UniRef90_A0A173W419..Protein.of.uncharacterized.function..DUF3843.	Treatment	Sm-	3.26	0.550679	14	13	7.03222e-05	0.000656236
UniRef90_R9HSW3..Phosphoenolpyruvate.phosphomutase	Treatment	Sm-	3.25998	0.521474	14	13	4.24495e-05	0.000656236
UniRef90_A0A3E4G872..YtxH.domain.containing.protein	Treatment	Sm-	3.25975	0.586428	14	13	0.000124048	0.000689645
UniRef90_A0A139JZ15..Alpha.glucosidase	Treatment	Sm-	3.25962	0.569435	14	13	9.54092e-05	0.000656236
UniRef90_A0A139JZE9..Transcriptional.regulator..AraC.family	Treatment	Sm-	3.25932	0.56519	14	13	8.92569e-05	0.000656236
UniRef90_A0A3E4FUM8..RNA.methyltransferase	Treatment	Sm-	3.25921	0.533156	14	13	5.23133e-05	0.000656236
UniRef90_A0A1Y3UWN4..DUF4373.domain.containing.protein	Treatment	Sm-	3.25864	0.570183	14	13	9.68056e-05	0.000656236
UniRef90_A0A139K8B1..Nucleotidyltransferase.domain.protein	Treatment	Sm-	3.25829	0.541111	14	13	6.01529e-05	0.000656236
UniRef90_A0A3E5E205..4Fe.4S.dicluster.domain.containing.protein	Treatment	Sm-	3.25785	0.558059	14	13	7.98794e-05	0.000656236
UniRef90_F3PWE4..6.phosphogluconate.dehydrogenase..decarboxylating	Treatment	Sm-	3.25773	0.527324	14	13	4.74237e-05	0.000656236
UniRef90_A0A3E4PSZ7...FeFe..hydrogenase.H.cluster.maturation.GTPase.HydF	Treatment	Sm-	3.2576	0.542968	14	13	6.22036e-05	0.000656236
UniRef90_A0A396B080..DegT.DnrJ.EryC1.StrS.family.aminotransferase	Treatment	Sm-	3.25712	0.532377	14	13	5.19165e-05	0.000656236
UniRef90_A0A3E5E0W1..MATE.family.efflux.transporter	Treatment	Sm-	3.25711	0.523089	14	13	4.40602e-05	0.000656236
UniRef90_A0A174LSK4..Peptidase.S41	Treatment	Sm-	3.25705	0.559567	14	13	8.20445e-05	0.000656236
UniRef90_A0A174JEY3..Acetyltransferase	Treatment	Sm-	3.25688	0.551258	14	13	7.16258e-05	0.000656236
UniRef90_B3CDI9..Histidine.acid.phosphatase	Treatment	Sm-	3.25682	0.542752	14	13	6.21144e-05	0.000656236
UniRef90_A0A3E4FYS7..Crp.Fnr.family.transcriptional.regulator	Treatment	Sm-	3.25677	0.608994	14	13	0.000174233	0.000868561
UniRef90_A0A3E5E9X1..Addiction.module.antidote.protein..HigA.family	Treatment	Sm-	3.25565	0.577451	14	13	0.000109343	0.000660227
UniRef90_A0A1T4IYB5..Protease.HtpX	Treatment	Sm-	3.25542	0.559691	14	13	8.25836e-05	0.000656236
UniRef90_A0A3E4WCG2..MATE.family.efflux.transporter	Treatment	Sm-	3.25517	0.523643	14	13	4.47478e-05	0.000656236
UniRef90_A0A139K754..Pseudaminic.acid.synthase	Treatment	Sm-	3.2549	0.532883	14	13	5.27082e-05	0.000656236
UniRef90_A0A174M4A2..Acetyltransferase	Treatment	Sm-	3.25457	0.515647	14	13	3.87977e-05	0.000656236
UniRef90_A0A1Y3V6P5..ABC.transporter.permease	Treatment	Sm-	3.25451	0.549577	14	13	7.0118e-05	0.000656236
UniRef90_E5VCW5..Dihydroorotate.dehydrogenase.2	Treatment	Sm-	3.25435	0.525374	14	13	4.62575e-05	0.000656236
UniRef90_A0A139K653..Ribose.5.phosphate.isomerase.A	Treatment	Sm-	3.25368	0.511024	14	13	3.57307e-05	0.000656236
UniRef90_A0A174S2P7..Exodeoxyribonuclease.III	Treatment	Sm-	3.25353	0.538789	14	13	5.85974e-05	0.000656236
UniRef90_A0A3E4GGY6..Energy.transducer.TonB	Treatment	Sm-	3.2535	0.546093	14	13	6.63365e-05	0.000656236
UniRef90_A0A396EY52..DUF3800.domain.containing.protein	Treatment	Sm-	3.25324	0.565046	14	13	9.05652e-05	0.000656236
UniRef90_A0A3E4WD16..TonB.dependent.receptor	Treatment	Sm-	3.25278	0.568181	14	13	9.53198e-05	0.000656236
UniRef90_A0A3E4I5Q5..Sigma.54.dependent.Fis.family.transcriptional.regulator	Treatment	Sm-	3.25268	0.562636	14	13	8.72679e-05	0.000656236
UniRef90_A0A139KH97..PhnA.Zinc.Ribbon	Treatment	Sm-	3.25261	0.609972	14	13	0.000178654	0.000885743
UniRef90_F3PWF8..OmpA.family.protein	Treatment	Sm-	3.25206	0.576923	14	13	0.000109531	0.000660227
UniRef90_A0A139K7B5..Oxidoreductase..short.chain.dehydrogenase.reductase.family.protein	Treatment	Sm-	3.25199	0.554754	14	13	7.69278e-05	0.000656236
UniRef90_A0A3E5F4A1..ATP.dependent.helicase	Treatment	Sm-	3.25102	0.53895	14	13	5.9181e-05	0.000656236
UniRef90_A0A3E4XLC8..GNAT.family.N.acetyltransferase	Treatment	Sm-	3.25032	0.572469	14	13	0.000102678	0.000656236
UniRef90_A7V5E6..Transcription.termination.antitermination.factor.NusG	Treatment	Sm-	3.25015	0.545646	14	13	6.6466e-05	0.000656236
UniRef90_A0A3E5DZH8..Crp.Fnr.family.transcriptional.regulator	Treatment	Sm-	3.24974	0.53345	14	13	5.40194e-05	0.000656236
UniRef90_A0A3E4GGP3..CDP.alcohol.phosphatidyltransferase.family.protein	Treatment	Sm-	3.24965	0.575667	14	13	0.00010813	0.000658106
UniRef90_A0A3E5E1L3..Glycosyltransferase.WbuB	Treatment	Sm-	3.24961	0.552002	14	13	7.40084e-05	0.000656236
UniRef90_A0A1Q6IDS8..Glycoside.hydrolase.family.18	Treatment	Sm-	3.24952	0.573373	14	13	0.000104369	0.000656416
UniRef90_A0A174ND79..His.Kinase.A..Phosphoacceptor..domain..Histidine.kinase...DNA.gyrase.B...and.HSP90.like.ATPase	Treatment	Sm-	3.24949	0.538028	14	13	5.85054e-05	0.000656236
UniRef90_A0A396CHT9..Precorrin.2.C.20..methyltransferase	Treatment	Sm-	3.24925	0.551522	14	13	7.34978e-05	0.000656236
UniRef90_A0A174EB23..Glycosyltransferase	Treatment	Sm-	3.24921	0.540475	14	13	6.10549e-05	0.000656236
UniRef90_A0A174IAF3..Hemolysin	Treatment	Sm-	3.2492	0.530018	14	13	5.09567e-05	0.000656236
UniRef90_A0A174LSQ9..KWG.repeat.containing.protein	Treatment	Sm-	3.24907	0.528656	14	13	4.97696e-05	0.000656236
UniRef90_A0A396CJD7..Glutamate.synthase.subunit.beta	Treatment	Sm-	3.24856	0.585423	14	13	0.00012596	0.000691678
UniRef90_A0A3E5F4T4..PorT.family.protein	Treatment	Sm-	3.24841	0.553599	14	13	7.62406e-05	0.000656236
UniRef90_A0A174FGY2..Octanoyltransferase	Treatment	Sm-	3.24841	0.552083	14	13	7.4359e-05	0.000656236
UniRef90_A0A396E0P8..WG.repeat.containing.protein	Treatment	Sm-	3.2482	0.556702	14	13	8.02645e-05	0.000656236
UniRef90_A0A3E4G433..DUF2007.domain.containing.protein	Treatment	Sm-	3.24819	0.570396	14	13	9.99764e-05	0.000656236
UniRef90_A0A174LZX3..Acylneuraminate.cytidylyltransferase.family.protein	Treatment	Sm-	3.24817	0.551197	14	13	7.33256e-05	0.000656236
UniRef90_A0A3E4W4A5..Esterase.family.protein	Treatment	Sm-	3.24806	0.562969	14	13	8.88726e-05	0.000656236
UniRef90_A7V3Y1..Oxidoreductase	Treatment	Sm-	3.24796	0.541026	14	13	6.18506e-05	0.000656236
UniRef90_A0A173ZJG6..Integrase	Treatment	Sm-	3.24793	0.557181	14	13	8.09573e-05	0.000656236
UniRef90_A0A174F2U0..UDP.phosphate.galactose.phosphotransferase	Treatment	Sm-	3.24789	0.527046	14	13	4.85404e-05	0.000656236
UniRef90_A0A3E4WBS3..SusC.RagA.family.TonB.linked.outer.membrane.protein	Treatment	Sm-	3.24768	0.564566	14	13	9.12709e-05	0.000656236
UniRef90_A0A173ZUI9..Protein.of.uncharacterized.function..DUF2589.	Treatment	Sm-	3.24767	0.571406	14	13	0.000101724	0.000656236
UniRef90_E5VA63..GDSL.like.Lipase.Acylhydrolase	Treatment	Sm-	3.24763	0.526045	14	13	4.77239e-05	0.000656236
UniRef90_A0A015SY20..DNA.binding..excisionase.family.domain.protein	Treatment	Sm-	3.24737	0.565814	14	13	9.31876e-05	0.000656236
UniRef90_A0A139KHW0..Protein.of.uncharacterized.function..DUF2582.	Treatment	Sm-	3.24736	0.608319	14	13	0.000176959	0.000880226
UniRef90_A0A139KCK3..ABC.transporter.permease	Treatment	Sm-	3.24693	0.54279	14	13	6.39163e-05	0.000656236
UniRef90_A0A396EQC3..1..5.phosphoribosyl..5...5.phosphoribosylamino.methylideneamino..imidazole.4.carboxamide.isomerase	Treatment	Sm-	3.24685	0.542154	14	13	6.32454e-05	0.000656236
UniRef90_A0A174NDI4..Methylated.DNA..protein.cysteine.methyltransferase	Treatment	Sm-	3.2468	0.571407	14	13	0.000101969	0.000656236
UniRef90_A0A3E4GE55..AraC.family.transcriptional.regulator	Treatment	Sm-	3.24673	0.539503	14	13	6.04752e-05	0.000656236
UniRef90_A0A1I4SJ34..DNA.binding.domain.containing.protein..excisionase.family	Treatment	Sm-	3.24662	0.564333	14	13	9.12008e-05	0.000656236
UniRef90_A0A174LP57..Peptidase.S37	Treatment	Sm-	3.24653	0.564656	14	13	9.16957e-05	0.000656236
UniRef90_A0A3E4G543..Rhomboid.family.intramembrane.serine.protease	Treatment	Sm-	3.24624	0.582264	14	13	0.000120816	0.000684015
UniRef90_A0A1Q6HYE3..Cobalamin.biosynthesis.protein.CobN	Treatment	Sm-	3.24584	0.541691	14	13	6.29303e-05	0.000656236
UniRef90_A0A139JYI9..ATPase.histidine.kinase.DNA.gyrase.B.HSP90.domain.protein	Treatment	Sm-	3.24533	0.518843	14	13	4.223e-05	0.000656236
UniRef90_A0A3E4Q6L9..Phage.antirepressor.protein	Treatment	Sm-	3.24532	0.540263	14	13	6.1511e-05	0.000656236
UniRef90_A0A139K2A2..Bacterial.capsule.synthesis.protein	Treatment	Sm-	3.24527	0.54297	14	13	6.44138e-05	0.000656236
UniRef90_A0A139JWK9..Anaerobic.ribonucleoside.triphosphate.reductase.activating.protein	Treatment	Sm-	3.24482	0.548944	14	13	7.13016e-05	0.000656236
UniRef90_E5V8R9..Exonuclease.SbcC	Treatment	Sm-	3.24453	0.560306	14	13	8.59811e-05	0.000656236
UniRef90_A0A139KGM7..Acetyltransferase..GNAT.family	Treatment	Sm-	3.24436	0.559914	14	13	8.54797e-05	0.000656236
UniRef90_A0A3E4GGX0..6.phosphogluconolactonase	Treatment	Sm-	3.24424	0.567851	14	13	9.70943e-05	0.000656236
UniRef90_A0A3E5E9W1..DUF4924.family.protein	Treatment	Sm-	3.24419	0.555952	14	13	8.01847e-05	0.000656236
UniRef90_A0A3E4W108..DUF4348.domain.containing.protein	Treatment	Sm-	3.24389	0.550613	14	13	7.3499e-05	0.000656236
UniRef90_A0A374QEA4..GNAT.family.N.acetyltransferase	Treatment	Sm-	3.2438	0.549034	14	13	7.16147e-05	0.000656236
UniRef90_A0A3E4GCD3..Translocation.assembly.module.TamB	Treatment	Sm-	3.24373	0.549904	14	13	7.2671e-05	0.000656236
UniRef90_A0A174MW62..Radical.SAM.protein	Treatment	Sm-	3.2437	0.558855	14	13	8.41811e-05	0.000656236
UniRef90_A0A174V9S9..Glycosyl.transferase	Treatment	Sm-	3.24322	0.553167	14	13	7.68123e-05	0.000656236
UniRef90_A0A3E4XS69..RseC.MucC.family.positive.regulator.of.sigma.E.	Treatment	Sm-	3.24287	0.596265	14	13	0.000150393	0.000770853
UniRef90_A0A3E4G6K6..PorT.family.protein	Treatment	Sm-	3.24252	0.546178	14	13	6.85227e-05	0.000656236
UniRef90_A0A3E4KU20..Energy.transducer.TonB	Treatment	Sm-	3.24249	0.527306	14	13	4.95255e-05	0.000656236
UniRef90_A0A078RWC3..Starch.binding.associating.with.outer.membrane.family.protein	Treatment	Sm-	3.24246	0.56511	14	13	9.34143e-05	0.000656236
UniRef90_A0A174JM96..MBL.fold.metallo.hydrolase	Treatment	Sm-	3.24207	0.536565	14	13	5.82714e-05	0.000656236
UniRef90_A0A173ZVM8..Ribonuclease.H1	Treatment	Sm-	3.24205	0.62137	14	13	0.000215572	0.00105157
UniRef90_A0A3E4GBH6..Cobalamin.biosynthesis.protein	Treatment	Sm-	3.24199	0.567773	14	13	9.75793e-05	0.000656236
UniRef90_A0A139K4E4..Protein.of.uncharacterized.function..DUF541.	Treatment	Sm-	3.24196	0.526755	14	13	4.91208e-05	0.000656236
UniRef90_B3CDI8..Transporter..small.conductance.mechanosensitive.ion.channel.MscS.family.protein	Treatment	Sm-	3.24184	0.547063	14	13	6.96801e-05	0.000656236
UniRef90_A0A139JU85..DNA.binding.protein	Treatment	Sm-	3.24179	0.53694	14	13	5.86937e-05	0.000656236
UniRef90_A0A374QDN9..Sensor.histidine.kinase	Treatment	Sm-	3.24179	0.552269	14	13	7.59874e-05	0.000656236
UniRef90_A0A174FG63..Hyaluronan.synthase	Treatment	Sm-	3.24171	0.537263	14	13	5.90352e-05	0.000656236
UniRef90_A0A173YSF6..5.apos..nucleotidase	Treatment	Sm-	3.24165	0.557616	14	13	8.29767e-05	0.000656236
UniRef90_A0A174NL57..ATP.dependent.helicase	Treatment	Sm-	3.24153	0.531575	14	13	5.35254e-05	0.000656236
UniRef90_R9HVJ0..3.apos..2.apos...5.apos..bisphosphate.nucleotidase.CysQ	Treatment	Sm-	3.24138	0.559407	14	13	8.54886e-05	0.000656236
UniRef90_A0A174JTU1..GCN5.related.N.acetyltransferase	Treatment	Sm-	3.24119	0.521913	14	13	4.51653e-05	0.000656236
UniRef90_K9EU94..Nicotinate.nucleotide..dimethylbenzimidazole.phosphoribosyltransferase	Treatment	Sm-	3.24096	0.548455	14	13	7.14977e-05	0.000656236
UniRef90_A0A3E4I3H6..Copper.homeostasis.protein.CutC	Treatment	Sm-	3.24088	0.531253	14	13	5.33245e-05	0.000656236
UniRef90_A0A174MFJ7..Peptidase.C11	Treatment	Sm-	3.2407	0.558351	14	13	8.41979e-05	0.000656236
UniRef90_A7V3Q4..Glycerate.kinase	Treatment	Sm-	3.24066	0.536384	14	13	5.83231e-05	0.000656236
UniRef90_A0A1Y3UWP9..Aerotolerance.regulator.BatC	Treatment	Sm-	3.24038	0.551782	14	13	7.56787e-05	0.000656236
UniRef90_A0A174NMZ3..Nicotinate.phosphoribosyltransferase	Treatment	Sm-	3.2402	0.524958	14	13	4.78219e-05	0.000656236
UniRef90_A7V3I8..Polysaccharide.biosynthesis.export.protein	Treatment	Sm-	3.2402	0.543731	14	13	6.61919e-05	0.000656236
UniRef90_A0A174EZ47..Uncharacterized.protein.involved.in.cytokinesis..contains.TGc..Transglutaminase.protease.like..domain	Treatment	Sm-	3.24015	0.557133	14	13	8.26753e-05	0.000656236
UniRef90_A0A139JUI4..Transporter..dicarboxylate.amino.acid.cation.Na..H..symporter.family.protein	Treatment	Sm-	3.23956	0.549332	14	13	7.28348e-05	0.000656236
UniRef90_A0A3E4WBT2..AraC.family.transcriptional.regulator	Treatment	Sm-	3.23934	0.53837	14	13	6.0574e-05	0.000656236
UniRef90_A0A173ZNE5..Phage.N.6.adenine.methyltransferase	Treatment	Sm-	3.2393	0.585677	14	13	0.000129682	0.000701596
UniRef90_A0A1Y3UX74..Serine.protease	Treatment	Sm-	3.23906	0.56147	14	13	8.89582e-05	0.000656236
UniRef90_A0A3E4Q6Q0..Type.II.CRISPR.RNA.guided.endonuclease.Cas9	Treatment	Sm-	3.23899	0.563776	14	13	9.23315e-05	0.000656236
UniRef90_A0A174NR98..Acyltransferase	Treatment	Sm-	3.23876	0.542577	14	13	6.51784e-05	0.000656236
UniRef90_A0A174QNP8..YjbQ.family.protein	Treatment	Sm-	3.23875	0.553506	14	13	7.82168e-05	0.000656236
UniRef90_A0A174LXH5..NAD.dependent.epimerase.dehydratase	Treatment	Sm-	3.23875	0.533147	14	13	5.54493e-05	0.000656236
UniRef90_E6SVA5..WD40.like.beta.Propeller.containing.protein	Treatment	Sm-	3.23842	0.543715	14	13	6.6509e-05	0.000656236
UniRef90_A0A3E5F408..Pseudaminic.acid.cytidylyltransferase	Treatment	Sm-	3.23823	0.551677	14	13	7.60064e-05	0.000656236
UniRef90_A0A3E5E291..Polysaccharide.pyruvyl.transferase.family.protein	Treatment	Sm-	3.23801	0.563451	14	13	9.21034e-05	0.000656236
UniRef90_A0A3E4W4W7..DUF3276.family.protein	Treatment	Sm-	3.23792	0.564757	14	13	9.40679e-05	0.000656236
UniRef90_A0A3E4GHG7..TonB.dependent.receptor	Treatment	Sm-	3.23776	0.568615	14	13	0.000100055	0.000656236
UniRef90_A0A174HIB7..NLP.P60.protein	Treatment	Sm-	3.23744	0.541655	14	13	6.44093e-05	0.000656236
UniRef90_A0A139JYJ3..DUF3869.domain.containing.protein	Treatment	Sm-	3.23719	0.576316	14	13	0.000113036	0.000666476
UniRef90_A0A3E4Q6E3..Sirohydrochlorin.cobaltochelatase	Treatment	Sm-	3.23672	0.547592	14	13	7.13225e-05	0.000656236
UniRef90_A0A139JWC5..Beta.galactosidase	Treatment	Sm-	3.23648	0.541067	14	13	6.39438e-05	0.000656236
UniRef90_K9EE81..Adenylyl.sulfate.kinase	Treatment	Sm-	3.23631	0.563609	14	13	9.27744e-05	0.000656236
UniRef90_A0A139JYN0..DUF4891.domain.containing.protein	Treatment	Sm-	3.2357	0.52276	14	13	4.65875e-05	0.000656236
UniRef90_A0A174IE03..Protein.translocase.subunit.SecG	Treatment	Sm-	3.23569	0.548654	14	13	7.28086e-05	0.000656236
UniRef90_A0A139K718..Acyl.carrier.protein	Treatment	Sm-	3.23562	0.555389	14	13	8.13802e-05	0.000656236
UniRef90_A0A139K6N2..Glycosyltransferase..group.4.family..Fragment.	Treatment	Sm-	3.23522	0.517177	14	13	4.21919e-05	0.000656236
UniRef90_A0A3E5F417..Flippase	Treatment	Sm-	3.235	0.552833	14	13	7.81751e-05	0.000656236
UniRef90_A0A174T1S0..tRNA.modification.GTPase.MnmE	Treatment	Sm-	3.23462	0.568355	14	13	0.000100517	0.000656236
UniRef90_A0A078S379..Polysaccharide.pyruvyl.transferase.family.protein	Treatment	Sm-	3.23459	0.535215	14	13	5.81572e-05	0.000656236
UniRef90_A0A174LE41..Bacteroidetes.Associated.Carbohydrate.binding.Often.N.terminal	Treatment	Sm-	3.23443	0.541287	14	13	6.45573e-05	0.000656236
UniRef90_F3PPR6..Glutamine.dependent.NAD....synthetase	Treatment	Sm-	3.23428	0.549725	14	13	7.44115e-05	0.000656236
UniRef90_A0A374N817..Cell.envelope.biogenesis.protein.OmpA	Treatment	Sm-	3.23405	0.538886	14	13	6.20372e-05	0.000656236
UniRef90_I9GPI4..Ion.translocating.oxidoreductase.complex.subunit.D	Treatment	Sm-	3.23378	0.528656	14	13	5.20018e-05	0.000656236
UniRef90_A0A139KH90..Ribonuclease.Z	Treatment	Sm-	3.23376	0.524696	14	13	4.84923e-05	0.000656236
UniRef90_A0A3E4VYQ6..Acyl.CoA.reductase	Treatment	Sm-	3.23328	0.552771	14	13	7.84745e-05	0.000656236
UniRef90_A7V2R3..Glycosyltransferase..group.1.family.protein	Treatment	Sm-	3.23308	0.555373	14	13	8.19416e-05	0.000656236
UniRef90_A0A396DGQ4..Plasmid.mobilization.relaxosome.protein.MobC	Treatment	Sm-	3.233	0.620329	14	14	0.00021765	0.00106016
UniRef90_A0A3E4VYV4..DUF2807.domain.containing.protein	Treatment	Sm-	3.23281	0.53121	14	13	5.45316e-05	0.000656236
UniRef90_A0A3E4IC25..Ferredoxin	Treatment	Sm-	3.23277	0.538013	14	13	6.13426e-05	0.000656236
UniRef90_A0A3E4Q658..DUF1460.domain.containing.protein	Treatment	Sm-	3.23248	0.524825	14	13	4.87818e-05	0.000656236
UniRef90_A0A174MF29..Protease.Do	Treatment	Sm-	3.2322	0.536696	14	13	6.00682e-05	0.000656236
UniRef90_I9IZV1..SusC.RagA.family.TonB.linked.outer.membrane.protein	Treatment	Sm-	3.23218	0.547322	14	13	7.19179e-05	0.000656236
UniRef90_A0A3E5E4U0..Bifunctional.hydroxymethylpyrimidine.kinase.phosphomethylpyrimidine.kinase	Treatment	Sm-	3.23174	0.540244	14	13	6.39093e-05	0.000656236
UniRef90_A0A174QS38..Protein.of.uncharacterized.function..DUF2776.	Treatment	Sm-	3.23153	0.561579	14	13	9.10098e-05	0.000656236
UniRef90_A0A3E5DZJ2..Pirin.family.protein	Treatment	Sm-	3.23087	0.533669	14	13	5.7229e-05	0.000656236
UniRef90_A0A139K3X8..Gliding.motility.associated.protein.GldE	Treatment	Sm-	3.23066	0.557152	14	13	8.49292e-05	0.000656236
UniRef90_A0A0P0G0E5..Tyrosine.recombinase.XerD	Treatment	Sm-	3.23051	0.568458	14	13	0.000101836	0.000656236
UniRef90_A0A174NQ80..Multi.antimicrobial.extrusion.protein.MatE	Treatment	Sm-	3.23049	0.55881	14	13	8.72848e-05	0.000656236
UniRef90_E5V9S5..Ribosomal.protein.L11.methyltransferase	Treatment	Sm-	3.23015	0.526011	14	13	5.01541e-05	0.000656236
UniRef90_F3QUY7..DNA.binding.domain..excisionase.family	Treatment	Sm-	3.22959	0.53803	14	13	6.19179e-05	0.000656236
UniRef90_A0A3E5B5A5..4Fe.4S.dicluster.domain.containing.protein	Treatment	Sm-	3.22938	0.541089	14	13	6.52715e-05	0.000656236
UniRef90_A0A139JY86..DoxX.family.protein	Treatment	Sm-	3.22926	0.560065	14	13	8.93826e-05	0.000656236
UniRef90_A0A139K729..DUF4248.domain.containing.protein	Treatment	Sm-	3.22857	0.587221	14	13	0.000136684	0.000722615
UniRef90_A0A3E4XGP6..MATE.family.efflux.transporter	Treatment	Sm-	3.22823	0.579406	14	13	0.000121509	0.000684944
UniRef90_F3PTU2..Nodulation.protein.L	Treatment	Sm-	3.22813	0.605571	14	13	0.000179142	0.00088772
UniRef90_P30898..Beta.lactamase	Treatment	Sm-	3.22812	0.557974	14	13	8.66854e-05	0.000656236
UniRef90_A0A3E4PJI7..DNA.methylase	Treatment	Sm-	3.22757	0.56707	14	13	0.000100443	0.000656236
UniRef90_A0A173ZMM0..RNA.polymerase.sigma.factor.sigV	Treatment	Sm-	3.22748	0.546381	14	13	7.17437e-05	0.000656236
UniRef90_A0A3E5EPT4..Tryptophan.synthase.subunit.alpha	Treatment	Sm-	3.22748	0.55475	14	13	8.23997e-05	0.000656236
UniRef90_A0A139K5W1..Leucyl.phenylalanyl.tRNA..protein.transferase	Treatment	Sm-	3.22747	0.572935	14	13	0.00011017	0.000662479
UniRef90_A0A3E4QW76..MATE.family.efflux.transporter	Treatment	Sm-	3.22745	0.545455	14	13	7.06467e-05	0.000656236
UniRef90_A0A3E4GE74..Bifunctional.folylpolyglutamate.synthase.dihydrofolate.synthase	Treatment	Sm-	3.22736	0.560595	14	13	9.06288e-05	0.000656236
UniRef90_A0A174JKF0..tRNA.Ile..lysidine.synthase	Treatment	Sm-	3.22726	0.569601	14	13	0.000104627	0.000656416
UniRef90_A0A3E4WBZ6..SPOR.domain.containing.protein	Treatment	Sm-	3.22716	0.563892	14	13	9.56045e-05	0.000656236
UniRef90_A0A374QDW2..Pyridine.nucleotide.disulfide.oxidoreductase	Treatment	Sm-	3.22714	0.532151	14	13	5.63398e-05	0.000656236
UniRef90_A0A173ZMF2..Phage.head.morphogenesis.protein..SPP1.gp7.family	Treatment	Sm-	3.22708	0.544365	14	13	6.94373e-05	0.000656236
UniRef90_A0A139JZU6..Cyclic.nucleotide.binding.domain.protein	Treatment	Sm-	3.22662	0.553827	14	13	8.13597e-05	0.000656236
UniRef90_A0A3E5DZI7..Cytochrome.c.nitrite.reductase.small.subunit	Treatment	Sm-	3.22646	0.580002	14	13	0.000123223	0.000689613
UniRef90_A0A1Y3V5Z6..Alpha.beta.hydrolase	Treatment	Sm-	3.22625	0.540266	14	13	6.49417e-05	0.000656236
UniRef90_A0A173ZM36..Methyltransferase	Treatment	Sm-	3.22624	0.554549	14	13	8.24136e-05	0.000656236
UniRef90_A0A396CQK4..TonB.dependent.receptor	Treatment	Sm-	3.22624	0.547335	14	13	7.31544e-05	0.000656236
UniRef90_A7VAR9..TonB.linked.outer.membrane.protein..SusC.RagA.family	Treatment	Sm-	3.22597	0.538383	14	13	6.2939e-05	0.000656236
UniRef90_A0A3E4GGX9..DUF4252.domain.containing.protein	Treatment	Sm-	3.2259	0.552744	14	13	8.00857e-05	0.000656236
UniRef90_A0A174KKV6..EPS.related.membrane.protein	Treatment	Sm-	3.2257	0.537009	14	13	6.1523e-05	0.000656236
UniRef90_E5V9T8..DUF4886.domain.containing.protein	Treatment	Sm-	3.225	0.558692	14	13	8.84695e-05	0.000656236
UniRef90_A0A374QGL0..Heavy.metal.translocating.P.type.ATPase	Treatment	Sm-	3.22496	0.552164	14	13	7.95353e-05	0.000656236
UniRef90_A0A173ZWR2..Protein.of.uncharacterized.function..DUF3575.	Treatment	Sm-	3.22479	0.561736	14	13	9.29726e-05	0.000656236
UniRef90_A0A395VKI2..Bifunctional.DNA.primase.helicase	Treatment	Sm-	3.22465	0.6961	14	14	0.000577651	0.00236936
UniRef90_A0A174T538..Alpha.amylase	Treatment	Sm-	3.2246	0.543149	14	13	6.85105e-05	0.000656236
UniRef90_A0A174JFM2..Transmembrane.protein	Treatment	Sm-	3.22458	0.545126	14	13	7.08317e-05	0.000656236
UniRef90_A0A139KCN8..Efflux.ABC.transporter..permease.protein	Treatment	Sm-	3.22453	0.541716	14	13	6.6886e-05	0.000656236
UniRef90_A0A3E4Q367..Cell.envelope.biogenesis.protein.OmpA	Treatment	Sm-	3.22375	0.524748	14	13	4.99572e-05	0.000656236
UniRef90_A0A088F9F6..Integrase	Treatment	Sm-	3.22349	0.532483	14	13	5.72622e-05	0.000656236
UniRef90_A0A396EYN2..Lipase	Treatment	Sm-	3.22338	0.565125	14	13	9.85321e-05	0.000656236
UniRef90_A0A173ZT71..Integrase	Treatment	Sm-	3.22321	0.540735	14	13	6.60298e-05	0.000656236
UniRef90_A0A174K761..Domain.of.uncharacterized.function..DUF3805.	Treatment	Sm-	3.2232	0.523162	14	13	4.86468e-05	0.000656236
UniRef90_A0A3E4GDU9..DUF4943.domain.containing.protein	Treatment	Sm-	3.22307	0.554417	14	13	8.29737e-05	0.000656236
UniRef90_A0A3E4I4B3..Sensor.histidine.kinase	Treatment	Sm-	3.22307	0.56402	14	13	9.69004e-05	0.000656236
UniRef90_A0A174CTM6..Alkyl.hydroperoxide.reductase	Treatment	Sm-	3.22284	0.566398	14	13	0.000100698	0.000656236
UniRef90_A0A173XTM6..AraC.family.transcriptional.regulator	Treatment	Sm-	3.22278	0.56896	14	13	0.000104872	0.000656416
UniRef90_F3PPU6..UPF0313.protein.HMPREF9446_00738	Treatment	Sm-	3.22272	0.544184	14	13	7.00887e-05	0.000656236
UniRef90_A0A174F5N5..Macrolide.export.ATP.binding.permease.protein.MacB	Treatment	Sm-	3.2226	0.555579	14	13	8.46755e-05	0.000656236
UniRef90_F3PQI3..Na..H..antiporter.family.protein	Treatment	Sm-	3.22214	0.540767	14	13	6.62669e-05	0.000656236
UniRef90_A0A3E4W1E2..Beta.glucosidase.BglX	Treatment	Sm-	3.22202	0.553509	14	13	8.19915e-05	0.000656236
UniRef90_R9I0K9..Iron.complex.transport.system.substrate.binding.protein	Treatment	Sm-	3.22201	0.571158	14	13	0.000108787	0.000659718
UniRef90_A0A1Q6HX42..DNA.RNA.non.specific.endonuclease	Treatment	Sm-	3.22196	0.542162	14	13	6.78867e-05	0.000656236
UniRef90_A0A374MJK8..GNAT.family.N.acetyltransferase	Treatment	Sm-	3.22195	0.561501	14	13	9.33627e-05	0.000656236
UniRef90_A0A374QEH1..UDP.GlcNAc..UDP.phosphate.GlcNAc.1.phosphate.transferase	Treatment	Sm-	3.22176	0.585184	14	13	0.000135049	0.000717817
UniRef90_A0A3E5E0X1..F0F1.ATP.synthase.subunit.delta	Treatment	Sm-	3.22169	0.4954	14	13	2.9227e-05	0.000656236
UniRef90_A0A3E5DYM7..Antitermination.protein.NusG	Treatment	Sm-	3.22152	0.543596	14	13	6.96366e-05	0.000656236
UniRef90_A0A3E5E312..Acyltransferase	Treatment	Sm-	3.22096	0.550143	14	13	7.78014e-05	0.000656236
UniRef90_C9LIH2..DNA.binding.domain..excisionase.family	Treatment	Sm-	3.2209	0.522049	14	13	4.80087e-05	0.000656236
UniRef90_A0A174N584..Transcriptional.regulators	Treatment	Sm-	3.22074	0.543761	14	13	6.99843e-05	0.000656236
UniRef90_A0A3E4XSL1..YihA.family.ribosome.biogenesis.GTP.binding.protein	Treatment	Sm-	3.22069	0.541214	14	13	6.70483e-05	0.000656236
UniRef90_A0A139JUH6..Peptidyl.prolyl.cis.trans.isomerase	Treatment	Sm-	3.22058	0.517162	14	13	4.40118e-05	0.000656236
UniRef90_A0A173ZPJ7..Phage.tail.tape.measure.protein..TP901.family..core.region	Treatment	Sm-	3.22043	0.56594	14	13	0.000100641	0.000656236
UniRef90_A0A174JAP6..Glycosyl.hydrolase.9	Treatment	Sm-	3.22033	0.569559	14	13	0.000106589	0.000656981
UniRef90_A0A174SEY7..Alpha.galactosidase	Treatment	Sm-	3.22029	0.587397	14	13	0.000140181	0.000732777
UniRef90_A0A174PES1..Arabinoxylan.arabinofuranohydrolase	Treatment	Sm-	3.22023	0.544227	14	13	7.06369e-05	0.000656236
UniRef90_A0A174PFB4..Indolepyruvate.oxidoreductase.subunit.beta	Treatment	Sm-	3.22018	0.559651	14	13	9.10728e-05	0.000656236
UniRef90_A0A139K9G4..DUF4738.domain.containing.protein	Treatment	Sm-	3.22	0.558405	14	13	8.93039e-05	0.000656236
UniRef90_A0A3E4RJJ0..CPBP.family.intramembrane.metalloprotease	Treatment	Sm-	3.21988	0.553377	14	13	8.23075e-05	0.000656236
UniRef90_A0A174UHP3..DNA.damage.inducible.protein.D	Treatment	Sm-	3.21983	0.604271	14	13	0.0001798	0.000890098
UniRef90_E5V932..Cobalt.precorrin.5B.C.1..methyltransferase	Treatment	Sm-	3.21979	0.536929	14	13	6.2485e-05	0.000656236
UniRef90_A0A3E4FY54..Hybrid.sensor.histidine.kinase.response.regulator	Treatment	Sm-	3.21922	0.552924	14	13	8.18517e-05	0.000656236
UniRef90_A0A3E4I2N0..Lysozyme	Treatment	Sm-	3.21895	0.55747	14	13	8.82213e-05	0.000656236
UniRef90_A0A3E4G7X1..ATP.binding.cassette.domain.containing.protein	Treatment	Sm-	3.21878	0.541184	14	13	6.73784e-05	0.000656236
UniRef90_A0A174AEL5..Glycosyl.transferase.2	Treatment	Sm-	3.21837	0.569034	14	13	0.000106291	0.000656839
UniRef90_A0A3E4IE65..Nucleotidyltransferase	Treatment	Sm-	3.21832	0.597063	14	13	0.000162631	0.000818476
UniRef90_A0A139K5G1..MFS.transporter	Treatment	Sm-	3.21801	0.557896	14	13	8.90684e-05	0.000656236
UniRef90_A0A139K9G2..Carboxypeptidase.like.regulatory.domain.containing.protein	Treatment	Sm-	3.21799	0.553382	14	13	8.2755e-05	0.000656236
UniRef90_A0A3E4IBC1..AraC.family.transcriptional.regulator	Treatment	Sm-	3.21732	0.527494	14	13	5.34211e-05	0.000656236
UniRef90_A0A3E4GHG2..Insulinase.family.protein	Treatment	Sm-	3.21726	0.552371	14	13	8.15592e-05	0.000656236
UniRef90_A0A3E5E2R2..Glycosyltransferase	Treatment	Sm-	3.21704	0.547549	14	13	7.53532e-05	0.000656236
UniRef90_A0A139JWM9..DNA.polymerase.beta.domain.containing.protein	Treatment	Sm-	3.21696	0.548805	14	13	7.696e-05	0.000656236
UniRef90_A0A374MTH7..DUF4925.domain.containing.protein	Treatment	Sm-	3.21694	0.560595	14	13	9.33123e-05	0.000656236
UniRef90_A0A139JZL2..DNA.repair.protein.RadC	Treatment	Sm-	3.21652	0.609388	14	14	0.000195145	0.000958945
UniRef90_A0A174UHG9..PAS.domain.containing.sensor.histidine.kinase	Treatment	Sm-	3.21638	0.548079	14	13	7.61626e-05	0.000656236
UniRef90_A7V5I7..Outer.membrane.efflux.protein	Treatment	Sm-	3.21619	0.552579	14	13	8.2087e-05	0.000656236
UniRef90_A0A174LJ73..Group.1.glycosyl.transferase	Treatment	Sm-	3.21605	0.556115	14	13	8.70065e-05	0.000656236
UniRef90_A0A1Y3V5V5..Nodulation.efficiency.protein.D..NfeD.	Treatment	Sm-	3.21592	0.585337	14	13	0.000137546	0.000724968
UniRef90_A0A396CI16..Lon.protease	Treatment	Sm-	3.21591	0.54046	14	13	6.71026e-05	0.000656236
UniRef90_A0A174FF62..Macrolide.export.ATP.binding.permease.protein.MacB	Treatment	Sm-	3.21545	0.564851	14	13	0.000100299	0.000656236
UniRef90_R9I0G7..AspT.YidE.YbjL.antiporter.duplication.domain.containing.protein	Treatment	Sm-	3.21529	0.558211	14	13	9.02075e-05	0.000656236
UniRef90_A0A374QGD2..ABC.transporter.permease	Treatment	Sm-	3.21524	0.524361	14	13	5.08501e-05	0.000656236
UniRef90_A0A174I2A3..Histidinol.phosphatase.HisJ.family.protein	Treatment	Sm-	3.21523	0.538649	14	13	6.51933e-05	0.000656236
UniRef90_A0A1Y3UWK5..DUF4373.domain.containing.protein	Treatment	Sm-	3.21501	0.545129	14	13	7.27864e-05	0.000656236
UniRef90_A0A139KCX0..Tetratricopeptide.repeat	Treatment	Sm-	3.21469	0.519978	14	13	4.7102e-05	0.000656236
UniRef90_A0A174AUT0..Helicase	Treatment	Sm-	3.21461	0.557944	14	13	8.99908e-05	0.000656236
UniRef90_A0A3E4GDQ1..Glycosyltransferase	Treatment	Sm-	3.21428	0.545275	14	13	7.31166e-05	0.000656236
UniRef90_A0A396EQN1..ATP.binding.protein	Treatment	Sm-	3.21365	0.567202	14	13	0.000104631	0.000656416
UniRef90_A0A139K5E1..KamA.family.protein	Treatment	Sm-	3.21354	0.554013	14	13	8.46703e-05	0.000656236
UniRef90_F3PYB8..Conserved.domain.protein	Treatment	Sm-	3.21353	0.479475	14	13	2.18918e-05	0.000656236
UniRef90_A0A3E5E1E3..Two.component.sensor.histidine.kinase	Treatment	Sm-	3.21331	0.522309	14	13	4.93043e-05	0.000656236
UniRef90_A0A3E4FU29..Manganese.efflux.pump	Treatment	Sm-	3.2133	0.525827	14	13	5.24806e-05	0.000656236
UniRef90_A0A374Q8W0..Chromate.transporter	Treatment	Sm-	3.21316	0.578459	14	13	0.000124835	0.000690579
UniRef90_A0A3E4W522..Winged.helix.turn.helix.transcriptional.regulator	Treatment	Sm-	3.21315	0.563923	14	13	9.9466e-05	0.000656236
UniRef90_A0A173ZXP8..Tetratricopeptide.repeat	Treatment	Sm-	3.21297	0.540153	14	13	6.73172e-05	0.000656236
UniRef90_A0A174HQZ4..Glycosyl.transferase.2	Treatment	Sm-	3.2129	0.564054	14	13	9.97445e-05	0.000656236
UniRef90_A0A3E4IH47..PAS.domain.containing.sensor.histidine.kinase	Treatment	Sm-	3.21287	0.558216	14	13	9.08309e-05	0.000656236
UniRef90_A0A173Y7P2..Galactose.mutarotase.and.related.enzymes	Treatment	Sm-	3.21243	0.547814	14	13	7.66827e-05	0.000656236
UniRef90_E5VCX9..UDP.N.acetylenolpyruvoylglucosamine.reductase	Treatment	Sm-	3.21212	0.564386	14	13	0.000100493	0.000656236
UniRef90_A0A139K1Y6..Arylsulfatase.A.and.related.enzymes	Treatment	Sm-	3.21197	0.567958	14	13	0.000106383	0.000656839
UniRef90_A0A139K7Y7..DNA.recombination.protein.RmuC.family.protein	Treatment	Sm-	3.21194	0.540864	14	13	6.83336e-05	0.000656236
UniRef90_A0A3E5E7C2..Type.II.pantothenate.kinase	Treatment	Sm-	3.21164	0.554836	14	13	8.62752e-05	0.000656236
UniRef90_A0A396EXX4..PIG.L.family.deacetylase	Treatment	Sm-	3.2114	0.531559	14	13	5.83414e-05	0.000656236
UniRef90_A0A3A5UIJ5..Choline.phosphate.cytidylyltransferase	Treatment	Sm-	3.21083	0.520266	14	13	4.78793e-05	0.000656236
UniRef90_A0A374Q5N7..MFS.transporter	Treatment	Sm-	3.21083	0.549689	14	13	7.94639e-05	0.000656236
UniRef90_A0A139K225..Hydroxylamine.reductase	Treatment	Sm-	3.21076	0.556996	14	13	8.9585e-05	0.000656236
UniRef90_A0A139K250..Methyltransferase.domain.protein	Treatment	Sm-	3.21029	0.540016	14	13	6.76761e-05	0.000656236
UniRef90_A0A174SH83..FAD.protein.FMN.transferase	Treatment	Sm-	3.20965	0.534996	14	13	6.22264e-05	0.000656236
UniRef90_A0A174LMY5..LPS.biosynthesis.related.glycosyltransferase	Treatment	Sm-	3.20943	0.526175	14	13	5.33967e-05	0.000656236
UniRef90_A0A3E5E275..PIG.L.family.deacetylase	Treatment	Sm-	3.20938	0.521692	14	13	4.93229e-05	0.000656236
UniRef90_A0A1Y3UU00..Integrin.beta.7	Treatment	Sm-	3.20897	0.535141	14	13	6.25025e-05	0.000656236
UniRef90_A0A174KAU6..Metallophosphoesterase	Treatment	Sm-	3.20893	0.529178	14	13	5.6369e-05	0.000656236
UniRef90_A0A174S1D5..DNA.polymerase.IV	Treatment	Sm-	3.20864	0.55387	14	13	8.56474e-05	0.000656236
UniRef90_A0A3E4GHE2..Exonuclease.subunit.SbcD	Treatment	Sm-	3.20861	0.524804	14	13	5.22435e-05	0.000656236
UniRef90_A0A139K9L2..Anti.sigma.factor	Treatment	Sm-	3.20824	0.531836	14	13	5.91581e-05	0.000656236
UniRef90_A0A139K240..Ferritin	Treatment	Sm-	3.20812	0.51702	14	13	4.55197e-05	0.000656236
UniRef90_R9I137..SusC.RagA.family.TonB.linked.outer.membrane.protein	Treatment	Sm-	3.20791	0.53749	14	13	6.52679e-05	0.000656236
UniRef90_E5VBV2..Transport.permease.protein	Treatment	Sm-	3.20786	0.558638	14	13	9.27503e-05	0.000656236
UniRef90_A0A396EX69..DUF3352.domain.containing.protein	Treatment	Sm-	3.2076	0.552098	14	13	8.34413e-05	0.000656236
UniRef90_A0A3E4GE83..DUF4350.domain.containing.protein	Treatment	Sm-	3.20753	0.539567	14	13	6.76924e-05	0.000656236
UniRef90_A0A174E8N1..Adenosylcobinamide.GDP.ribazoletransferase	Treatment	Sm-	3.20753	0.518253	14	13	4.66248e-05	0.000656236
UniRef90_A0A374N0I8..DUF4858.domain.containing.protein	Treatment	Sm-	3.20722	0.53553	14	13	6.32394e-05	0.000656236
UniRef90_A0A3E5E031..Cytochrome.C.assembly.protein	Treatment	Sm-	3.207	0.540004	14	13	6.83019e-05	0.000656236
UniRef90_K1FWB6..Excisionase.family.DNA.binding.domain.containing.protein	Treatment	Sm-	3.20695	0.52281	14	13	5.06713e-05	0.000656236
UniRef90_E5V9R1..Thiamine.pyrophosphate.enzyme	Treatment	Sm-	3.20657	0.52153	14	13	4.95833e-05	0.000656236
UniRef90_I8ZUB2..UDP.N.acetylglucosamine.2.epimerase	Treatment	Sm-	3.20656	0.543572	14	13	7.2635e-05	0.000656236
UniRef90_A0A396DX18..Deaminase	Treatment	Sm-	3.20594	0.615922	14	13	0.000220042	0.00107077
UniRef90_A0A174IL30..DUF3244.domain.containing.protein	Treatment	Sm-	3.20566	0.579781	14	13	0.000130051	0.00070222
UniRef90_A0A1Y3VI62..Lytic.transglycosylase.F	Treatment	Sm-	3.2054	0.540458	14	13	6.9145e-05	0.000656236
UniRef90_A0A173ZMC6..Mu.like.prophage.protein.gp29	Treatment	Sm-	3.20527	0.547478	14	13	7.78195e-05	0.000656236
UniRef90_A0A3E4G4N9..Crp.Fnr.family.transcriptional.regulator	Treatment	Sm-	3.20466	0.552775	14	13	8.50776e-05	0.000656236
UniRef90_A0A3E5DZJ1..Crp.Fnr.family.transcriptional.regulator	Treatment	Sm-	3.20406	0.548655	14	13	7.96282e-05	0.000656236
UniRef90_A7V3I9..Undecaprenyl.phosphate.glucose.phosphotransferase	Treatment	Sm-	3.20384	0.529358	14	13	5.73839e-05	0.000656236
UniRef90_A0A078RVX2..Acyltransferase.family.protein	Treatment	Sm-	3.20377	0.520905	14	13	4.94329e-05	0.000656236
UniRef90_A0A139K255..TonB.dependent.receptor.plug.domain.protein	Treatment	Sm-	3.20293	0.552182	14	13	8.46668e-05	0.000656236
UniRef90_A0A173ZXN9..Putative.histone.like.DNA.binding.protein.HU4	Treatment	Sm-	3.2025	0.550719	14	13	8.27558e-05	0.000656236
UniRef90_A0A139K5C7..DUF454.domain.containing.protein	Treatment	Sm-	3.20226	0.574578	14	13	0.000121194	0.000684887
UniRef90_A0A174N4M5..Precorrin.3.methyltransferase..precorrin.8X.methylmutase	Treatment	Sm-	3.20218	0.545407	14	13	7.5843e-05	0.000656236
UniRef90_A0A3E4I8F3..MATE.family.efflux.transporter	Treatment	Sm-	3.20128	0.515563	14	13	4.52286e-05	0.000656236
UniRef90_A0A174R8A9..Asparagine.synthase	Treatment	Sm-	3.201	0.550589	14	13	8.29301e-05	0.000656236
UniRef90_A0A3E4R9Y5..DUF1016.domain.containing.protein	Treatment	Sm-	3.20087	0.530768	14	13	5.93154e-05	0.000656236
UniRef90_A0A139K024..DUF3823.domain.containing.protein	Treatment	Sm-	3.20043	0.547863	14	13	7.94034e-05	0.000656236
UniRef90_A0A3E5E1H5..TatD.family.deoxyribonuclease	Treatment	Sm-	3.20017	0.537098	14	13	6.62861e-05	0.000656236
UniRef90_A0A139KGU5..Acyl.ACP.thioesterase	Treatment	Sm-	3.19975	0.540744	14	13	7.06118e-05	0.000656236
UniRef90_E5VDM2..Metallopeptidase.family.M24	Treatment	Sm-	3.19961	0.540069	14	13	6.9836e-05	0.000656236
UniRef90_A0A3E4I2Q5..XRE.family.transcriptional.regulator	Treatment	Sm-	3.19957	0.505288	14	13	3.7628e-05	0.000656236
UniRef90_A0A174RZG2..Histidinol.dehydrogenase	Treatment	Sm-	3.19952	0.547054	14	13	7.85466e-05	0.000656236
UniRef90_A0A174M2M3..Polysaccharide.pyruvyl.transferase	Treatment	Sm-	3.19946	0.525859	14	13	5.46542e-05	0.000656236
UniRef90_A0A3E5DW22..Sigma.70.family.RNA.polymerase.sigma.factor	Treatment	Sm-	3.19881	0.553836	14	13	8.80098e-05	0.000656236
UniRef90_A0A139K6W9..NAD.dependent.epimerase.dehydratase.family.protein	Treatment	Sm-	3.19876	0.540612	14	13	7.06532e-05	0.000656236
UniRef90_A0A3E4W9R0..AGE.family.epimerase.isomerase	Treatment	Sm-	3.19848	0.589117	14	13	0.000152684	0.000779398
UniRef90_A0A395UQ55..RhuM.protein	Treatment	Sm-	3.19845	0.558988	14	13	9.57777e-05	0.000656236
UniRef90_A0A3E4GGZ7..Tetratricopeptide.repeat.protein	Treatment	Sm-	3.19834	0.573594	14	13	0.000120669	0.000684015
UniRef90_A0A374N528..UpxY.family.transcription.antiterminator	Treatment	Sm-	3.19833	0.531024	14	13	6.00176e-05	0.000656236
UniRef90_R9I4F4..Alcohol.dehydrogenase	Treatment	Sm-	3.19815	0.588239	14	13	0.000150835	0.000771799
UniRef90_A0A3E4QW09..Efflux.RND.transporter.periplasmic.adaptor.subunit	Treatment	Sm-	3.19813	0.552986	14	13	8.6963e-05	0.000656236
UniRef90_A0A174H0W4..OmpA.like.protein	Treatment	Sm-	3.19763	0.553258	14	13	8.74758e-05	0.000656236
UniRef90_A0A139K020..ThuA.domain.containing.protein	Treatment	Sm-	3.19749	0.558851	14	13	9.58254e-05	0.000656236
UniRef90_A0A173ZXK0..Protein.of.uncharacterized.function..DUF3575.	Treatment	Sm-	3.19728	0.575667	14	13	0.000124965	0.000690579
UniRef90_A0A174FZT5..Beta.glucanase	Treatment	Sm-	3.19669	0.539846	14	13	7.0158e-05	0.000656236
UniRef90_A0A3E4G6G0..Alanine..glyoxylate.aminotransferase.family.protein	Treatment	Sm-	3.19666	0.531527	14	13	6.08374e-05	0.000656236
UniRef90_A0A174EZT8..Phosphate.binding.protein	Treatment	Sm-	3.19647	0.581823	14	13	0.000137599	0.000724968
UniRef90_A0A3E4VYV1..MBL.fold.metallo.hydrolase	Treatment	Sm-	3.19601	0.53916	14	13	6.94809e-05	0.000656236
UniRef90_A0A173ZMS0..Chromosome.segregation.protein	Treatment	Sm-	3.19584	0.553014	14	13	8.75694e-05	0.000656236
UniRef90_A0A3E4WCY0..DUF3987.domain.containing.protein	Treatment	Sm-	3.19542	0.545757	14	13	7.77704e-05	0.000656236
UniRef90_A0A139K9P0..Chloramphenicol.O.acetyltransferase	Treatment	Sm-	3.19534	0.55532	14	13	9.10541e-05	0.000656236
UniRef90_C3RDX8..Plasmid.recombination.enzyme	Treatment	Sm-	3.19525	0.541937	14	13	7.29802e-05	0.000656236
UniRef90_A0A396CUT0..N.acetylmuramoyl.L.alanine.amidase	Treatment	Sm-	3.19469	0.524088	14	13	5.37096e-05	0.000656236
UniRef90_A0A396BRV5..RloB.domain.containing.protein	Treatment	Sm-	3.19463	0.549095	14	13	8.23869e-05	0.000656236
UniRef90_A0A3E4W404..Urea.transporter	Treatment	Sm-	3.19462	0.52014	14	13	5.00764e-05	0.000656236
UniRef90_A0A3E4QZH9..Serine.threonine.protein.phosphatase	Treatment	Sm-	3.19451	0.551959	14	13	8.63936e-05	0.000656236
UniRef90_A0A139JU01..Leucine.rich.repeat.domain.containing.protein	Treatment	Sm-	3.19425	0.518664	14	13	4.88225e-05	0.000656236
UniRef90_A0A174PCA0..Capsule.biosynthesis.protein	Treatment	Sm-	3.1941	0.538216	14	13	6.87501e-05	0.000656236
UniRef90_A0A3E4XQL1..YihY.virulence.factor.BrkB.family.protein	Treatment	Sm-	3.19408	0.561361	14	13	0.000100724	0.000656236
UniRef90_A0A3E5E3G5..Polyprenol.monophosphomannose.synthase	Treatment	Sm-	3.19288	0.553157	14	13	8.85136e-05	0.000656236
UniRef90_A0A139KH53..4.hydroxy.3.methylbut.2.enyl.diphosphate.reductase	Treatment	Sm-	3.19263	0.556533	14	13	9.35757e-05	0.000656236
UniRef90_A0A396BY44..Type.II.toxin.antitoxin.system.HipA.family.toxin	Treatment	Sm-	3.19232	0.560722	14	13	0.000100194	0.000656236
UniRef90_A0A396F6E0..PD..D.E.XK.nuclease.family.protein	Treatment	Sm-	3.19226	0.547185	14	13	8.03589e-05	0.000656236
UniRef90_E5V8N2..Glycosyl.transferase.group.1	Treatment	Sm-	3.19226	0.529219	14	13	5.91909e-05	0.000656236
UniRef90_A0A139JZP4..Alkaline.phosphatase	Treatment	Sm-	3.19223	0.537202	14	13	6.79342e-05	0.000656236
UniRef90_A0A139K5B0..1.4.alpha.glucan.branching.enzyme	Treatment	Sm-	3.19223	0.553492	14	13	8.91615e-05	0.000656236
UniRef90_A0A139K5C9..Nitrous.oxide.stimulated.promoter	Treatment	Sm-	3.19202	0.540294	14	13	7.16428e-05	0.000656236
UniRef90_A0A3E5DZR3..YqgE.AlgH.family.protein	Treatment	Sm-	3.19186	0.566848	14	13	0.000110579	0.000663341
UniRef90_A0A174FXX6..Acetyltransferase	Treatment	Sm-	3.19157	0.57399	14	13	0.000123716	0.000689645
UniRef90_A0A174L8M5..FAD.dependent.pyridine.nucleotide.disulfide.oxidoreductase	Treatment	Sm-	3.19154	0.533859	14	13	6.42798e-05	0.000656236
UniRef90_A0A3E5E1Z9..Glycogen.synthase	Treatment	Sm-	3.19152	0.531796	14	13	6.20352e-05	0.000656236
UniRef90_A0A3E4G4U5..SusC.RagA.family.TonB.linked.outer.membrane.protein	Treatment	Sm-	3.19137	0.512962	14	13	4.44079e-05	0.000656236
UniRef90_A0A139K913..DUF4890.domain.containing.protein	Treatment	Sm-	3.19109	0.549015	14	13	8.31087e-05	0.000656236
UniRef90_A0A139JZP9..Type.III.pantothenate.kinase	Treatment	Sm-	3.19093	0.502689	14	13	3.67679e-05	0.000656236
UniRef90_E5VD00..DUF4129.domain.containing.protein	Treatment	Sm-	3.19091	0.550239	14	13	8.48491e-05	0.000656236
UniRef90_E5V8Q7..Hsp90.like.protein	Treatment	Sm-	3.19078	0.571853	14	13	0.000119949	0.000681401
UniRef90_A0A374Q3R7..Transglutaminase.domain.containing.protein	Treatment	Sm-	3.19053	0.542865	14	13	7.51361e-05	0.000656236
UniRef90_A0A3E5EUI7..Protein.BatD	Treatment	Sm-	3.19042	0.520101	14	13	5.0659e-05	0.000656236
UniRef90_A0A3E4FZ09..YbbR.like.domain.containing.protein	Treatment	Sm-	3.19029	0.553734	14	13	9.00084e-05	0.000656236
UniRef90_A0A174M531..UDP.glucose.6.dehydrogenase	Treatment	Sm-	3.19006	0.553504	14	13	8.97298e-05	0.000656236
UniRef90_A0A174H4L2..DUF4468.domain.containing.protein	Treatment	Sm-	3.18988	0.529628	14	13	6.00252e-05	0.000656236
UniRef90_A0A174M377..UDP.N.acetylglucosamine.2.epimerase	Treatment	Sm-	3.18984	0.517966	14	13	4.88391e-05	0.000656236
UniRef90_A0A3E4I365..ABC.transporter.permease	Treatment	Sm-	3.1897	0.516266	14	13	4.73841e-05	0.000656236
UniRef90_A0A174J7J9..A.G.specific.adenine.glycosylase	Treatment	Sm-	3.18929	0.54618	14	13	7.96986e-05	0.000656236
UniRef90_A0A139JZQ7..Glycosyl.hydrolase.family.3.protein	Treatment	Sm-	3.18927	0.538457	14	13	6.99951e-05	0.000656236
UniRef90_A0A139K5Q2..Glycine.zipper.family.protein	Treatment	Sm-	3.18921	0.532425	14	13	6.31315e-05	0.000656236
UniRef90_A0A1Y3V192..Integrase	Treatment	Sm-	3.18891	0.537916	14	13	6.94257e-05	0.000656236
UniRef90_A0A139KIX1..Acetyltransferase	Treatment	Sm-	3.18887	0.540248	14	13	7.22355e-05	0.000656236
UniRef90_A0A3E5BJY3..MFS.transporter	Treatment	Sm-	3.18885	0.533451	14	13	6.43267e-05	0.000656236
UniRef90_A0A139K5R9..Oxidoreductase	Treatment	Sm-	3.18853	0.506815	14	13	3.99923e-05	0.000656236
UniRef90_A0A3E4IAF4..GTP.binding.protein	Treatment	Sm-	3.1882	0.543015	14	13	7.58298e-05	0.000656236
UniRef90_A0A174NBV7..DUF2141.domain.containing.protein	Treatment	Sm-	3.18815	0.522282	14	13	5.30156e-05	0.000656236
UniRef90_A0A396F6F0..MFS.transporter.AraJ	Treatment	Sm-	3.18793	0.539056	14	13	7.09836e-05	0.000656236
UniRef90_A0A174JJU2..Magnesium.chelatase.subunit.I.ATPase	Treatment	Sm-	3.18783	0.534987	14	13	6.62407e-05	0.000656236
UniRef90_E5VDR1..3.apos..5.apos..exonuclease	Treatment	Sm-	3.18781	0.549673	14	13	8.48039e-05	0.000656236
UniRef90_A0A396F1G8..DUF4374.domain.containing.protein	Treatment	Sm-	3.18768	0.538651	14	13	7.05462e-05	0.000656236
UniRef90_A0A139KHL3..ATPase.histidine.kinase.DNA.gyrase.B.HSP90.domain.protein	Treatment	Sm-	3.18765	0.54132	14	13	7.38129e-05	0.000656236
UniRef90_A0A139KF21..ROK.family.protein	Treatment	Sm-	3.1876	0.561818	14	13	0.000103329	0.000656236
UniRef90_A0A139KHF5..Alpha.beta.hydrolase	Treatment	Sm-	3.18759	0.55259	14	13	8.90198e-05	0.000656236
UniRef90_A0A396CPT7..Efflux.RND.transporter.periplasmic.adaptor.subunit	Treatment	Sm-	3.18704	0.576286	14	13	0.000129795	0.000701596
UniRef90_A0A174LNT1..Patatin	Treatment	Sm-	3.1869	0.528781	14	13	5.96572e-05	0.000656236
UniRef90_A0A3E4G6L8..Hybrid.sensor.histidine.kinase.response.regulator	Treatment	Sm-	3.18647	0.565615	14	13	0.000110097	0.000662435
UniRef90_A0A3E4IBM4..Diacylglycerol.kinase.family.lipid.kinase	Treatment	Sm-	3.18642	0.516055	14	13	4.76584e-05	0.000656236
UniRef90_A0A3E4VYU0..MarR.family.transcriptional.regulator	Treatment	Sm-	3.18641	0.531405	14	13	6.25315e-05	0.000656236
UniRef90_A0A174JAR6..Cytochrome.b.N.terminal..b6.petB	Treatment	Sm-	3.18623	0.535982	14	13	6.76922e-05	0.000656236
UniRef90_A0A3E4W9T7..Sialate.O.acetylesterase	Treatment	Sm-	3.18613	0.54986	14	13	8.54728e-05	0.000656236
UniRef90_A7V233..Polyphosphate.kinase	Treatment	Sm-	3.18561	0.54554	14	13	7.9688e-05	0.000656236
UniRef90_A0A174NJ23..NAD.dependent.epimerase.dehydratase.family.protein	Treatment	Sm-	3.18558	0.505715	14	13	3.95259e-05	0.000656236
UniRef90_A0A3E4I6S7..Pyrroline.5.carboxylate.reductase	Treatment	Sm-	3.18558	0.565063	14	13	0.000109415	0.000660227
UniRef90_A0A3E4W3X0..Tetratricopeptide.repeat.protein	Treatment	Sm-	3.18532	0.550923	14	13	8.71814e-05	0.000656236
UniRef90_A0A3E4G6D7..Sugar.O.acetyltransferase	Treatment	Sm-	3.18477	0.485897	14	13	2.71183e-05	0.000656236
UniRef90_A0A3E5E2B3..4Fe.4S.dicluster.domain.containing.protein	Treatment	Sm-	3.18469	0.515864	14	13	4.77364e-05	0.000656236
UniRef90_A0A174V045..8.amino.7.oxononanoate.synthase	Treatment	Sm-	3.18413	0.543726	14	13	7.76356e-05	0.000656236
UniRef90_A0A3E4FX90..Trigger.factor	Treatment	Sm-	3.18407	0.56299	14	13	0.000106325	0.000656839
UniRef90_A0A174FVT8..Enterobactin.outer.membrane.receptor	Treatment	Sm-	3.18402	0.537542	14	13	6.996e-05	0.000656236
UniRef90_A0A3E5E1B8..Aspartate.4.decarboxylase	Treatment	Sm-	3.184	0.533662	14	13	6.54687e-05	0.000656236
UniRef90_A0A174JWU2..FAD.binding.oxidoreductase	Treatment	Sm-	3.18389	0.522169	14	13	5.35701e-05	0.000656236
UniRef90_A0A174JBT9..Protein.of.uncharacterized.function..DUF1156.	Treatment	Sm-	3.18388	0.547066	14	13	8.21387e-05	0.000656236
UniRef90_A0A174JCY1..AraC.family.transcriptional.regulator	Treatment	Sm-	3.18371	0.541448	14	13	7.48114e-05	0.000656236
UniRef90_A0A3E4G650..Alpha.beta.hydrolase	Treatment	Sm-	3.18338	0.550078	14	13	8.64526e-05	0.000656236
UniRef90_A0A139KH04..Zinc.metalloprotease	Treatment	Sm-	3.18337	0.54774	14	13	8.31812e-05	0.000656236
UniRef90_A0A139KGS2..Oxygen.independent.coproporphyrinogen.III.oxidase.like.protein	Treatment	Sm-	3.18328	0.530578	14	13	6.22016e-05	0.000656236
UniRef90_A0A396EUA8..PorT.family.protein	Treatment	Sm-	3.18328	0.531851	14	13	6.35879e-05	0.000656236
UniRef90_A0A139KGZ1..Cytidylate.kinase	Treatment	Sm-	3.18241	0.522723	14	13	5.43332e-05	0.000656236
UniRef90_A0A173W8C3..Cof.type.HAD.IIB.family.hydrolase	Treatment	Sm-	3.18205	0.552112	14	13	8.97265e-05	0.000656236
UniRef90_A0A139KCT8..2.nitropropane.dioxygenase	Treatment	Sm-	3.18186	0.520168	14	13	5.20009e-05	0.000656236
UniRef90_A0A3E4G8E3..S.layer.protein	Treatment	Sm-	3.18181	0.546379	14	13	8.16877e-05	0.000656236
UniRef90_A0A1T4IYG7..Anaphase.promoting.complex..cyclosome..subunit.3	Treatment	Sm-	3.1816	0.567241	14	13	0.000114507	0.000668038
UniRef90_A0A174K2N6..Pseudouridine.synthase	Treatment	Sm-	3.18157	0.574586	14	13	0.000128382	0.000697728
UniRef90_A0A0M0MZI1..Integrase	Treatment	Sm-	3.18156	0.553874	14	13	9.24726e-05	0.000656236
UniRef90_A0A139K5V4..Acetyltransferase..GNAT.family	Treatment	Sm-	3.18149	0.551097	14	13	8.83874e-05	0.000656236
UniRef90_A0A139JZR1..Protein.of.uncharacterized.function..DUF1239.	Treatment	Sm-	3.18144	0.562288	14	13	0.000105926	0.000656839
UniRef90_A0A174I290..HAD.superfamily..Subfamily.IA..hydrolase..TIGR02254	Treatment	Sm-	3.18129	0.574323	14	13	0.000127965	0.000695843
UniRef90_A0A174JV95..Beta.mannosidase	Treatment	Sm-	3.18105	0.540708	14	13	7.44499e-05	0.000656236
UniRef90_A0A139KCJ2..AAA.family.ATPase	Treatment	Sm-	3.18072	0.539988	14	13	7.36206e-05	0.000656236
UniRef90_A0A3E4GBR8..SusF.SusE.family.outer.membrane.protein	Treatment	Sm-	3.18048	0.528233	14	13	6.01999e-05	0.000656236
UniRef90_A7VAL4..Bacterial.transferase.hexapeptide.repeat.protein	Treatment	Sm-	3.18045	0.532968	14	13	6.53574e-05	0.000656236
UniRef90_A0A174SAA0..OmpA.family.protein	Treatment	Sm-	3.18013	0.53411	14	13	6.67161e-05	0.000656236
UniRef90_A0A081TL55..Kinase	Treatment	Sm-	3.18002	0.536796	14	13	6.9877e-05	0.000656236
UniRef90_A0A3E4I399..DUF1837.domain.containing.protein	Treatment	Sm-	3.17996	0.551329	14	13	8.91103e-05	0.000656236
UniRef90_A0A139JU46..Arylsulfatase	Treatment	Sm-	3.17986	0.512763	14	13	4.57679e-05	0.000656236
UniRef90_A0A174N2H4..Dephospho.CoA.kinase	Treatment	Sm-	3.17976	0.559547	14	13	0.000101867	0.000656236
UniRef90_A0A139JWT4..Choloylglycine.hydrolase	Treatment	Sm-	3.17938	0.534743	14	13	6.75912e-05	0.000656236
UniRef90_A0A139K590..Transporter..small.conductance.mechanosensitive.ion.channel.MscS.family.protein	Treatment	Sm-	3.17921	0.539639	14	13	7.35044e-05	0.000656236
UniRef90_A0A173ZTW0..Uncharacterized.protein.conserved.in.archaea	Treatment	Sm-	3.17882	0.542302	14	13	7.69653e-05	0.000656236
UniRef90_A0A174F2S5..1.deoxy.D.xylulose.5.phosphate.synthase	Treatment	Sm-	3.17806	0.535568	14	13	6.8813e-05	0.000656236
UniRef90_A0A174F7A9..Ribosomal.large.subunit.pseudouridine.synthase.D	Treatment	Sm-	3.17707	0.546276	14	13	8.26602e-05	0.000656236
UniRef90_C3QQJ4..Helicase.C.terminal.domain.protein	Treatment	Sm-	3.17685	0.553056	14	13	9.24752e-05	0.000656236
UniRef90_A0A3E5E893..Transcriptional.regulator	Treatment	Sm-	3.17662	0.515599	14	13	4.86442e-05	0.000656236
UniRef90_A0A173W2X1..3.oxoacyl..acyl.carrier.protein..synthase.3	Treatment	Sm-	3.17613	0.537194	14	13	7.11449e-05	0.000656236
UniRef90_A0A3E5B6A6..DUF2764.domain.containing.protein	Treatment	Sm-	3.17608	0.5256	14	13	5.82249e-05	0.000656236
UniRef90_A0A3E5E7J2..SDR.family.NAD.P..dependent.oxidoreductase	Treatment	Sm-	3.17559	0.552457	14	13	9.19052e-05	0.000656236
UniRef90_A0A173ZIV4..Guanylate.kinase	Treatment	Sm-	3.17539	0.564647	14	13	0.000111852	0.000664996
UniRef90_A0A174HX92..PP.loop.domain.protein	Treatment	Sm-	3.17529	0.502837	14	13	3.86172e-05	0.000656236
UniRef90_A0A3E4G8E4..Alkaline.phosphatase.family.protein	Treatment	Sm-	3.17527	0.521837	14	13	5.46092e-05	0.000656236
UniRef90_A0A139KGL0..Lipoprotein	Treatment	Sm-	3.17525	0.571266	14	13	0.000124122	0.000689645
UniRef90_A0A3E4FYW2..RNA.methyltransferase	Treatment	Sm-	3.17523	0.526778	14	13	5.95892e-05	0.000656236
UniRef90_A0A396B738..DUF4925.domain.containing.protein	Treatment	Sm-	3.17491	0.515146	14	13	4.84907e-05	0.000656236
UniRef90_A0A174GGE2..DNA.translocase.FtsK	Treatment	Sm-	3.17481	0.539441	14	13	7.41899e-05	0.000656236
UniRef90_A0A174LVM2..Integrase	Treatment	Sm-	3.17469	0.716638	14	14	0.000821126	0.0031068
UniRef90_A0A173W306..Alpha.beta.family.hydrolase	Treatment	Sm-	3.17444	0.526544	14	13	5.94818e-05	0.000656236
UniRef90_A0A3E4FZ21..Cadmium.translocating.P.type.ATPase	Treatment	Sm-	3.17433	0.531363	14	13	6.47067e-05	0.000656236
UniRef90_A0A3E4W432..Phosphodiester.glycosidase.family.protein	Treatment	Sm-	3.17427	0.549121	14	13	8.73371e-05	0.000656236
UniRef90_A0A173ZNH2..ATP.dependent.Clp.protease.proteolytic.subunit	Treatment	Sm-	3.17425	0.54062	14	13	7.58035e-05	0.000656236
UniRef90_A0A174NUS8..TonB.family.protein	Treatment	Sm-	3.17407	0.555421	14	13	9.68614e-05	0.000656236
UniRef90_A0A174Q0S8..Polyphenol.oxidase	Treatment	Sm-	3.17394	0.558837	14	13	0.000102382	0.000656236
UniRef90_A0A174UWL0..Hydrolase	Treatment	Sm-	3.17394	0.497297	14	13	3.4924e-05	0.000656236
UniRef90_A0A396EXD0..DNA.binding.protein	Treatment	Sm-	3.17388	0.566864	14	13	0.000116322	0.000673159
UniRef90_A0A3E4GE35..PepSY.domain.containing.protein	Treatment	Sm-	3.17386	0.544148	14	13	8.05163e-05	0.000656236
UniRef90_F3PQJ9..V.type.ATP.synthase.subunit.I	Treatment	Sm-	3.17363	0.522082	14	13	5.51114e-05	0.000656236
UniRef90_E5V9M1..Eco57I.restriction.endonuclease	Treatment	Sm-	3.17354	0.513754	14	13	4.74731e-05	0.000656236
UniRef90_A0A3E4XQP3..Helix.turn.helix.domain.containing.protein	Treatment	Sm-	3.17325	0.467683	14	13	1.94399e-05	0.000656236
UniRef90_A7VAM8..Phosphonoacetaldehyde.hydrolase	Treatment	Sm-	3.17274	0.574959	14	13	0.000132337	0.000709582
UniRef90_A0A174LWL4..Alpha.glucosidases..family.31.of.glycosyl.hydrolases	Treatment	Sm-	3.17274	0.510751	14	13	4.50504e-05	0.000656236
UniRef90_A0A139JZQ0..Gluconolaconase	Treatment	Sm-	3.17269	0.553729	14	13	9.46055e-05	0.000656236
UniRef90_A0A139KCM2..DUF452.family.protein	Treatment	Sm-	3.17246	0.528131	14	13	6.15064e-05	0.000656236
UniRef90_A0A174TYW6..Bacterial.DNA.binding.protein	Treatment	Sm-	3.17232	0.550354	14	13	8.96241e-05	0.000656236
UniRef90_A0A3E4VYR6..Long.chain.fatty.acid..CoA.ligase	Treatment	Sm-	3.17224	0.537825	14	13	7.27224e-05	0.000656236
UniRef90_A0A3E4XG72..CRISPR.associated.endonuclease.Cas2	Treatment	Sm-	3.17174	0.720627	14	14	0.00086333	0.0032274
UniRef90_A0A174MI48..Dolichyl.phosphate.mannose.protein.mannosyltransferase	Treatment	Sm-	3.17138	0.560248	14	13	0.000105483	0.000656839
UniRef90_A0A174SL68..Histidine.kinase	Treatment	Sm-	3.17126	0.532251	14	13	6.62941e-05	0.000656236
UniRef90_R9HZL8..RNA.polymerase.sigma.70.factor..expansion.family.1	Treatment	Sm-	3.17123	0.574036	14	13	0.000131022	0.000705305
UniRef90_A0A1T4IYG0..Na....H....antiporter.NhaC	Treatment	Sm-	3.1711	0.520984	14	13	5.44477e-05	0.000656236
UniRef90_A0A174HYH9..DNA.binding.protein	Treatment	Sm-	3.17108	0.55811	14	13	0.000102016	0.000656236
UniRef90_A0A174E9L4..Ribonuclease.Z	Treatment	Sm-	3.17093	0.547518	14	13	8.58718e-05	0.000656236
UniRef90_A0A174NP47..Biosynthetic.peptidoglycan.transglycosylase	Treatment	Sm-	3.17078	0.49398	14	13	3.30898e-05	0.000656236
UniRef90_A0A395VJU5..AraC.family.transcriptional.regulator	Treatment	Sm-	3.17069	0.58947	14	13	0.000165655	0.000831186
UniRef90_A0A174MYJ3..RNA.polymerase..sigma.24.subunit..ECF.subfamily	Treatment	Sm-	3.17054	0.524169	14	13	5.77015e-05	0.000656236
UniRef90_A0A3E4Q443..ABC.transporter.ATP.binding.protein	Treatment	Sm-	3.17048	0.558342	14	13	0.00010257	0.000656236
UniRef90_A0A3E4W260..Dihydroneopterin.aldolase	Treatment	Sm-	3.17013	0.549921	14	13	8.95458e-05	0.000656236
UniRef90_A0A396CVU4..DUF3298.domain.containing.protein	Treatment	Sm-	3.16978	0.549058	14	13	8.83713e-05	0.000656236
UniRef90_A0A174SBI0..Hybrid.sensor.histidine.kinase.response.regulator	Treatment	Sm-	3.16975	0.533888	14	13	6.84854e-05	0.000656236
UniRef90_A0A174KZX4..TonB.dependent.outer.membrane.receptor	Treatment	Sm-	3.16962	0.560816	14	13	0.000106973	0.000657489
UniRef90_A0A088F5J4..Integrase	Treatment	Sm-	3.16918	0.542249	14	13	7.90529e-05	0.000656236
UniRef90_A0A174CWC8..Phosphoribosyl.transferase	Treatment	Sm-	3.16914	0.544904	14	13	8.2647e-05	0.000656236
UniRef90_A0A174AT75..2.6.beta.D.fructofuranosidase	Treatment	Sm-	3.16904	0.538419	14	13	7.41381e-05	0.000656236
UniRef90_A0A174PBY4..Surface.protein	Treatment	Sm-	3.16887	0.549796	14	13	8.9682e-05	0.000656236
UniRef90_A0A3E4WBS1..Pentapeptide.repeat.containing.protein	Treatment	Sm-	3.16869	0.550622	14	13	9.09554e-05	0.000656236
UniRef90_A0A3E5E1F9..PAS.domain.containing.protein	Treatment	Sm-	3.16827	0.522865	14	13	5.67622e-05	0.000656236
UniRef90_A0A174BGC5..Fibronectin.type.III	Treatment	Sm-	3.16811	0.536674	14	13	7.21671e-05	0.000656236
UniRef90_A7VAE8..TonB.dependent.receptor	Treatment	Sm-	3.16799	0.528965	14	13	6.32238e-05	0.000656236
UniRef90_I9T792..TraG.family.conjugation.system.ATPase	Treatment	Sm-	3.16781	0.529703	14	13	6.40724e-05	0.000656236
UniRef90_A0A139K5W4..tRNA.specific.2.thiouridylase.MnmA	Treatment	Sm-	3.16752	0.552029	14	13	9.33825e-05	0.000656236
UniRef90_A0A174T4C2..Dihydroorotase	Treatment	Sm-	3.16749	0.52317	14	13	5.7199e-05	0.000656236
UniRef90_E5VBU8..HlyD.family.secretion.protein	Treatment	Sm-	3.16742	0.556199	14	13	9.99539e-05	0.000656236
UniRef90_A0A374Q6R7..DUF4105.domain.containing.protein	Treatment	Sm-	3.16679	0.542949	14	13	8.05364e-05	0.000656236
UniRef90_A0A3E4FU42..RagB.SusD.family.nutrient.uptake.outer.membrane.protein	Treatment	Sm-	3.16628	0.522805	14	14	5.70322e-05	0.000656236
UniRef90_A0A174D8K0..Methionine.synthase	Treatment	Sm-	3.16607	0.533996	14	13	6.93468e-05	0.000656236
UniRef90_A0A139JUC0..Tex.like.protein	Treatment	Sm-	3.16571	0.540363	14	13	7.73519e-05	0.000656236
UniRef90_A0A139KGZ0..Aconitate.hydratase	Treatment	Sm-	3.16568	0.552599	14	13	9.47513e-05	0.000656236
UniRef90_A0A174HL54..RNA.polymerase.ECF.type.sigma.factor	Treatment	Sm-	3.16519	0.527482	14	13	6.21127e-05	0.000656236
UniRef90_A0A139K5L9..Peptidase.S41	Treatment	Sm-	3.16494	0.535086	14	13	7.08821e-05	0.000656236
UniRef90_A0A139K753..Choloylglycine.hydrolase	Treatment	Sm-	3.16473	0.55723	14	13	0.000102407	0.000656236
UniRef90_A0A3E4GGT8..SusD.RagB.family.nutrient.binding.outer.membrane.lipoprotein	Treatment	Sm-	3.16452	0.519317	14	13	5.38816e-05	0.000656236
UniRef90_A0A139JZS2..Peptidyl.prolyl.cis.trans.isomerase	Treatment	Sm-	3.16415	0.540353	14	13	7.7686e-05	0.000656236
UniRef90_A0A173ZKT4..Phage.terminase..large.subunit..PBSX.family	Treatment	Sm-	3.16395	0.51584	14	13	5.07082e-05	0.000656236
UniRef90_A0A139K587..Predicted.O.linked.N.acetylglucosamine.transferase..SPINDLY.family	Treatment	Sm-	3.16389	0.537286	14	13	7.38134e-05	0.000656236
UniRef90_A0A396CP04..Phosphatase.PAP2.family.protein	Treatment	Sm-	3.16385	0.551637	14	13	9.3762e-05	0.000656236
UniRef90_A0A139K9D4..Heat.shock.protein	Treatment	Sm-	3.16339	0.554904	14	13	9.90075e-05	0.000656236
UniRef90_A0A3E4GH10..NUDIX.hydrolase	Treatment	Sm-	3.16327	0.533462	14	13	6.92718e-05	0.000656236
UniRef90_A0A173ZKV6..Gp58.like.protein	Treatment	Sm-	3.16322	0.554856	14	13	9.89781e-05	0.000656236
UniRef90_A0A3E5E372..DNA.binding.response.regulator	Treatment	Sm-	3.16315	0.537509	14	13	7.42526e-05	0.000656236
UniRef90_A0A174FXM9..tRNA.dimethylallyltransferase	Treatment	Sm-	3.16288	0.570483	14	13	0.000126942	0.000693671
UniRef90_A0A3E4W228..RagB.SusD.family.nutrient.uptake.outer.membrane.protein	Treatment	Sm-	3.16274	0.557789	14	13	0.000103917	0.000656416
UniRef90_A0A173ZLT6..Uncharacterized.conserved.protein	Treatment	Sm-	3.16257	0.512837	14	13	4.82214e-05	0.000656236
UniRef90_E4W047..Chorismate.synthase	Treatment	Sm-	3.16251	0.544429	14	13	8.35685e-05	0.000656236
UniRef90_A0A3E4W0Y1..NAD.dependent.epimerase.dehydratase.family.protein	Treatment	Sm-	3.16223	0.526715	14	13	6.18181e-05	0.000656236
UniRef90_A0A3E4VX68..DUF3871.family.protein	Treatment	Sm-	3.1622	0.538732	14	13	7.60153e-05	0.000656236
UniRef90_A0A3E4WCX9..Cobyric.acid.synthase	Treatment	Sm-	3.16217	0.532878	14	13	6.87996e-05	0.000656236
UniRef90_A0A3E4VXL0..Peroxide.stress.protein.YaaA	Treatment	Sm-	3.16217	0.564547	14	13	0.000115908	0.00067154
UniRef90_A0A3E4I2P5..DUF4252.domain.containing.protein	Treatment	Sm-	3.16207	0.524281	14	13	5.92604e-05	0.000656236
UniRef90_A0A139K7C0..Cholinephosphotransferase	Treatment	Sm-	3.16206	0.534394	14	13	7.0635e-05	0.000656236
UniRef90_A0A174MQG6..4Fe.4S.binding.domain	Treatment	Sm-	3.16183	0.542654	14	13	8.12873e-05	0.000656236
UniRef90_A0A174JLR4..Potassium.transporter	Treatment	Sm-	3.1617	0.569427	14	13	0.000125289	0.000690619
UniRef90_A7V1B4..Mannose.6.phosphate.isomerase..class.I	Treatment	Sm-	3.16145	0.522136	14	13	5.71619e-05	0.000656236
UniRef90_A0A3E5E1K0..MerR.family.transcriptional.regulator	Treatment	Sm-	3.16138	0.547579	14	13	8.8337e-05	0.000656236
UniRef90_F3PQI1..Transcriptional.regulator..LacI.family	Treatment	Sm-	3.16124	0.527568	14	13	6.29266e-05	0.000656236
UniRef90_A0A139KH62..TIGR00255.family.protein	Treatment	Sm-	3.16121	0.511752	14	13	4.74675e-05	0.000656236
UniRef90_A0A078RZH9..Thioredoxin.reductase	Treatment	Sm-	3.16121	0.53454	14	13	7.09856e-05	0.000656236
UniRef90_A0A139KHS9..3.isopropylmalate.dehydratase.small.subunit	Treatment	Sm-	3.16103	0.547844	14	13	8.88127e-05	0.000656236
UniRef90_A0A078S585..Putative.AAA.ATPase.family.protein	Treatment	Sm-	3.1608	0.494941	14	13	3.47262e-05	0.000656236
UniRef90_A0A174F696..Macrolide.export.ATP.binding.permease.protein.MacB	Treatment	Sm-	3.16068	0.534193	14	13	7.06741e-05	0.000656236
UniRef90_A0A173ZLL6..Calcineurin.like.phosphoesterase.superfamily.domain	Treatment	Sm-	3.16053	0.544713	14	13	8.44445e-05	0.000656236
UniRef90_A0A139KEY5..Alpha.beta.fold.hydrolase	Treatment	Sm-	3.15993	0.559474	14	13	0.000107613	0.000657933
UniRef90_A0A174E706..Lipid.A.core.O.antigen.ligase.and.related.enzymes	Treatment	Sm-	3.15957	0.535756	14	13	7.28204e-05	0.000656236
UniRef90_A0A174RS17..Serine.protease.inhibitor	Treatment	Sm-	3.15929	0.535207	14	13	7.21994e-05	0.000656236
UniRef90_A0A173ZIS3..Bifunctional.ATP.dependent.DNA.helicase.DNA.polymerase.III.subunit.epsilon	Treatment	Sm-	3.15923	0.513905	14	13	4.96504e-05	0.000656236
UniRef90_A7V750..Peptidase.family.M3	Treatment	Sm-	3.15913	0.53645	14	13	7.37786e-05	0.000656236
UniRef90_A0A139JU59..DUF4248.domain.containing.protein	Treatment	Sm-	3.15907	0.529411	14	13	6.53859e-05	0.000656236
UniRef90_A0A1Y3V170..Mobilization.protein	Treatment	Sm-	3.15871	0.528291	14	13	6.41943e-05	0.000656236
UniRef90_A0A1H8BXR3..Winged.helix.turn.helix.DNA.binding	Treatment	Sm-	3.15869	0.522556	14	13	5.80547e-05	0.000656236
UniRef90_A0A173YKD8..Transposase	Treatment	Sm-	3.1586	0.52531	14	13	6.09564e-05	0.000656236
UniRef90_A0A174KZT5..MFS.transporter	Treatment	Sm-	3.15846	0.531216	14	13	6.75809e-05	0.000656236
UniRef90_A0A3E4GH68..Endonuclease	Treatment	Sm-	3.15834	0.537196	14	13	7.48915e-05	0.000656236
UniRef90_A0A173YKS7..MFS.transporter	Treatment	Sm-	3.15826	0.52925	14	13	6.53588e-05	0.000656236
UniRef90_A0A3E5E8F0..Family.65.glycosyl.hydrolase	Treatment	Sm-	3.15816	0.550582	14	13	9.36644e-05	0.000656236
UniRef90_A0A3E4W474..Sensor.histidine.kinase	Treatment	Sm-	3.15748	0.538081	14	13	7.62127e-05	0.000656236
UniRef90_A0A3E4W3X5..RagB.SusD.family.nutrient.uptake.outer.membrane.protein	Treatment	Sm-	3.15745	0.535169	14	13	7.25382e-05	0.000656236
UniRef90_A0A078S341..Cellulase.family.protein	Treatment	Sm-	3.15694	0.583316	14	13	0.000156989	0.000796092
UniRef90_A0A174HHC6..Lytic.transglycosylase	Treatment	Sm-	3.15661	0.54005	14	13	7.89893e-05	0.000656236
UniRef90_A0A3E4RUC4..3.phosphoshikimate.1.carboxyvinyltransferase	Treatment	Sm-	3.15601	0.564656	14	13	0.000118138	0.000676194
UniRef90_A0A3E4VY46..TonB.family.protein	Treatment	Sm-	3.15592	0.51996	14	13	5.58947e-05	0.000656236
UniRef90_A0A174ASI5..2.6.beta.D.fructofuranosidase	Treatment	Sm-	3.15577	0.540958	14	13	8.03982e-05	0.000656236
UniRef90_A0A3E4Q7B0..Hybrid.sensor.histidine.kinase.response.regulator	Treatment	Sm-	3.15556	0.536182	14	13	7.4205e-05	0.000656236
UniRef90_A0A174RI81..Acetyltransferase	Treatment	Sm-	3.15552	0.523776	14	13	5.98696e-05	0.000656236
UniRef90_A0A139KIK4..DUF1573.domain.containing.protein	Treatment	Sm-	3.15551	0.56665	14	13	0.000122075	0.00068661
UniRef90_A0A139KH59..Transcriptional.regulator..AraC.family	Treatment	Sm-	3.15527	0.537824	14	13	7.63667e-05	0.000656236
UniRef90_A0A139KGW2..Alpha.beta.hydrolase	Treatment	Sm-	3.1549	0.535947	14	13	7.40498e-05	0.000656236
UniRef90_A0A174EDU8..Fosmidomycin.resistance.protein	Treatment	Sm-	3.15388	0.508855	14	13	4.60051e-05	0.000656236
UniRef90_A0A139KFT2..SusD.family.protein	Treatment	Sm-	3.15339	0.557742	14	13	0.000106628	0.000656981
UniRef90_A0A015YA98..Putative.zinc.ribbon.domain.protein	Treatment	Sm-	3.15337	0.718972	14	13	0.000886999	0.00329312
UniRef90_A0A139K5J0..3.deoxy.D.manno.octulosonate.8.phosphate.phosphatase	Treatment	Sm-	3.15323	0.518783	14	13	5.51666e-05	0.000656236
UniRef90_C3R9I9..Resolvase..N.terminal.domain.protein	Treatment	Sm-	3.15247	0.544777	14	13	8.65095e-05	0.000656236
UniRef90_A0A174LMK0..Glycosyl.hydrolase.9	Treatment	Sm-	3.15247	0.534789	14	13	7.31145e-05	0.000656236
UniRef90_A0A3E4FZN0..RNA.polymerase.sigma.70.factor	Treatment	Sm-	3.15228	0.559065	14	13	0.000109254	0.000660227
UniRef90_A0A139K086..TonB.dependent.receptor	Treatment	Sm-	3.15219	0.541104	14	13	8.143e-05	0.000656236
UniRef90_A0A139KFJ9..Ribokinase	Treatment	Sm-	3.15213	0.526118	14	13	6.30025e-05	0.000656236
UniRef90_A0A139JZR6..Signal.peptide.peptidase.A	Treatment	Sm-	3.1521	0.545031	14	13	8.69689e-05	0.000656236
UniRef90_A0A3E4W4W5..XRE.family.transcriptional.regulator	Treatment	Sm-	3.15186	0.485613	14	13	2.97781e-05	0.000656236
UniRef90_A0A174MDK0..Mannonate.dehydratase	Treatment	Sm-	3.15174	0.526698	14	13	6.37168e-05	0.000656236
UniRef90_A0A078S188..Coenzyme.A.biosynthesis.bifunctional.protein.CoaBC	Treatment	Sm-	3.15167	0.529008	14	13	6.63454e-05	0.000656236
UniRef90_A0A174SD54..ATP.dependent.DNA.helicase.RecQ	Treatment	Sm-	3.1515	0.538784	14	13	7.84672e-05	0.000656236
UniRef90_A0A3E4G279..SDR.family.NAD.P..dependent.oxidoreductase	Treatment	Sm-	3.15145	0.544475	14	13	8.63312e-05	0.000656236
UniRef90_A0A139JY37..Arylsulfatase	Treatment	Sm-	3.15134	0.521034	14	13	5.77409e-05	0.000656236
UniRef90_A0A078RXQ9..Positive.regulator.of.sigma.E...RseC.MucC.family.protein	Treatment	Sm-	3.15129	0.504781	14	13	4.30007e-05	0.000656236
UniRef90_A0A173YUV9..Natural.product..GG.Bacteroidales.family	Treatment	Sm-	3.15113	0.516344	14	13	5.31373e-05	0.000656236
UniRef90_A0A3E5E8B9..Sensor.histidine.kinase	Treatment	Sm-	3.15094	0.550702	14	13	9.58032e-05	0.000656236
UniRef90_A0A173ZIY6..DNA.directed.DNA.polymerase	Treatment	Sm-	3.15062	0.536673	14	13	7.59041e-05	0.000656236
UniRef90_E5V8J6..Nitroreductase	Treatment	Sm-	3.15026	0.516086	14	13	5.3026e-05	0.000656236
UniRef90_I8ZD05..RNA.polymerase.sigma.70.factor..expansion.family.1	Treatment	Sm-	3.15013	0.551192	14	13	9.67975e-05	0.000656236
UniRef90_A0A3E5DVC3..Type.II.toxin.antitoxin.system.RelE.ParE.family.toxin	Treatment	Sm-	3.14991	0.568033	14	13	0.000126723	0.000693092
UniRef90_A0A3E4W4Y7..RagB.SusD.family.nutrient.uptake.outer.membrane.protein	Treatment	Sm-	3.14988	0.530023	14	13	6.78747e-05	0.000656236
UniRef90_A0A174LRC7..Outer.membrane.receptor.proteins..mostly.Fe.transport	Treatment	Sm-	3.14978	0.524108	14	13	6.12411e-05	0.000656236
UniRef90_A0A139JYE4..MATE.efflux.family.protein	Treatment	Sm-	3.14961	0.542196	14	13	8.35527e-05	0.000656236
UniRef90_A0A3E5E9T8..Glycoside.hydrolase.family.32.protein	Treatment	Sm-	3.14951	0.532317	14	13	7.06884e-05	0.000656236
UniRef90_A0A3E4Q4G2..DUF4847.domain.containing.protein	Treatment	Sm-	3.14924	0.557587	14	13	0.000107624	0.000657933
UniRef90_A0A3E4RJQ2..SLATT.domain.containing.protein	Treatment	Sm-	3.14919	0.521814	14	13	5.89136e-05	0.000656236
UniRef90_A0A3E4GGI7..S46.family.peptidase	Treatment	Sm-	3.14907	0.539616	14	13	8.01358e-05	0.000656236
UniRef90_E5VCX2..DNA.repair.protein.RecN	Treatment	Sm-	3.14903	0.531572	14	13	6.98852e-05	0.000656236
UniRef90_A0A174LXP1..Serine.threonine.protein.kinase	Treatment	Sm-	3.14891	0.549555	14	13	9.45692e-05	0.000656236
UniRef90_F3PYC0..Imelysin	Treatment	Sm-	3.14878	0.532651	14	13	7.12455e-05	0.000656236
UniRef90_R9I261..Tetraacyldisaccharide.4.apos..kinase	Treatment	Sm-	3.14866	0.543235	14	13	8.52461e-05	0.000656236
UniRef90_E6SUL4..Transcriptional.regulator	Treatment	Sm-	3.14839	0.529551	14	13	6.76143e-05	0.000656236
UniRef90_A0A078SBB6..Pseudo.rSAM..GG.Bacteroidales.system.family.protein	Treatment	Sm-	3.14792	0.561006	14	13	0.00011409	0.000668038
UniRef90_E5VFK4..Peptidyl.prolyl.cis.trans.isomerase	Treatment	Sm-	3.1474	0.573449	14	13	0.000138786	0.000729683
UniRef90_A0A174GT93..Fused.gamma.glutamyl.gamma.aminobutyrate.hydrolase.peptidase	Treatment	Sm-	3.14728	0.547718	14	13	9.21865e-05	0.000656236
UniRef90_A0A3E4RV00..Efflux.RND.transporter.periplasmic.adaptor.subunit	Treatment	Sm-	3.14635	0.536749	14	13	7.69457e-05	0.000656236
UniRef90_E6SV47..Adenylate.kinase	Treatment	Sm-	3.14626	0.524641	14	13	6.2456e-05	0.000656236
UniRef90_A0A174SQB6..ATP.dependent.Clp.protease..ATP.binding.subunit.ClpA	Treatment	Sm-	3.14613	0.529342	14	13	6.78141e-05	0.000656236
UniRef90_A0A1T4IYC9..Y_Y_Y.domain.protein	Treatment	Sm-	3.14553	0.531199	14	13	7.01479e-05	0.000656236
UniRef90_A0A174SCE1..Beta.galactosidase	Treatment	Sm-	3.14535	0.545049	14	13	8.86996e-05	0.000656236
UniRef90_A7VA16..TonB.linked.outer.membrane.protein..SusC.RagA.family	Treatment	Sm-	3.14532	0.53077	14	13	6.9673e-05	0.000656236
UniRef90_A0A1Y3V4L8..Glycosyl.hydrolase.family.5	Treatment	Sm-	3.14529	0.528825	14	13	6.73753e-05	0.000656236
UniRef90_I9UJN6..RNA.polymerase.sigma.70.factor..expansion.family.1	Treatment	Sm-	3.14516	0.550537	14	13	9.71369e-05	0.000656236
UniRef90_F3PRM9..L.asparaginase..type.I	Treatment	Sm-	3.14482	0.53518	14	13	7.52551e-05	0.000656236
UniRef90_A0A139KH31..DUF3795.domain.containing.protein	Treatment	Sm-	3.14466	0.573432	14	13	0.000139817	0.000732033
UniRef90_A0A374Q1J1..Tetratricopeptide.repeat.protein	Treatment	Sm-	3.14458	0.543793	14	13	8.70595e-05	0.000656236
UniRef90_A0A174P785..Beta.glucosidase	Treatment	Sm-	3.14423	0.524099	14	13	6.22342e-05	0.000656236
UniRef90_A0A374MZ22..Multifunctional.fusion.protein	Treatment	Sm-	3.14384	0.529617	14	13	6.8595e-05	0.000656236
UniRef90_A0A174V691..FecR.family.protein	Treatment	Sm-	3.14362	0.562512	14	13	0.000118276	0.000676194
UniRef90_A0A139KHN7..TonB.dependent.receptor	Treatment	Sm-	3.14354	0.531271	14	13	7.06428e-05	0.000656236
UniRef90_A0A174E0E9..Cytochrome.c.assembly.protein	Treatment	Sm-	3.1432	0.543145	14	13	8.64666e-05	0.000656236
UniRef90_A0A3E4W214..Anhydro.N.acetylmuramic.acid.kinase	Treatment	Sm-	3.14314	0.553577	14	13	0.000102655	0.000656236
UniRef90_A0A174AP92..AraC.family.transcriptional.regulator	Treatment	Sm-	3.143	0.558107	14	13	0.000110467	0.000663341
UniRef90_A7UZ55..Phosphoadenosine.phosphosulfate.reductase.family.protein	Treatment	Sm-	3.14297	0.542595	14	13	8.57342e-05	0.000656236
UniRef90_A0A139KFS2..ADP.ribosylglycohydrolase	Treatment	Sm-	3.14286	0.524043	14	13	6.24215e-05	0.000656236
UniRef90_UPI000E414A81..DUF4248.domain.containing.protein	Treatment	Sm-	3.14286	0.663208	14	13	0.000481187	0.00205723
UniRef90_A0A174RW74..Chitinase	Treatment	Sm-	3.14278	0.541808	14	13	8.46613e-05	0.000656236
UniRef90_A0A139K5R2..ABC.transporter.ATP.binding.protein	Treatment	Sm-	3.14239	0.539795	14	13	8.19434e-05	0.000656236
UniRef90_A0A139KGX8..Response.regulator.receiver.domain.protein	Treatment	Sm-	3.14204	0.503851	14	13	4.34436e-05	0.000656236
UniRef90_A0A396EQQ6..Ribonuclease.P	Treatment	Sm-	3.14188	0.455416	14	13	1.65355e-05	0.000656236
UniRef90_A0A174G9J8..Mechanosensitive.ion.channel.family.protein	Treatment	Sm-	3.14186	0.528251	14	13	6.73773e-05	0.000656236
UniRef90_A0A139K9G8..L.selectin	Treatment	Sm-	3.14158	0.529529	14	13	6.89436e-05	0.000656236
UniRef90_A0A374MXK3..UpxY.family.transcription.antiterminator	Treatment	Sm-	3.14115	0.529913	14	13	6.94906e-05	0.000656236
UniRef90_A0A396EVB0..RNA.polymerase.sigma.70.factor	Treatment	Sm-	3.14105	0.483519	14	13	2.95278e-05	0.000656236
UniRef90_A0A139KH24..DMT.family.transporter	Treatment	Sm-	3.14103	0.551277	14	13	9.94854e-05	0.000656236
UniRef90_A0A139K034..Predicted.O.linked.N.acetylglucosamine.transferase..SPINDLY.family	Treatment	Sm-	3.14101	0.531365	14	13	7.12797e-05	0.000656236
UniRef90_I8YND2..Excisionase.family.DNA.binding.domain.containing.protein	Treatment	Sm-	3.14092	0.51784	14	13	5.62453e-05	0.000656236
UniRef90_A0A174SBL6..Alpha.galactosidase	Treatment	Sm-	3.14064	0.541275	14	13	8.44298e-05	0.000656236
UniRef90_A0A3E5BHC8..Valine..tRNA.ligase	Treatment	Sm-	3.14052	0.548376	14	13	9.5012e-05	0.000656236
UniRef90_A7VAS1..Sigma.factor.regulatory.protein..FecR.PupR.family	Treatment	Sm-	3.14037	0.526563	14	13	6.57138e-05	0.000656236
UniRef90_A0A174E479..HAD.family.hydrolase	Treatment	Sm-	3.14037	0.57478	14	13	0.000144465	0.000747083
UniRef90_A0A078RZT8..Glycosyl.hydrolase.9.family.protein	Treatment	Sm-	3.14021	0.549748	14	13	9.7261e-05	0.000656236
UniRef90_A0A3E5E1B0..Iron.containing.alcohol.dehydrogenase	Treatment	Sm-	3.14007	0.512155	14	13	5.09003e-05	0.000656236
UniRef90_A0A3E4XIX2..Beta.glucosidase	Treatment	Sm-	3.13929	0.490377	14	13	3.39344e-05	0.000656236
UniRef90_A0A174Q4N0..Natural.product..GG.Bacteroidales.family	Treatment	Sm-	3.13924	0.562565	14	13	0.000119854	0.000681401
UniRef90_A0A3E4W532..PqqD.family.protein	Treatment	Sm-	3.13893	0.55281	14	13	0.00010261	0.000656236
UniRef90_A0A078RV23..ATP.synthase.F1..epsilon.subunit	Treatment	Sm-	3.13882	0.519677	14	13	5.8478e-05	0.000656236
UniRef90_A0A3E4KW48..Mobilization.protein	Treatment	Sm-	3.13878	0.665156	14	14	0.000497948	0.00210995
UniRef90_A0A139KGZ6..Fmu..Sun..domain.protein	Treatment	Sm-	3.13869	0.51823	14	13	5.70127e-05	0.000656236
UniRef90_A0A139KFP3..Histidinol.phosphatase.and.related.hydrolases.of.the.PHP.family	Treatment	Sm-	3.13857	0.555674	14	13	0.000107582	0.000657933
UniRef90_A0A3E4IA75..Glycoside.hydrolase.family.97.protein	Treatment	Sm-	3.13829	0.527514	14	13	6.72184e-05	0.000656236
UniRef90_E1KPV6..Acetyltransferase..GNAT.family	Treatment	Sm-	3.13821	0.529826	14	13	6.9984e-05	0.000656236
UniRef90_A7V6V7..RNA.polymerase.sigma.70.factor	Treatment	Sm-	3.13798	0.484285	14	13	3.02565e-05	0.000656236
UniRef90_A0A139JZ04..Ser.Thr.phosphatase.family.protein	Treatment	Sm-	3.13769	0.488318	14	13	3.27656e-05	0.000656236
UniRef90_A0A3E4W1W6..TonB.dependent.receptor	Treatment	Sm-	3.13741	0.537068	14	13	7.93937e-05	0.000656236
UniRef90_A0A173Z2B0..Uncharacterized.protein.conserved.in.bacteria	Treatment	Sm-	3.13701	0.526878	14	13	6.6727e-05	0.000656236
UniRef90_A7UXL0..TonB.dependent.receptor.plug.domain.protein..Fragment.	Treatment	Sm-	3.13684	0.543546	14	13	8.86562e-05	0.000656236
UniRef90_A0A3E4W237..LPS.assembly.protein.LptD	Treatment	Sm-	3.13667	0.531562	14	13	7.2432e-05	0.000656236
UniRef90_A0A3E4G8V1..dTDP.4.dehydrorhamnose.reductase	Treatment	Sm-	3.13665	0.568667	14	13	0.00013285	0.000711572
UniRef90_A0A3E4W541..DUF3810.domain.containing.protein	Treatment	Sm-	3.13587	0.510579	14	13	5.00823e-05	0.000656236
UniRef90_A0A3E4XN26..Multidrug.DMT.transporter.permease	Treatment	Sm-	3.13577	0.529123	14	13	6.96313e-05	0.000656236
UniRef90_A0A139KDB1..AraC.family.transcriptional.regulator	Treatment	Sm-	3.13553	0.533414	14	13	7.50177e-05	0.000656236
UniRef90_A0A3E5ETS6..Sugar.porter.family.MFS.transporter	Treatment	Sm-	3.13546	0.538891	14	13	8.23386e-05	0.000656236
UniRef90_A0A174PC61..Gluconolactonase	Treatment	Sm-	3.1353	0.52849	14	13	6.89664e-05	0.000656236
UniRef90_A0A139KH50..Holliday.junction.ATP.dependent.DNA.helicase.RuvA	Treatment	Sm-	3.13458	0.525762	14	13	6.59088e-05	0.000656236
UniRef90_A0A174KSK1..Integral.membrane.sensor.signal.transduction.histidine.kinase	Treatment	Sm-	3.13452	0.515131	14	13	5.4602e-05	0.000656236
UniRef90_A0A3E4W984..CDP.diacylglycerol..serine.O.phosphatidyltransferase	Treatment	Sm-	3.13452	0.557718	14	13	0.000112461	0.000665696
UniRef90_A0A174FL66..Lipid.A.core.O.antigen.ligase.and.related.enzymes	Treatment	Sm-	3.13447	0.562243	14	13	0.000120865	0.000684015
UniRef90_A0A174KG46..Alpha.amylase	Treatment	Sm-	3.13445	0.538931	14	13	8.26371e-05	0.000656236
UniRef90_A0A139KH75..DUF3843.family.protein	Treatment	Sm-	3.13429	0.499228	14	13	4.07802e-05	0.000656236
UniRef90_A0A3E4W402..Type.I.pullulanase	Treatment	Sm-	3.13416	0.516727	14	13	5.62477e-05	0.000656236
UniRef90_R7EBA0..Alpha.galactosidase	Treatment	Sm-	3.13369	0.511899	14	13	5.16302e-05	0.000656236
UniRef90_A0A174KH87..Arabinogalactan.endo.beta.1.4.galactanase	Treatment	Sm-	3.1333	0.533845	14	13	7.60638e-05	0.000656236
UniRef90_A0A174SII8..1.4.dihydroxy.2.naphthoate.octaprenyltransferase	Treatment	Sm-	3.13318	0.517453	14	13	5.71486e-05	0.000656236
UniRef90_A0A3E4PJ27..DUF1349.domain.containing.protein	Treatment	Sm-	3.13311	0.539389	14	13	8.3599e-05	0.000656236
UniRef90_A0A174RA39..Glycoside.hydrolase.97	Treatment	Sm-	3.13299	0.542111	14	13	8.75275e-05	0.000656236
UniRef90_A0A139KH54..Zinc.carboxypeptidase	Treatment	Sm-	3.13288	0.540313	14	13	8.49639e-05	0.000656236
UniRef90_A0A174NZ72..Beta.galactosidase	Treatment	Sm-	3.13254	0.529343	14	13	7.05586e-05	0.000656236
UniRef90_A0A3E4GKF5..RNA.polymerase.sigma.70.factor	Treatment	Sm-	3.13254	0.561977	14	13	0.000121023	0.000684518
UniRef90_A0A174P041..1.deoxy.D.xylulose.5.phosphate.synthase	Treatment	Sm-	3.13244	0.543257	14	13	8.93572e-05	0.000656236
UniRef90_A0A396EUC6..16S.rRNA..Guanine.966..N.2...methyltransferase.RsmD	Treatment	Sm-	3.13174	0.568855	14	13	0.000135093	0.000717817
UniRef90_A0A139JRH5..RNA.polymerase.sigma.factor..sigma.70.family.RNA.polymerase.sigma.70.factor..Bacteroides.expansion.family.1	Treatment	Sm-	3.13156	0.529357	14	13	7.0777e-05	0.000656236
UniRef90_A0A139KGL9..Kinase.domain.protein	Treatment	Sm-	3.13149	0.552254	14	13	0.000103876	0.000656416
UniRef90_A0A139KHN2..ROK.family.protein	Treatment	Sm-	3.13145	0.514963	14	13	5.49336e-05	0.000656236
UniRef90_F3PSJ9..Tetratricopeptide.repeat.protein	Treatment	Sm-	3.13086	0.523891	14	13	6.44862e-05	0.000656236
UniRef90_F3PQ98..TonB.dependent.receptor.plug.domain.protein	Treatment	Sm-	3.1307	0.520182	14	13	6.04321e-05	0.000656236
UniRef90_A0A174LWG4..GHKL.domain.containing.protein	Treatment	Sm-	3.13058	0.537689	14	13	8.18362e-05	0.000656236
UniRef90_A0A3E4IHG4..Deoxyribonuclease.IV	Treatment	Sm-	3.13041	0.527746	14	13	6.90623e-05	0.000656236
UniRef90_A0A139JST5..UPF0102.protein.ERS852462_00315	Treatment	Sm-	3.12992	0.567184	14	13	0.000132308	0.000709582
UniRef90_A0A173Y358..L.fucose.transporter	Treatment	Sm-	3.12917	0.531127	14	13	7.34822e-05	0.000656236
UniRef90_R9HX70..Efflux.transporter..RND.family..MFP.subunit	Treatment	Sm-	3.12893	0.523738	14	13	6.46784e-05	0.000656236
UniRef90_A0A139KFT9..GAF.domain.containing.protein	Treatment	Sm-	3.12887	0.525115	14	13	6.62689e-05	0.000656236
UniRef90_A0A3E4IAJ4..TonB.dependent.receptor	Treatment	Sm-	3.12878	0.543689	14	13	9.09557e-05	0.000656236
UniRef90_K1G6Y5..Excisionase.family.DNA.binding.domain.containing.protein	Treatment	Sm-	3.12877	0.583341	14	13	0.00016983	0.000849851
UniRef90_A0A3E4G2B5..DUF1295.domain.containing.protein	Treatment	Sm-	3.12793	0.505559	14	13	4.67676e-05	0.000656236
UniRef90_R9HR07..Sugar..Glycoside.Pentoside.Hexuronide..transporter	Treatment	Sm-	3.12769	0.565002	14	13	0.00012868	0.000698212
UniRef90_A0A139K5J6..6.O.methylguanine.DNA.methyltransferase..DNA.binding.domain.protein	Treatment	Sm-	3.12748	0.488426	14	13	3.38644e-05	0.000656236
UniRef90_A0A174ER37..Peptidase.S41	Treatment	Sm-	3.12747	0.535071	14	13	7.89958e-05	0.000656236
UniRef90_A0A139KHR0..2.C.methyl.D.erythritol.4.phosphate.cytidylyltransferase	Treatment	Sm-	3.12686	0.538295	14	13	8.35729e-05	0.000656236
UniRef90_A0A3E4FWC8..RNA.polymerase.sigma.70.factor	Treatment	Sm-	3.12678	0.516863	14	13	5.76271e-05	0.000656236
UniRef90_A0A3E4W9R8..DUF4434.domain.containing.protein	Treatment	Sm-	3.12632	0.530541	14	13	7.33517e-05	0.000656236
UniRef90_A0A174PRM5..Cell.surface.protein	Treatment	Sm-	3.12607	0.522374	14	13	6.36798e-05	0.000656236
UniRef90_A0A374Q938..Alanine.cation.symporter.family.protein	Treatment	Sm-	3.1259	0.525857	14	13	6.7719e-05	0.000656236
UniRef90_A0A174KL70..Histidine.kinase	Treatment	Sm-	3.1258	0.538537	14	13	8.41736e-05	0.000656236
UniRef90_A0A139KHP4..RNA.polymerase.sigma.70.factor	Treatment	Sm-	3.12525	0.519553	14	13	6.07288e-05	0.000656236
UniRef90_A0A174IQE4..Conserved.virulence.factor.B	Treatment	Sm-	3.12509	0.52448	14	13	6.62673e-05	0.000656236
UniRef90_A0A078S1A3..4.alpha.glucanotransferase	Treatment	Sm-	3.12503	0.540438	14	13	8.70966e-05	0.000656236
UniRef90_F3PUG5..DNA.primase	Treatment	Sm-	3.12477	0.538031	14	13	8.37083e-05	0.000656236
UniRef90_A0A3E4W9R6..Serine.threonine.protein.phosphatase	Treatment	Sm-	3.12457	0.519667	14	13	6.09749e-05	0.000656236
UniRef90_A0A174EBU3..LysM.peptidoglycan.binding.domain.containing.protein	Treatment	Sm-	3.12448	0.531153	14	13	7.45273e-05	0.000656236
UniRef90_A0A139KH36..Isoaspartyl.dipeptidase	Treatment	Sm-	3.12411	0.554518	14	13	0.000110049	0.000662435
UniRef90_A0A173ZXP5..Integrase	Treatment	Sm-	3.12398	0.540835	14	13	8.79445e-05	0.000656236
UniRef90_E6STG0..ABC.3.protein	Treatment	Sm-	3.12397	0.521218	14	13	6.27804e-05	0.000656236
UniRef90_B0NW93..Phosphate.selective.porin.O.and.P	Treatment	Sm-	3.12369	0.563326	14	13	0.000126766	0.000693092
UniRef90_A0A173WWH1..DUF2264.domain.containing.protein	Treatment	Sm-	3.12331	0.53542	14	13	8.04335e-05	0.000656236
UniRef90_A0A3E4W9D9..Crp.Fnr.family.transcriptional.regulator	Treatment	Sm-	3.12323	0.548272	14	13	9.96816e-05	0.000656236
UniRef90_A0A078RXR8..Xyloglucanase.Xgh74A	Treatment	Sm-	3.12289	0.558024	14	13	0.000116819	0.000674578
UniRef90_E5VAP6..IgA.Peptidase.M64	Treatment	Sm-	3.12281	0.514396	14	13	5.57844e-05	0.000656236
UniRef90_A0A3E5F235..Dihydrofolate.reductase	Treatment	Sm-	3.1227	0.501053	14	13	4.36916e-05	0.000656236
UniRef90_A0A173Y202..Beta.glucuronidase	Treatment	Sm-	3.12245	0.544417	14	13	9.37583e-05	0.000656236
UniRef90_A0A1Q6IDP9..Potassium.transporter	Treatment	Sm-	3.12241	0.531679	14	13	7.56588e-05	0.000656236
UniRef90_A0A139KH21..Alpha.amylase..catalytic.domain.protein	Treatment	Sm-	3.12222	0.510343	14	13	5.19298e-05	0.000656236
UniRef90_R6LMM7..Uracil.DNA.glycosylase	Treatment	Sm-	3.12214	0.507831	14	13	4.96145e-05	0.000656236
UniRef90_A0A173WP19..GCN5.related.N.acetyltransferase	Treatment	Sm-	3.12197	0.523463	14	13	6.56981e-05	0.000656236
UniRef90_A0A174G132..Glycosyl.transferase.family.2	Treatment	Sm-	3.12184	0.496408	14	13	4.01387e-05	0.000656236
UniRef90_R9HX18..MATE.efflux.family.protein	Treatment	Sm-	3.12173	0.53728	14	13	8.33879e-05	0.000656236
UniRef90_A0A139KHX1..Beta.N.acetylhexosaminidase	Treatment	Sm-	3.12162	0.527941	14	13	7.1103e-05	0.000656236
UniRef90_A0A139KH48..HAD.hydrolase..family.IA..variant.3	Treatment	Sm-	3.12152	0.489706	14	13	3.53468e-05	0.000656236
UniRef90_E5V8H2..Spermidine.putrescine.transport.system.substrate.binding.protein	Treatment	Sm-	3.1212	0.52888	14	13	7.23561e-05	0.000656236
UniRef90_A0A174KG93..Arabinogalactan.endo.beta.1.4.galactanase	Treatment	Sm-	3.12115	0.516502	14	13	5.82175e-05	0.000656236
UniRef90_UPI000E4D4530..GLPGLI.family.protein	Treatment	Sm-	3.12103	0.541575	14	13	8.98023e-05	0.000656236
UniRef90_A0A3A9BDI6..Mobilization.protein	Treatment	Sm-	3.12092	0.514585	14	13	5.6288e-05	0.000656236
UniRef90_A0A174JY09..Glycerophosphoryl.diester.phosphodiesterase	Treatment	Sm-	3.12081	0.526757	14	13	6.98229e-05	0.000656236
UniRef90_A0A139K426..Aldose.1.epimerase	Treatment	Sm-	3.11983	0.510267	14	13	5.2228e-05	0.000656236
UniRef90_A0A173ZJC4..DNA.directed.DNA.polymerase	Treatment	Sm-	3.1195	0.536237	14	13	8.24643e-05	0.000656236
UniRef90_A0A374MTK9..Class.I.SAM.dependent.methyltransferase	Treatment	Sm-	3.11936	0.533261	14	13	7.84304e-05	0.000656236
UniRef90_A0A174G8Z5..Anaerobic.C4.dicarboxylate.transporter	Treatment	Sm-	3.11931	0.576951	14	13	0.000158396	0.000801601
UniRef90_A0A3E4GGF9..Porin.family.protein	Treatment	Sm-	3.11931	0.566824	14	13	0.000135571	0.000719211
UniRef90_A0A3A5WZX3..Hybrid.sensor.histidine.kinase.response.regulator	Treatment	Sm-	3.11884	0.536226	14	13	8.26072e-05	0.000656236
UniRef90_A0A139KIP3..ATP.cob.I.alamin.adenosyltransferase	Treatment	Sm-	3.11865	0.556354	14	13	0.000115125	0.000669383
UniRef90_A0A139K5J8..RagB.SusD.family.nutrient.uptake.outer.membrane.protein	Treatment	Sm-	3.11862	0.54115	14	13	8.97909e-05	0.000656236
UniRef90_A0A3E4FY31..Carboxypeptidase.like.regulatory.domain.containing.protein	Treatment	Sm-	3.11828	0.540719	14	13	8.92359e-05	0.000656236
UniRef90_A0A139KH74..Glycosyl.hydrolase.9	Treatment	Sm-	3.11827	0.54567	14	13	9.68827e-05	0.000656236
UniRef90_A0A3E4G564..DUF4974.domain.containing.protein	Treatment	Sm-	3.11821	0.525097	14	13	6.83523e-05	0.000656236
UniRef90_A0A3E4FT04..ATP.binding.protein	Treatment	Sm-	3.11819	0.535962	14	13	8.23952e-05	0.000656236
UniRef90_A0A174QZC3..Pseudouridine.synthase	Treatment	Sm-	3.11816	0.555778	14	13	0.000114227	0.000668038
UniRef90_A0A174JIB9..LysR.family.transcriptional.regulator	Treatment	Sm-	3.11813	0.536636	14	13	8.33538e-05	0.000656236
UniRef90_A0A174SAV3..Glycoside.hydrolase	Treatment	Sm-	3.11773	0.523284	14	13	6.63136e-05	0.000656236
UniRef90_A0A174SAA7..Transposase.mutator.type	Treatment	Sm-	3.11731	0.510177	14	13	5.25359e-05	0.000656236
UniRef90_A0A139K8E1..3.4.dihydroxy.2.butanone.4.phosphate.synthase	Treatment	Sm-	3.11731	0.557796	14	13	0.000118261	0.000676194
UniRef90_A7V669..Oxidoreductase..NAD.binding.domain.protein	Treatment	Sm-	3.11726	0.560294	14	13	0.00012307	0.000689613
UniRef90_A0A174TYD7..Organic.solvent.tolerance.protein.OstA	Treatment	Sm-	3.11651	0.543784	14	13	9.43857e-05	0.000656236
UniRef90_A0A078SNQ0..NADH.quinone.oxidoreductase.subunit.K	Treatment	Sm-	3.11644	0.550774	14	13	0.000105883	0.000656839
UniRef90_R9HZD1..1.deoxy.D.xylulose.5.phosphate.synthase	Treatment	Sm-	3.11637	0.549724	14	13	0.000104108	0.000656416
UniRef90_A0A174GL91..FAA.hydrolase.family.protein	Treatment	Sm-	3.11622	0.534985	14	13	8.15081e-05	0.000656236
UniRef90_E5V9Z1..Tetratricopeptide	Treatment	Sm-	3.11617	0.522208	14	13	6.53724e-05	0.000656236
UniRef90_A0A139K8K6..Aspartokinase	Treatment	Sm-	3.11617	0.532176	14	13	7.77091e-05	0.000656236
UniRef90_A0A3E5E364..RagB.SusD.family.nutrient.uptake.outer.membrane.protein	Treatment	Sm-	3.11592	0.525936	14	13	6.98281e-05	0.000656236
UniRef90_E6SV77..Glycosyl.transferase.group.1	Treatment	Sm-	3.11587	0.56066	14	13	0.000124274	0.000689645
UniRef90_A0A3E4G8F8..Energy.transducer.TonB	Treatment	Sm-	3.11576	0.518347	14	13	6.11315e-05	0.000656236
UniRef90_F3PS46..Pyridoxal.kinase	Treatment	Sm-	3.11547	0.516678	14	13	5.93917e-05	0.000656236
UniRef90_A0A374N0D7..DUF4595.domain.containing.protein	Treatment	Sm-	3.11537	0.499207	14	13	4.31461e-05	0.000656236
UniRef90_A0A174KPE9..Restriction.endonuclease	Treatment	Sm-	3.11506	0.514406	14	13	5.70917e-05	0.000656236
UniRef90_A0A173WIK0..Glycosyl.hydrolase.family.20	Treatment	Sm-	3.11466	0.520304	14	13	6.34966e-05	0.000656236
UniRef90_A0A3E4QWY0..Hemolysin.III.family.protein	Treatment	Sm-	3.11456	0.508305	14	13	5.11903e-05	0.000656236
UniRef90_F3PPB3..Endoribonuclease.YbeY	Treatment	Sm-	3.11427	0.569176	14	13	0.000142629	0.00074016
UniRef90_A0A174EDQ2..Glycoside.hydrolase	Treatment	Sm-	3.11416	0.545771	14	13	9.8202e-05	0.000656236
UniRef90_A0A3E4W975..DMT.family.transporter	Treatment	Sm-	3.11413	0.572332	14	13	0.000149794	0.000768571
UniRef90_A0A3E4W2B6..Sensor.histidine.kinase	Treatment	Sm-	3.11388	0.511938	14	13	5.47992e-05	0.000656236
UniRef90_A0A1Y3V0A6..Integrase..Fragment.	Treatment	Sm-	3.11353	0.508725	14	13	5.17436e-05	0.000656236
UniRef90_A7V0R8..SusD.family.protein	Treatment	Sm-	3.11344	0.529939	14	13	7.53835e-05	0.000656236
UniRef90_A0A174LVQ4..Beta.N.acetylhexosaminidase	Treatment	Sm-	3.11332	0.54084	14	13	9.07093e-05	0.000656236
UniRef90_A0A139K061..Methyltransferase.domain.protein	Treatment	Sm-	3.11329	0.516852	14	13	5.99626e-05	0.000656236
UniRef90_A0A174UG17..tRNA.dimethylallyltransferase	Treatment	Sm-	3.11283	0.511525	14	13	5.45599e-05	0.000656236
UniRef90_A0A3E5E9Y6..DUF4980.domain.containing.protein	Treatment	Sm-	3.11278	0.527155	14	13	7.19849e-05	0.000656236
UniRef90_A0A174D878..Fic.family.protein	Treatment	Sm-	3.11273	0.518708	14	13	6.20793e-05	0.000656236
UniRef90_A0A374MPU9..ClC.family.H....Cl....exchange.transporter	Treatment	Sm-	3.11268	0.514424	14	13	5.75145e-05	0.000656236
UniRef90_A0A173WZS4..Phosphatidylinositol.phosphodiesterase	Treatment	Sm-	3.11237	0.527185	14	13	7.2109e-05	0.000656236
UniRef90_A0A396AY00..TonB.dependent.receptor	Treatment	Sm-	3.11218	0.536864	14	13	8.51373e-05	0.000656236
UniRef90_E1KPV7..Divergent.AAA.domain.protein	Treatment	Sm-	3.11111	0.545356	14	13	9.83932e-05	0.000656236
UniRef90_A0A139K1C2..Family.2.glycosyl.transferase	Treatment	Sm-	3.11076	0.541605	14	13	9.25596e-05	0.000656236
UniRef90_U2DZG9..Transcriptional.regulator..AraC.family	Treatment	Sm-	3.11073	0.538303	14	13	8.75922e-05	0.000656236
UniRef90_A0A174S4W9..Predicted.beta.xylosidase	Treatment	Sm-	3.11051	0.534663	14	13	8.2423e-05	0.000656236
UniRef90_I9A5T2..SusC.RagA.family.TonB.linked.outer.membrane.protein	Treatment	Sm-	3.11026	0.529879	14	13	7.60095e-05	0.000656236
UniRef90_A0A3E4W433..Arabinogalactan.endo.1.4.beta.galactosidase	Treatment	Sm-	3.10988	0.546154	14	13	0.000100049	0.000656236
UniRef90_A0A174MDL2..Beta.galactosidase	Treatment	Sm-	3.10985	0.532171	14	13	7.91518e-05	0.000656236
UniRef90_A0A3E4WCJ1..AraC.family.transcriptional.regulator	Treatment	Sm-	3.10964	0.513262	14	13	5.68373e-05	0.000656236
UniRef90_A0A139JRE9..DNA.binding.response.regulator	Treatment	Sm-	3.10958	0.53315	14	13	8.0548e-05	0.000656236
UniRef90_A0A174B4N2..Transcriptional.regulator	Treatment	Sm-	3.10932	0.537079	14	13	8.61596e-05	0.000656236
UniRef90_A0A3E4I385..Helicase	Treatment	Sm-	3.10928	0.541448	14	13	9.27141e-05	0.000656236
UniRef90_A0A174M663..Cysteine.synthase	Treatment	Sm-	3.1092	0.520648	14	13	6.49205e-05	0.000656236
UniRef90_A0A174IL58..Glycosyl.transferase.family.2	Treatment	Sm-	3.10914	0.539558	14	13	8.98713e-05	0.000656236
UniRef90_A0A173X1E8..UDP.N.acetylmuramate..L.alanine.ligase	Treatment	Sm-	3.10881	0.566895	14	13	0.000139818	0.000732033
UniRef90_A0A139KF48..Glycosyl.hydrolase.family.3.protein	Treatment	Sm-	3.10864	0.538875	14	13	8.8976e-05	0.000656236
UniRef90_A0A3E5E1W2..DUF4270.domain.containing.protein	Treatment	Sm-	3.10864	0.541868	14	13	9.35389e-05	0.000656236
UniRef90_A0A3E4W1H7..Flavodoxin	Treatment	Sm-	3.10862	0.50184	14	13	4.625e-05	0.000656236
UniRef90_A0A173Z2B8..Peptidase.S41	Treatment	Sm-	3.10856	0.544811	14	13	9.82361e-05	0.000656236
UniRef90_A0A174TQS3..Peptidylprolyl.isomerase	Treatment	Sm-	3.1085	0.541654	14	13	9.32428e-05	0.000656236
UniRef90_E5VFU4..DNA.helicase	Treatment	Sm-	3.10846	0.518957	14	13	6.31462e-05	0.000656236
UniRef90_A0A1Y3V759..Bile.acid.transporter	Treatment	Sm-	3.10833	0.541863	14	13	9.36167e-05	0.000656236
UniRef90_A0A3E4G2E2..HD.domain.containing.protein	Treatment	Sm-	3.10798	0.510318	14	13	5.41551e-05	0.000656236
UniRef90_A0A174VQX8..DUF5040.domain.containing.protein	Treatment	Sm-	3.10797	0.545216	14	13	9.90633e-05	0.000656236
UniRef90_A0A139KH47..Glycoside.hydrolase.97	Treatment	Sm-	3.10796	0.532907	14	13	8.05975e-05	0.000656236
UniRef90_F3PRV5..Hydrolase..P.loop.family	Treatment	Sm-	3.1076	0.569093	14	13	0.00014516	0.00074902
UniRef90_A0A139KFW9..MATE.efflux.family.protein	Treatment	Sm-	3.10759	0.541202	14	13	9.27911e-05	0.000656236
UniRef90_A0A139K5D4..Maf.like.protein.ERS852462_01293	Treatment	Sm-	3.10706	0.514947	14	13	5.90351e-05	0.000656236
UniRef90_R9HXG2..BASS.family.bile.acid.Na..symporter	Treatment	Sm-	3.10703	0.522814	14	13	6.78752e-05	0.000656236
UniRef90_A0A174GI90..Alpha.glycosidase	Treatment	Sm-	3.10693	0.530541	14	13	7.76325e-05	0.000656236
UniRef90_A0A139KG07..Multifunctional.fusion.protein	Treatment	Sm-	3.10681	0.536534	14	13	8.5997e-05	0.000656236
UniRef90_A0A3E4VZW4..Rhamnulose.1.phosphate.aldolase	Treatment	Sm-	3.10668	0.538601	14	13	8.90746e-05	0.000656236
UniRef90_A0A396EVQ5..Endolytic.murein.transglycosylase	Treatment	Sm-	3.10604	0.517789	14	13	6.22955e-05	0.000656236
UniRef90_A0A174UMJ2..DUF3667.domain.containing.protein	Treatment	Sm-	3.10557	0.545687	14	13	0.000100528	0.000656236
UniRef90_A0A139K410..ATPase.histidine.kinase.DNA.gyrase.B.HSP90.domain.protein	Treatment	Sm-	3.10541	0.540524	14	13	9.23285e-05	0.000656236
UniRef90_A0A139KHD8..Sigma.factor.regulatory.protein..FecR.PupR.family	Treatment	Sm-	3.10532	0.545879	14	13	0.000100919	0.000656236
UniRef90_A0A3E4XHD4..HlyD.family.secretion.protein	Treatment	Sm-	3.10503	0.54657	14	13	0.000102158	0.000656236
UniRef90_A0A139KEZ9..SusC.RagA.family.TonB.linked.outer.membrane.protein	Treatment	Sm-	3.10502	0.539154	14	13	9.03406e-05	0.000656236
UniRef90_A0A139KF38..CAAX.amino.terminal.protease.family.protein	Treatment	Sm-	3.10458	0.531629	14	13	7.96406e-05	0.000656236
UniRef90_R9I437..Release.factor.glutamine.methyltransferase	Treatment	Sm-	3.10444	0.542785	14	13	9.61378e-05	0.000656236
UniRef90_A0A174EA21..Alpha.galactosidase	Treatment	Sm-	3.10427	0.549131	14	13	0.000106761	0.00065705
UniRef90_A0A285RDT0..5.methyltetrahydrofolate..homocysteine.methyltransferase	Treatment	Sm-	3.10364	0.57058	14	13	0.000150198	0.000770246
UniRef90_A0A174QN89..DNA.binding.protein	Treatment	Sm-	3.1032	0.55781	14	13	0.000123155	0.000689613
UniRef90_A0A139K1Z5..Hydrolase	Treatment	Sm-	3.10295	0.509644	14	13	5.43052e-05	0.000656236
UniRef90_A0A3E4W218..NUDIX.hydrolase	Treatment	Sm-	3.10276	0.575584	14	13	0.00016253	0.000818476
UniRef90_A0A396FAM7..O.GlcNAcase	Treatment	Sm-	3.10275	0.503312	14	13	4.83786e-05	0.000656236
UniRef90_A0A3E4FXF9..DNA.binding.protein	Treatment	Sm-	3.10272	0.537354	14	13	8.82405e-05	0.000656236
UniRef90_A0A3E4W6Q4..DUF4348.domain.containing.protein	Treatment	Sm-	3.10269	0.558424	14	13	0.000124545	0.000690106
UniRef90_A0A3E4I1F2..N.acetylmuramoyl.L.alanine.amidase	Treatment	Sm-	3.10258	0.526392	14	13	7.31997e-05	0.000656236
UniRef90_A0A174B2J9..Uncharacterized.membrane.protein	Treatment	Sm-	3.10185	0.542397	14	13	9.62427e-05	0.000656236
UniRef90_A0A016H3R8..Divergent.AAA.domain.protein	Treatment	Sm-	3.10165	0.544768	14	13	0.000100148	0.000656236
UniRef90_A0A174MIL9..Glycosyltransferase	Treatment	Sm-	3.10154	0.521807	14	13	6.77778e-05	0.000656236
UniRef90_A7VAL1..TonB.dependent.receptor.plug.domain.protein	Treatment	Sm-	3.10137	0.520993	14	13	6.68463e-05	0.000656236
UniRef90_A0A174GF23..Predicted.transcriptional.regulators	Treatment	Sm-	3.10123	0.574281	14	13	0.000160034	0.000807437
UniRef90_A0A173WJK3..Isoprenyl.transferase	Treatment	Sm-	3.10061	0.521019	14	13	6.70281e-05	0.000656236
UniRef90_A0A396B695..Glycoside.hydrolase.family.127.protein	Treatment	Sm-	3.10019	0.519429	14	13	6.52541e-05	0.000656236
UniRef90_A0A174JVZ7..Acetylhydrolase	Treatment	Sm-	3.09982	0.528468	14	13	7.64937e-05	0.000656236
UniRef90_R9HZA5..TIGR01212.family.radical.SAM.protein	Treatment	Sm-	3.09977	0.532498	14	13	8.19777e-05	0.000656236
UniRef90_A0A174RYW9..6.phosphogluconolactonase	Treatment	Sm-	3.09905	0.517982	14	13	6.38188e-05	0.000656236
UniRef90_A0A3E4Q7D2..MarR.family.transcriptional.regulator	Treatment	Sm-	3.09876	0.56284	14	13	0.000135042	0.000717817
UniRef90_A0A174SBN7..Beta.glucosidase	Treatment	Sm-	3.09798	0.517128	14	13	6.30577e-05	0.000656236
UniRef90_A0A3E4KVM4..Site.specific.integrase	Treatment	Sm-	3.09793	0.675728	14	14	0.000627444	0.00252594
UniRef90_A0A3E5BNB1..Peptidase.domain.containing.ABC.transporter	Treatment	Sm-	3.09775	0.531731	14	13	8.1393e-05	0.000656236
UniRef90_A0A3E4W9R5..DUF4434.domain.containing.protein	Treatment	Sm-	3.09769	0.512275	14	13	5.78573e-05	0.000656236
UniRef90_A0A139KHP1..Metallophosphatase	Treatment	Sm-	3.09756	0.528936	14	13	7.76274e-05	0.000656236
UniRef90_A0A139K8L7..TonB.dependent.receptor.plug.domain.protein	Treatment	Sm-	3.09692	0.543245	14	13	9.90082e-05	0.000656236
UniRef90_A0A174UBJ7..tRNA.pseudouridine.synthase.A	Treatment	Sm-	3.09678	0.550845	14	13	0.000112174	0.000665696
UniRef90_A0A139KG26..Phosphate.ABC.transporter.substrate.binding.protein	Treatment	Sm-	3.09673	0.5336	14	13	8.42739e-05	0.000656236
UniRef90_A0A139K898..DNA.repair.protein.RadC	Treatment	Sm-	3.09656	0.546189	14	13	0.000104037	0.000656416
UniRef90_A0A139K876..Outer.membrane.protein	Treatment	Sm-	3.09634	0.516251	14	13	6.23827e-05	0.000656236
UniRef90_A0A3E4VXL5..Methionyl.tRNA.formyltransferase	Treatment	Sm-	3.09557	0.507067	14	13	5.29695e-05	0.000656236
UniRef90_A0A139K2T6..Bacterial.nucleoid.protein.Hbs	Treatment	Sm-	3.09556	0.534112	14	13	8.53022e-05	0.000656236
UniRef90_A0A3E4PL89..Sensor.histidine.kinase	Treatment	Sm-	3.09547	0.518467	14	13	6.50573e-05	0.000656236
UniRef90_A0A374Q8T2..Transglutaminase.domain.containing.protein	Treatment	Sm-	3.09546	0.515785	14	13	6.20303e-05	0.000656236
UniRef90_A0A3E5E8C6..Carboxylesterase.lipase.family.protein	Treatment	Sm-	3.09513	0.554887	14	13	0.000120289	0.000682683
UniRef90_A0A3E5E8P3..GLPGLI.family.protein	Treatment	Sm-	3.09477	0.51502	14	13	6.13123e-05	0.000656236
UniRef90_A0A3E4RQH5..DNA.binding.protein	Treatment	Sm-	3.09477	0.590151	14	13	0.000206407	0.00100933
UniRef90_A0A139K8H3..RagB.SusD.domain.protein	Treatment	Sm-	3.09473	0.552257	14	13	0.000115442	0.000669619
UniRef90_A0A139K337..DNA.binding.protein	Treatment	Sm-	3.09465	0.565244	14	13	0.000141862	0.00073733
UniRef90_A0A139KHZ2..ATPase.histidine.kinase.DNA.gyrase.B.HSP90.domain.protein	Treatment	Sm-	3.09454	0.526794	14	13	7.54772e-05	0.000656236
UniRef90_A0A3E4IGA7..DUF4369.domain.containing.protein	Treatment	Sm-	3.09451	0.530166	14	13	7.99973e-05	0.000656236
UniRef90_A0A174U509..Major.facilitator.superfamily.MFS_1	Treatment	Sm-	3.0945	0.544152	14	13	0.000101212	0.000656236
UniRef90_A0A139KET8..Cof.like.hydrolase	Treatment	Sm-	3.09442	0.501495	14	13	4.79602e-05	0.000656236
UniRef90_A0A139KGQ5..Alpha.L.arabinofuranosidase	Treatment	Sm-	3.09408	0.528367	14	13	7.76608e-05	0.000656236
UniRef90_A0A174UNW4..Crp.Fnr.family.transcriptional.regulator	Treatment	Sm-	3.09378	0.520682	14	13	6.79927e-05	0.000656236
UniRef90_A0A285RDP6..MFS.transporter..YQGE.family..putative.transporter	Treatment	Sm-	3.09367	0.55298	14	13	0.000117151	0.000674891
UniRef90_A7V7I6..Radical.SAM.domain.protein	Treatment	Sm-	3.09333	0.525039	14	13	7.34761e-05	0.000656236
UniRef90_A0A174RTX2..Integral.membrane.sensor.hybrid.histidine.kinase	Treatment	Sm-	3.09333	0.538996	14	13	9.32233e-05	0.000656236
UniRef90_A0A3E4WA06..TonB.dependent.receptor	Treatment	Sm-	3.09312	0.555816	14	13	0.000122797	0.000689193
UniRef90_A0A396EWL3..Glycosidase	Treatment	Sm-	3.09309	0.528859	14	13	7.85486e-05	0.000656236
UniRef90_F3PWR1..DNA.repair.protein.RecO	Treatment	Sm-	3.09303	0.527257	14	13	7.64241e-05	0.000656236
UniRef90_A0A3E4VXJ3..DUF2027.domain.containing.protein	Treatment	Sm-	3.09271	0.487083	14	13	3.66733e-05	0.000656236
UniRef90_E2NLN0..Fic.family.protein	Treatment	Sm-	3.09232	0.499995	14	13	4.69351e-05	0.000656236
UniRef90_A0A3E5DVB5..MATE.family.efflux.transporter	Treatment	Sm-	3.09168	0.532153	14	13	8.3453e-05	0.000656236
UniRef90_A0A139JVC0..2.amino.4.hydroxy.6.hydroxymethyldihydropteridine.diphosphokinase	Treatment	Sm-	3.09166	0.556148	14	13	0.000123966	0.000689645
UniRef90_A0A139K8P6..5.apos..nucleotidase.protein	Treatment	Sm-	3.09157	0.532527	14	13	8.40115e-05	0.000656236
UniRef90_A0A139JX54..Creatinase	Treatment	Sm-	3.09139	0.55946	14	13	0.000130766	0.000705305
UniRef90_E5VDQ4..ABC.transporter.permease	Treatment	Sm-	3.09136	0.481106	14	13	3.27653e-05	0.000656236
UniRef90_A0A139KHF8..Energy.transducer.TonB	Treatment	Sm-	3.09119	0.539749	14	13	9.49915e-05	0.000656236
UniRef90_A0A3E4RTV2..6.bladed.beta.propeller	Treatment	Sm-	3.09089	0.521258	14	13	6.92757e-05	0.000656236
UniRef90_A0A139KH12..Polyprenyl.synthetase	Treatment	Sm-	3.09047	0.49497	14	13	4.2944e-05	0.000656236
UniRef90_A0A139KH00..Beta.galactosidase	Treatment	Sm-	3.09019	0.519617	14	13	6.7443e-05	0.000656236
UniRef90_A0A3E4VYH1..DUF4974.domain.containing.protein	Treatment	Sm-	3.09011	0.563712	14	13	0.000140314	0.000732777
UniRef90_A0A139KG38..ABC.transporter..ATP.binding.protein	Treatment	Sm-	3.09009	0.551369	14	13	0.000115329	0.000669619
UniRef90_A0A3E4KR33..Alpha.galactosidase	Treatment	Sm-	3.08997	0.529315	14	13	7.9897e-05	0.000656236
UniRef90_A0A173ZWU3..Two.component.hybrid.sensor.kinase.response.regulator	Treatment	Sm-	3.0898	0.528944	14	13	7.94298e-05	0.000656236
UniRef90_A0A174IFR5..Alpha.beta.fold.hydrolase	Treatment	Sm-	3.08975	0.536871	14	13	9.09021e-05	0.000656236
UniRef90_A0A139KH83..SusD.family.protein	Treatment	Sm-	3.08969	0.527422	14	13	7.73981e-05	0.000656236
UniRef90_A0A1I4SIE8..DNA.binding.protein	Treatment	Sm-	3.08912	0.503456	14	13	5.05358e-05	0.000656236
UniRef90_A0A396CP24..RagB.SusD.family.nutrient.uptake.outer.membrane.protein	Treatment	Sm-	3.08888	0.550368	14	13	0.000113872	0.000668038
UniRef90_A0A174EKK0..Metallophosphoesterase	Treatment	Sm-	3.08878	0.521749	14	13	7.03141e-05	0.000656236
UniRef90_E5VEZ9..VirE.domain.containing.protein	Treatment	Sm-	3.0881	0.528492	14	13	7.92088e-05	0.000656236
UniRef90_A0A174E931..4Fe.4S.dicluster.domain.containing.protein	Treatment	Sm-	3.0873	0.530502	14	13	8.21814e-05	0.000656236
UniRef90_A0A374N3N9..Glycosyl.hydrolase.family.5	Treatment	Sm-	3.08719	0.529381	14	13	8.06443e-05	0.000656236
UniRef90_A0A174L4Y1..L.threonine.aldolase	Treatment	Sm-	3.08688	0.522465	14	13	7.16013e-05	0.000656236
UniRef90_A0A374MNE3..Mechanosensitive.ion.channel.family.protein	Treatment	Sm-	3.08636	0.5438	14	13	0.000103033	0.000656236
UniRef90_A0A174QFT2..Polysaccharide.biosynthesis.protein	Treatment	Sm-	3.08628	0.522701	14	13	7.20264e-05	0.000656236
UniRef90_R9I1P8..Zinc.protease	Treatment	Sm-	3.08615	0.527831	14	13	7.87638e-05	0.000656236
UniRef90_A0A3E4G826..RagB.SusD.family.nutrient.uptake.outer.membrane.protein	Treatment	Sm-	3.08566	0.513944	14	13	6.17974e-05	0.000656236
UniRef90_A0A3E4VZP7..Transcriptional.regulator	Treatment	Sm-	3.08518	0.526504	14	13	7.72013e-05	0.000656236
UniRef90_A0A173ZUU0..Major.fimbrial.subunit.protein..FimA.	Treatment	Sm-	3.08483	0.559497	14	13	0.00013332	0.000713707
UniRef90_A0A174K9S8..DUF340.domain.containing.protein	Treatment	Sm-	3.08479	0.531475	14	13	8.41787e-05	0.000656236
UniRef90_A0A139K895..Peptidyl.prolyl.cis.trans.isomerase	Treatment	Sm-	3.08468	0.570407	14	13	0.000158059	0.000800705
UniRef90_A0A3E4W9L6..AI.2E.family.transporter	Treatment	Sm-	3.08456	0.495655	14	13	4.42908e-05	0.000656236
UniRef90_A0A3E5F5R8..Molecular.chaperone.DjlA	Treatment	Sm-	3.08441	0.542677	14	13	0.000101714	0.000656236
UniRef90_A0A174QF07..TonB.dependent.receptor	Treatment	Sm-	3.08428	0.52931	14	13	8.12391e-05	0.000656236
UniRef90_E5V870..TonB.dependent.Receptor.Plug.domain.containing.protein	Treatment	Sm-	3.08403	0.519967	14	13	6.91118e-05	0.000656236
UniRef90_A0A3E4G4T3..NlpC.P60.family.protein	Treatment	Sm-	3.084	0.52673	14	13	7.77735e-05	0.000656236
UniRef90_A0A174RA06..Glycoside.hydrolase	Treatment	Sm-	3.0831	0.520325	14	13	6.97401e-05	0.000656236
UniRef90_A0A173YRP6..AAA.ATPase	Treatment	Sm-	3.08211	0.517426	14	13	6.64549e-05	0.000656236
UniRef90_A0A3E4RQU0..CHAT.domain.containing.protein	Treatment	Sm-	3.08192	0.547299	14	13	0.000110532	0.000663341
UniRef90_E6SVL0..50S.ribosomal.protein.L27	Treatment	Sm-	3.08155	0.647794	14	14	0.000466523	0.00201001
UniRef90_E5VES9..Sec.independent.protein.translocase.protein.TatC	Treatment	Sm-	3.08106	0.51656	14	13	6.56457e-05	0.000656236
UniRef90_E5VB13..Tetratricopeptide	Treatment	Sm-	3.08096	0.4926	14	13	4.22589e-05	0.000656236
UniRef90_E6SW20..Ribosome.maturation.factor.RimP	Treatment	Sm-	3.08024	0.544452	14	13	0.000106012	0.000656839
UniRef90_A0A120A0F8..GNAT.family.N.acetyltransferase	Treatment	Sm-	3.07984	0.561859	14	13	0.00014036	0.000732777
UniRef90_A7V6D5..TonB.linked.outer.membrane.protein..SusC.RagA.family	Treatment	Sm-	3.07965	0.517329	14	13	6.68287e-05	0.000656236
UniRef90_A0A139KHP0..SusC.RagA.family.TonB.linked.outer.membrane.protein	Treatment	Sm-	3.07939	0.542906	14	13	0.000103601	0.000656416
UniRef90_A0A374Q059..ABC.transporter.permease	Treatment	Sm-	3.07934	0.556248	14	13	0.000128637	0.000698212
UniRef90_A0A3E5DZ20..Acetylxylan.esterase	Treatment	Sm-	3.07876	0.531532	14	13	8.57668e-05	0.000656236
UniRef90_A0A173YVJ7..Outer.membrane.receptor.for.Fe3..dicitrate	Treatment	Sm-	3.07862	0.529518	14	13	8.29005e-05	0.000656236
UniRef90_A0A3E4W9Q3..Pyridoxal.phosphate.dependent.aminotransferase	Treatment	Sm-	3.07855	0.508947	14	13	5.76862e-05	0.000656236
UniRef90_A0A174TPW6..D.mannonate.oxidoreductase	Treatment	Sm-	3.07837	0.556313	14	13	0.000129132	0.000699525
UniRef90_A0A173Y1H5..Cephalosporin.C.deacetylase	Treatment	Sm-	3.07791	0.523754	14	13	7.52022e-05	0.000656236
UniRef90_A0A3E4W363..Transcriptional.regulator.MraZ	Treatment	Sm-	3.07764	0.50927	14	13	5.81831e-05	0.000656236
UniRef90_A0A139K8Q9..WD40.like.protein	Treatment	Sm-	3.07751	0.507331	14	13	5.61898e-05	0.000656236
UniRef90_A0A374N3S5..Hybrid.sensor.histidine.kinase.response.regulator	Treatment	Sm-	3.07744	0.517555	14	13	6.75406e-05	0.000656236
UniRef90_A0A3E4VXM6..Alpha.mannosidase	Treatment	Sm-	3.07685	0.500886	14	13	5.00041e-05	0.000656236
UniRef90_A0A139K8D8..DNA.polymerase.III.subunit.gamma.tau	Treatment	Sm-	3.07681	0.558689	14	13	0.000134693	0.000717817
UniRef90_A0A139KJ34..DUF3316.domain.containing.protein	Treatment	Sm-	3.0767	0.530847	14	13	8.52858e-05	0.000656236
UniRef90_A0A174AMU5..Regulatory.protein.TetR	Treatment	Sm-	3.07641	0.558086	14	13	0.000133567	0.000714646
UniRef90_A0A174MEP5..GtrA.family.protein	Treatment	Sm-	3.07606	0.52237	14	13	7.38136e-05	0.000656236
UniRef90_A0A139KHN0..SusD.family.protein	Treatment	Sm-	3.07599	0.526939	14	13	7.9924e-05	0.000656236
UniRef90_A0A139JRS5..Histidine.kinase	Treatment	Sm-	3.07597	0.508523	14	13	5.76882e-05	0.000656236
UniRef90_A0A139JRT5..Glycoside.hydrolase.family.92.protein	Treatment	Sm-	3.07579	0.517785	14	13	6.81503e-05	0.000656236
UniRef90_A0A174C7J3..Phosphatidylglycerol.lysyltransferase	Treatment	Sm-	3.07544	0.509291	14	13	5.85914e-05	0.000656236
UniRef90_A0A3E4GKM0..DUF2721.domain.containing.protein	Treatment	Sm-	3.0754	0.553157	14	13	0.000123836	0.000689645
UniRef90_T1WEX9..Beta.glucosidase	Treatment	Sm-	3.07513	0.536627	14	13	9.44882e-05	0.000656236
UniRef90_A0A174Q164..Histidine.kinase	Treatment	Sm-	3.07508	0.5443	14	13	0.000107346	0.000657933
UniRef90_A0A3E4HWF6..PcfK.like.protein	Treatment	Sm-	3.07502	0.538876	14	13	9.8143e-05	0.000656236
UniRef90_A0A3E4QZJ7..Alanine.cation.symporter.family.protein	Treatment	Sm-	3.07497	0.528169	14	13	8.18809e-05	0.000656236
UniRef90_A0A174Q8B9..GNAT.family.acetyltransferase	Treatment	Sm-	3.07488	0.54855	14	13	0.000115134	0.000669383
UniRef90_A0A173XHZ9..Lipid.A.3.O.deacylase..PagL.	Treatment	Sm-	3.07487	0.544416	14	13	0.000107618	0.000657933
UniRef90_A0A396CP22..TonB.dependent.receptor	Treatment	Sm-	3.0746	0.532852	14	13	8.87941e-05	0.000656236
UniRef90_A0A174NAI3..DUF.based.on.B..Theta.Gene.description	Treatment	Sm-	3.07415	0.536667	14	13	9.4821e-05	0.000656236
UniRef90_A0A3E5DVR6..DMT.family.transporter	Treatment	Sm-	3.07378	0.526823	14	13	8.02859e-05	0.000656236
UniRef90_A0A139KHL6..Alpha.glucosidase	Treatment	Sm-	3.07354	0.525471	14	13	7.84869e-05	0.000656236
UniRef90_A0A3E4FX08..MBOAT.family.protein	Treatment	Sm-	3.07316	0.558284	14	13	0.000135244	0.000718235
UniRef90_A7V8H6..Cellobiose.2.epimerase	Treatment	Sm-	3.07312	0.541638	14	13	0.000103323	0.000656236
UniRef90_A0A1Q6HZY4..Phosphohydrolase	Treatment	Sm-	3.07312	0.534921	14	13	9.23553e-05	0.000656236
UniRef90_A0A3E4GKX5..DUF4434.domain.containing.protein	Treatment	Sm-	3.07299	0.505862	14	13	5.54514e-05	0.000656236
UniRef90_A0A139KHD6..Alpha.galactosidase	Treatment	Sm-	3.0729	0.559087	14	13	0.00013707	0.000723708
UniRef90_A0A374MXV9..Winged.helix.DNA.binding.domain.containing.protein	Treatment	Sm-	3.07289	0.498947	14	13	4.88115e-05	0.000656236
UniRef90_A0A139K8F9..Modulator.protein	Treatment	Sm-	3.07286	0.535626	14	13	9.3529e-05	0.000656236
UniRef90_A0A3E4GK93..MmcQ.YjbR.family.DNA.binding.protein	Treatment	Sm-	3.07181	0.50123	14	13	5.10975e-05	0.000656236
UniRef90_A0A174U964..Metallophosphoesterase	Treatment	Sm-	3.07162	0.537824	14	13	9.73972e-05	0.000656236
UniRef90_A0A078S954..Tetratricopeptide.repeat.family.protein	Treatment	Sm-	3.07124	0.554229	14	13	0.000127502	0.000695052
UniRef90_A0A374Q405..RagB.SusD.family.nutrient.uptake.outer.membrane.protein	Treatment	Sm-	3.07106	0.531296	14	13	8.73804e-05	0.000656236
UniRef90_A0A174AI63..Tyrosine.recombinase.XerC	Treatment	Sm-	3.07087	0.537345	14	13	9.68331e-05	0.000656236
UniRef90_A0A139KJH8..CDP.glycerol.poly.Glycerophosphate..glycerophosphotransferase	Treatment	Sm-	3.07086	0.535575	14	13	9.40011e-05	0.000656236
UniRef90_A0A173WP55..Deoxyguanosinetriphosphate.triphosphohydrolase	Treatment	Sm-	3.07083	0.50677	14	13	5.6748e-05	0.000656236
UniRef90_A7V832..Biotin...acetyl.CoA.carboxylase..ligase	Treatment	Sm-	3.07009	0.522096	14	13	7.4774e-05	0.000656236
UniRef90_A0A173Z3L9..Histidine.kinase	Treatment	Sm-	3.06959	0.530081	14	13	8.59611e-05	0.000656236
UniRef90_A0A174LIL4..Porin.family.protein	Treatment	Sm-	3.06959	0.512509	14	13	6.31936e-05	0.000656236
UniRef90_A0A3E4R793..HAD.family.phosphatase	Treatment	Sm-	3.06954	0.535073	14	13	9.35715e-05	0.000656236
UniRef90_A0A174DDI4..HEPN.domain	Treatment	Sm-	3.06918	0.525888	14	13	8.00822e-05	0.000656236
UniRef90_A0A3E4GKB6..Site.specific.integrase	Treatment	Sm-	3.068	0.511674	14	13	6.25505e-05	0.000656236
UniRef90_E6SQM7..Mannose.1.phosphate.guanylyltransferase..GDP.	Treatment	Sm-	3.06793	0.528586	14	13	8.41994e-05	0.000656236
UniRef90_A0A139JXS0..Methionine.aminopeptidase	Treatment	Sm-	3.06765	0.496319	14	13	4.72123e-05	0.000656236
UniRef90_A0A173YRU5..RagB.SusD.domain.containing.protein	Treatment	Sm-	3.06758	0.526782	14	13	8.17143e-05	0.000656236
UniRef90_A7V6C0..Tricorn.protease.homolog	Treatment	Sm-	3.06729	0.52845	14	13	8.41645e-05	0.000656236
UniRef90_I8ZEL3..SusC.RagA.family.TonB.linked.outer.membrane.protein	Treatment	Sm-	3.06729	0.520299	14	13	7.30652e-05	0.000656236
UniRef90_A0A3E4FXC6..Metallophosphatase	Treatment	Sm-	3.06707	0.539144	14	13	0.000100902	0.000656236
UniRef90_A0A3E4GAE3..DNA.binding.protein	Treatment	Sm-	3.06689	0.605571	14	13	0.000277745	0.00131135
UniRef90_A0A139KHP9..Antioxidant..AhpC.TSA.family	Treatment	Sm-	3.06655	0.537289	14	13	9.79749e-05	0.000656236
UniRef90_A0A139K040..Tetratricopeptide.repeat.protein	Treatment	Sm-	3.06638	0.511692	14	13	6.28755e-05	0.000656236
UniRef90_A0A139KHD2..Glucosamine.6.phosphate.deaminase	Treatment	Sm-	3.06622	0.502031	14	13	5.27457e-05	0.000656236
UniRef90_A0A3E4G481..Beta.N.acetylglucosaminidase	Treatment	Sm-	3.06615	0.531496	14	13	8.89555e-05	0.000656236
UniRef90_A0A174F2W6..Endothelin.converting.enzyme	Treatment	Sm-	3.06572	0.533447	14	13	9.20676e-05	0.000656236
UniRef90_A0A139KE50..OmpA.family.protein	Treatment	Sm-	3.06564	0.528655	14	13	8.48736e-05	0.000656236
UniRef90_E6SQA5..RNA.polymerase..sigma.24.subunit..ECF.subfamily	Treatment	Sm-	3.0656	0.498311	14	13	4.93152e-05	0.000656236
UniRef90_R5SP48..Acetate.kinase	Treatment	Sm-	3.06553	0.540397	14	13	0.000103488	0.000656236
UniRef90_A0A139KDQ5..NADH.quinone.oxidoreductase.subunit.A	Treatment	Sm-	3.06515	0.521769	14	13	7.54477e-05	0.000656236
UniRef90_F3PWZ4..SpoIID.LytB.domain.protein	Treatment	Sm-	3.06514	0.551756	14	13	0.000124723	0.000690579
UniRef90_A0A139K8J6..MFS.transporter	Treatment	Sm-	3.06503	0.524326	14	13	7.89104e-05	0.000656236
UniRef90_A0A139KIQ3..M48.family.peptidase	Treatment	Sm-	3.06486	0.517383	14	13	6.99092e-05	0.000656236
UniRef90_A0A3E4W2V1..GNAT.family.N.acetyltransferase	Treatment	Sm-	3.06468	0.56059	14	13	0.000143704	0.000743808
UniRef90_A0A3E4W9G8..SusC.RagA.family.TonB.linked.outer.membrane.protein	Treatment	Sm-	3.06439	0.516269	14	13	6.86391e-05	0.000656236
UniRef90_A0A174DZ97..Outer.membrane.transport.energization.protein.TonB	Treatment	Sm-	3.06417	0.53203	14	13	9.0294e-05	0.000656236
UniRef90_A0A174AQU7..Periplasmic.protein	Treatment	Sm-	3.06379	0.535009	14	13	9.50637e-05	0.000656236
UniRef90_A0A173Z7A7..Beta.mannosidase	Treatment	Sm-	3.06374	0.531368	14	13	8.93957e-05	0.000656236
UniRef90_A7V838..Two.component.regulator.propeller	Treatment	Sm-	3.06363	0.532497	14	13	9.11551e-05	0.000656236
UniRef90_A0A3E5ERQ5..Glycoside.hydrolase.family.92.protein	Treatment	Sm-	3.0634	0.522249	14	13	7.64807e-05	0.000656236
UniRef90_R5C6W7..Homoserine.O.acetyltransferase	Treatment	Sm-	3.06306	0.547642	14	13	0.000117405	0.000674891
UniRef90_A0A139KH92..C4.dicarboxylate.anaerobic.carrier.family.protein	Treatment	Sm-	3.06306	0.526875	14	13	8.29489e-05	0.000656236
UniRef90_A0A139K0Y9..DUF3836.domain.containing.protein	Treatment	Sm-	3.06305	0.556099	14	13	0.000134497	0.000717698
UniRef90_A7UYI4..Glycosyl.hydrolase.family.26	Treatment	Sm-	3.06293	0.532902	14	13	9.19722e-05	0.000656236
UniRef90_A0A3E5EGN1..IS4.family.transposase	Treatment	Sm-	3.06262	0.612999	14	13	0.00031132	0.00144598
UniRef90_A0A3E4W6E6..ATP.binding.protein	Treatment	Sm-	3.06214	0.540192	14	13	0.000104166	0.000656416
UniRef90_A0A285RDW9..Uroporphyrinogen.decarboxylase	Treatment	Sm-	3.06182	0.558196	14	13	0.000139533	0.000731688
UniRef90_A0A174EAT3..Glycoside.hydrolase.97	Treatment	Sm-	3.06102	0.522825	14	13	7.78016e-05	0.000656236
UniRef90_A0A139KH98..RagB.SusD.domain.containing.protein	Treatment	Sm-	3.06089	0.509068	14	13	6.09639e-05	0.000656236
UniRef90_A0A174KVI2..DUF2520.domain.containing.protein	Treatment	Sm-	3.06024	0.542895	14	13	0.000109532	0.000660227
UniRef90_A0A3E4QTB3..Gfo.Idh.MocA.family.oxidoreductase	Treatment	Sm-	3.06006	0.500546	14	13	5.22827e-05	0.000656236
UniRef90_A0A3E4GGN1..Iron.sulfur.cluster.repair.di.iron.protein	Treatment	Sm-	3.05993	0.552352	14	13	0.000127838	0.000695622
UniRef90_F3PVN1..Potassium.transporting.ATPase.KdpC.subunit	Treatment	Sm-	3.0598	0.528012	14	13	8.54046e-05	0.000656236
UniRef90_A0A3E5DZD6..TlpA.family.protein.disulfide.reductase	Treatment	Sm-	3.05974	0.504227	14	13	5.60097e-05	0.000656236
UniRef90_R9I5K4..Primosomal.protein.N.apos	Treatment	Sm-	3.05972	0.522489	14	13	7.76465e-05	0.000656236
UniRef90_A0A139KG52..Peptidase..S9A.B.C.family..catalytic.domain.protein	Treatment	Sm-	3.05969	0.538294	14	13	0.000101658	0.000656236
UniRef90_A0A139KAA0..Kinase..PfkB.family	Treatment	Sm-	3.05966	0.522331	14	13	7.74461e-05	0.000656236
UniRef90_A0A139KFY5..Phosphoenolpyruvate.carboxykinase	Treatment	Sm-	3.05946	0.526271	14	13	8.29692e-05	0.000656236
UniRef90_E5V602..Shikimate.kinase	Treatment	Sm-	3.05923	0.507572	14	13	5.96312e-05	0.000656236
UniRef90_A0A3E4FZX5..GntR.family.transcriptional.regulator	Treatment	Sm-	3.05916	0.531675	14	13	9.10857e-05	0.000656236
UniRef90_A0A139K3Y7..ATPase.histidine.kinase.DNA.gyrase.B.HSP90.domain.protein..Fragment.	Treatment	Sm-	3.05898	0.540388	14	13	0.000105475	0.000656839
UniRef90_F3PVN7..4.O.beta.D.mannosyl.D.glucose.phosphorylase	Treatment	Sm-	3.05836	0.538053	14	13	0.000101647	0.000656236
UniRef90_A0A174CK74..Fibrobacter.succinogenes.major.paralogous.domain	Treatment	Sm-	3.05786	0.544896	14	13	0.000113976	0.000668038
UniRef90_A0A139KGW8..S.adenosylmethionine.tRNA.ribosyltransferase.isomerase	Treatment	Sm-	3.05773	0.537557	14	13	0.000100994	0.000656236
UniRef90_A0A1T4IY42..N.N.apos..diacetylchitobiose.phosphorylase	Treatment	Sm-	3.05769	0.525135	14	13	8.17874e-05	0.000656236
UniRef90_A0A3E4FXK7..ABC.transporter.permease	Treatment	Sm-	3.05732	0.515915	14	13	6.96682e-05	0.000656236
UniRef90_A0A139K8R0..ABC.transporter.ATP.binding.protein	Treatment	Sm-	3.05728	0.537756	14	13	0.000101464	0.000656236
UniRef90_A0A396EW24..TolC.family.protein	Treatment	Sm-	3.05667	0.55209	14	13	0.000128508	0.000698032
UniRef90_A0A173Y3H3..Outer.membrane.channel.protein	Treatment	Sm-	3.05663	0.513377	14	13	6.67261e-05	0.000656236
UniRef90_A0A1T4IY29..L.glyceraldehyde.3.phosphate.reductase	Treatment	Sm-	3.05561	0.529151	14	13	8.81731e-05	0.000656236
UniRef90_A0A139K8S6..AraC.family.transcriptional.regulator	Treatment	Sm-	3.05556	0.520604	14	13	7.60685e-05	0.000656236
UniRef90_A0A139K389..Pyridoxamine.5.apos..phosphate.oxidase.family.protein	Treatment	Sm-	3.05548	0.54686	14	13	0.000118508	0.0006768
UniRef90_A0A174G4Y1..ATP.dependent.DNA.helicase.RecQ	Treatment	Sm-	3.05528	0.547244	14	13	0.000119317	0.000679097
UniRef90_R9HR27..Beta.galactosidase	Treatment	Sm-	3.05481	0.543616	14	13	0.000112609	0.000665696
UniRef90_A0A1Q6I8V0..SusC.RagA.family.protein	Treatment	Sm-	3.05478	0.525868	14	13	8.35476e-05	0.000656236
UniRef90_A0A3E4GAP9..Fucose.isomerase	Treatment	Sm-	3.05476	0.512838	14	13	6.64594e-05	0.000656236
UniRef90_A0A3E5DS34..SusC.RagA.family.TonB.linked.outer.membrane.protein	Treatment	Sm-	3.05475	0.520036	14	13	7.54982e-05	0.000656236
UniRef90_A0A139KA28..Putative.Na.Pi.cotransporter.II.like.protein..Fragment.	Treatment	Sm-	3.05463	0.549299	14	13	0.000123591	0.000689645
UniRef90_A0A139K1A5..Nucleotidyl.transferase	Treatment	Sm-	3.05433	0.541637	14	13	0.000109152	0.000660227
UniRef90_A0A139K8A9..Peptidase.2	Treatment	Sm-	3.05433	0.544042	14	13	0.000113557	0.000667195
UniRef90_A0A3E4G3Q0..RagB.SusD.family.nutrient.uptake.outer.membrane.protein	Treatment	Sm-	3.05432	0.537797	14	13	0.000102419	0.000656236
UniRef90_F0R4X4..Integrase.family.protein	Treatment	Sm-	3.05429	0.746274	14	14	0.00149167	0.0049623
UniRef90_A0A139K8M5..Potassium.transporting.ATPase.potassium.binding.subunit	Treatment	Sm-	3.05408	0.524959	14	13	8.2416e-05	0.000656236
UniRef90_A0A3E4FVC2..Glycogen.branching.protein	Treatment	Sm-	3.05393	0.54925	14	13	0.000123745	0.000689645
UniRef90_E6SRZ9..Glutamate.formiminotransferase	Treatment	Sm-	3.05368	0.518882	14	13	7.42206e-05	0.000656236
UniRef90_A0A3E4GAA6..Transketolase	Treatment	Sm-	3.05362	0.530104	14	13	9.0149e-05	0.000656236
UniRef90_A0A174N967..Glycoside.hydrolase.family.125.protein	Treatment	Sm-	3.05332	0.528492	14	13	8.77787e-05	0.000656236
UniRef90_A0A174EF17..Acriflavin.resistance.protein	Treatment	Sm-	3.05306	0.5183	14	13	7.36005e-05	0.000656236
UniRef90_A0A139KDZ8..Cation.transporter	Treatment	Sm-	3.05265	0.525408	14	13	8.34118e-05	0.000656236
UniRef90_A0A174PMD0..Anti.sigma.factor	Treatment	Sm-	3.05246	0.509611	14	13	6.31496e-05	0.000656236
UniRef90_A0A139K8T6..SGNH.GDSL.hydrolase.family.protein	Treatment	Sm-	3.0514	0.563643	14	13	0.00015657	0.000794368
UniRef90_F3PUS5..Tat.pathway.signal.sequence.domain.protein	Treatment	Sm-	3.05137	0.501799	14	13	5.49388e-05	0.000656236
UniRef90_A0A1Y3UYT3..MATE.family.efflux.transporter	Treatment	Sm-	3.05109	0.53472	14	13	9.82052e-05	0.000656236
UniRef90_A0A1Y3V5Y2..Helicase	Treatment	Sm-	3.05076	0.556571	14	13	0.000140402	0.000732777
UniRef90_A0A3E4W9C6..DUF1080.domain.containing.protein	Treatment	Sm-	3.05042	0.522361	14	13	7.9649e-05	0.000656236
UniRef90_A0A396EW88..FAD.binding.oxidoreductase	Treatment	Sm-	3.04996	0.533857	14	13	9.71129e-05	0.000656236
UniRef90_A0A374Q8C7..ChbG.HpnK.family.deacetylase	Treatment	Sm-	3.04979	0.541851	14	13	0.000111003	0.000664579
UniRef90_A0A174GUY5..TonB.dependent.receptor.plug	Treatment	Sm-	3.04958	0.514412	14	13	6.94251e-05	0.000656236
UniRef90_A0A3E4FZM1..AraC.family.transcriptional.regulator	Treatment	Sm-	3.04944	0.488823	14	13	4.32966e-05	0.000656236
UniRef90_A0A3E4FZK0..FAD.binding.protein	Treatment	Sm-	3.04919	0.535932	14	13	0.000100787	0.000656236
UniRef90_A0A3E4GG73..TonB.dependent.receptor	Treatment	Sm-	3.04913	0.540021	14	13	0.000107908	0.000658106
UniRef90_E5V834..Endoribonuclease.L.PSP	Treatment	Sm-	3.04912	0.549606	14	13	0.00012621	0.000691678
UniRef90_A0A078S4H3..Glycosyl.transferase.2.family.protein	Treatment	Sm-	3.04854	0.518039	14	13	7.42597e-05	0.000656236
UniRef90_A0A3E4VZS8..Glycoside.hydrolase.family.97.protein	Treatment	Sm-	3.04824	0.549446	14	13	0.000126207	0.000691678
UniRef90_A0A139KHI5..Peptidase.S8.S53	Treatment	Sm-	3.04821	0.516766	14	13	7.26829e-05	0.000656236
UniRef90_A0A139KJ96..Beta.galactosidase	Treatment	Sm-	3.04801	0.530032	14	13	9.15439e-05	0.000656236
UniRef90_A0A174A542..Peptidoglycan.glycosyltransferase	Treatment	Sm-	3.04781	0.548362	14	13	0.000124172	0.000689645
UniRef90_A0A3E4FTR4..CidA.LrgA.family.protein	Treatment	Sm-	3.04774	0.527045	14	13	8.70571e-05	0.000656236
UniRef90_A0A174IIT5..Heparin.lyase	Treatment	Sm-	3.04756	0.541502	14	13	0.000111093	0.000664579
UniRef90_F3PRH3..Transcriptional.regulator..TetR.family	Treatment	Sm-	3.04755	0.507925	14	13	6.21677e-05	0.000656236
UniRef90_A0A174VR21..Predicted.P.loop.ATPase.and.inactivated.derivatives	Treatment	Sm-	3.04707	0.508807	14	13	6.32591e-05	0.000656236
UniRef90_A0A173WVU2..Alpha.L.arabinofuranosidase	Treatment	Sm-	3.04707	0.538037	14	13	0.000105044	0.000656839
UniRef90_E5V7N5..Peptidase.family.S41	Treatment	Sm-	3.04642	0.523541	14	13	8.22728e-05	0.000656236
UniRef90_A0A174IKK9..Outer.membrane.efflux.protein	Treatment	Sm-	3.04628	0.528231	14	13	8.92292e-05	0.000656236
UniRef90_A0A174IZD8..Beta.galactosidase	Treatment	Sm-	3.04614	0.523985	14	13	8.29767e-05	0.000656236
UniRef90_A0A174TBH2..RagB.SusD.domain.containing.protein	Treatment	Sm-	3.0461	0.525523	14	13	8.5221e-05	0.000656236
UniRef90_A0A3E4RLM2..Xanthan.lyase	Treatment	Sm-	3.04551	0.547973	14	13	0.000124223	0.000689645
UniRef90_E5V7E3..Vitamin.K.epoxide.reductase	Treatment	Sm-	3.04485	0.558368	14	13	0.00014692	0.000755759
UniRef90_A0A139KIF1..Esterase	Treatment	Sm-	3.04465	0.542517	14	13	0.000113928	0.000668038
UniRef90_R5S519..S4.domain.protein	Treatment	Sm-	3.04425	0.494378	14	13	4.88878e-05	0.000656236
UniRef90_A0A174IHS0..tRNA.specific.2.thiouridylase.MnmA	Treatment	Sm-	3.04379	0.537347	14	13	0.000104849	0.000656416
UniRef90_E5V5H7..Beta.N.acetylhexosaminidase	Treatment	Sm-	3.04373	0.549216	14	13	0.0001274	0.000695052
UniRef90_A0A174E786..Dipeptidyl.peptidase.IV	Treatment	Sm-	3.04352	0.530892	14	13	9.41377e-05	0.000656236
UniRef90_A0A139K369..RagB.SusD.domain.protein	Treatment	Sm-	3.04346	0.529855	14	13	9.25083e-05	0.000656236
UniRef90_A0A3E4VXS7..SusC.RagA.family.TonB.linked.outer.membrane.protein	Treatment	Sm-	3.04226	0.514495	14	13	7.10728e-05	0.000656236
UniRef90_A0A139K4S0..LytTR.family.transcriptional.regulator	Treatment	Sm-	3.04192	0.556951	14	13	0.000144901	0.00074819
UniRef90_A0A174B2X4..Translation.initiation.factor.IF.2	Treatment	Sm-	3.04189	0.519462	14	13	7.76711e-05	0.000656236
UniRef90_A0A174VE90..Beta.galactosidase	Treatment	Sm-	3.04185	0.517202	14	13	7.46532e-05	0.000656236
UniRef90_R7EJL1..TonB.linked.outer.membrane.protein.SusC.RagA.family	Treatment	Sm-	3.04149	0.522848	14	13	8.24946e-05	0.000656236
UniRef90_A0A3E4HWL8..DUF2975.domain.containing.protein	Treatment	Sm-	3.04117	0.529499	14	13	9.25752e-05	0.000656236
UniRef90_A0A173WTZ5..Outer.membrane.cobalamin.receptor.protein	Treatment	Sm-	3.04117	0.535565	14	13	0.000102564	0.000656236
UniRef90_A0A173WQJ3..Acetylornithine.deacetylase	Treatment	Sm-	3.04105	0.531059	14	13	9.50969e-05	0.000656236
UniRef90_A0A174J515..Riboflavin.biosynthesis.protein	Treatment	Sm-	3.04094	0.521826	14	13	8.11735e-05	0.000656236
UniRef90_A0A174PSF9..HlyD.family.efflux.transporter.periplasmic.adaptor.subunit	Treatment	Sm-	3.04089	0.501437	14	13	5.63384e-05	0.000656236
UniRef90_A0A374Q4X1..DUF3575.domain.containing.protein	Treatment	Sm-	3.04086	0.532296	14	13	9.71626e-05	0.000656236
UniRef90_A0A139KB72..ATPase.histidine.kinase.DNA.gyrase.B.HSP90.domain.protein	Treatment	Sm-	3.04077	0.522857	14	13	8.2684e-05	0.000656236
UniRef90_A0A174RAT2..ATP.dependent.DNA.helicase.RecQ	Treatment	Sm-	3.04026	0.500312	14	13	5.52858e-05	0.000656236
UniRef90_A0A174IYE7..NADH.dehydrogenase.subunit.L	Treatment	Sm-	3.03958	0.516075	14	13	7.36822e-05	0.000656236
UniRef90_A0A174IXG2..Peptidase.M23	Treatment	Sm-	3.03952	0.495582	14	13	5.0735e-05	0.000656236
UniRef90_A0A174Q0F0..Beta.glucosidase.BglX	Treatment	Sm-	3.03925	0.533796	14	13	0.000100129	0.000656236
UniRef90_A0A078S569..D.D.heptose.1.7.bisphosphate.phosphatase	Treatment	Sm-	3.03901	0.510733	14	13	6.71064e-05	0.000656236
UniRef90_A0A078S2Y7..TPR.repeat.family.protein	Treatment	Sm-	3.03888	0.529165	14	13	9.26778e-05	0.000656236
UniRef90_A0A3E4W9H8..MFS.transporter	Treatment	Sm-	3.03848	0.517059	14	13	7.52211e-05	0.000656236
UniRef90_A0A174HNZ1..1.4.dihydroxy.2.naphtoate.prenyltransferase	Treatment	Sm-	3.03845	0.516892	14	13	7.50065e-05	0.000656236
UniRef90_A0A3E5F5Y4..DNA.helicase	Treatment	Sm-	3.03839	0.522002	14	13	8.20444e-05	0.000656236
UniRef90_A0A139KA39..Glycosyl.hydrolase.family.3.protein	Treatment	Sm-	3.03838	0.535815	14	13	0.000103846	0.000656416
UniRef90_A0A173XP09..TonB.dependent.receptor	Treatment	Sm-	3.03784	0.516223	14	13	7.42627e-05	0.000656236
UniRef90_A0A139KIL8..CvpA.family.protein	Treatment	Sm-	3.03671	0.50596	14	13	6.19891e-05	0.000656236
UniRef90_A0A3E4VYQ5..Glycosyltransferase	Treatment	Sm-	3.03663	0.508059	14	13	6.44106e-05	0.000656236
UniRef90_A0A139K833..Rhodanese.like.protein	Treatment	Sm-	3.03639	0.480549	14	13	3.83977e-05	0.000656236
UniRef90_Q9F6T7..TraL	Treatment	Sm-	3.03606	0.485351	14	13	4.22011e-05	0.000656236
UniRef90_A0A139K823..Glutamate.racemase	Treatment	Sm-	3.036	0.50466	14	13	6.06674e-05	0.000656236
UniRef90_A0A174TYK6..Bacillibactin.transport.regulator	Treatment	Sm-	3.03565	0.48008	14	13	3.81327e-05	0.000656236
UniRef90_A0A174NFR6..RagB.SusD.family.nutrient.uptake.outer.membrane.protein	Treatment	Sm-	3.03559	0.541267	14	13	0.000114616	0.000668038
UniRef90_A0A174H4W7..Histidinol.phosphate.phosphatase	Treatment	Sm-	3.03495	0.504391	14	13	6.05626e-05	0.000656236
UniRef90_A0A3E4GAE7..DUF2975.domain.containing.protein	Treatment	Sm-	3.03484	0.54212	14	13	0.000116491	0.000673359
UniRef90_A0A174GYA8..Glycosyl.transferase.9	Treatment	Sm-	3.03483	0.498181	14	13	5.40294e-05	0.000656236
UniRef90_A0A139KIW7..Alpha.L.fucosidase	Treatment	Sm-	3.03471	0.524096	14	13	8.60169e-05	0.000656236
UniRef90_A0A374Q1D8..Endonuclease	Treatment	Sm-	3.03471	0.497199	14	13	5.30685e-05	0.000656236
UniRef90_A0A3E4GGB2..RNA.polymerase.sigma.70.factor	Treatment	Sm-	3.0346	0.511464	14	13	6.89034e-05	0.000656236
UniRef90_A0A174L0V9..Gfo.Idh.MocA.family.oxidoreductase	Treatment	Sm-	3.03452	0.54653	14	13	0.000125305	0.000690619
UniRef90_A0A3E5E9F7..Glycoside.hydrolase.family.97.protein	Treatment	Sm-	3.03444	0.542507	14	13	0.000117372	0.000674891
UniRef90_A0A139KIW0..RagB.SusD.domain.containing.protein	Treatment	Sm-	3.03438	0.53247	14	13	9.93363e-05	0.000656236
UniRef90_A0A174MJ40..Protein.tyrosine.phosphatase	Treatment	Sm-	3.0342	0.514163	14	13	7.23889e-05	0.000656236
UniRef90_A0A174V020..Phosphatidate.cytidylyltransferase	Treatment	Sm-	3.03414	0.526234	14	13	8.93956e-05	0.000656236
UniRef90_A0A139K0X3..D.aminoacyl.tRNA.deacylase	Treatment	Sm-	3.03387	0.509047	14	13	6.61203e-05	0.000656236
UniRef90_A7V7J9..RND.transporter..HAE1.HME.family..permease.protein	Treatment	Sm-	3.03375	0.537456	14	13	0.000108192	0.000658106
UniRef90_A0A3E4VZV6..ABC.transporter.permease	Treatment	Sm-	3.03343	0.516853	14	13	7.60962e-05	0.000656236
UniRef90_A0A3E4VZG0..DNA.starvation.stationary.phase.protection.protein	Treatment	Sm-	3.03335	0.512985	14	13	7.10685e-05	0.000656236
UniRef90_A0A174CA59..Outer.membrane.cobalamin.receptor.protein	Treatment	Sm-	3.03329	0.531635	14	13	9.8261e-05	0.000656236
UniRef90_A0A174FZN3..Beta.glucosidase	Treatment	Sm-	3.03327	0.563259	14	13	0.000163961	0.000824341
UniRef90_A0A139K8K4..Esterase	Treatment	Sm-	3.03309	0.522861	14	13	8.46072e-05	0.000656236
UniRef90_I8ZM29..UDP.N.acetylmuramoyl.L.alanyl.D.glutamate..2.6.diaminopimelate.ligase	Treatment	Sm-	3.03252	0.519392	14	13	7.97839e-05	0.000656236
UniRef90_A0A139K8E3..Acyltransferase	Treatment	Sm-	3.03224	0.514819	14	13	7.36703e-05	0.000656236
UniRef90_A0A1Q6I945..ATPase	Treatment	Sm-	3.03187	0.548203	14	13	0.000129745	0.000701596
UniRef90_A0A139K3H4..Cell.shape.determining.protein.MreC	Treatment	Sm-	3.03146	0.522397	14	13	8.43391e-05	0.000656236
UniRef90_A0A139K3G9..Cofactor.independent.phosphoglycerate.mutase	Treatment	Sm-	3.03132	0.517093	14	13	7.69041e-05	0.000656236
UniRef90_A0A285RDQ6..TonB.linked.outer.membrane.protein..SusC.RagA.family	Treatment	Sm-	3.03126	0.517522	14	13	7.75005e-05	0.000656236
UniRef90_A0A139KF94..B3.4.domain.protein	Treatment	Sm-	3.03114	0.531309	14	13	9.83476e-05	0.000656236
UniRef90_A0A3E4I6H5..LicD.family.protein	Treatment	Sm-	3.0306	0.517822	14	13	7.80632e-05	0.000656236
UniRef90_A0A139KIJ1..Cardiolipin.synthase	Treatment	Sm-	3.03056	0.521323	14	13	8.3003e-05	0.000656236
UniRef90_A0A173WUD7..Two.component.regulator.three.Y.domain.containing.protein	Treatment	Sm-	3.03024	0.524065	14	13	8.71254e-05	0.000656236
UniRef90_A0A3E4VZU8..Rhamnose.proton.symporter.RhaT	Treatment	Sm-	3.03022	0.545993	14	13	0.000125789	0.000691678
UniRef90_A0A174Q288..Hydrogen.peroxide.inducible.genes.activator	Treatment	Sm-	3.02954	0.559512	14	13	0.000156343	0.000793984
UniRef90_A0A174MXG4..HipA.domain.protein	Treatment	Sm-	3.02954	0.519825	14	13	8.11108e-05	0.000656236
UniRef90_A0A174FKC8..Beta.glycosidase	Treatment	Sm-	3.02919	0.529415	14	13	9.57898e-05	0.000656236
UniRef90_A0A285RDR4..Predicted.glycosyl.hydrolase..GH43.DUF377.family	Treatment	Sm-	3.02909	0.527238	14	13	9.23274e-05	0.000656236
UniRef90_A0A174V631..Transcriptional.regulator	Treatment	Sm-	3.02869	0.50148	14	13	5.85178e-05	0.000656236
UniRef90_A0A173ZVY0..Uncharacterized.protein.conserved.in.bacteria	Treatment	Sm-	3.0285	0.5193	14	13	8.06202e-05	0.000656236
UniRef90_A0A374MMF0..Lipid.A.disaccharide.synthase	Treatment	Sm-	3.02814	0.51963	14	13	8.1174e-05	0.000656236
UniRef90_A0A139KII3..PAS.domain.S.box.protein	Treatment	Sm-	3.02775	0.527633	14	13	9.33246e-05	0.000656236
UniRef90_A0A139KEV2..Glycosyl.hydrolase	Treatment	Sm-	3.02772	0.515502	14	13	7.55871e-05	0.000656236
UniRef90_A0A139KFN5..Lipoyl.synthase	Treatment	Sm-	3.0277	0.505992	14	13	6.37437e-05	0.000656236
UniRef90_A0A139JRH1..DUF1735.domain.containing.protein	Treatment	Sm-	3.02703	0.498247	14	13	5.53998e-05	0.000656236
UniRef90_A0A3E4VXP2..Glycoside.hydrolase.family.88.protein	Treatment	Sm-	3.02644	0.507481	14	13	6.57394e-05	0.000656236
UniRef90_A0A173XCE1..AhpC.TSA.family	Treatment	Sm-	3.02622	0.533237	14	13	0.000103089	0.000656236
UniRef90_A0A3E4VY44..tRNA..Guanosine.46..N7..methyltransferase.TrmB	Treatment	Sm-	3.02608	0.5193	14	13	8.12094e-05	0.000656236
UniRef90_A0A139KEE5..MerR.family.transcriptional.regulator	Treatment	Sm-	3.02584	0.540925	14	13	0.000117283	0.000674891
UniRef90_A0A139JSS5..Glycosyl.hydrolase.family.2..sugar.binding.domain.protein	Treatment	Sm-	3.02584	0.515615	14	13	7.617e-05	0.000656236
UniRef90_A0A139K324..DNA.binding.response.regulator	Treatment	Sm-	3.02569	0.535284	14	13	0.000106856	0.000657172
UniRef90_A0A174F2G9..Hotdog.fold.thioesterase	Treatment	Sm-	3.02568	0.539722	14	13	0.000115036	0.000669383
UniRef90_A0A139K1D1..Phosphoribosylglycinamide.formyltransferase	Treatment	Sm-	3.02532	0.569318	14	13	0.000184104	0.000909158
UniRef90_A0A139KJ09..Beta.galactosidase	Treatment	Sm-	3.02523	0.524642	14	13	8.93246e-05	0.000656236
UniRef90_A0A174V514..Rhamnulose.kinase.L.fuculose.kinase	Treatment	Sm-	3.02509	0.526933	14	13	9.29461e-05	0.000656236
UniRef90_UPI000E4C8495..GLPGLI.family.protein	Treatment	Sm-	3.02497	0.521321	14	13	8.44002e-05	0.000656236
UniRef90_A0A139KDP4..PAS.domain.S.box.protein	Treatment	Sm-	3.02468	0.505561	14	13	6.38301e-05	0.000656236
UniRef90_A0A3E4GFY0..DNA.alkylation.repair.protein	Treatment	Sm-	3.02378	0.534273	14	13	0.000105658	0.000656839
UniRef90_A0A174VQY4..Transporter..CPA2.family	Treatment	Sm-	3.02376	0.508756	14	13	6.782e-05	0.000656236
UniRef90_E5V6T0..Ribonuclease.P.protein.component	Treatment	Sm-	3.02375	0.551677	14	13	0.000140473	0.000732777
UniRef90_A0A139KIS7..Esterase	Treatment	Sm-	3.0237	0.535367	14	13	0.000107636	0.000657933
UniRef90_A0A174RC26..ComEC.Rec2.related.protein	Treatment	Sm-	3.02358	0.485872	14	13	4.43046e-05	0.000656236
UniRef90_A0A139K2W0..Histidine.kinase	Treatment	Sm-	3.02351	0.560393	14	13	0.000161295	0.00081298
UniRef90_A0A3E4GA19..Xylosidase	Treatment	Sm-	3.02344	0.528688	14	13	9.62438e-05	0.000656236
UniRef90_R5C8E8..ArgK.protein	Treatment	Sm-	3.02332	0.522501	14	13	8.65741e-05	0.000656236
UniRef90_E5V5X6..Glycosyl.hydrolase	Treatment	Sm-	3.02326	0.542871	14	13	0.000122012	0.00068661
UniRef90_A0A396CRL7..HD.domain.containing.protein	Treatment	Sm-	3.02307	0.488099	14	13	4.63137e-05	0.000656236
UniRef90_A0A174PZR1..DUF3244.domain.containing.protein	Treatment	Sm-	3.02299	0.544902	14	13	0.000126223	0.000691678
UniRef90_A0A139KJ56..Glycoside.hydrolase.family.125.protein	Treatment	Sm-	3.02297	0.508007	14	13	6.7069e-05	0.000656236
UniRef90_E5V5H1..Outer.membrane.efflux.protein	Treatment	Sm-	3.02241	0.505403	14	13	6.40869e-05	0.000656236
UniRef90_A0A3E4FU10..TonB.dependent.receptor	Treatment	Sm-	3.02231	0.524808	14	13	9.03657e-05	0.000656236
UniRef90_A0A173ZYZ6..DNA.mismatch.repair.protein.MutS	Treatment	Sm-	3.02178	0.509142	14	13	6.87041e-05	0.000656236
UniRef90_A0A174ISL8..Alpha.glucosidases..family.31.of.glycosyl.hydrolases	Treatment	Sm-	3.0217	0.513737	14	13	7.46012e-05	0.000656236
UniRef90_A0A139KG66..PqqD.family.protein	Treatment	Sm-	3.02095	0.550731	14	13	0.000139499	0.000731688
UniRef90_A0A139KIH8..Biosynthetic.arginine.decarboxylase	Treatment	Sm-	3.02085	0.52244	14	13	8.71258e-05	0.000656236
UniRef90_A0A174TPY8..Alpha.1.2.fucosyltransferase	Treatment	Sm-	3.02027	0.525286	14	13	9.16691e-05	0.000656236
UniRef90_A0A3E4W0F2..DUF3836.domain.containing.protein	Treatment	Sm-	3.01998	0.480179	14	13	4.01142e-05	0.000656236
UniRef90_A0A173WGD9..Peptidase.U61	Treatment	Sm-	3.01914	0.53181	14	13	0.000102778	0.000656236
UniRef90_A0A174NHM2..Capsular.biosynthesis.protein	Treatment	Sm-	3.01897	0.498688	14	13	5.725e-05	0.000656236
UniRef90_A0A3E4IDL3..Acyl.carrier.protein	Treatment	Sm-	3.01864	0.517645	14	13	8.06722e-05	0.000656236
UniRef90_A0A139KGA7..ATPase.histidine.kinase.DNA.gyrase.B.HSP90.domain.protein	Treatment	Sm-	3.01805	0.514343	14	13	7.62445e-05	0.000656236
UniRef90_A0A3E4W9B9..DUF3822.family.protein	Treatment	Sm-	3.0179	0.535035	14	13	0.000108894	0.000659963
UniRef90_A0A174R6I8..Signal.transduction.histidine.kinase..LytS	Treatment	Sm-	3.01778	0.528584	14	13	9.77068e-05	0.000656236
UniRef90_F3PX28..Alkaline.phosphatase.family.protein	Treatment	Sm-	3.01763	0.500166	14	13	5.90788e-05	0.000656236
UniRef90_A0A139KI17..50S.ribosomal.protein.L31.type.B	Treatment	Sm-	3.01752	0.500402	14	14	5.93557e-05	0.000656236
UniRef90_A0A1Q6HZA1..Rhomboid.family.intramembrane.serine.protease	Treatment	Sm-	3.0175	0.503106	14	13	6.23843e-05	0.000656236
UniRef90_A0A285RDU8..Fucose.permease	Treatment	Sm-	3.01728	0.502585	14	13	6.18332e-05	0.000656236
UniRef90_F3PX08..Lipoprotein.releasing.system.ATP.binding.protein.LolD	Treatment	Sm-	3.0171	0.528619	14	13	9.79648e-05	0.000656236
UniRef90_A0A3E4W349..Long.chain.fatty.acid..CoA.ligase	Treatment	Sm-	3.01671	0.536227	14	13	0.000111475	0.000664629
UniRef90_A0A139KD72..Integrase	Treatment	Sm-	3.01656	0.52864	14	13	9.81568e-05	0.000656236
UniRef90_A7UXY0..O.Glycosyl.hydrolase.family.30	Treatment	Sm-	3.01627	0.52233	14	13	8.81621e-05	0.000656236
UniRef90_R9HSE3..SusC.RagA.family.TonB.linked.outer.membrane.protein	Treatment	Sm-	3.01601	0.521429	14	13	8.68633e-05	0.000656236
UniRef90_A0A374MM05..TonB.dependent.receptor	Treatment	Sm-	3.01598	0.516047	14	13	7.90664e-05	0.000656236
UniRef90_A0A139K0U7..MazG.nucleotide.pyrophosphohydrolase.domain.protein	Treatment	Sm-	3.01595	0.588385	14	13	0.000250828	0.00119956
UniRef90_A0A3E4GAF0..Multidrug.DMT.transporter.permease	Treatment	Sm-	3.01573	0.536924	14	13	0.000113101	0.000666476
UniRef90_E5V604..Ribonuclease.HI	Treatment	Sm-	3.01475	0.540327	14	13	0.000119995	0.000681401
UniRef90_A0A3E4GA60..TonB.dependent.receptor	Treatment	Sm-	3.01404	0.521897	14	13	8.80884e-05	0.000656236
UniRef90_A0A139K1F9..Cellulase	Treatment	Sm-	3.01367	0.535822	14	13	0.000111724	0.000664629
UniRef90_A0A078RVE2..Sigma.54.modulation...S30EA.ribosomal.family.protein	Treatment	Sm-	3.01351	0.528295	14	13	9.84748e-05	0.000656236
UniRef90_A0A078S0B3..Nicotinamide.mononucleotide.transporter.PnuC.family.protein	Treatment	Sm-	3.01351	0.517509	14	13	8.17327e-05	0.000656236
UniRef90_A0A3E4GAE2..Glycosyl.hydrolase	Treatment	Sm-	3.01324	0.522256	14	13	8.88518e-05	0.000656236
UniRef90_A0A174TE28..Glycosyltransferase	Treatment	Sm-	3.01319	0.523801	14	13	9.12672e-05	0.000656236
UniRef90_A0A139JUY4..DUF2007.domain.containing.protein	Treatment	Sm-	3.01301	0.50329	14	13	6.34559e-05	0.000656236
UniRef90_A0A1Y3V743..Transcriptional.regulator	Treatment	Sm-	3.01285	0.532059	14	13	0.000105159	0.000656839
UniRef90_A0A1Y3V1J0..Ribonuclease.3	Treatment	Sm-	3.01237	0.536169	14	13	0.000112804	0.000665716
UniRef90_A0A174V4Z2..Copper.transport.related.membrane.protein	Treatment	Sm-	3.01235	0.538004	14	13	0.000116301	0.000673159
UniRef90_A0A3E4IGG3..DNA.binding.protein	Treatment	Sm-	3.01202	0.54785	14	13	0.000136719	0.000722615
UniRef90_A0A139KA57..MORN.repeat.protein	Treatment	Sm-	3.01138	0.528715	14	13	9.98112e-05	0.000656236
UniRef90_A7V8F5..Cell.division.protein.FtsA	Treatment	Sm-	3.01109	0.538515	14	13	0.000117727	0.000675344
UniRef90_A0A139K1A0..Aspartate.aminotransferase	Treatment	Sm-	3.01049	0.53317	14	13	0.000107894	0.000658106
UniRef90_A0A285RDS8..Predicted.glycosyl.hydrolase..GH43.DUF377.family	Treatment	Sm-	3.00961	0.527282	14	13	9.79226e-05	0.000656236
UniRef90_A0A139KG42..ABC.transporter.related.protein	Treatment	Sm-	3.0094	0.536954	14	13	0.000115298	0.000669619
UniRef90_A0A174V3K8..Fis.family.transcriptional.regulator	Treatment	Sm-	3.0092	0.52273	14	13	9.06763e-05	0.000656236
UniRef90_A0A174FGR9..Tricorn.protease.homolog	Treatment	Sm-	3.00811	0.524459	14	13	9.37241e-05	0.000656236
UniRef90_A0A078RWI0..Sigma.54.interaction.domain.protein	Treatment	Sm-	3.00797	0.545837	14	13	0.000133926	0.000715936
UniRef90_A0A174EQI1..DNA.binding.protein	Treatment	Sm-	3.00777	0.526517	14	13	9.71853e-05	0.000656236
UniRef90_A0A174H488..Cellulase	Treatment	Sm-	3.00775	0.526163	14	13	9.66042e-05	0.000656236
UniRef90_A0A3E4W0E8..CPBP.family.intramembrane.metalloprotease	Treatment	Sm-	3.00769	0.525591	14	13	9.56817e-05	0.000656236
UniRef90_A0A174FUW4..MFS.transporter	Treatment	Sm-	3.00753	0.520374	14	13	8.74863e-05	0.000656236
UniRef90_A0A174APD1..Cysteine.synthase	Treatment	Sm-	3.00749	0.558707	14	13	0.000164565	0.000826544
UniRef90_A0A174TAR1..RNA.polymerase..sigma.24.subunit..ECF.subfamily	Treatment	Sm-	3.00641	0.523239	14	13	9.22445e-05	0.000656236
UniRef90_A0A139KGY7..Family.88.glycosyl.hydrolase	Treatment	Sm-	3.00631	0.487824	14	13	4.85224e-05	0.000656236
UniRef90_A0A3E4W2W0..TonB.dependent.receptor	Treatment	Sm-	3.00626	0.52358	14	13	9.2829e-05	0.000656236
UniRef90_A0A3E4XK51..Cupin.domain.containing.protein	Treatment	Sm-	3.00617	0.501725	14	13	6.29681e-05	0.000656236
UniRef90_A0A3E5DZ55..D.alanine..D.alanine.ligase	Treatment	Sm-	3.00616	0.503923	14	13	6.55521e-05	0.000656236
UniRef90_A0A139KFZ6..Peptidase.M16.inactive.domain.protein	Treatment	Sm-	3.00586	0.488188	14	13	4.89295e-05	0.000656236
UniRef90_A0A285RES4..Starch.binding.associating.with.outer.membrane	Treatment	Sm-	3.0057	0.536914	14	13	0.00011649	0.000673359
UniRef90_A0A174TIQ6..Cation.diffusion.facilitator.family.transporter	Treatment	Sm-	3.00516	0.525544	14	13	9.63298e-05	0.000656236
UniRef90_A0A3E4RJ99..Efflux.RND.transporter.periplasmic.adaptor.subunit	Treatment	Sm-	3.0045	0.531913	14	13	0.00010754	0.000657933
UniRef90_A0A174IZS7..Cellobiose.2.epimerase	Treatment	Sm-	3.00397	0.499943	14	13	6.13499e-05	0.000656236
UniRef90_A0A374Q351..Phosphoesterase	Treatment	Sm-	3.0034	0.521929	14	13	9.09997e-05	0.000656236
UniRef90_A0A285RIL7..Vitamin.B12.dependent.methionine.synthase..activation.domain	Treatment	Sm-	3.00321	0.49689	14	13	5.81146e-05	0.000656236
UniRef90_A0A139K8E6..Glycerol.kinase	Treatment	Sm-	3.00272	0.496299	14	13	5.75669e-05	0.000656236
UniRef90_A0A1Y3V5I9..Peptidase.S41	Treatment	Sm-	3.0024	0.529733	14	13	0.000104308	0.000656416
UniRef90_A0A139KIW4..DUF488.family.protein	Treatment	Sm-	3.00222	0.512026	14	13	7.67618e-05	0.000656236
UniRef90_A0A3E4G180..Dihydrolipoyl.dehydrogenase	Treatment	Sm-	3.002	0.551712	14	13	0.000149763	0.000768571
UniRef90_A0A3E5E8B4..TonB.dependent.receptor	Treatment	Sm-	3.00112	0.521519	14	13	9.09797e-05	0.000656236
UniRef90_A0A174K2Z6..Acetyltransferases..including.N.acetylases.of.ribosomal.proteins	Treatment	Sm-	3.00076	0.511214	14	13	7.59967e-05	0.000656236
UniRef90_F3PST6..Glycosyl.hydrolase.family.3.protein	Treatment	Sm-	3.00055	0.513847	14	13	7.9686e-05	0.000656236
UniRef90_A0A174A6K0..Glycosyl.hydrolase.9	Treatment	Sm-	3.00054	0.510151	14	13	7.46186e-05	0.000656236
UniRef90_A0A139KJ94..Tetratricopeptide.repeat.protein	Treatment	Sm-	2.99986	0.522273	14	13	9.25211e-05	0.000656236
UniRef90_A7V839..ATPase.histidine.kinase.DNA.gyrase.B.HSP90.domain.protein	Treatment	Sm-	2.99813	0.528836	14	13	0.000104053	0.000656416
UniRef90_A7V092..Bifunctional.protein.HldE	Treatment	Sm-	2.99802	0.506353	14	13	7.02308e-05	0.000656236
UniRef90_A0A174TL89..SusC.RagA.family.TonB.linked.outer.membrane.protein	Treatment	Sm-	2.99725	0.533774	14	13	0.000113364	0.00066697
UniRef90_A0A1T4IY72..Zinc.import.ATP.binding.protein.ZnuC	Treatment	Sm-	2.99713	0.523824	14	13	9.58118e-05	0.000656236
UniRef90_A0A3E4GAD3..Sugar.binding.protein	Treatment	Sm-	2.99692	0.512185	14	13	7.82274e-05	0.000656236
UniRef90_A0A374MIZ3..RHS.repeat.associated.core.domain.containing.protein..Fragment.	Treatment	Sm-	2.99682	0.506501	14	13	7.06758e-05	0.000656236
UniRef90_A0A374MQ80..Sulfatase	Treatment	Sm-	2.99653	0.538888	14	13	0.000123667	0.000689645
UniRef90_A0A139K2S0..Aldose.1.epimerase	Treatment	Sm-	2.99643	0.517365	14	13	8.58359e-05	0.000656236
UniRef90_A0A174EJ00..Fucose.4.O.acetylase.and.related.acetyltransferases	Treatment	Sm-	2.9964	0.499727	14	13	6.25429e-05	0.000656236
UniRef90_A0A173WY96..Transketolase	Treatment	Sm-	2.99506	0.504393	14	13	6.83958e-05	0.000656236
UniRef90_A0A139JT27..DUF4834.domain.containing.protein	Treatment	Sm-	2.99398	0.538246	14	13	0.000123295	0.000689613
UniRef90_E5V7Q6..Beta.lactamase	Treatment	Sm-	2.99396	0.518853	14	13	8.87575e-05	0.000656236
UniRef90_A7V8T1..Endonuclease.exonuclease.phosphatase.family.protein	Treatment	Sm-	2.99366	0.520297	14	13	9.10969e-05	0.000656236
UniRef90_A0A396CVP4..TonB.dependent.receptor	Treatment	Sm-	2.99337	0.519598	14	13	9.00757e-05	0.000656236
UniRef90_A0A174IBX8..Surface.antigen..D15.	Treatment	Sm-	2.99329	0.509472	14	13	7.5361e-05	0.000656236
UniRef90_A0A174M7M6..Transcriptional.regulator	Treatment	Sm-	2.99326	0.516259	14	13	8.50022e-05	0.000656236
UniRef90_A7V8B5..TonB.dependent.receptor	Treatment	Sm-	2.99308	0.514838	14	13	8.29472e-05	0.000656236
UniRef90_A0A139KIU9..Antioxidant..AhpC.TSA.family	Treatment	Sm-	2.99288	0.497164	14	13	6.02995e-05	0.000656236
UniRef90_A0A139K5D5..RNA.methyltransferase	Treatment	Sm-	2.99275	0.514008	14	13	8.18256e-05	0.000656236
UniRef90_E5V5I4..Outer.membrane.efflux.protein	Treatment	Sm-	2.99255	0.514286	14	13	8.22781e-05	0.000656236
UniRef90_A0A139K0V5..Glycosyl.hydrolase.family.43	Treatment	Sm-	2.99214	0.523741	14	13	9.71185e-05	0.000656236
UniRef90_A0A174RTW3..M3.family.peptidase	Treatment	Sm-	2.99212	0.531563	14	13	0.000110929	0.000664579
UniRef90_A0A139K8D2..Gamma.glutamyl.phosphate.reductase	Treatment	Sm-	2.99137	0.500674	14	13	6.46334e-05	0.000656236
UniRef90_A0A1Y3V4H9..Glycosyl.hydrolase	Treatment	Sm-	2.99117	0.534509	14	13	0.000116861	0.000674578
UniRef90_A0A3E4FW06..Outer.membrane.protein.assembly.factor.BamD	Treatment	Sm-	2.99084	0.522625	14	13	9.56459e-05	0.000656236
UniRef90_A7V8S5..DNA.topoisomerase.1	Treatment	Sm-	2.99064	0.535107	14	13	0.000118216	0.000676194
UniRef90_A0A174URJ4..Protein.of.uncharacterized.function..DUF2961.	Treatment	Sm-	2.99052	0.50555	14	13	7.08216e-05	0.000656236
UniRef90_A0A174CSB6..ABC.transporter.ATP.binding.protein	Treatment	Sm-	2.98952	0.531462	14	13	0.0001116	0.000664629
UniRef90_A0A174MJE8..NADH.dehydrogenase.NAD.P.H.nitroreductase	Treatment	Sm-	2.98946	0.543305	14	13	0.00013574	0.000719725
UniRef90_A0A3E4FVP3..Rhomboid.family.intramembrane.serine.protease	Treatment	Sm-	2.98901	0.546151	14	13	0.000142329	0.000739372
UniRef90_A0A139K3P6..Glycosyl.hydrolase.family.2..sugar.binding.domain.protein	Treatment	Sm-	2.98891	0.521687	14	13	9.46589e-05	0.000656236
UniRef90_A0A1Y3UZS3..DUF3108.domain.containing.protein	Treatment	Sm-	2.98881	0.510787	14	13	7.82126e-05	0.000656236
UniRef90_F3PU12..PAP2.family.protein	Treatment	Sm-	2.98852	0.519695	14	13	9.15597e-05	0.000656236
UniRef90_A0A3E4PXC8..DUF1593.domain.containing.protein	Treatment	Sm-	2.98823	0.51764	14	13	8.84168e-05	0.000656236
UniRef90_A7V470..TonB.dependent.receptor	Treatment	Sm-	2.98787	0.495073	14	13	5.89035e-05	0.000656236
UniRef90_A0A174PYI5..Beta.galactosidase	Treatment	Sm-	2.98748	0.523525	14	13	9.81249e-05	0.000656236
UniRef90_A0A3E4R7G5..Carboxypeptidase.regulatory.like.domain.containing.protein	Treatment	Sm-	2.98711	0.552473	14	13	0.000158329	0.000801601
UniRef90_A7V482..Carbonate.dehydratase	Treatment	Sm-	2.9871	0.534704	14	13	0.000118669	0.000677332
UniRef90_A0A174G065..Glycosyltransferase	Treatment	Sm-	2.9867	0.537077	14	13	0.000123578	0.000689645
UniRef90_A0A174EVA0..AI.2E.family.transporter	Treatment	Sm-	2.98662	0.497061	14	13	6.13555e-05	0.000656236
UniRef90_A0A174QT76..Asp.tRNAAsn.Glu.tRNAGln.amidotransferase.B.subunit	Treatment	Sm-	2.98662	0.53468	14	13	0.000118792	0.000677651
UniRef90_F3PQZ7..DNA.topoisomerase	Treatment	Sm-	2.98575	0.511211	14	13	7.95412e-05	0.000656236
UniRef90_F3PW51..RNA.polymerase.sigma.54.factor	Treatment	Sm-	2.98571	0.545602	14	13	0.000142452	0.000739626
UniRef90_A0A139KIL9..Lipoprotein	Treatment	Sm-	2.98517	0.513979	14	13	8.36851e-05	0.000656236
UniRef90_A0A174GTG0..Phospholipase	Treatment	Sm-	2.985	0.528723	14	13	0.000108018	0.000658106
UniRef90_A0A174R8K7..Beta.glucuronidase	Treatment	Sm-	2.98491	0.493184	14	13	5.73822e-05	0.000656236
UniRef90_A0A3E4VX12..DUF4907.domain.containing.protein	Treatment	Sm-	2.9849	0.549037	14	13	0.000150887	0.000771799
UniRef90_A0A374N361..Erythronate.4.phosphate.dehydrogenase	Treatment	Sm-	2.98489	0.51388	14	13	8.36117e-05	0.000656236
UniRef90_A0A3E4W080..Amino.acid.adenylation.domain.containing.protein	Treatment	Sm-	2.98472	0.547148	14	13	0.000146468	0.000753825
UniRef90_A0A285RDN5..Predicted.glycosyl.hydrolase..GH43.DUF377.family	Treatment	Sm-	2.98444	0.518131	14	13	9.02066e-05	0.000656236
UniRef90_R5K4I4..Ribonuclease.R	Treatment	Sm-	2.98435	0.517309	14	13	8.89442e-05	0.000656236
UniRef90_A0A139K835..UDP.N.acetylmuramoyl.tripeptide..D.alanyl.D.alanine.ligase	Treatment	Sm-	2.98403	0.503031	14	13	6.9016e-05	0.000656236
UniRef90_A0A139KIF2..Esterase	Treatment	Sm-	2.98398	0.522337	14	13	9.71605e-05	0.000656236
UniRef90_A0A174Q0R8..Endonuclease	Treatment	Sm-	2.98373	0.480628	14	13	4.53166e-05	0.000656236
UniRef90_A0A139KJ64..UDP.N.acetylglucosamine..N.acetylmuramyl..pentapeptide..pyrophosphoryl.undecaprenol.N.acetylglucosamine.transferase	Treatment	Sm-	2.98323	0.523746	14	13	9.97664e-05	0.000656236
UniRef90_A0A173XD26..LPS.biosynthesis.protein	Treatment	Sm-	2.9832	0.514733	14	13	8.53128e-05	0.000656236
UniRef90_A0A285RDV9..Uroporphyrinogen.decarboxylase	Treatment	Sm-	2.98275	0.522811	14	13	9.83202e-05	0.000656236
UniRef90_A0A1Y3UTQ0..AraC.family.transcriptional.regulator	Treatment	Sm-	2.98269	0.521651	14	13	9.63921e-05	0.000656236
UniRef90_A0A139K2Y2..5.apos..methylthioadenosine.S.adenosylhomocysteine.nucleosidase	Treatment	Sm-	2.98232	0.517567	14	13	8.98982e-05	0.000656236
UniRef90_A0A139KJ28..Adenylate.cyclase	Treatment	Sm-	2.98191	0.543504	14	13	0.000139254	0.000731375
UniRef90_A0A174SEE1..Glycoside.hydrolase.37	Treatment	Sm-	2.98185	0.539767	14	13	0.000131046	0.000705305
UniRef90_A0A174IED2..Sulfatase	Treatment	Sm-	2.9814	0.526773	14	13	0.00010564	0.000656839
UniRef90_E6SVJ7..Cell.cycle.protein	Treatment	Sm-	2.98115	0.537477	14	13	0.000126467	0.00069221
UniRef90_A0A396CHP2..Exonuclease	Treatment	Sm-	2.98059	0.48269	14	13	4.76301e-05	0.000656236
UniRef90_A0A396EVN7..Response.regulator	Treatment	Sm-	2.9801	0.522298	14	13	9.8238e-05	0.000656236
UniRef90_A0A3E4HYP7..Lipopolysaccharide.biosynthesis.protein	Treatment	Sm-	2.9799	0.506968	14	13	7.50564e-05	0.000656236
UniRef90_A0A1Q6IFC8..Helicase	Treatment	Sm-	2.97924	0.522715	14	13	9.92016e-05	0.000656236
UniRef90_A0A174FUG6..DUF5043.domain.containing.protein	Treatment	Sm-	2.97845	0.489711	14	13	5.48381e-05	0.000656236
UniRef90_A0A3E4IDW6..SusC.RagA.family.TonB.linked.outer.membrane.protein	Treatment	Sm-	2.97767	0.502102	14	13	6.91964e-05	0.000656236
UniRef90_A0A1Y3VF88..Serine.threonine.protein.kinase	Treatment	Sm-	2.97749	0.507975	14	13	7.69907e-05	0.000656236
UniRef90_A0A174A297..Glycoside.hydrolase	Treatment	Sm-	2.97741	0.501475	14	13	6.84624e-05	0.000656236
UniRef90_R9IBQ0..SusC.RagA.family.TonB.linked.outer.membrane.protein	Treatment	Sm-	2.97722	0.520086	14	13	9.53833e-05	0.000656236
UniRef90_A0A174IM57..Tetratricopeptide.repeat	Treatment	Sm-	2.97673	0.51436	14	13	8.64388e-05	0.000656236
UniRef90_A0A173WJR8..Dihydropteroate.synthase	Treatment	Sm-	2.97543	0.510502	14	13	8.1055e-05	0.000656236
UniRef90_A0A174P9N1..7.cyano.7.deazaguanine.synthase	Treatment	Sm-	2.97509	0.544727	14	14	0.000144924	0.00074819
UniRef90_A0A174NBW9..Alpha.1.2.mannosidase..putative	Treatment	Sm-	2.97505	0.490655	14	13	5.64186e-05	0.000656236
UniRef90_A0A174H100..Permeases.of.the.drug.metabolite.transporter..DMT..superfamily	Treatment	Sm-	2.97468	0.505547	14	13	7.43379e-05	0.000656236
UniRef90_A0A396EXA7..SAM.dependent.methyltransferase	Treatment	Sm-	2.97454	0.547729	14	13	0.000152338	0.000778424
UniRef90_A0A3E5EBP7..Acyl.ACP..UDP.N.acetylglucosamine.O.acyltransferase	Treatment	Sm-	2.97433	0.542233	14	13	0.000139501	0.000731688
UniRef90_A0A3E4PYB0..DUF3413.domain.containing.protein	Treatment	Sm-	2.97429	0.491585	14	13	5.75508e-05	0.000656236
UniRef90_A0A174CZG9..Beta.glucosidase	Treatment	Sm-	2.97405	0.507844	14	13	7.76233e-05	0.000656236
UniRef90_A0A174I7Y8..tRNA.FMet..specific.endonuclease.VapC	Treatment	Sm-	2.97399	0.504001	14	13	7.2441e-05	0.000656236
UniRef90_A0A3E4W9D2..Aminodeoxychorismate.synthase.component.I	Treatment	Sm-	2.97396	0.52417	14	13	0.000103341	0.000656236
UniRef90_A0A139KJK4..Arylsulfatase	Treatment	Sm-	2.97358	0.505339	14	13	7.43114e-05	0.000656236
UniRef90_A0A174EFD6..Translation.initiation.inhibitor	Treatment	Sm-	2.97353	0.505727	14	13	7.48432e-05	0.000656236
UniRef90_A0A139K5A0..LapA.family.protein	Treatment	Sm-	2.97323	0.50504	14	13	7.39904e-05	0.000656236
UniRef90_A0A139KIG8..Signal.peptidase.I	Treatment	Sm-	2.97254	0.505285	14	13	7.44755e-05	0.000656236
UniRef90_A0A3E4G1D2..N.acetylmuramoyl.L.alanine.amidase	Treatment	Sm-	2.97206	0.52376	14	13	0.000103207	0.000656236
UniRef90_F3PVH3..Radical.SAM.domain.protein	Treatment	Sm-	2.97205	0.519351	14	13	9.56606e-05	0.000656236
UniRef90_A0A3E4MPL7..Conjugal.transfer.protein.TraG..Fragment.	Treatment	Sm-	2.97069	0.484156	14	13	5.05372e-05	0.000656236
UniRef90_A0A3E4GFX0..1.4.beta.xylanase	Treatment	Sm-	2.97058	0.505221	14	13	7.48386e-05	0.000656236
UniRef90_A0A174HMZ4..Signal.peptidase.I	Treatment	Sm-	2.96983	0.47454	14	13	4.20159e-05	0.000656236
UniRef90_A7UY84..Glycosyltransferase..group.2.family.protein	Treatment	Sm-	2.96969	0.530818	14	13	0.000117149	0.000674891
UniRef90_A0A3E4R8R6..LuxR.family.transcriptional.regulator	Treatment	Sm-	2.96906	0.510643	14	13	8.28552e-05	0.000656236
UniRef90_A0A174F2P5..Predicted.esterase.of.the.alpha.beta.hydrolase.superfamily	Treatment	Sm-	2.96887	0.519955	14	13	9.76039e-05	0.000656236
UniRef90_A0A174QL55..Helicase	Treatment	Sm-	2.96886	0.537753	14	13	0.000131776	0.000708471
UniRef90_A7V923..Glycosyltransferase..group.2.family.protein	Treatment	Sm-	2.96748	0.524234	14	13	0.000105495	0.000656839
UniRef90_A0A3E4W084..DUF4251.domain.containing.protein	Treatment	Sm-	2.96677	0.474366	14	13	4.22777e-05	0.000656236
UniRef90_A0A139KJR5..Lipopolysaccharide.kinase..Kdo.WaaP..family	Treatment	Sm-	2.96604	0.510887	14	13	8.39865e-05	0.000656236
UniRef90_A7UXJ6..TonB.dependent.receptor.plug.domain.protein	Treatment	Sm-	2.96604	0.498185	14	13	6.67565e-05	0.000656236
UniRef90_A0A174LBX2..Fe.S.cluster.assembly.protein.SufD	Treatment	Sm-	2.96593	0.508265	14	13	8.01823e-05	0.000656236
UniRef90_E5V755..TonB.dependent.Receptor.Plug.domain.containing.protein	Treatment	Sm-	2.96543	0.494576	14	13	6.25589e-05	0.000656236
UniRef90_A0A139K520..Cytokinin.riboside.5.apos..monophosphate.phosphoribohydrolase	Treatment	Sm-	2.96505	0.509973	14	13	8.28839e-05	0.000656236
UniRef90_E6SWI4..GH3.auxin.responsive.promoter	Treatment	Sm-	2.96458	0.512949	14	13	8.74962e-05	0.000656236
UniRef90_E5V6T2..TatD.family.deoxyribonuclease	Treatment	Sm-	2.96445	0.511529	14	13	8.53622e-05	0.000656236
UniRef90_Q9F6T6..TraM	Treatment	Sm-	2.96427	0.495981	14	13	6.44437e-05	0.000656236
UniRef90_A0A174IHN3..Glycosyl.hydrolase.88	Treatment	Sm-	2.96336	0.508141	14	13	8.06369e-05	0.000656236
UniRef90_A0A174GRL6..Periplasmic.beta.glucosidase	Treatment	Sm-	2.9631	0.516828	14	13	9.40791e-05	0.000656236
UniRef90_R9I154..Efflux.transporter..RND.family..MFP.subunit	Treatment	Sm-	2.96305	0.513206	14	13	8.83046e-05	0.000656236
UniRef90_A0A3E5E895..SusC.RagA.family.TonB.linked.outer.membrane.protein	Treatment	Sm-	2.96255	0.516537	14	13	9.37596e-05	0.000656236
UniRef90_A0A3E4PM60..RagB.SusD.family.nutrient.uptake.outer.membrane.protein	Treatment	Sm-	2.96224	0.502806	14	13	7.34986e-05	0.000656236
UniRef90_A0A3E4W374..Butyrate.kinase	Treatment	Sm-	2.96213	0.520275	14	13	0.00010017	0.000656236
UniRef90_E6SPE1..Phosphoesterase.PA.phosphatase.related.protein	Treatment	Sm-	2.96203	0.525052	14	13	0.000108751	0.000659718
UniRef90_A0A139K2U9..DNA.mismatch.repair.protein.MutT	Treatment	Sm-	2.95999	0.511455	14	13	8.64207e-05	0.000656236
UniRef90_A0A174F4E3..RagB.SusD.domain.protein	Treatment	Sm-	2.95998	0.507753	14	13	8.09121e-05	0.000656236
UniRef90_A0A139K1U9..4.hydroxy.tetrahydrodipicolinate.reductase	Treatment	Sm-	2.95983	0.532547	14	13	0.000124201	0.000689645
UniRef90_A0A3E4GA32..DUF3109.family.protein	Treatment	Sm-	2.95959	0.474109	14	13	4.30307e-05	0.000656236
UniRef90_A0A174I328..Peptidase.U32	Treatment	Sm-	2.95954	0.50775	14	13	8.10168e-05	0.000656236
UniRef90_R7EMQ0..Sodium.calcium.exchanger.protein	Treatment	Sm-	2.95939	0.508236	14	13	8.17633e-05	0.000656236
UniRef90_A0A1T4IY79..SusD.family.protein	Treatment	Sm-	2.95914	0.513157	14	13	8.92879e-05	0.000656236
UniRef90_R5JQF3..Phosphotyrosine.protein.phosphatase	Treatment	Sm-	2.95803	0.522984	14	13	0.000106255	0.000656839
UniRef90_A0A174PVT0..Tetratricopeptide.repeat	Treatment	Sm-	2.95686	0.480745	14	13	4.942e-05	0.000656236
UniRef90_A0A174M7X0..AraC.family.transcriptional.regulator	Treatment	Sm-	2.95682	0.506688	14	13	8.01589e-05	0.000656236
UniRef90_A0A174SIC4..Beta.galactosidase	Treatment	Sm-	2.95627	0.502043	14	13	7.38337e-05	0.000656236
UniRef90_A0A139KJ82..DUF4292.domain.containing.protein	Treatment	Sm-	2.95622	0.525386	14	13	0.000111305	0.000664629
UniRef90_R5SQG9..Arginine..tRNA.ligase	Treatment	Sm-	2.95617	0.508608	14	13	8.31241e-05	0.000656236
UniRef90_A0A078S0P5..Thiamine.pyrophosphokinase	Treatment	Sm-	2.95598	0.509531	14	13	8.45507e-05	0.000656236
UniRef90_A0A1T4IY85..TonB.dependent.receptor	Treatment	Sm-	2.95592	0.513333	14	13	9.04484e-05	0.000656236
UniRef90_A0A139K1B2..Polyprenyl.synthetase	Treatment	Sm-	2.95515	0.509662	14	13	8.49646e-05	0.000656236
UniRef90_A0A174UJA1..Alkyl.hydroperoxide.reductase	Treatment	Sm-	2.95478	0.537413	14	13	0.000136659	0.000722615
UniRef90_A0A174TR72..Chondroitin.sulfate.ABC.lyase	Treatment	Sm-	2.95408	0.520101	14	13	0.000102336	0.000656236
UniRef90_A0A173XA64..Enterobactin.outer.membrane.receptor	Treatment	Sm-	2.9539	0.507225	14	13	8.16636e-05	0.000656236
UniRef90_F3PVH5..Sulfate.permease	Treatment	Sm-	2.95387	0.534157	14	13	0.000129868	0.000701609
UniRef90_A0A3E4W0C3..MBOAT.family.protein	Treatment	Sm-	2.9535	0.514421	14	13	9.28765e-05	0.000656236
UniRef90_A0A3E5DSP9..Helix.hairpin.helix.domain.containing.protein	Treatment	Sm-	2.95323	0.537028	14	13	0.000136431	0.000722238
UniRef90_A0A139K4V2..N.acetyltransferase	Treatment	Sm-	2.95308	0.511915	14	13	8.8988e-05	0.000656236
UniRef90_E6SRS1..Ribulose.phosphate.3.epimerase	Treatment	Sm-	2.95296	0.492283	14	13	6.23107e-05	0.000656236
UniRef90_A0A3E4GGM0..DUF5110.domain.containing.protein	Treatment	Sm-	2.95214	0.501037	14	13	7.34258e-05	0.000656236
UniRef90_A0A174UC46..Carbohydrate.kinase	Treatment	Sm-	2.95178	0.53752	14	13	0.000138134	0.000727021
UniRef90_A0A3E5EA59..1.4.beta.xylanase	Treatment	Sm-	2.95176	0.496166	14	13	6.72251e-05	0.000656236
UniRef90_A0A174M802..Peptidase.3	Treatment	Sm-	2.95165	0.517291	14	13	9.82021e-05	0.000656236
UniRef90_A0A3E5E975..Endonuclease	Treatment	Sm-	2.95153	0.529615	14	13	0.000121247	0.000684887
UniRef90_A0A174FYU4..Glycosyl.transferase.2	Treatment	Sm-	2.95086	0.530679	14	13	0.000123676	0.000689645
UniRef90_A0A174IC39..Integral.membrane.sensor.hybrid.histidine.kinase	Treatment	Sm-	2.95051	0.506702	14	13	8.17485e-05	0.000656236
UniRef90_A0A174II39..RagB.SusD.domain.protein	Treatment	Sm-	2.95034	0.50738	14	13	8.27912e-05	0.000656236
UniRef90_E5V5U8..Glycosyl.hydrolase.family.43	Treatment	Sm-	2.9496	0.493813	14	13	6.4789e-05	0.000656236
UniRef90_A0A3E4XM43..Sialate.O.acetylesterase	Treatment	Sm-	2.94946	0.491376	14	13	6.19334e-05	0.000656236
UniRef90_E5V751..DUF2961.domain.containing.protein	Treatment	Sm-	2.94943	0.530004	14	13	0.000122814	0.000689193
UniRef90_A0A3E5EBW7..Arylsulfatase	Treatment	Sm-	2.94925	0.526128	14	13	0.000115112	0.000669383
UniRef90_A0A174C9N2..Protein.of.uncharacterized.function..DUF2961.	Treatment	Sm-	2.94869	0.495557	14	13	6.71105e-05	0.000656236
UniRef90_A0A3E4GAB8..Inositol.monophosphatase	Treatment	Sm-	2.94868	0.510894	14	13	8.85828e-05	0.000656236
UniRef90_A0A139K0X8..LacI.family.transcriptional.regulator	Treatment	Sm-	2.94842	0.507034	14	13	8.27669e-05	0.000656236
UniRef90_A7V8B1..Glycosyl.hydrolase.family.3.N.terminal.domain.protein	Treatment	Sm-	2.94817	0.525637	14	13	0.000114534	0.000668038
UniRef90_A0A139KJH4..SusD.family.protein	Treatment	Sm-	2.94795	0.514882	14	13	9.52321e-05	0.000656236
UniRef90_A0A374Q380..4.hydroxy.3.methylbut.2.en.1.yl.diphosphate.synthase..flavodoxin.	Treatment	Sm-	2.94785	0.494374	14	13	6.58271e-05	0.000656236
UniRef90_A0A139K1W9..Insulinase.family.protein	Treatment	Sm-	2.94765	0.497222	14	13	6.94282e-05	0.000656236
UniRef90_A0A1T4IY80..Cellobiose.2.epimerase	Treatment	Sm-	2.94721	0.525909	14	13	0.000115399	0.000669619
UniRef90_A0A174A5A6..Uncharacterized.protein.conserved.in.bacteria	Treatment	Sm-	2.9472	0.510394	14	13	8.81991e-05	0.000656236
UniRef90_A0A1Y3UZA3..DUF3836.domain.containing.protein	Treatment	Sm-	2.94705	0.514534	14	13	9.49132e-05	0.000656236
UniRef90_A0A174K060..Outer.membrane.receptor.proteins..mostly.Fe.transport	Treatment	Sm-	2.9436	0.490722	14	13	6.231e-05	0.000656236
UniRef90_A0A3E5F3C9..Non.canonical.purine.NTP.diphosphatase	Treatment	Sm-	2.94216	0.500361	14	13	7.48032e-05	0.000656236
UniRef90_A0A374MYX9..DUF4976.domain.containing.protein	Treatment	Sm-	2.94177	0.523604	14	13	0.000112809	0.000665716
UniRef90_A0A139K2X0..TonB.dependent.receptor.plug.domain.protein	Treatment	Sm-	2.94082	0.489976	14	13	6.19797e-05	0.000656236
UniRef90_A0A374MW53..Epoxyqueuosine.reductase.QueH	Treatment	Sm-	2.94027	0.505049	14	13	8.19055e-05	0.000656236
UniRef90_A0A174CPJ9..HlyD.family.secretion.protein	Treatment	Sm-	2.93842	0.509616	14	13	8.93698e-05	0.000656236
UniRef90_A0A174M0L1..Glycerophosphoryl.diester.phosphodiesterase	Treatment	Sm-	2.93837	0.522416	14	13	0.000111692	0.000664629
UniRef90_A0A139K2L3..Hemolysin.activation.protein	Treatment	Sm-	2.93777	0.528006	14	13	0.000123015	0.000689613
UniRef90_A0A174F0C1..Signal.transduction.histidine.kinase	Treatment	Sm-	2.93763	0.517684	14	13	0.000103194	0.000656236
UniRef90_A0A3E4VX73..DNA.protecting.protein.DprA	Treatment	Sm-	2.93675	0.498384	14	13	7.33695e-05	0.000656236
UniRef90_A0A3E4RU03..Alpha.rhamnosidase	Treatment	Sm-	2.93593	0.525376	14	13	0.000118334	0.000676194
UniRef90_A0A173XGG6..Phage.shock.protein.C..PspC	Treatment	Sm-	2.9355	0.531342	14	13	0.000130971	0.000705305
UniRef90_A0A3E4HWJ4..DUF2975.domain.containing.protein	Treatment	Sm-	2.93547	0.479403	14	13	5.15152e-05	0.000656236
UniRef90_A0A174M1E4..Histidine.kinase	Treatment	Sm-	2.93504	0.515172	14	13	9.95671e-05	0.000656236
UniRef90_A0A1Y3V4B1..Aquaporin	Treatment	Sm-	2.93462	0.510869	14	13	9.2447e-05	0.000656236
UniRef90_A0A3E4IDP4..NAD.dependent.deacylase	Treatment	Sm-	2.93423	0.528495	14	13	0.000125364	0.000690619
UniRef90_A0A3E4GG18..1.4.beta.xylanase	Treatment	Sm-	2.93409	0.478861	14	13	5.11992e-05	0.000656236
UniRef90_A7UY23..Glycosyl.hydrolase.family.76	Treatment	Sm-	2.93407	0.524498	14	13	0.000117241	0.000674891
UniRef90_A0A1T4IY91..Peptidoglycan.N.acetylglucosamine.deacetylase	Treatment	Sm-	2.93387	0.499767	14	13	7.59255e-05	0.000656236
UniRef90_A0A139K0T9..Recombination.protein.F	Treatment	Sm-	2.93367	0.514739	14	13	9.92345e-05	0.000656236
UniRef90_A0A3E4GKK1..MmcQ.YjbR.family.DNA.binding.protein	Treatment	Sm-	2.93344	0.528143	14	13	0.000124922	0.000690579
UniRef90_A0A3E4GA11..Glutamine.cyclotransferase	Treatment	Sm-	2.93222	0.508464	14	13	8.92483e-05	0.000656236
UniRef90_A0A174CG08..Family.3.glycosyl.hydrolase	Treatment	Sm-	2.93175	0.514701	14	13	9.9754e-05	0.000656236
UniRef90_F3PPE1..Glycosyl.hydrolase.family.3.protein	Treatment	Sm-	2.93114	0.511979	14	13	9.52861e-05	0.000656236
UniRef90_A0A174IZB7..Periplasmic.solute.binding.protein	Treatment	Sm-	2.93107	0.493795	14	13	6.8623e-05	0.000656236
UniRef90_A0A1Y3V6W7..Aminopeptidase	Treatment	Sm-	2.93054	0.534597	14	13	0.000140303	0.000732777
UniRef90_A0A174FBF7..Peptidase.S41	Treatment	Sm-	2.92977	0.493311	14	13	6.82865e-05	0.000656236
UniRef90_A0A174Q9U7..Arylsulfatase	Treatment	Sm-	2.92953	0.505362	14	13	8.51461e-05	0.000656236
UniRef90_A0A174GLN1..Integral.membrane.sensor.signal.transduction.histidine.kinase	Treatment	Sm-	2.92912	0.516202	14	13	0.000103223	0.000656236
UniRef90_A0A174US07..Beta.galactosidase	Treatment	Sm-	2.92782	0.496438	14	13	7.2792e-05	0.000656236
UniRef90_A0A174GL85..Redoxin.domain.protein	Treatment	Sm-	2.92748	0.509267	14	13	9.18626e-05	0.000656236
UniRef90_A0A139KHV6..Endonuclease	Treatment	Sm-	2.92745	0.444693	14	13	2.60099e-05	0.000656236
UniRef90_A0A139K4W1..Fimbrillin.family.protein	Treatment	Sm-	2.92689	0.495049	14	13	7.11572e-05	0.000656236
UniRef90_I8ZJZ9..Phosphoribosylamine..glycine.ligase	Treatment	Sm-	2.92625	0.510748	14	13	9.46553e-05	0.000656236
UniRef90_R9I2N8..Undecaprenyl.diphosphatase	Treatment	Sm-	2.92613	0.549838	14	13	0.000181761	0.000898917
UniRef90_A0A139JUX4..Bacteriophage.CI.repressor.protein	Treatment	Sm-	2.92565	0.521594	14	13	0.000114479	0.000668038
UniRef90_A0A3E4G171..ABC.transporter	Treatment	Sm-	2.92539	0.526467	14	13	0.000124447	0.000690106
UniRef90_A0A1T4IY65..Prolyl.tripeptidyl.peptidase	Treatment	Sm-	2.92504	0.52725	14	13	0.000126231	0.000691678
UniRef90_A0A139K4T0..DUF4784.domain.containing.protein	Treatment	Sm-	2.925	0.5161	14	13	0.00010435	0.000656416
UniRef90_A0A3E4GG42..DUF2851.family.protein	Treatment	Sm-	2.92458	0.523058	14	13	0.000117753	0.000675344
UniRef90_E5V6W3..Glycosyl.hydrolase.family.9	Treatment	Sm-	2.92436	0.490108	14	13	6.54242e-05	0.000656236
UniRef90_A0A3E4FTQ4..RagB.SusD.family.nutrient.uptake.outer.membrane.protein	Treatment	Sm-	2.92411	0.503836	14	13	8.42463e-05	0.000656236
UniRef90_A0A3E4I9F3..SusF.SusE.family.outer.membrane.protein	Treatment	Sm-	2.92344	0.503694	14	13	8.42052e-05	0.000656236
UniRef90_E6SWJ5..RND.efflux.system..outer.membrane.lipoprotein..NodT.family	Treatment	Sm-	2.9233	0.513728	14	13	0.000100648	0.000656236
UniRef90_A0A174QHB6..Transposase.DDE.domain	Treatment	Sm-	2.92014	0.475738	14	13	5.03607e-05	0.000656236
UniRef90_E5V6F9..Response.regulator.receiver.domain.containing.protein	Treatment	Sm-	2.91983	0.494206	14	13	7.16221e-05	0.000656236
UniRef90_A0A396F6R7..Glycoside.hydrolase	Treatment	Sm-	2.91959	0.512729	14	13	0.000100041	0.000656236
UniRef90_A0A174QRZ7..RHS.repeat.associated.core.domain	Treatment	Sm-	2.91913	0.51889	14	13	0.000111489	0.000664629
UniRef90_A0A3E4GFU1..Glycoside.hydrolase.family.125.protein	Treatment	Sm-	2.91909	0.505508	14	13	8.81723e-05	0.000656236
UniRef90_A7UYX9..D.alanyl.D.alanine.carboxypeptidase.D.alanyl.D.alanine.endopeptidase	Treatment	Sm-	2.91901	0.512702	14	13	0.000100171	0.000656236
UniRef90_A0A139JV12..Tetratricopeptide.repeat.protein	Treatment	Sm-	2.91743	0.522477	14	13	0.000119164	0.000678895
UniRef90_A0A3E5E9T5..1.4.beta.xylanase	Treatment	Sm-	2.91739	0.501089	14	13	8.18608e-05	0.000656236
UniRef90_A0A174UDH1..Histidine.kinase	Treatment	Sm-	2.91726	0.504224	14	13	8.66568e-05	0.000656236
UniRef90_A7UXT8..Carbohydrate.kinase..FGGY.family.protein	Treatment	Sm-	2.91683	0.530725	14	13	0.00013715	0.000723748
UniRef90_A0A139K1C7..SusD.family	Treatment	Sm-	2.9166	0.518473	14	13	0.00011155	0.000664629
UniRef90_A0A174V6S9..Multidrug.resistance.protein	Treatment	Sm-	2.91572	0.52217	14	13	0.000119161	0.000678895
UniRef90_A0A174Q1M9..Glycosyl.hydrolase.88	Treatment	Sm-	2.91554	0.513765	14	13	0.000103146	0.000656236
UniRef90_A0A139KJG7..Alpha.alpha.trehalase	Treatment	Sm-	2.9153	0.503339	14	13	8.58102e-05	0.000656236
UniRef90_F3PVG0..Cupin.domain.protein	Treatment	Sm-	2.91461	0.534532	14	13	0.000147035	0.000755963
UniRef90_E6SNV0..Methyltransferase.type.12	Treatment	Sm-	2.91452	0.520272	14	13	0.000115787	0.000671227
UniRef90_A0A139K536..D.alanyl.D.alanine.dipeptidase	Treatment	Sm-	2.9144	0.524918	14	13	0.000125353	0.000690619
UniRef90_A0A3E4GFZ4..Signal.peptidase.I	Treatment	Sm-	2.91391	0.527627	14	13	0.000131394	0.000706801
UniRef90_K9E5C8..SusC.RagA.family.TonB.linked.outer.membrane.protein	Treatment	Sm-	2.91191	0.512223	14	13	0.00010153	0.000656236
UniRef90_A0A174FUF0..DUF5043.domain.containing.protein	Treatment	Sm-	2.90938	0.483402	14	13	6.04235e-05	0.000656236
UniRef90_A0A3E4G1J5..DUF4294.domain.containing.protein	Treatment	Sm-	2.90835	0.493726	14	13	7.35894e-05	0.000656236
UniRef90_A0A174TJR4..tRNA.dihydrouridine.synthase	Treatment	Sm-	2.90805	0.514093	14	13	0.000106156	0.000656839
UniRef90_A0A3E4VX88..NAD.P..dependent.oxidoreductase	Treatment	Sm-	2.908	0.514917	14	13	0.000107704	0.000657933
UniRef90_A0A139K0X7..Hybrid.sensor.histidine.kinase.response.regulator	Treatment	Sm-	2.90775	0.513305	14	13	0.000104804	0.000656416
UniRef90_R9I2M2..Ribulokinase	Treatment	Sm-	2.9064	0.532385	14	13	0.000145491	0.000749568
UniRef90_U2E2A5..L.aspartate.oxidase	Treatment	Sm-	2.9062	0.536357	14	13	0.000155391	0.000791194
UniRef90_A0A174CAU5..Beta.galactosidase	Treatment	Sm-	2.90522	0.517306	14	13	0.000113211	0.000666731
UniRef90_A0A139K2Y0..DUF4962.domain.containing.protein	Treatment	Sm-	2.9035	0.504365	14	13	9.06688e-05	0.000656236
UniRef90_A0A174ER81..Transposase.DDE.domain	Treatment	Sm-	2.90326	0.466437	14	13	4.42159e-05	0.000656236
UniRef90_A0A3E4W998..4.amino.4.deoxychorismate.lyase	Treatment	Sm-	2.90151	0.520765	14	13	0.000121508	0.000684944
UniRef90_A0A139K1R7..Metalloenzyme.family.protein	Treatment	Sm-	2.9014	0.498017	14	13	8.13747e-05	0.000656236
UniRef90_A0A174TRB5..Glycoside.hydrolase	Treatment	Sm-	2.90008	0.490595	14	13	7.12646e-05	0.000656236
UniRef90_A0A396EMN0..DUF3098.domain.containing.protein	Treatment	Sm-	2.8998	0.550146	14	13	0.000197499	0.000968936
UniRef90_A0A3E4I9N0..Glycosyl.hydrolase.family.76	Treatment	Sm-	2.89554	0.483203	14	13	6.28972e-05	0.000656236
UniRef90_A0A3E4W6X1..Chondroitinase	Treatment	Sm-	2.89502	0.517783	14	13	0.00011778	0.000675344
UniRef90_E4MEM1..Site.specific.recombinase..phage.integrase.family	Treatment	Sm-	2.89245	0.487646	14	13	6.90846e-05	0.000656236
UniRef90_A0A174QQG6..RHS.repeat.associated.core.domain	Treatment	Sm-	2.89056	0.50309	14	13	9.22682e-05	0.000656236
UniRef90_A0A3E4ID83..Glycosyltransferase	Treatment	Sm-	2.89054	0.502877	14	13	9.19213e-05	0.000656236
UniRef90_A0A139K0V8..DUF3836.domain.containing.protein	Treatment	Sm-	2.89048	0.460219	14	13	4.06346e-05	0.000656236
UniRef90_A0A174C9M5..Alpha.mannosidase	Treatment	Sm-	2.88979	0.503104	14	13	9.25125e-05	0.000656236
UniRef90_A0A3E4VZB6..Glycoside.hydrolase.family.92.protein	Treatment	Sm-	2.88899	0.495366	14	13	8.06027e-05	0.000656236
UniRef90_A0A396EUX7..Mechanosensitive.ion.channel.family.protein	Treatment	Sm-	2.88851	0.500712	14	13	8.89721e-05	0.000656236
UniRef90_A0A139K101..Alpha.glucosidase	Treatment	Sm-	2.88848	0.511644	14	13	0.000108048	0.000658106
UniRef90_A0A3E4VZD5..Arabinan.endo.1.5.alpha.L.arabinosidase	Treatment	Sm-	2.88825	0.501016	14	13	8.95344e-05	0.000656236
UniRef90_A0A139JVB8..Efflux.transporter..RND.family..MFP.subunit	Treatment	Sm-	2.88812	0.501398	14	13	9.019e-05	0.000656236
UniRef90_A0A174F6K0..Histidine.kinase	Treatment	Sm-	2.88716	0.502179	14	13	9.17384e-05	0.000656236
UniRef90_A0A396ERI8..DUF2961.domain.containing.protein	Treatment	Sm-	2.887	0.488746	14	13	7.17506e-05	0.000656236
UniRef90_A0A174M9V5..TonB.dependent.receptor	Treatment	Sm-	2.88699	0.487307	14	13	6.98442e-05	0.000656236
UniRef90_R9I324..YD.repeat..Two.copies.	Treatment	Sm-	2.88586	0.512785	14	13	0.000111118	0.000664579
UniRef90_A0A139K0X4..Outer.membrane.receptor.proteins..mostly.Fe.transport	Treatment	Sm-	2.88568	0.506913	14	13	0.000100287	0.000656236
UniRef90_A0A174QML0..RHS.repeat.associated.core.domain	Treatment	Sm-	2.88359	0.507461	14	13	0.000101924	0.000656236
UniRef90_E5VAU4..Peptide.methionine.sulfoxide.reductase.MsrA	Treatment	Sm-	2.88122	0.491895	14	13	7.74829e-05	0.000656236
UniRef90_A0A374MJP0..RHS.repeat.associated.core.domain.containing.protein..Fragment.	Treatment	Sm-	2.87952	0.507138	14	13	0.000102635	0.000656236
UniRef90_A0A078SHA8..Carbohydrate.kinase..FGGY.family	Treatment	Sm-	2.8779	0.48779	14	13	7.2542e-05	0.000656236
UniRef90_A0A3E4PZC3..TonB.dependent.receptor	Treatment	Sm-	2.87553	0.511222	14	13	0.000111648	0.000664629
UniRef90_A0A3E4PZP0..RagB.SusD.family.nutrient.uptake.outer.membrane.protein	Treatment	Sm-	2.87273	0.506223	14	13	0.000103147	0.000656236
UniRef90_A0A174QI55..RHS.repeat.associated.core.domain	Treatment	Sm-	2.87158	0.491215	14	13	7.88849e-05	0.000656236
UniRef90_A0A374Q8D9..DUF2961.domain.containing.protein	Treatment	Sm-	2.86996	0.496775	14	13	8.78105e-05	0.000656236
UniRef90_A0A139JVC7..Galactose.oxidase	Treatment	Sm-	2.86757	0.490945	14	13	7.94937e-05	0.000656236
UniRef90_A0A174M5I4..L.threonine.3.dehydrogenase	Treatment	Sm-	2.86729	0.389013	14	14	8.60932e-06	0.000656236
UniRef90_E5V6F0..Alpha.xylosidase	Treatment	Sm-	2.86597	0.515237	14	13	0.000123303	0.000689613
UniRef90_A0A3E4VZD2..Prolipoprotein.diacylglyceryl.transferase	Treatment	Sm-	2.86466	0.491613	14	13	8.12307e-05	0.000656236
UniRef90_A0A139K0V6..DNA.polymerase.I	Treatment	Sm-	2.86105	0.487189	14	13	7.56785e-05	0.000656236
UniRef90_F3PP67..2.dehydropantoate.2.reductase	Treatment	Sm-	2.86023	0.526371	14	13	0.000151556	0.000774827
UniRef90_A0A139K559..DNA.binding.response.regulator	Treatment	Sm-	2.85925	0.455273	14	13	4.0657e-05	0.000656236
UniRef90_A0A174FBB5..DNA.RNA.non.specific.endonuclease	Treatment	Sm-	2.85868	0.492911	14	13	8.47872e-05	0.000656236
UniRef90_A0A174EV88..DNA.binding.response.regulator	Treatment	Sm-	2.85862	0.520914	14	13	0.000138972	0.000730277
UniRef90_A0A374Q2U0..LytTR.family.transcriptional.regulator	Treatment	Sm-	2.85781	0.533139	14	13	0.000170711	0.00085313
UniRef90_A0A0B0C1B1..MarR.family.transcriptional.regulator	Treatment	Sm-	2.85692	0.70405	14	14	0.00158785	0.00521805
UniRef90_A0A078S1L1..TonB.dependent.Receptor.Plug.domain.protein..Fragment.	Treatment	Sm-	2.856	0.499866	14	13	9.70399e-05	0.000656236
UniRef90_A0A3E4GG91..Tyrosine.protein.phosphatase	Treatment	Sm-	2.85536	0.499471	14	13	9.65473e-05	0.000656236
UniRef90_F3PU17..Pyridoxamine.5.apos..phosphate.oxidase.family.protein	Treatment	Sm-	2.85173	0.485677	14	13	7.57861e-05	0.000656236
UniRef90_A0A174F722..Sensor.histidine.kinase	Treatment	Sm-	2.85087	0.50053	14	13	9.98052e-05	0.000656236
UniRef90_A0A174RCY4..Two.component.transcriptional.regulator..LytTR.family	Treatment	Sm-	2.83606	0.475985	14	13	6.62838e-05	0.000656236
UniRef90_A0A139K0T7..Aldose.1.epimerase	Treatment	Sm-	2.83394	0.470839	14	13	6.03901e-05	0.000656236
UniRef90_A0A3E4GFT8..DUF3267.domain.containing.protein	Treatment	Sm-	2.83358	0.485176	14	13	7.95702e-05	0.000656236
UniRef90_A0A0B0BP76..Transcriptional.regulator	Treatment	Sm-	2.82838	0.762644	14	14	0.00298819	0.00892796
UniRef90_A0A139K2V4..Transcriptional.regulator	Treatment	Sm-	2.82287	0.424037	14	13	2.33615e-05	0.000656236
UniRef90_A0A3E4I5U4..DUF4270.family.protein	Treatment	Sm-	2.82222	0.493391	14	13	9.60505e-05	0.000656236
UniRef90_A0A0B0BTW4..50S.ribosomal.protein.L34	Treatment	Sm-	2.81016	0.655895	14	14	0.00124784	0.0042881
UniRef90_A0A139KJE7..Sigma.70.region.2	Treatment	Sm-	2.78443	0.457738	14	14	5.47578e-05	0.000656236
UniRef90_A0A139K9Q6..Stress.responsive.A.B.barrel.domain.protein	Treatment	Sm-	2.77034	0.437842	14	14	3.7904e-05	0.000656236
UniRef90_B7BET4..Site.specific.recombinase..phage.integrase.family	Treatment	Sm-	2.74557	0.567827	14	13	0.00040835	0.00179652
UniRef90_A0A174PRB5..Ribulokinase	Treatment	Sm-	2.74456	0.49862	14	13	0.000135316	0.000718236
UniRef90_A0A139K449..Glucose.galactose.transporter	Treatment	Sm-	2.72033	0.405213	14	14	2.15435e-05	0.000656236
UniRef90_E6SSG6..RNA.polymerase.sigma.factor	Treatment	Sm-	2.71289	0.462379	14	13	7.63077e-05	0.000656236
UniRef90_A6LHP0..DNA.primase	Treatment	Sm-	2.67823	0.52074	14	14	0.000243743	0.00116959
UniRef90_W1I2X5..Uncultured.bacterium.extrachromosomal.DNA.RGI00469	Treatment	Sm-	2.67115	0.429862	14	14	5.92068e-05	0.000656236
UniRef90_A0A3E4W3Y6..SusF.SusE.family.outer.membrane.protein	Treatment	Sm-	2.66178	0.378057	14	14	1.88219e-05	0.000656236
UniRef90_A0A174KMJ6..DUF5115.domain.containing.protein	Treatment	Sm-	2.64849	0.418578	14	14	3.78993e-05	0.000656236
UniRef90_A0A0B0BYC4..Histone.H1	Treatment	Sm-	2.61301	0.676713	14	14	0.00253671	0.0077599
UniRef90_F3PKE4..Thymidylate.synthase	Treatment	Sm-	2.60744	0.434078	14	14	6.15165e-05	0.000656236
UniRef90_E6SUX4..UBA.THIF.type.NAD.FAD.binding.protein	Treatment	Sm-	2.6039	0.347184	14	14	7.23314e-06	0.000656236
UniRef90_A0A174E1A5..DUF1320.domain.containing.protein	Treatment	Sm-	2.58964	0.433058	14	14	6.41171e-05	0.000656236
UniRef90_A0A0P0L9K3..N.acetylmuramoyl.L.alanine.amidase	Treatment	Sm-	2.58118	0.455924	14	14	0.000105355	0.000656839
UniRef90_G8UN88..Carbohydrate.kinase..FGGY.family.protein	Treatment	Sm-	2.5799	0.487103	14	14	0.000189452	0.000933722
UniRef90_A0A139KDZ9..ABC.transporter.ATP.binding.protein	Treatment	Sm-	2.57025	0.356523	14	14	1.07303e-05	0.000656236
UniRef90_A0A139K8H4..Histidine.kinase.KdpD.domain.protein	Treatment	Sm-	2.56243	0.472327	14	14	0.000153709	0.00078383
UniRef90_A0A174E6B5..ATP.binding.protein	Treatment	Sm-	2.55672	0.431747	14	14	7.01227e-05	0.000656236
UniRef90_A0A174E0U6..DUF935.family.protein	Treatment	Sm-	2.55369	0.451601	14	14	0.000106474	0.000656839
UniRef90_A0A174E2I1..DUF3164.family.protein	Treatment	Sm-	2.5442	0.43178	14	14	7.33934e-05	0.000656236
UniRef90_A0A0B0BTS6..50S.ribosomal.protein.L35	Treatment	Sm-	2.53971	0.659459	14	14	0.00230511	0.007141
UniRef90_A0A139LKM6..ArsR.family.transcriptional.regulator	Treatment	Sm-	2.53884	0.393822	14	14	3.1759e-05	0.000656236
UniRef90_A0A078R6F3..Tape.measure.domain.protein	Treatment	Sm-	2.52185	0.437444	14	14	8.95085e-05	0.000656236
UniRef90_A0A174E445..Reverse.transcriptase	Treatment	Sm-	2.51765	0.441076	14	14	9.78943e-05	0.000656236
UniRef90_A0A174E0S4..ATP.dependent.Clp.protease.proteolytic.subunit	Treatment	Sm-	2.50955	0.434994	14	14	8.89234e-05	0.000656236
UniRef90_R6MA58..Aspartate.alanine.antiporter	Treatment	Sm-	2.49157	0.466926	14	14	0.000177572	0.000882125
UniRef90_A0A173WYG0..DNA.3.methyladenine.glycosylase.I	Treatment	Sm-	2.49087	0.353152	14	14	1.87106e-05	0.000656236
UniRef90_R5SCV3..ABC.transporter.related.protein	Treatment	Sm-	2.47813	0.382373	14	14	3.01983e-05	0.000656236
UniRef90_A0A374Q5Z5..Sodium.proton.antiporter	Treatment	Sm-	2.47575	0.482442	14	14	0.000248394	0.00119057
UniRef90_A0A174LE06..Cysteine.desulfurase	Treatment	Sm-	2.47331	0.471641	14	14	0.000206401	0.00100933
UniRef90_A0A108TBT2..GDP.L.fucose.synthase	Treatment	Sm-	2.43234	0.490649	14	14	0.000332224	0.00152196
UniRef90_A0A139K9A4..Thioesterase.family.protein	Treatment	Sm-	2.42142	0.468307	14	14	0.000232929	0.00112255
UniRef90_E5VF45..Outer.membrane.efflux.protein	Treatment	Sm-	2.41376	0.466406	14	14	0.000231143	0.00111617
UniRef90_I8ZUQ4..Ribosomal.RNA.small.subunit.methyltransferase.G	Treatment	Sm-	2.41354	0.492773	14	14	0.000367265	0.00165509
UniRef90_A0A174SC55..Alpha.amylase	Treatment	Sm-	2.40832	0.388995	14	14	4.64832e-05	0.000656236
UniRef90_R5Y598..Inosine.5.apos..monophosphate.dehydrogenase	Treatment	Sm-	2.38902	0.615588	14	13	0.00248587	0.00763006
UniRef90_I8XU03..Diadenylate.cyclase	Treatment	Sm-	2.37017	0.463136	14	14	0.000254251	0.00121303
UniRef90_R6L7I6..Hsp20.alpha.crystallin.family.protein	Treatment	Sm-	2.36133	0.508689	14	14	0.000568242	0.00233941
UniRef90_F3PGA0..Na....translocating.NADH.quinone.reductase.subunit.C	Treatment	Sm-	2.36058	0.49962	14	14	0.000492955	0.00209298
UniRef90_A0A396EMQ0..Phosphate.specific.transport.system.accessory.protein.PhoU	Treatment	Sm-	2.34746	0.505934	14	14	0.000570334	0.00234609
UniRef90_S3Z9J0..Ion.translocating.oxidoreductase.complex.subunit.B	Treatment	Sm-	2.34566	0.52284	14	14	0.000744106	0.00288078
UniRef90_E5X0R1..Transcriptional.regulator.PadR.like.family.protein	Treatment	Sm-	2.34536	0.485443	14	14	0.000411021	0.00180589
UniRef90_G5SMQ1..Thiazole.biosynthesis.protein.ThiH	Treatment	Sm-	2.34136	0.505153	14	14	0.000575164	0.00236207
UniRef90_A0A139K4V0..Acyl.CoA.thioester.hydrolase..YbgC.YbaW.family	Treatment	Sm-	2.33245	0.353864	14	14	3.38765e-05	0.000656236
UniRef90_A0A139K749..Chromate.transport.protein	Treatment	Sm-	2.31615	0.51519	14	14	0.000732076	0.00284965
UniRef90_A0A139KHL0..Peptidase..M23.family	Treatment	Sm-	2.30918	0.463716	14	14	0.000320003	0.00147876
UniRef90_A0A396CU39..Acetyl.CoA.carboxylase.biotin.carboxyl.carrier.protein.subunit	Treatment	Sm-	2.30779	0.464741	14	14	0.000327591	0.00150478
UniRef90_R5K4X0..Phosphate.import.ATP.binding.protein.PstB	Treatment	Sm-	2.30481	0.478224	14	14	0.000419381	0.00183456
UniRef90_F3PWI0..Glycosyl.hydrolase..family.88	Treatment	Sm-	2.30171	0.29894	14	14	5.55131e-06	0.000656236
UniRef90_F3PTP2..1.4.alpha.glucan.branching.enzyme	Treatment	Sm-	2.2974	0.46876	14	14	0.00036532	0.00164952
UniRef90_A0A174LCJ7..Short.chain.dehydrogenase	Treatment	Sm-	2.29396	0.496687	14	14	0.000591683	0.00241445
UniRef90_B0NPU2..Ribosomal.protein.S12.methylthiotransferase.RimO	Treatment	Sm-	2.29187	0.465965	14	14	0.000354678	0.00160852
UniRef90_A0A396EX32..Universal.stress.protein	Treatment	Sm-	2.29048	0.50691	14	14	0.000703634	0.00275935
UniRef90_A0A3E4UNF3..RnfABCDGE.type.electron.transport.complex.subunit.G	Treatment	Sm-	2.2839	0.452359	14	14	0.000285054	0.00133954
UniRef90_R5U090..NADPH.dehydrogenase	Treatment	Sm-	2.27967	0.450856	14	14	0.00028154	0.00132635
UniRef90_E5V9J9..Tetratricopeptide	Treatment	Sm-	2.27899	0.48147	14	14	0.000485701	0.00207122
UniRef90_A0A1T4IYL2..Amidophosphoribosyltransferase	Treatment	Sm-	2.276	0.481027	14	14	0.000487254	0.00207696
UniRef90_R5JMV3..Protein.TonB	Treatment	Sm-	2.27313	0.4698	14	14	0.000406079	0.00178968
UniRef90_F3PHT3..Ion.channel	Treatment	Sm-	2.27077	0.483986	14	14	0.000521583	0.0021906
UniRef90_A0A108TDA1..Cytochrome.bd.I.ubiquinol.oxidase.subunit.2	Treatment	Sm-	2.26768	0.485371	14	14	0.000539582	0.00224639
UniRef90_R6LCX3..Glycine.dehydrogenase..decarboxylating.	Treatment	Sm-	2.26682	0.468357	14	14	0.000405088	0.0017861
UniRef90_R6LGP6..Peptidase.T	Treatment	Sm-	2.26613	0.495321	14	14	0.000637846	0.00255855
UniRef90_A0A174KB79..AMP.dependent.synthetase.ligase	Treatment	Sm-	2.2657	0.46986	14	14	0.000417572	0.00182825
UniRef90_A0A139K866..OmpH.family.outer.membrane.protein	Treatment	Sm-	2.265	0.469859	14	14	0.000418624	0.00183205
UniRef90_E6SWP6..Enoyl.CoA.hydratase	Treatment	Sm-	2.26166	0.450293	14	14	0.00029782	0.00139233
UniRef90_A0A174A1A9..Pseudouridine.synthase	Treatment	Sm-	2.26099	0.501831	14	14	0.000719768	0.00280721
UniRef90_E6STM0..Dihydroorotate.dehydrogenase	Treatment	Sm-	2.25928	0.469102	14	14	0.000421767	0.00184097
UniRef90_A0A139K5P3..Nitroreductase.family.protein	Treatment	Sm-	2.25919	0.474953	14	14	0.000466782	0.00201007
UniRef90_F3PF58..RelA.SpoT.family.protein	Treatment	Sm-	2.25735	0.477636	14	14	0.000491817	0.00209106
UniRef90_A0A3E4W7R2..FHA.domain.containing.protein	Treatment	Sm-	2.25401	0.51393	14	14	0.000887168	0.00329312
UniRef90_R5JMI4..Hydrophobe.amphiphile.efflux.1.family.RND.transporter	Treatment	Sm-	2.25124	0.48702	14	14	0.000587664	0.00240353
UniRef90_A0A3E4I2L5..Cytochrome.ubiquinol.oxidase.subunit.I	Treatment	Sm-	2.2505	0.473919	14	14	0.000473163	0.00203336
UniRef90_R6A6U7..Hemerythrin.HHE.cation.binding.domain.protein	Treatment	Sm-	2.25049	0.48584	14	14	0.000577931	0.00236954
UniRef90_A0A139K2R4..Uracil.phosphoribosyltransferase	Treatment	Sm-	2.24804	0.458611	14	14	0.000364807	0.00164847
UniRef90_F3PFQ0..Transglycosylase	Treatment	Sm-	2.24683	0.492502	14	14	0.000652387	0.00259915
UniRef90_A0A174D8R2..ATP.dependent.Clp.protease.ATP.binding.subunit	Treatment	Sm-	2.24675	0.452134	14	14	0.000325694	0.00149882
UniRef90_E6SN03..Glycoside.hydrolase.97	Treatment	Sm-	2.24511	0.474132	14	14	0.000484219	0.00206666
UniRef90_A0A374NAN7..Membrane.protein.insertase.YidC	Treatment	Sm-	2.24306	0.483326	14	14	0.000569316	0.00234286
UniRef90_F3PR13..Acetolactate.synthase	Treatment	Sm-	2.23904	0.473604	14	14	0.000490502	0.00208635
UniRef90_A0A139KCT3..YihY.family.protein	Treatment	Sm-	2.23728	0.46393	14	14	0.000417303	0.00182787
UniRef90_A0A139JY12..Alpha.amylase..catalytic.domain.protein	Treatment	Sm-	2.23567	0.475006	14	14	0.000508497	0.00214641
UniRef90_A0A139JSR1..Thioredoxin	Treatment	Sm-	2.23538	0.522104	14	14	0.00106621	0.00379547
UniRef90_A0A174GKH9..Ribosomal.RNA.small.subunit.methyltransferase.E	Treatment	Sm-	2.2352	0.423558	14	14	0.000195496	0.000960197
UniRef90_A0A174MA11..Nitroreductase	Treatment	Sm-	2.23497	0.471242	14	14	0.000478037	0.0020477
UniRef90_R5Y5S8..Rubredoxin	Treatment	Sm-	2.2339	0.523734	14	13	0.0010971	0.00388216
UniRef90_E6SPY5..Outer.membrane.chaperone.Skp..OmpH.	Treatment	Sm-	2.23152	0.470934	14	14	0.000481487	0.00205764
UniRef90_R5Y1Q6..RagB.SusD.family.protein	Treatment	Sm-	2.23122	0.533732	14	14	0.00127559	0.00436695
UniRef90_F3PP13..Immunoglobulin.binding.regulator.B	Treatment	Sm-	2.22771	0.483792	14	14	0.000606012	0.00246347
UniRef90_F3PHT9..Dipeptidase	Treatment	Sm-	2.22402	0.475929	14	14	0.00053869	0.00224419
UniRef90_A0A374N7W6..Sulfate.adenylyltransferase.subunit.1	Treatment	Sm-	2.22056	0.456899	14	14	0.000391507	0.00173771
UniRef90_I9UI30..Ferrous.iron.transport.protein.B	Treatment	Sm-	2.22032	0.467855	14	14	0.000475563	0.00203929
UniRef90_R6AQ08..Tat.pathway.signal.sequence.domain.protein	Treatment	Sm-	2.21909	0.463564	14	14	0.000443227	0.00192206
UniRef90_A0A3E4W9G4..Ribosome.silencing.factor	Treatment	Sm-	2.2174	0.465719	14	14	0.000463147	0.00199718
UniRef90_A0A174BIV9..Transcription.repair.coupling.factor	Treatment	Sm-	2.21647	0.480263	14	14	0.00059519	0.00242674
UniRef90_E6SX13..Cyclic.nucleotide.binding.protein	Treatment	Sm-	2.21462	0.443823	14	14	0.000314598	0.00145782
UniRef90_R6FD98..Chaperone.protein.DnaJ	Treatment	Sm-	2.21382	0.48874	14	14	0.000690133	0.00272134
UniRef90_A0A3E4W5C2..23S.rRNA..Adenine.2503..C.2...methyltransferase.RlmN	Treatment	Sm-	2.21318	0.466707	14	14	0.000478518	0.0020477
UniRef90_A0A3E4PPN1..MATE.family.efflux.transporter	Treatment	Sm-	2.21108	0.461269	14	14	0.000438385	0.00190602
UniRef90_A0A3E4VXY6..DNA.mismatch.repair.endonuclease.MutL	Treatment	Sm-	2.21097	0.481326	14	14	0.000617833	0.00249933
UniRef90_A0A374MWB0..Adenine.phosphoribosyltransferase	Treatment	Sm-	2.20965	0.465482	14	14	0.000474536	0.00203751
UniRef90_A0A174EK22..Chromate.transport.protein	Treatment	Sm-	2.20929	0.468308	14	14	0.000499015	0.00211358
UniRef90_R5Y4K2..50S.ribosomal.protein.L35	Treatment	Sm-	2.20861	0.461907	14	14	0.000447407	0.0019385
UniRef90_R5JWN7..Asparagine.synthetase	Treatment	Sm-	2.20525	0.481786	14	14	0.00063545	0.00254996
UniRef90_R6MC56..ATP.dependent.zinc.metalloprotease.FtsH	Treatment	Sm-	2.19772	0.477979	14	14	0.0006131	0.00248414
UniRef90_E6SV62..6.7.dimethyl.8.ribityllumazine.synthase	Treatment	Sm-	2.19673	0.524397	14	14	0.00125611	0.0043106
UniRef90_B0NVD7..Kinase..PfkB.family	Treatment	Sm-	2.19489	0.471244	14	14	0.000553116	0.0022856
UniRef90_A0A139KHB6..Phosphate.transporter	Treatment	Sm-	2.19434	0.486252	14	14	0.0007107	0.00278023
UniRef90_A0A139K3F0..Rod.shape.determining.protein.MreD	Treatment	Sm-	2.19383	0.465091	14	14	0.000499544	0.00211492
UniRef90_A0A174GYP3..ABC.transporter.related.protein	Treatment	Sm-	2.19211	0.438907	14	14	0.000312187	0.00144934
UniRef90_B0NQU9..Sigma.54.interaction.domain.protein	Treatment	Sm-	2.19145	0.486016	14	14	0.000715357	0.00279436
UniRef90_A0A174G964..Guanylate.kinase	Treatment	Sm-	2.18906	0.488011	14	14	0.000745021	0.00288321
UniRef90_F0QZQ3..DNA.helicase	Treatment	Sm-	2.18854	0.452656	14	14	0.000408588	0.00179678
UniRef90_A0A139KCP0..LysM.peptidoglycan.binding.domain.containing.protein	Treatment	Sm-	2.18836	0.493051	14	14	0.000809116	0.00307274
UniRef90_A0A078R619..Putative.membrane.protein	Treatment	Sm-	2.18718	0.379458	14	14	0.000121399	0.000684944
UniRef90_A0A3E4G2F8..Aspartate.carbamoyltransferase.regulatory.subunit	Treatment	Sm-	2.18517	0.446596	14	14	0.000370322	0.00166583
UniRef90_A0A139K256..Diaminopimelate.decarboxylase	Treatment	Sm-	2.18375	0.452424	14	14	0.000414255	0.00181702
UniRef90_R6L2Z6..Nucleoside.permease.NupG	Treatment	Sm-	2.18346	0.49049	14	14	0.000790664	0.00302473
UniRef90_R6AKD8..DnaJ.domain.protein	Treatment	Sm-	2.18346	0.473776	14	14	0.00060189	0.0024497
UniRef90_A0A139KDX9..NADH.quinone.oxidoreductase.subunit.J	Treatment	Sm-	2.18324	0.533393	14	14	0.00149062	0.00496048
UniRef90_R5Y2H8..50S.ribosomal.protein.L33	Treatment	Sm-	2.18114	0.51602	14	14	0.00117451	0.00407676
UniRef90_A0A174EMX2..Aminopeptidase.E	Treatment	Sm-	2.17621	0.461672	14	14	0.000502323	0.00212488
UniRef90_A0A139JRB6..Cytidine.and.deoxycytidylate.deaminase.zinc.binding.region	Treatment	Sm-	2.17437	0.492581	14	14	0.000844057	0.00317196
UniRef90_A7V5X7..UDP.N.acetylglucosamine.4.6.dehydratase	Treatment	Sm-	2.17119	0.510469	14	14	0.00112071	0.00394199
UniRef90_F3PLM6..Thiamine.monophosphate.kinase	Treatment	Sm-	2.16985	0.471031	14	14	0.000604016	0.00245735
UniRef90_S3YD17..Endonuclease.MutS2	Treatment	Sm-	2.16841	0.45791	14	14	0.000484004	0.00206663
UniRef90_R6LDH1..Methylmalonyl.CoA.mutase.small.subunit	Treatment	Sm-	2.16589	0.46363	14	14	0.000540007	0.00224722
UniRef90_B0NQM5..Phenylalanine..tRNA.ligase.alpha.subunit	Treatment	Sm-	2.16504	0.467699	14	14	0.00058096	0.00237806
UniRef90_A0A3E4IC94..Prephenate.dehydratase	Treatment	Sm-	2.16163	0.475094	14	14	0.000666291	0.00264087
UniRef90_A0A174PET5..Transport.system.permease	Treatment	Sm-	2.15581	0.482396	14	14	0.00076703	0.00295011
UniRef90_R6G9U4..Isoleucine..tRNA.ligase	Treatment	Sm-	2.15539	0.492038	14	14	0.000895471	0.00331411
UniRef90_F3PS90..Sigma.54.interaction.domain.protein	Treatment	Sm-	2.15337	0.48786	14	14	0.000844551	0.00317262
UniRef90_A0A139K5F7..6.carboxy.5.6.7.8.tetrahydropterin.synthase	Treatment	Sm-	2.14847	0.488479	14	14	0.000867995	0.00323879
UniRef90_A0A174RIG1..Uracil.DNA.glycosylase	Treatment	Sm-	2.1479	0.472141	14	14	0.000667002	0.00264153
UniRef90_A0A108T5S3..HlyD.family.efflux.transporter.periplasmic.adaptor.subunit	Treatment	Sm-	2.14762	0.456163	14	14	0.0005073	0.00214322
UniRef90_A0A3E5EAC6..MFS.transporter	Treatment	Sm-	2.14399	0.443177	14	14	0.000406589	0.00179035
UniRef90_R6A3C1..NADH.quinone.oxidoreductase.subunit.C.D	Treatment	Sm-	2.13844	0.458322	14	14	0.000545416	0.00226473
UniRef90_B5CV27..Bacterial.mobilization.protein.MobC	Treatment	Sm-	2.13759	0.369769	14	14	8.73046e-05	0.000656236
UniRef90_R6MC50..RelA.SpoT.family.protein	Treatment	Sm-	2.13596	0.453992	14	14	0.000510061	0.00214943
UniRef90_A0A3E4W9U3..MFS.transporter	Treatment	Sm-	2.13542	0.473421	14	14	0.000713356	0.00278873
UniRef90_A7UZN6..Imidazolonepropionase	Treatment	Sm-	2.13361	0.471165	14	14	0.000691676	0.00272535
UniRef90_A0A1H7S5P7..DNA.binding.protein	Treatment	Sm-	2.13335	0.379725	14	14	0.000112839	0.000665716
UniRef90_B0NUA4..Ribosome.maturation.factor.RimM	Treatment	Sm-	2.13251	0.442863	14	14	0.000422425	0.00184304
UniRef90_R6M723..tRNA.methylthiotransferase.YqeV	Treatment	Sm-	2.13202	0.459985	14	14	0.000575137	0.00236207
UniRef90_E5WUA8..1.acyl.sn.glycerol.3.phosphate.acyltransferase	Treatment	Sm-	2.13116	0.480921	14	14	0.000819053	0.00310013
UniRef90_R6LHN0..Xaa.His.dipeptidase	Treatment	Sm-	2.12755	0.468103	14	14	0.000671928	0.00265794
UniRef90_B0NKV5..Threonine.synthase	Treatment	Sm-	2.12409	0.462936	14	14	0.000623399	0.00251573
UniRef90_F3PRV0..Phosphatidylserine.decarboxylase.proenzyme	Treatment	Sm-	2.12401	0.462816	14	14	0.000622312	0.00251236
UniRef90_A0A174GBT9..RNA.polymerase..sigma.24.subunit..ECF.subfamily	Treatment	Sm-	2.12352	0.446078	14	14	0.000463788	0.00199909
UniRef90_F3PG14..Carboxynorspermidine.decarboxylase	Treatment	Sm-	2.11759	0.5047	14	14	0.00124126	0.00427138
UniRef90_A0A149MWY2..Integration.host.factor.subunit.beta	Treatment	Sm-	2.11749	0.369774	14	14	9.5087e-05	0.000656236
UniRef90_A0A396EQM1..Thioredoxin	Treatment	Sm-	2.11726	0.317954	14	14	2.32988e-05	0.000656236
UniRef90_F3PX77..L.rhamnose.isomerase	Treatment	Sm-	2.11721	0.460645	14	14	0.000614981	0.0024898
UniRef90_F3PJA0..Histidine.triad.domain.protein	Treatment	Sm-	2.11692	0.49849	14	14	0.00113398	0.00397889
UniRef90_A0A174VTF7..Tyrosine.recombinase.XerD	Treatment	Sm-	2.11414	0.233446	14	14	1.03377e-06	0.000656236
UniRef90_A0A139T0F6..DNA.binding.helix.turn.helix.protein	Treatment	Sm-	2.11408	0.375693	14	14	0.000111236	0.000664629
UniRef90_A0A3E5BD25..Biopolymer.transporter.ExbD	Treatment	Sm-	2.11391	0.45238	14	14	0.00053883	0.00224419
UniRef90_R5K4V7..Urocanate.hydratase	Treatment	Sm-	2.11024	0.463859	14	14	0.000666971	0.00264153
UniRef90_R5K6U5..Peptidase.C1.like.family.protein	Treatment	Sm-	2.10581	0.456512	14	14	0.000597533	0.0024347
UniRef90_E5VET1..Alanine.racemase	Treatment	Sm-	2.10558	0.460599	14	14	0.000641926	0.00257285
UniRef90_A0A3E4I961..Redox.sensing.transcriptional.repressor.Rex	Treatment	Sm-	2.10361	0.486371	14	14	0.000987191	0.00358293
UniRef90_F3PRJ7..Cell.cycle.protein..FtsW.RodA.SpoVE.family	Treatment	Sm-	2.10348	0.465897	14	14	0.000708045	0.0027723
UniRef90_A0A139KJ76..Ribosomal.RNA.small.subunit.methyltransferase.H	Treatment	Sm-	2.10137	0.38641	14	14	0.000150503	0.000771018
UniRef90_E6SPB2..Transcriptional.regulator	Treatment	Sm-	2.09836	0.282031	14	14	1.20447e-05	0.000656236
UniRef90_F3PM15..5.apos..nucleotidase.SurE	Treatment	Sm-	2.09806	0.469873	14	14	0.000772154	0.0029664
UniRef90_A0A139JYC9..ABC.transporter.ATP.binding.protein	Treatment	Sm-	2.09711	0.296234	14	14	1.91611e-05	0.000656236
UniRef90_A0A174EQ47..NADH.quinone.oxidoreductase.subunit.N	Treatment	Sm-	2.0952	0.489536	14	14	0.00106908	0.0038005
UniRef90_A0A3E4W812..DNA.binding.protein	Treatment	Sm-	2.09498	0.295924	14	14	1.94443e-05	0.000656236
UniRef90_R6M6X9..Peptidase.M23.family	Treatment	Sm-	2.09455	0.484542	14	14	0.000991321	0.00359435
UniRef90_F3PX11..Transporter	Treatment	Sm-	2.09398	0.469074	14	14	0.000773616	0.00296746
UniRef90_E6SRA0..Glutamate..tRNA.ligase	Treatment	Sm-	2.09385	0.460444	14	14	0.000669133	0.00264794
UniRef90_A0A016BPP0..Putative.helix.turn.helix.domain.containing.protein	Treatment	Sm-	2.0895	0.38937	14	14	0.000169058	0.00084741
UniRef90_A0A3E4FV51..FKBP.type.peptidyl.prolyl.cis.trans.isomerase	Treatment	Sm-	2.08834	0.461655	14	14	0.00069742	0.00274251
UniRef90_F3PRA3..1.deoxy.D.xylulose.5.phosphate.reductoisomerase	Treatment	Sm-	2.08352	0.46906	14	14	0.000804169	0.0030629
UniRef90_R5K5T9..O.methyltransferase	Treatment	Sm-	2.08297	0.450709	14	14	0.000588627	0.0024055
UniRef90_A0A139JXD7..Formimidoyltetrahydrofolate.cyclodeaminase	Treatment	Sm-	2.07819	0.488966	14	14	0.00112697	0.00395844
UniRef90_R5S850..FeS.assembly.ATPase.SufC	Treatment	Sm-	2.07714	0.457948	14	14	0.000682848	0.00269581
UniRef90_A0A139JX62..7TM.receptor.with.intracellular.HD.hydrolase	Treatment	Sm-	2.07294	0.438791	14	14	0.000493403	0.00209335
UniRef90_A0A139K8A7..CidB.LrgB.family.autolysis.modulator	Treatment	Sm-	2.07251	0.45902	14	14	0.000707836	0.0027723
UniRef90_R5Y2I4..Conserved.domain.protein	Treatment	Sm-	2.07224	0.496759	14	14	0.00148779	0.004956
UniRef90_R5CCU3..Cl.channel.voltage.gated.family.protein	Treatment	Sm-	2.06854	0.442426	14	14	0.000536441	0.00223704
UniRef90_E6SSP6..Peptidoglycan.glycosyltransferase	Treatment	Sm-	2.06718	0.442229	14	14	0.000537365	0.00223996
UniRef90_E5X245..Enolase	Treatment	Sm-	2.06456	0.436898	14	14	0.000492316	0.00209229
UniRef90_A0A2K9H585..Conjugal.transfer.protein	Treatment	Sm-	2.06274	0.377146	14	14	0.000143139	0.000741651
UniRef90_F3PRF5..Mucin.desulfating.sulfatase	Treatment	Sm-	2.06179	0.478625	14	14	0.0010179	0.00367077
UniRef90_R6AD79..Multifunctional.fusion.protein	Treatment	Sm-	2.06028	0.451355	14	14	0.000649464	0.0025906
UniRef90_R5YIC0..Acyl.carrier.protein	Treatment	Sm-	2.05853	0.530997	14	14	0.00251036	0.00769577
[truncated: 1,404 more rows]

## Sheet: LEfSe (stats)
S9 Table. Gene families in human-microbiota-associated (HMA) mice. Statistically significant differences in gene family abundances between Sm+ and Sm- HMA mice by LEfSe [LDA score (log)>2].
Gene family	Highest mean (log)	Associated group	LDA score (log)	Alpha-value
UniRef90_A8S470__50S_ribosomal_protein_L33	3.44379	Sm+	2.97171	0.00982327
UniRef90_Q8A1F6__50S_ribosomal_protein_L34	3.64388	Sm+	2.9052	0.00194577
UniRef90_A0A1Y3X2D5__NADPH_dependent_FMN_reductase	3.05229	Sm+	2.64914	0.00670628
UniRef90_A0A174I2V0__Cell_wall_associated_hydrolase	3.49948	Sm+	2.61747	0.00194577
UniRef90_A0A139K951__Transposase__IS4_family	3.27135	Sm+	2.59907	0.00298491
UniRef90_A0A1E8F0H6__50S_ribosomal_protein_L33	2.96781	Sm+	2.57513	0.0388671
UniRef90_D4V7L6__Transposase__IS4_family	2.89971	Sm+	2.51352	0.00194577
UniRef90_A0A069RZ42__Putative_alanine_racemase_1	3.16501	Sm+	2.50757	0.0045087
UniRef90_A0A1Y4PFI7__CcoQ_FixQ_family_Cbb3_type_cytochrome_c_oxidase_assembly_chaperone	3.22233	Sm+	2.49258	0.00194577
UniRef90_C3RGR6__Transposase__IS4_family	2.85093	Sm+	2.41771	0.0045087
UniRef90_E5VDI7__Transposase_DDE_domain_containing_protein	2.82908	Sm+	2.4128	0.0201368
UniRef90_A0A0P0M182__Mobile_element_protein	2.86845	Sm+	2.38001	0.00194577
UniRef90_UPI000E484C0F__IS110_family_transposase	2.73022	Sm+	2.37367	0.00194577
UniRef90_A0A174GG41__IS66_Orf2_like	2.64542	Sm+	2.2844	0.00982327
UniRef90_A0A0P0M5W0__RND_efflux_system__outer_membrane_lipoprotein_CmeC	2.73787	Sm+	2.24825	0.00194577
UniRef90_A0A0I9S4L6__Toxin_RelE	2.63155	Sm+	2.2387	0.00982327
UniRef90_A0A0P0LFR7__Acyltransferase	2.57812	Sm+	2.23155	0.00194577
UniRef90_K0XFL6__50S_ribosomal_protein_L34	2.73044	Sm+	2.1958	0.00670628
UniRef90_Q45150__NimD_protein	2.57614	Sm+	2.18482	0.0141714
UniRef90_R6XJK9__Deoxyribose_phosphate_aldolase_3	2.52978	Sm+	2.17929	0.00664616
UniRef90_A0A0P0L3X2__Rubredoxin	2.84628	Sm+	2.17605	0.00670628
UniRef90_C0FVQ0__Transposase__IS4_family	2.52779	Sm+	2.14624	0.0201368
UniRef90_Q8A480__30S_ribosomal_protein_S19	3.02536	Sm+	2.12896	0.00194577
UniRef90_B2RH62__50S_ribosomal_protein_L32	3.15337	Sm+	2.1251	0.0045087
UniRef90_A0A174FKB5__Chromosome_partitioning_ATPase	2.92626	Sm+	2.11194	0.0045087
UniRef90_P96200__Mob421_protein	2.47451	Sm+	2.08633	0.00670628
UniRef90_F3PLD3__Conserved_domain_protein	2.61424	Sm+	2.0609	0.0201368
UniRef90_D4V6Y6__Conserved_domain_protein	2.69232	Sm+	2.04422	0.0201368
UniRef90_A0A069SE10__Putative_transposase	2.49122	Sm+	2.02419	0.00194577
UniRef90_A0A0P0LJX5__Toxin_antitoxin_system__toxin_component__HicA_family	2.3617	Sm+	2.01965	0.00194577
UniRef90_A0A076IQZ8__4Fe_4S_ferredoxin	2.7152	Sm+	2.01676	0.0141714
UniRef90_C3R255__DNA_binding_domain__excisionase_family	2.64864	Sm+	2.01624	0.00194577
UniRef90_A0A078RE89__Glycoside_hydrolase_family_2_domain_protein	2.69852	Sm+	2.01581	0.00298491
UniRef90_A0A174DDL8__RSAM_modified_six_cysteine_peptide_SCIFF	2.5935	Sm+	2.00234	0.0201368
UniRef90_A0A1T4IY96__4_deoxy_L_threo_5_hexosulose_uronate_ketol_isomerase	3.28586	Sm-	2.89622	0.00194577
UniRef90_A0A174M1R3__DUF386_family_protein	3.2437	Sm-	2.87898	0.00194577
UniRef90_A0A3E4XQP3__Helix_turn_helix_domain_containing_protein	3.17276	Sm-	2.79375	0.00194577
UniRef90_A0A139K829__AAA_family_ATPase	3.17199	Sm-	2.78231	0.00194577
UniRef90_A0A174Q9G9__Addiction_module_toxin__Txe_YoeB_family	3.49836	Sm-	2.72595	0.00982327
UniRef90_F0R9D1__Addiction_module_toxin__Txe_YoeB_family	3.32423	Sm-	2.70354	0.00298491
UniRef90_Q45122__MbpA	3.42339	Sm-	2.63197	0.00982327
UniRef90_A0A139K888__Integrase_core_domain_protein	3.00378	Sm-	2.61187	0.00194577
UniRef90_A0A174QBF2__Protein_involved_in_initiation_of_plasmid_replication	3.34508	Sm-	2.55193	0.00982327
UniRef90_I9U1V3__Rubredoxin	2.91768	Sm-	2.53069	0.00194577
UniRef90_A0A3E4I5N6__DUF4295_domain_containing_protein	2.90384	Sm-	2.52293	0.00194577
UniRef90_A0A0J6CF06__Prevent_host_death_protein	3.1378	Sm-	2.51307	0.00298491
UniRef90_A0A097IY51__RepA	3.11428	Sm-	2.4905	0.00194577
UniRef90_K7ZQ45__Mobilization_protein_C	3.28038	Sm-	2.48602	0.00982327
UniRef90_A0A174TLL4__DNA_repair_ATPase	2.86958	Sm-	2.48394	0.00194577
UniRef90_E2N7L9__Relaxase_mobilization_nuclease_domain_protein	3.26955	Sm-	2.47984	0.00982327
UniRef90_W1I873__Uncultured_bacterium_plasmid_pRGF00015	3.03659	Sm-	2.38719	0.0045087
UniRef90_B5CV27__Bacterial_mobilization_protein_MobC	2.86263	Sm-	2.37357	0.00194577
UniRef90_A0A097IY61__MobB	2.98587	Sm-	2.35932	0.0045087
UniRef90_A0A139LKM6__ArsR_family_transcriptional_regulator	2.75634	Sm-	2.32611	0.00194577
UniRef90_A0A1H7S5P7__DNA_binding_protein	2.8253	Sm-	2.32499	0.00194577
UniRef90_A0A3E4W2B4__RNA_binding_protein	2.60976	Sm-	2.24133	0.00194577
UniRef90_W1I7H1__Uncultured_bacterium_extrachromosomal_DNA_RGF00035	2.61501	Sm-	2.22896	0.0045087
UniRef90_D4V6P9__Conserved_domain_protein	2.70941	Sm-	2.2262	0.00670628
UniRef90_B3C880__50S_ribosomal_protein_L29	2.79112	Sm-	2.22002	0.00194577
UniRef90_Q45797__MobA_protein	2.81588	Sm-	2.21122	0.00194577
UniRef90_A0A149MWY2__Integration_host_factor_subunit_beta	2.66761	Sm-	2.17106	0.00194577
UniRef90_A0A174E1A5__DUF1320_domain_containing_protein	2.58889	Sm-	2.15947	0.00194577
UniRef90_A0A1H4H7D5__Helix_turn_helix	2.53357	Sm-	2.1493	0.00194577
UniRef90_A0A396EQQ6__Ribonuclease_P	2.52447	Sm-	2.14714	0.00194577
UniRef90_A0A0P0FSS1__Protein_translocase_subunit_SecE	2.80656	Sm-	2.14232	0.00194577
UniRef90_A0A174Q4N0__Natural_product__GG_Bacteroidales_family	2.53136	Sm-	2.1325	0.00194577
UniRef90_A0A2K9H585__Conjugal_transfer_protein	2.64069	Sm-	2.12875	0.00194577
UniRef90_A0A3E4XIG0__HTH_domain_containing_protein	2.50688	Sm-	2.12608	0.00194577
UniRef90_A0A0E2T5I8__Plasmid_recombination_enzyme_family_protein__Fragment_	2.51133	Sm-	2.12345	0.0045087
UniRef90_R5MEI2__Exodeoxyribonuclease_7_small_subunit	2.71054	Sm-	2.11905	0.00194577
UniRef90_A0A1H7REQ9__Recombinase_family_protein	2.62265	Sm-	2.10119	0.00194577
UniRef90_A0A1Y3V2Q6__Transcriptional_regulator	2.47042	Sm-	2.08935	0.00194577
UniRef90_R6KAH4__30S_ribosomal_protein_S21	2.71212	Sm-	2.08843	0.00194577
UniRef90_A0A078S0U2__Putative_membrane_protein	2.46299	Sm-	2.0868	0.00194577
UniRef90_A0A0B0BTW4__50S_ribosomal_protein_L34	2.51713	Sm-	2.08259	0.00670628
UniRef90_A0A3E5F7H5__DUF4099_domain_containing_protein	2.59774	Sm-	2.07702	0.00194577
UniRef90_R5Y1Q6__RagB_SusD_family_protein	2.55931	Sm-	2.07048	0.00194577
UniRef90_A0A3E4JGB9__M23_family_peptidase	2.58173	Sm-	2.06296	0.00298491
UniRef90_A0A1Y3V0A6__Integrase__Fragment_	2.45071	Sm-	2.06277	0.00194577
UniRef90_A0A139T0R2__Topoisomerase_DNA_binding_C4_zinc_finger_domain_protein	2.57692	Sm-	2.06193	0.00194577
UniRef90_A0A0P0L9K3__N_acetylmuramoyl_L_alanine_amidase	2.48608	Sm-	2.05716	0.00194577
UniRef90_A0A173YKD8__Transposase	2.44021	Sm-	2.05454	0.00194577
UniRef90_A0A173YUV9__Natural_product__GG_Bacteroidales_family	2.43756	Sm-	2.05291	0.00194577
UniRef90_A0A017PL36__Plasmid_encoded_toxin_Txe_family_protein	2.85057	Sm-	2.05187	0.00982327
UniRef90_A0A0E2SNN3__Plasmid_recombination_enzyme_family_protein__Fragment_	2.44086	Sm-	2.05054	0.0045087
UniRef90_A0A1H7RHU8__Plasmid_transfer_protein	2.5681	Sm-	2.04915	0.00194577
UniRef90_A0A3E4G1C1__Membrane_protein_insertion_efficiency_factor_YidD	2.58517	Sm-	2.04614	0.00194577
UniRef90_F3PKE4__Thymidylate_synthase	2.46693	Sm-	2.03835	0.00194577
UniRef90_A0A1H7RIC2__DUF3991_domain_containing_protein	2.56009	Sm-	2.03811	0.00298491
UniRef90_C6IUB3__Initiator_Replication_protein	2.54627	Sm-	2.03401	0.00194577
UniRef90_A0A3E4WBZ1__YtxH_domain_containing_protein	2.40362	Sm-	2.03355	0.00194577
UniRef90_A0A078R619__Putative_membrane_protein	2.53866	Sm-	2.03164	0.0045087
UniRef90_A0A174E2I1__DUF3164_family_protein	2.46167	Sm-	2.03088	0.00194577
UniRef90_A0A3E4XTL6__Mobilization_protein	2.53682	Sm-	2.02888	0.00194577
UniRef90_A0A139K2V4__Transcriptional_regulator	2.43284	Sm-	2.02826	0.00194577
UniRef90_A0A139T0F6__DNA_binding_helix_turn_helix_protein	2.52736	Sm-	2.02569	0.00194577
UniRef90_A0A1G1TVY5__Zeta_toxin_family_protein	2.53846	Sm-	2.02005	0.00194577
UniRef90_A0A3E4IGG3__DNA_binding_protein	2.40749	Sm-	2.01563	0.00194577
UniRef90_A0A173XGG6__Phage_shock_protein_C__PspC	2.40709	Sm-	2.00651	0.00194577
UniRef90_A0A174E0S4__ATP_dependent_Clp_protease_proteolytic_subunit	2.43558	Sm-	2.00008	0.00194577
