# Supplementary material for: The gut microbial metabolic capacity of microbiome-humanized vs. wild type rodents reveals a likely dual role of intestinal bacteria in hepato-intestinal schistosomiasis
Source: PLoS Negl Trop Dis. 2022 Oct 24;16(10):e0010878. doi: 10.1371/journal.pntd.0010878 (PMC9633004; doi:10.1371/journal.pntd.0010878)
Supplement: S10 Table — Relative abundances (in CPM; copies per million) of gene families computed by HUMAnN3 at community level for each sample included in this study. (XLS) [file pntd.0010878.s017.xls]

## Sheet: S10_Table_R1
S10 Table. Gene family abundances. Relative abundances (in CPM; copies per million) of gene families computed by HUMAnN3 at community level for each sample included in this study.
See Sample Metadata sheet for host, infection status and experimental bathch information on each sample.
Gene Family/Sample	S10	S11	S12	S13	S14	S15	S16	S18	S19	S1	S20	S21	S22	S23	S25	S26	S27	S28	S29	S2	S31	S3	S4	S5	S6	S7	S8	S9
UNMAPPED	400709	609589	579878	533634	296056	316310	252499	501998	565152	479105	542947	257454	269631	300861	532884	601518	265659	282858	291614	521602	498857	582087	716907	599750	573367	272685	310106	389174
UniRef90_A0A010NY17: DNA-binding protein	0	0	0	0	0	0.0235435	0	0	0	0	0	0	0	0	0	0	0	0	0	0	0	0	0	0	0	0.0273967	0	0
UniRef90_A0A010YBU3: Beta-xylosidase	0	0	0	0.905938	0	0	0	0	0	0	0	0	0	0	0	0	0	0	0	0	0	0	0	0	0	0	0	0
UniRef90_A0A010YBU9: Chaperone protein DnaK	0	0	0	0.991872	0	0	0	0	0	0	0	0	0	0	0	0	0	0	0	0	0	0	0	0	0	0	0	0
UniRef90_A0A010YC55: Putative xylanase/chitin deacetylase	0	0	0	0.40661	0	0	0	0	0	0	0	0	0	0	0	0	0	0	0	0	0	0	0	0	0	0	0	0
UniRef90_A0A010YCB7: Glucose-6-phosphate isomerase	0	0	0	0.381291	0	0	0	0	0	0	0	0	0	0	0	0	0	0	0	0	0	0	0	0	0	0	0	0
UniRef90_A0A010YRI4: Saccharopine dehydrogenase-like oxidoreductase	0	0	0	0.172868	0	0	0	0.442514	0.0630791	0	0.0704945	0	0	0	0	0.127934	0	0	0	0.102985	0.389387	0.126873	0	0	0	0	0	0
UniRef90_A0A010YRL2: OAH/OAS sulfhydrylase	0	0	0	0.833237	0	0	0	0	0	0	0	0	0	0	0	0	0	0	0	0	0	0	0	0	0	0	0	0
UniRef90_A0A010YTI8: Protein RecA	0.0237875	0.0443325	0.042722	0.0577621	0	0	0	0.0464181	0.0781653	0	0.038932	0	0.0490997	0	0.106194	0	0.0232785	0	0	0	0.103517	0.0452871	0	0	0.0743635	0.0458631	0	0
UniRef90_A0A010YTJ8: Isocitrate dehydrogenase [NADP]	0	0.0394088	0	0	0	0	0	0	0.152383	0	0.0944733	0	0	0	0	0	0	0	0	0	0	0	0	0	0	0	0	0
UniRef90_A0A010YTJ9: Mg2+/Co2+ transporter	0.117076	0	0	0.0727596	0	0	0.026784	0	0.123224	0.0666302	0	0.146545	0.0984781	0	0.27469	0	0.0912978	0.0331521	0	0	0.0673716	0.06186	0	0	0	0.101152	0.250785	0.121403
UniRef90_A0A010YUH7: NO_NAME	0	0.604846	1.89269	0.461627	0	0	0	1.41917	0.792697	0	1.0488	0	0	0	3.71328	0.341732	0	0	0	0.181153	0.265619	0.128703	0	0.0830388	0.217048	0	0	0
UniRef90_A0A010YVA5: Cro/C1-type HTH DNA-binding domain	0	0	0	0	0	0	0	0	0	0	0	0	0	0	0	0	0	0	0.0535628	0	0	0	0	0	0	0	0	0
UniRef90_A0A010YWA1: Putative transcriptional regulator	0	0	0	0	0	0	0	0	0	0	0	0	0	0	0	0	0.0784831	0	0	0	0	0	0	0	0	0	0	0
UniRef90_A0A010YYT9: Virus attachment protein p12 family	0	0	0	0	0	0	0	0	0	0	0	0	0	0	0	0	0	0	0	0	0	0	0	0.0531868	0	0	0	0
UniRef90_A0A010YZT5: Carbamoyl-phosphate synthase large chain	0.0498984	0.0432417	0.051013	0.0274219	0	0	0.0268447	0	0.0726656	0.0442647	0.0644111	0	0.040663	0.0399212	0	0.0558044	0	0.0350032	0.0357411	0.0481306	0.0305411	0.0270078	0	0	0.0495064	0.0715426	0.041015	0.0585355
UniRef90_A0A010Z1F5: Carbohydrate ABC transporter membrane protein 1, CUT1 family	0	0	0	0	0	0	0.037178	0	0	0	0	0.0380352	0.1	0.0720196	0	0	0.0942535	0	0.0665467	0	0	0	0	0	0	0.0768345	0.142316	0.0767735
UniRef90_A0A010Z266: Uracil phosphoribosyltransferase	0.334964	0.291248	0.231877	0.105649	0.129822	0.215354	0.425075	0.118865	0.387572	0.273056	0.266709	0.347288	0.278769	0.544152	0.736039	0.175736	0.237685	0.347272	0.764538	0.0898746	0.308073	0.145577	0	0.0241648	0.145906	0.455733	0.468561	0.458543
UniRef90_A0A010Z2M8: Carbohydrate ABC transporter membrane protein 2, CUT1 family	0.0483189	0	0	0	0	0	0	0	0	0.10691	0	0.053235	0.0706328	0.10693	0	0	0.0281911	0	0.0737111	0	0	0	0	0	0	0	0.0648536	0.0697273
UniRef90_A0A010Z2X3: NO_NAME	0.106371	0.720079	0.279134	0.352475	0.481086	0.116822	0.0383944	0.161041	0.743886	0.445699	0.613615	0	0.100425	0.378471	1.13661	0.554899	0	0.374112	0.563546	0.096527	0.290022	0.166809	0	0.133055	0.199853	0.575095	0.492334	0.665124
UniRef90_A0A010Z536: Bacteriophage protein gp37	0	0	0	0	0	0	0	0	0	0.0105399	0	0.0271634	0	0	0	0	0	0	0	0	0	0	0	0	0	0.041482	0.0372605	0.0568826
UniRef90_A0A010Z5B3: 4-hydroxy-tetrahydrodipicolinate synthase	0	0	0	0	0	0	0	0	0	0	0	0	0	0	0	0	0	0	0	0	0.239188	0	0	0	0	0	0	0
UniRef90_A0A010Z5P1: NO_NAME	0	0.0517389	0	0.00653891	0	0	0	1.14403	0.0763267	0	0.0243913	0	0	0	1.10078	0.0541237	0	0	0	0.0648899	0.0345146	0	0	0	0.0165737	0	0	0
UniRef90_A0A010Z5R1: NO_NAME	0	0	0	0	0	0	0	0	0	0	0	0	0	0	0	0	0	0	0.0293208	0	0	0	0	0	0	0	0	0.0124106
UniRef90_A0A010Z730: Sugar phosphate isomerase/epimerase	0.785264	0	0	0	0.195096	0.105337	0.19161	0	0	0.316384	0	0.330805	0.534887	0.163892	0	0	0.386691	0.0710823	0.142813	0	0	0	0	0	0	0.457481	0.483427	0.304109
UniRef90_A0A010Z7W4: Chemotaxis signal transduction protein	0	0.0789998	0	0	0	0	0	0	0.0627483	0	0	0	0	0	0	0.0580961	0	0	0	0	0.0537671	0	0	0	0	0	0	0
UniRef90_A0A010Z872: Ribonuclease Y	0.164206	0.285541	0.170927	0.158582	0.109273	0.0520475	0.119405	0.0957982	0.358037	0.154433	0.35832	0.148125	0.192672	0.201975	0.536118	0.327389	0.0896238	0.0463501	0.14311	0.178737	0.336402	0.171632	0.118649	0.176982	0.172416	0.139754	0.225723	0.271935
UniRef90_A0A010Z8C5: UPF0735 ACT domain-containing protein K413DRAFT_0237	0.0114846	0	0	0	0.104683	0.170316	0.163237	0	0.0475824	0.174981	0	0.0423025	0.0442577	0.174107	0	0.0321522	0.0283033	0	0.0459663	0	0	0	0	0	0	0.0825331	0	0.0437205
UniRef90_A0A010ZAX8: Ribosomal RNA small subunit methyltransferase A	0	0.13547	0.0657452	0	0	0	0	0.0341553	0.178095	0	0.078074	0	0	0	0	0.181952	0	0	0	0	0.150883	0.0927789	0	0	0.0918118	0	0	0
UniRef90_A0A010ZB74: Carbohydrate ABC transporter membrane protein 1, CUT1 family	0	0	0	0	0	0	0	0	0.342931	0	0	0	0	0	0	0	0	0	0	0	0	0	0	0	0	0	0	0
UniRef90_A0A010ZC41: UDP-glucose 6-dehydrogenase	0	0	0.0222159	0.0407725	0	0	0	0	0.0125568	0	0	0	0	0	0	0	0	0	0	0	0	0	0	0	0	0	0	0
UniRef90_A0A010ZCY4: NO_NAME	0	0	0	0	0.0952938	0	0	0	0	0	0	0	0.0482736	0.101446	0	0	0	0	0	0	0	0	0	0	0	0	0	0.141322
UniRef90_A0A010ZEH9: NO_NAME	0	0.155874	0	0	0	0	0	0	0	0	0	0	0	0	0	0	0	0	0	0	0	0	0	0	0	0	0	0
UniRef90_A0A010ZFC3: Hydrogenase accessory protein HypB	0	0	0	0	0	0.0779257	0	0.021948	0	0	0	0	0	0	0	0	0	0	0	0	0	0	0	0	0	0	0	0
UniRef90_A0A010ZFF2: Transketolase, beta subunit	0	0.131673	0.0912167	0.0365987	0	0	0	0.0918547	0	0	0.262212	0	0	0	0	0	0	0	0	0.223249	0	0	0	0.0894971	0.435374	0	0	0
UniRef90_A0A010ZFV5: Acetyltransferase	0	0	0	0	0	0	0	0.195066	0.0940836	0	0.14528	0	0	0	0	0.0878896	0	0	0	0	0	0	0	0	0	0	0	0
UniRef90_A0A010ZG64: ABC-type antimicrobial peptide transport system, ATPase component	0	0	0.0134759	0	0	0	0	0.0615949	0.00885858	0	0	0	0	0	0	0	0	0	0	0	0.0284114	0.0472846	0	0.064631	0.0559494	0	0	0
UniRef90_A0A010ZGM7: Peptidyl-tRNA hydrolase	0	0	0	0.642668	0	0	0	0	0	0	0	0	0	0	0	0	0	0	0	0	0	0	0	0	0	0	0	0
UniRef90_A0A010ZGN4: NADPH-dependent 7-cyano-7-deazaguanine reductase	0	0	0	0.0893516	0	0	0	0	0	0	0	0	0	0	0	0	0	0	0	0	0	0	0	0	0	0	0	0
UniRef90_A0A010ZGW1: Malic enzyme	0	0	0	0	0	0	0	0	0.125956	0	0.158528	0	0	0	0	0	0	0	0	0	0	0	0	0	0.0842504	0	0	0
UniRef90_A0A010ZH32: NO_NAME	0	0	0	0	0	0	0	0	0	0	0	0	0	0	0	0.0276181	0	0	0	0	0	0	0	0	0	0	0	0
UniRef90_A0A010ZI26: Transcriptional regulator	0	0.046305	0	0	0	0	0	0	0.096284	0	0	0	0	0	0	0	0	0	0	0.0527408	0	0.0445085	0	0	0	0	0	0
UniRef90_A0A010ZIY1: Carbohydrate ABC transporter membrane protein 2, CUT1 family	0.28729	0	0	0	0.032865	0.115757	0.214815	0	0	0.127238	0	0.179366	0.202353	0.225164	0	0	0.155901	0.202477	0.45164	0	0	0	0	0	0	0.130448	0.226663	0.363244
UniRef90_A0A010ZKG4: Cysteine synthase	0	0	0	0.329377	0	0	0	0	0	0	0	0	0	0	0	0	0	0	0	0	0	0	0	0	0	0	0	0
UniRef90_A0A010ZKJ2: NO_NAME	0	0.369623	0	0	0	0	0	0	3.72662	0	2.81278	0	0	0	0	1.8476	0	0	0	0.0503207	1.32632	0	0	0	0.0880165	0	0	0
UniRef90_A0A010ZKV1: NO_NAME	0	0	0	0	0	0	0	0	0	0	0.0733317	0	0	0	0	0	0	0	0	0	0	0.0390763	0	0	0	0	0	0
UniRef90_A0A010ZKV4: NO_NAME	0	0.486489	0.606042	0	0	0	0	0	0.103711	0	0	0	0	0	0	0	0	0	0	0	0	0	0	0	0	0	0	0
UniRef90_A0A010ZL15: NO_NAME	0	0	0	0	0	0	0	0	0.0431502	0	0.254463	0	0	0	0	0	0	0	0	0	0	0	0	0	0	0	0	0
UniRef90_A0A010ZL33: Transcriptional regulator/sugar kinase	0	0.107627	0.0516175	0	0	0	0	0	0.090215	0	0.055556	0	0	0	0	0.0402271	0	0	0	0	0	0	0	0	0	0	0	0
UniRef90_A0A010ZXX0: Subtilisin-like serine protease	0	0	0	0	0	0	0	0	0	0	0.062268	0	0	0	0	0	0	0	0	0	0	0	0	0	0	0	0	0
UniRef90_A0A010ZZ98: Ribosome-associated heat shock protein implicated in recycling of 50S subunit	0.0744894	0.0153466	0.0212984	0.0869086	0	0	0	0.0165156	0	0	0.0143593	0	0.167767	0	0.0428729	0.017339	0	0.144334	0.113374	0.0130151	0.0472761	0	0	0	0.0145115	0.319995	0	0.363425
UniRef90_A0A011A045: Aldehyde-alcohol dehydrogenase	0	0.0798047	0	0	0	0	0	0	0.100172	0	0.0997704	0	0	0.0572286	0	0	0	0.0482078	0.0469951	0	0.0827128	0	0	0	0	0.0588575	0	0.0695456
UniRef90_A0A011A0E0: NO_NAME	0	0.0929196	0.0335296	0	0	0	0	0	0	0	0.0926183	0	0	0	0.293867	0	0	0	0	0	0	0	0	0	0	0	0	0
UniRef90_A0A011A0Q7: tRNA-specific adenosine deaminase	0	0	0	0.105932	0	0	0	0.0744944	0.364536	0	0.403789	0	0	0	0.421232	0.293493	0	0	0	0	0	0.0567459	0	0	0.167914	0	0	0
UniRef90_A0A011A141: 30S ribosomal protein S6	0	0	0	0	0	0	0	0	0.00856634	0	0	0	0	0.00979268	0	0	0	0	0	0	0.0559018	0	0	0	0	0	0	0
UniRef90_A0A011A1W1: Protein translocase subunit SecE	0	0	0	0	0	0	0	0	0	0	0	0	0	0	0	0	0	0	0.00235541	0	0	0	0	0	0	0	0	0
UniRef90_A0A011A258: Transcriptional regulator, GntR family	0	0.0818616	0	0.063768	0	0	0	0.0382407	0.0546296	0	0	0	0	0	0	0	0	0	0.0216007	0	0	0	0	0	0.03114	0	0	0.0329997
UniRef90_A0A011A2B4: 50S ribosomal protein L5	0.130464	0.404547	0.257847	0.15783	0.231865	0.12071	0	0.200968	0.428889	0	0.280054	0	0	0	0	0.281073	0	0	0	0.202334	0.183004	0.253512	0.0819419	0.0942911	0.284044	0	0	0
UniRef90_A0A011A357: Ribosomal protein S1	0	0.134852	0	0	0	0	0	0	0.120987	0	0.102452	0	0	0.127748	0	0	0	0	0	0	0	0	0	0	0	0	0.0720864	0
UniRef90_A0A011A449: Glycyl radical enzyme, PFL2/glycerol dehydratase family	0	0	0	0	0	0	0	0	0	0	0	0	0	0	0	0	0	0	0.0488735	0	0	0	0	0	0	0	0	0
UniRef90_A0A011A470: Sulfate adenylyltransferase subunit 2	0	0	0	0	0	0	0	0	0	0	0	0	0	0	0	0	0	0	0	0	0	0	0	0	0.0271458	0	0	0
UniRef90_A0A011A483: Uncharacterized protein TIGR03905	0	0	0	0	0	0	0	0	0	0	0.0200854	0	0	0	0	0	0	0	0	0	0.0176243	0	0	0	0	0	0	0
UniRef90_A0A011A484: NO_NAME	0	1.09655	0.42516	0.473713	0	0	0	0	0.633178	0	0.536159	0	0	0	0.255073	0.378447	0	0	0	0	0.226672	0.194044	0	0	0.22357	0	0	0
UniRef90_A0A011A4F6: ABC-type antimicrobial peptide transport system, ATPase component	0	0	0.136155	0	0	0	0	0	0.191022	0	0.128516	0	0	0	0	0.113273	0	0	0	0	0	0	0	0	0.0584904	0	0	0
UniRef90_A0A011A4H8: Phosphotransferase system HPr (HPr) family protein	0.0577935	0	0	0	0	0	0.0615125	0	0	0.0673592	0	0.249452	0.056669	0.119098	0	0	0.0828794	0.0570281	0.123746	0	0	0	0	0	0	0.0920453	0.222507	0.112175
UniRef90_A0A011A4N4: Cysteine--tRNA ligase	0	0.0919945	0	0	0.22569	0	0	0	0.173195	0	0	0	0	0	0.461839	0	0	0	0	0.10112	0.215513	0	0	0	0	0	0	0
UniRef90_A0A011A4P2: NO_NAME	0	0	0	0	0	0	0	0.0699371	0	0	0	0	0	0	0	0	0	0	0	0.0309233	0	0	0	0	0	0	0	0
UniRef90_A0A011A5D6: Carbohydrate ABC transporter membrane protein 2, CUT1 family	0	0	0	0	0	0	0	0	0	0.0324212	0	0	0	0	0	0	0.0921124	0	0	0	0	0	0	0	0	0	0	0
UniRef90_A0A011A5V1: Peptidyl-prolyl cis-trans isomerase	0.0881901	0.0812177	0.0845783	0.0235017	0	0	0	0.0233043	0.179744	0	0.0872359	0.231345	0.302068	0.0343215	0	0	0.145434	0	0	0.0448815	0	0	0	0	0	0.110122	0.257168	0.153554
UniRef90_A0A011A682: ABC-type sugar transport system, permease component	0	0	0	0.0571709	0	0	0	0	0.0703839	0	0.136321	0	0	0	0	0	0	0	0	0	0	0	0	0	0	0	0	0
UniRef90_A0A011A697: Alpha-galactosidase	0	0	0	0	0	0	0	0	0	0	0	0	0	0	0	0	0	0	0	0	0	0.0629976	0	0	0	0	0	0
UniRef90_A0A011A777: Acyl carrier protein	0	0.0404155	0.0229295	0	0	0	0	0	0	0	0	0	0	0	0	0	0	0	0	0.0242334	0.0621853	0	0	0.0183042	0.0135232	0.0192086	0	0.0533173
UniRef90_A0A011A7R7: ATPase component of ABC transporters with duplicated ATPase domain	0	0.23723	0	0.167699	0	0	0	0	0	0	0	0	0	0	0	0	0	0	0	0	0	0	0	0	0	0	0	0
UniRef90_A0A011A7U8: NO_NAME	0	0	0	0	0	0	0	0	0.254021	0	0.2391	0	0	0	0	0	0	0	0	0	0.0959591	0.110984	0	0	0	0	0	0
UniRef90_A0A011A7W2: NO_NAME	0	0	0	0	0	0	0	0	0.362839	0	0.354104	0	0	0	0.277042	0.110147	0	0	0	0.0618954	0.163879	0.1587	0.0551929	0	0.0643531	0	0	0
UniRef90_A0A011A878: Acetolactate synthase, small subunit	0	0	0	0	0	0	0	0.0840811	0.202004	0	0	0	0	0	0	0	0	0	0	0.0585529	0.440867	0	0	0	0.0705804	0	0.0618403	0
UniRef90_A0A011A8K5: Retron-type reverse transcriptase	0	0	0.155683	0	0	0	0	0	0	0	0.339214	0	0	0	0	0	0	0	0	0	0	0	0	0	0	0.394126	0	0
UniRef90_A0A011A8T6: Carbohydrate ABC transporter membrane protein 1, CUT1 family	0.232053	0	0	0	0.0581701	0.139231	0.204435	0	0	0.196306	0	0.184001	0.125152	0.216586	0	0	0.158299	0.172406	0.555125	0	0	0	0	0	0	0.168313	0.28176	0.36247
UniRef90_A0A011A8W9: Ribulose-5-phosphate 4-epimerase-like epimerase or aldolase	0	0	0	0	0	0	0	0	0	0	0.0684872	0	0	0	0	0	0	0	0	0	0	0	0	0	0	0	0	0
UniRef90_A0A011A950: (FeFe) hydrogenase H-cluster radical SAM maturase HydG	0	0.0712366	0	0	0	0	0	0	0.0328065	0	0	0	0	0	0	0	0	0	0	0	0	0	0	0	0	0	0	0
UniRef90_A0A011A9Z2: NO_NAME	0	0	0	0	0	0	0	0.0411547	0	0	0.0625501	0	0	0	0	0.0547675	0	0	0	0	0	0	0	0	0.0479132	0	0	0
UniRef90_A0A011AAE0: Antitoxin	0	0	0	0	0	0	0	0	0	0	0	0	0	0	0	0	0	0	0	0	0	0	0.0712362	0	0.125429	0	0	0
UniRef90_A0A011AAH4: Deoxyuridine 5&apos -triphosphate nucleotidohydrolase	0	0	0	0	0	0	0	0	0	0	0	0	0	0	0	0	0	0	0	0	0.0580097	0	0	0	0	0	0	0
UniRef90_A0A011AAQ9: NO_NAME	0	0.0860955	0.208326	0.0858964	0	0	0	0.456058	0	0	0	0.261576	0	0	0	0.0861191	0	0	0	0	0.215734	0.143348	0.172459	0.166238	0.405588	0	0	0
UniRef90_A0A011AAT3: ABC-type nitrate/sulfonate/bicarbonate transport system, ATPase component	0	0	0	0	0	0	0	0	0.129738	0	0	0	0	0	0	0	0	0	0	0	0	0	0	0	0	0	0	0
UniRef90_A0A011AB53: Transposase	0	0	0	0.024893	0	0	0	0	0	0	0	0	0	0	0	0	0	0	0	0.0101387	0	0	0	0	0.00956485	0	0	0
UniRef90_A0A011AB97: Transcriptional regulator, ArsR family	0	0	0	0.0194055	0	0	0	0	0	0	0	0	0	0	0	0	0	0	0	0	0	0	0	0	0	0	0	0
UniRef90_A0A011ABT4: SsrA-binding protein	0	0.119525	0.168994	0.109059	0	0	0	0.0720538	0.256696	0	0.193164	0	0	0	0.354414	0.275373	0	0	0	0.0417809	0.0795929	0.041047	0	0	0.118047	0	0.0190563	0
UniRef90_A0A011ACB4: NO_NAME	0	0	0.0235483	0	0	0	0	0	0.0708738	0	0.0305145	0	0	0	0	0	0	0	0	0.074812	0	0.05709	0	0	0	0	0	0
UniRef90_A0A011ACF6: Malic enzyme	0	0.0846245	0.107892	0	0	0	0	0.0713994	0	0	0	0	0	0	0	0	0	0	0	0	0	0	0	0	0	0	0	0
UniRef90_A0A011AE75: NO_NAME	0	0	0	0	0	0	0	0	0.259649	0	0.285971	0	0	0	0	0.0524402	0	0	0	0.0730225	0.20529	0.0893655	0	0	0	0	0	0
UniRef90_A0A011AEE3: NO_NAME	0	0	0	0	0	0	0	0	2.15834	0	1.25639	0	0	0	0	0	0	0	0	0.0526655	0.669618	0.030424	0	0	0.135583	0	0	0
UniRef90_A0A011AG38: ABC-type polysaccharide transport system, permease component	0	0	0	0	0	0	0	0.0270139	0.0328125	0	0	0	0	0	0	0	0	0	0	0	0	0	0	0	0	0	0	0
UniRef90_A0A011ANE5: ATPase component of various ABC-type transport systems with duplicated ATPase domain	0	0.06336	0.037043	0.0192481	0	0	0	0	0.152974	0	0.228531	0	0	0	0.300222	0.124817	0	0	0	0.0738388	0.0356777	0	0	0	0	0	0	0
UniRef90_A0A011API6: Zn-dependent hydrolase, glyoxylase	0	0	0	0	0	0	0	0	0	0	0	0	0	0	0	0	0	0	0.0464559	0	0	0	0	0	0	0	0	0
UniRef90_A0A011APX4: Nitroreductase	0	0	0	0.0721278	0	0	0	0	0	0	0	0	0	0	0	0	0	0	0	0	0	0	0	0	0	0	0	0
UniRef90_A0A011AQ09: NO_NAME	0	0	0	0	0	0	0.0726646	0	0	0.0451064	0	0	0	0.0792924	0	0	0.0543496	0	0	0	0	0	0	0	0	0	0	0.202311
UniRef90_A0A011AQR8: NO_NAME	0	0	0	0	0	0	0	0	0.00929677	0	0	0	0	0	0	0.00654997	0	0	0	0	0	0	0	0	0	0	0	0
UniRef90_A0A011ARN6: Na+/proline symporter	0	0	0	0	0	0	0	0	0	0	0	0	0	0	0	0	0	0.19166	0	0	0	0	0	0	0	0	0	0
UniRef90_A0A011ARZ5: Gluconolactonase	0	0	0	0	0	0	0	0	0	0	0	0	0	0	0	0	0.0573707	0	0	0	0	0	0	0	0	0	0	0
UniRef90_A0A011ATH1: Tryptophan synthase	0	0.0515534	0.0825105	0.0485406	0	0	0.10632	0.0388619	0.0981385	0.163685	0.116913	0	0.162608	0	0.134305	0.134096	0.0601835	0.0377571	0.0138578	0.160838	0.0860161	0.0698352	0	0	0.0921536	0.0503585	0.120732	0.178725
UniRef90_A0A011AV70: NO_NAME	0	0	0	0	0	0	0	0.0648167	0	0	0	0	0	0	0	0	0	0	0	0	0	0	0	0	0	0	0	0
UniRef90_A0A011AVP3: Phosphotransferase system cellobiose-specific component IIB	0.983072	0.0958876	0	0.0545744	0.305562	0.645386	0.733772	0	0.025691	0.288781	0	0.606798	0.894453	0.576075	0	0.0670288	0.725216	0.409916	0.512472	0.140515	0.0686129	0.0458992	0	0.0445811	0.0945327	0.551745	0.796252	0.528136
UniRef90_A0A011AWU6: Uncharacterized protein with conserved CXXC pairs	0	0.108657	0.0467983	0	0	0	0	0.0493395	0.160829	0	0	0	0	0	0	0	0	0	0	0.087082	0.0716361	0	0	0	0	0	0	0
UniRef90_A0A011AX57: 4-hydroxy-3-methylbut-2-en-1-yl diphosphate synthase (flavodoxin)	0	0	0	0	0	0	0	0	0.0553518	0	0.0382379	0	0	0	0.240176	0.0705623	0	0	0	0.0256562	0	0	0	0	0.0245499	0	0	0
UniRef90_A0A011AY22: Ribonuclease H	0	0	0	0	0	0	0	0	0	0	0	0	0	0	0	0	0	0	0	0	0	0	0	0	0	0.0634753	0	0
UniRef90_A0A011AY52: Protease subunit of ATP-dependent protease	0	0.123095	0.0301491	0	0	0	0	0	0.1537	0	0.0840229	0	0	0	0.335221	0.100338	0	0	0	0.0593464	0.0602301	0	0	0	0	0	0	0
UniRef90_A0A011AYQ5: Translation initiation factor IF-3	0.0376447	0.515391	0.261199	0.130692	0	0.0621701	0.0207204	0.187744	0.346702	0.117427	0.262862	0	0	0.112176	0.669712	0.251108	0.0390949	0	0.206016	0.280626	0.405301	0.230856	0.0585018	0	0.250341	0.15901	0.0619411	0
UniRef90_A0A011AYZ9: Probable GTP-binding protein EngB	0	0.0798156	0.0956971	0	0	0	0	0.0292508	0.120148	0	0.13038	0	0	0	0	0.0995388	0	0	0	0	0	0	0	0	0	0	0	0
UniRef90_A0A011B0R0: NO_NAME	0	0	0	0	0	0	0	0	0	0	0	0	0	0	0	0	0	0	0	0	0	0	0	0	0.265633	0	0	0
UniRef90_A0A011B0Y5: Helix-turn-helix protein	0	0	0	0	0	0	0	0	0	0	0.0572049	0	0	0	0	0	0	0	0	0	0	0	0	0	0	0	0	0
UniRef90_A0A011B2B1: ABC-type multidrug transport system, ATPase component	0	0	0.431854	0	0	0	0	0.415773	0.414361	0	0.268366	0	0	0.59473	0	0.328983	0.154916	0.341487	0.356323	0.514729	0	0	0	0	0.270151	0	0	0
UniRef90_A0A011NYT3: 30S ribosomal protein S12	0	0	0.0225615	0.0180418	0.00907026	0.0375481	0.0294006	0	0	0	0.00494986	0	0.0382174	0	0	0	0	0.0172008	0.0212537	0	0.00198929	0.00615259	0	0.00204562	0.00182445	0.0123309	0.00876119	0.0216422
UniRef90_A0A011PGU8: NO_NAME	0	0	0	0	0	0.0786167	0.0631602	0	0	0	0	0	0.0290935	0	0	0.0409689	0	0	0.156982	0	0	0	0	0	0	0.0234223	0	0
UniRef90_A0A011QSW6: 50S ribosomal protein L27	0	0.0765883	0	0	0	0	0	0	0	0	0	0	0	0	0	0	0	0	0	0	0	0	0	0	0	0	0	0
UniRef90_A0A011QWI4: DNA-binding protein HBsu	0	0	0	0	0.0285881	0	0	0	0	0	0	0	0	0	0	0	0	0	0	0	0	0	0	0	0	0	0	0
UniRef90_A0A011RPF9: 30S ribosomal protein S12	0	0.0119049	0	0	0	0	0	0	0	0	0	0	0	0	0	0	0	0	0	0	0	0	0	0	0	0	0	0
UniRef90_A0A011RQA4: NADPH-dependent 7-cyano-7-deazaguanine reductase	0	0	0	0	0	0	0	0	0.0141302	0	0	0	0	0	0	0	0	0	0	0	0	0	0	0	0	0	0	0
UniRef90_A0A011UAJ6: Antitoxin	0	0.0607167	0.0336438	0.0494852	0	0	0	0.0105043	0.0106476	0	0.013579	0	0	0	0	0	0	0	0	0.141406	0	0	0	0	0.0499648	0	0	0
UniRef90_A0A011UC29: Phosphoenolpyruvate decarboxylase	0	0.192553	0	0	0	0	0	0	0	0	0	0	0	0	0	0	0	0	0	0	0	0	0	0	0	0	0	0
UniRef90_A0A011UG04: NO_NAME	0	0.16757	0	0.0682	0	0	0	0.350117	0.712049	0	0.32471	0	0	0	0.903788	0.462971	0	0	0	0.233515	0.117332	0.0961854	0.0776713	0.0416964	0.123225	0	0	0
UniRef90_A0A011UJL5: Inorganic pyrophosphatase	0	0	0	0	0	0	0	0	0	0	0	0	0	0	0	0	0	0	0	0	0	0.0422032	0	0	0	0	0	0
UniRef90_A0A011UWA5: Bacitracin ABC transporter ATP-binding protein	0	0.113964	0	0.0886051	0	0	0	0	0.179091	0	0	0	0	0	0	0	0	0	0	0	0	0	0	0	0	0	0	0
UniRef90_A0A011UY04: 50S ribosomal protein L32	0	0	0.0201866	0	0	0	0	0	0	0	0	0	0	0	0	0	0	0	0	0	0	0	0	0	0	0	0	0
UniRef90_A0A011UZ02: NO_NAME	0	0.396758	0.18331	0.0285979	0	0	0	0	0	0.181098	0	0	0	0	0	0	0	0	0	0	0	0.150787	0	0	0.249805	0	0.232209	0.0466498
UniRef90_A0A011UZB5: NO_NAME	0	0.314305	0.543223	0	0	0	0	0	0	0	0	0	0	0	0	0	0	0	0	0	0	0	0	0	0	0	0	0
UniRef90_A0A011V1D6: NO_NAME	0	0	0.0902774	0	0	0	0	0	0.87243	0	0.724632	0	0	0	0	0.279163	0	0	0	0	0.0578209	0	0	0	0	0	0	0
UniRef90_A0A011V3C7: Oxidoreductase	0	0.385863	0.114784	0.134198	0	0	0	0	0	0	0	0	0	0	0	0	0	0	0	0	0	0	0	0	0	0	0	0
UniRef90_A0A011VRB5: Endoribonuclease L-PSP	0	0.195391	0.178323	0	0	0	0	0.136523	0.489782	0	0.227372	0	0	0	0.504665	0.194615	0	0	0	0	0.103061	0	0	0	0	0	0	0
UniRef90_A0A011VRP9: Transcriptional regulator	0	0	0	0	0	0	0	0	0	0	0	0	0	0	0	0.164639	0	0	0	0	0	0	0	0	0	0	0	0
UniRef90_A0A011VSV7: ABC transporter ATP-binding protein	0	0	0	0	0	0	0	0	0.102886	0	0.146012	0	0	0	0	0.114661	0	0	0	0	0	0.0919489	0	0	0.0912794	0	0	0
UniRef90_A0A011VV29: Putative membrane protein insertion efficiency factor	0	0.0419662	0.0370612	0	0	0	0	0	0	0	0	0	0	0	0	0	0	0	0	0	0	0	0	0	0	0	0	0
UniRef90_A0A011VX99: Restriction endonuclease	1.11593	0	0	0	0	0	0	0	0	0.854594	0.348547	0.183658	0.475632	0	0	0	0.613126	0	0	0	0	0	0	0	0	0.860435	0.208705	0
UniRef90_A0A011VY00: UPF0109 protein RASY3_05875	0	0	0	0	0	0	0	0	0	0	0	0	0	0	0	0	0	0	0	0	0	0	0	0	0.141088	0	0	0
UniRef90_A0A011VYU2: XRE family transcriptional regulator	0	0	0.0216059	0	0	0	0	0	0	0	0	0	0	0	0	0	0	0	0	0	0	0	0	0	0	0	0	0
UniRef90_A0A011VZ24: Alpha-galactosidase	0	0.454018	0	0	0	0	0	0	0	0	0	0	0	0	0	0	0	0	0	0	0	0	0	0	0	0	0	0
UniRef90_A0A011VZM2: Membrane protein	0	0	0	0	0	0	0	0	0	0	0	0	0	0	0	0	0	0	0	0	0.0403965	0	0	0	0	0	0	0
UniRef90_A0A011VZR8: Tryptophan synthase	0	0.0973615	0.180874	0	0	0	0.0442802	0.0478473	0.129401	0	0.0697439	0.0293182	0	0	0	0.146561	0	0.0553617	0	0.0274307	0.0936656	0.0487129	0	0.0278495	0.100377	0	0	0
UniRef90_A0A011VZU4: UDP-glucose 6-dehydrogenase	0	0.0446608	0.0271352	0.0344258	0	0	0	0	0	0	0.0478539	0	0	0	0	0	0	0	0	0.0325282	0	0.0335058	0	0.0712242	0.0817761	0	0	0
UniRef90_A0A011W138: Glutamine ABC transporter ATP-binding protein	0	0	0	0	0	0	0	0	0	0	0	0	0	0	0	0	0	0	0	0	0	0.0325998	0	0	0	0	0	0
UniRef90_A0A011W1A7: 50S ribosomal protein L1	0	0	0	0	0	0	0	0.0403908	0.154395	0	0.108289	0	0	0	0	0	0	0	0	0.0741539	0	0	0	0	0	0	0	0
UniRef90_A0A011WP88: Elongation factor Tu	0	0	0	0	0	0	0	0	0.0566771	0	0.0386929	0	0	0	0	0	0	0	0	0	0	0.0481734	0	0	0.0413096	0	0	0
UniRef90_A0A011WSJ5: Crp/Fnr family transcriptional regulator	0	0	0	0	0	0	0	0	0	0	0	0	0	0	0	0	0	0	0	0	0	0	0	0	0.0341207	0	0	0
UniRef90_A0A011WTE3: NO_NAME	0	0	0	0	0	0	0	0.12432	0	0	0	0	0	0	0	0	0	0	0	0	0	0	0	0	0	0	0	0
UniRef90_A0A011WUH4: UDP-glucose 4-epimerase	0	0	0	0	0	0	0	0	0	0	0	0.0279938	0	0	0	0	0	0	0	0.221223	0	0	0	0	0	0.0833289	0	0
UniRef90_A0A011WUK9: DNA methyltransferase	0	0.520992	0	0.174309	0	0	0	0.157417	0.202609	0	0	0	0	0	0	0	0	0	0	0.406905	0.0641418	0.700825	0.17248	0.258104	0.783539	0	0	0
UniRef90_A0A014AUH4: NO_NAME	9.3128	6.88221	7.34072	25.0173	26.4665	33.574	31.6199	9.61	5.65741	9.08309	9.54185	16.8733	21.753	25.6798	10.2712	7.04284	10.5035	29.6616	26.823	20.275	25.8022	11.1502	3.20097	17.8674	19.8395	11.5219	21.98	17.0546
UniRef90_A0A014KV17: Type II restriction modification system endonuclease	0	0	0	0	0	0	0	0.211487	0	0	0	0	0	0	0	0	0	0	0	0	0	0	0	0	0	0	0	0
UniRef90_A0A014PTS8: NO_NAME	0	0	0	0	0	0.123771	0	0	0	0	0	0.182407	0.187658	0	0	0	0	0	0	0	0	0	0	0	0	0	0	0.0629043
UniRef90_A0A014Q711: RNA-binding protein Hfq	0	0	0	0	0	0	0	0	0	0	0	0	0	0	0	0	0	0.00283089	0.00175566	0	0	0	0	0	0.00170768	0	0.00429903	0
UniRef90_A0A015KY96: Carboxysome structural protein EutM	0	0.435372	0.667778	0	0	0	0	0	0.977085	0	0.635677	0	0	0	0	0.70021	0	0	0	0.810538	0.154616	0	0	0	0	0	0.00441134	0
UniRef90_A0A015NTI3: NO_NAME	3.69815	0	0	0	0.718929	0.605642	1.42613	0	0	0.153884	0	2.0015	0	0.728577	0	0	1.26201	0.124792	0.432868	0	0	0	0	0	0	5.92467	1.1046	0.303184
UniRef90_A0A015NUG7: Thiamine pyrophosphate enzyme, N-terminal TPP binding domain protein	2.53846	0	0	0	0.371601	0.501815	1.03239	0.222289	0	0.113856	0	1.29911	0.0410973	0.364801	0	0	0.807954	0.0776719	0.261873	0.0993921	0	0	0	0	0	4.4481	0.865366	0.191709
UniRef90_A0A015NUX2: NO_NAME	11.0749	0	0	0	2.38423	2.60342	5.71307	0	0	0.647078	0	7.25684	0.0917458	1.71319	0	0	4.01882	0.718928	0.944734	0	0	0	0	0	0	18.9813	5.58594	0.571435
UniRef90_A0A015NV19: SusD family protein	9.69186	0	0	0	2.51827	2.02298	2.82255	0.0310259	0	0.107655	0	4.93666	0.206694	1.42057	0	0	2.74247	0.266002	0.926724	0	0	0	0	0	0	13.9251	2.79025	0.283235
UniRef90_A0A015NV59: NO_NAME	0.134081	0	0	0	0	0	0	0	0	0	0	0	0	0	0	0	0	0	0.212576	0	0	0	0	0	0	0	0	0
UniRef90_A0A015NVK9: Bacterial regulatory helix-turn-helix s, AraC family protein	9.96848	0	0	0	1.99989	2.00578	3.64091	0	0	0.362805	0	4.87437	0.148213	1.45565	0	0	3.24123	0.404237	0.974374	0	0	0	0	0	0	16.2814	3.50089	0.508952
UniRef90_A0A015NVX8: NO_NAME	2.94899	0	0	0	0.738067	0.836164	1.31282	0	0	0.178823	0	1.78415	0.0609928	0.609387	0	0	1.15337	0.267168	0.323733	0	0	0	0	0	0	4.91578	0.896484	0.182679
UniRef90_A0A015NW93: NO_NAME	0	0	0	0	0	0	0	0	0	0	0	0	0	0	0	0	0.583827	0	0	0	0	0	0	0	0	0	0	0
UniRef90_A0A015NWD5: NO_NAME	31.5204	0	0	0	7.09411	9.32177	13.106	0	0	3.41184	0	18.7574	0	6.66984	0	0	11.9404	0.367143	2.50383	0	0	0	0	0	0	45.8521	12.5863	2.29534
UniRef90_A0A015NWE2: Fimbrillin-A associated anchor s Mfa1 and Mfa2 family protein	6.14329	0	0	0	1.54448	1.3705	2.3535	0	0	0.124426	0	3.42412	0.0948516	0.908935	0	0	2.34045	0.341287	0.663797	0	0	0	0	0	0	10.9587	2.17195	0.398914
UniRef90_A0A015NWK9: Putative membrane protein	6.01009	0	0	0	1.50664	1.35937	2.28859	0	0	0.218754	0	3.49195	0.0621302	1.07216	0	0	2.20507	0.478496	0.551081	0	0	0	0	0	0	9.12672	1.83677	0.154381
UniRef90_A0A015NWM0: NO_NAME	11.9144	0	0	0	0.699989	3.83279	2.82547	0	0	0.853217	0	7.78022	0.139471	2.29074	0	0	5.80474	0	4.41215	0	0	0	0	0	0	59.6144	2.25526	3.59785
UniRef90_A0A015NWM5: NO_NAME	0	0	0	0	0	0	0.0306292	0	0	0	0	0	0	0	0	0	0	0	0	0	0	0	0	0	0	0	0	0
UniRef90_A0A015NX02: NO_NAME	0.46135	0	0	0	0	0	0.0736869	0	0	0	0	0	0	0.489114	0	0	0.865721	0	0.935335	0	0	0	0	0	0	2.94655	0.062367	0
UniRef90_A0A015NXC7: Putative dNA-binding protein HU	3.11777	0	0	0	0.593351	0.873262	1.17544	0	0	0.167639	0	1.73819	0.0612381	0.383798	0	0	1.19398	0.120742	0.393281	0	0	0	0	0	0	5.68717	0.999615	0.208985
UniRef90_A0A015NXN7: Toprim-like family protein	0.540463	0	0	0	0.221908	0.894787	1.07599	0	0	0.0666868	0	0	0.0893785	1.92226	0	0	0	2.28131	1.07174	0	0	0	0	0	0	0	0	0.116152
UniRef90_A0A015NXQ0: NO_NAME	0	0	0	0	0	0.366878	0	0	0	0	0	0.137339	0	0	0	0	0	0	0	0	0	0	0	0	0	0.0993317	0	0
UniRef90_A0A015NY63: NO_NAME	0.140403	0	0	0	0	0	0	0	0	0	0	0	0	0	0	0	0	0	0	0	0	0	0	0	0	0.345298	0	0
UniRef90_A0A015NYD2: NO_NAME	12.4458	0	0	0	2.61253	0.713233	2.63271	0	0	0	0	4.44253	0.246735	0.408133	0	0	5.22356	0.820902	0.825288	0	0	0	0	0	0	24.4395	3.12401	0.402355
UniRef90_A0A015NYN9: NO_NAME	0	0	0	0	0	0	0	0	0	0	0	0	0	0	0	0	0	0	0	0	0	0	0	0	0	0.267807	0	0
UniRef90_A0A015NZ08: Sigma-70 region 2 family protein	4.72635	0	0	0	0.807943	0.893764	1.45717	0	0	0.0823279	0	2.91785	0.207139	0.891133	0	0	1.69579	0.331914	0.442284	0	0	0	0	0	0	7.93752	1.55257	0.61228
UniRef90_A0A015NZH0: NO_NAME	74.6144	0	0	0	18.1351	21.7022	25.0651	0	0	2.71536	0	52.2769	2.09262	11.3794	0	0	25.3964	3.74101	5.64199	0	0	0	0	0	0	112.658	17.6577	6.03222
UniRef90_A0A015NZJ3: Putative membrane protein	1.91161	0	0	0	0	0.245447	0	0	0	0	0	0.0987122	0	0	0	0	0.0943095	0	0	0	0	0	0	0	0	1.40284	0.263184	0
UniRef90_A0A015NZP4: NO_NAME	17.3849	0	0	0	0	0.587005	1.30587	0	0	1.0016	0	2.96491	0	0.228253	0	0	0.22547	0	1.2111	0	0	0	0	0	0	7.77411	0.847592	0
UniRef90_A0A015NZS9: NO_NAME	4.79167	0	0	0	0.99949	1.37038	1.82703	0	0	0.0908027	0	2.82227	0.142063	1.01689	0	0	1.87343	0.228335	0.660491	0	0	0	0	0	0	8.33553	1.84545	0.246364
UniRef90_A0A015NZT4: FtsX-like permease family protein	2.33384	0	0	0	0.460785	0.443991	0.91747	0	0	0.0730402	0	1.31997	0.0469756	0.438701	0	0	0.860117	0.0616972	0.264246	0	0	0	0	0	0	4.0926	0.885041	0.157893
UniRef90_A0A015NZY0: Fibrobacter succinogenes major domain family protein	4.39025	0	0	0	1.14432	0.636339	1.23984	0	0	0	0	2.50235	0	1.23119	0	0	1.35342	0.199007	0.455289	0	0	0	0	0	0	6.91813	1.07458	0.384424
UniRef90_A0A015P034: Type IV secretory system Conjugative DNA transfer family protein (Fragment)	0.414806	0.109226	0.152736	0.192456	0.0314048	0.159569	0.125148	0.115718	0.035151	0	0.0333598	0.0112196	0.0302785	0.616033	0	0.105966	0.00571516	0.71386	0.174195	0.441542	0.0584369	0.187238	0.162025	0.112379	0.173575	0	0.0162528	0.0202971
UniRef90_A0A015P039: Conjugation system ATPase, TraG family protein (Fragment)	0.138434	0	0	0	0.110352	0.0990424	0.129213	0	0	0.0603288	0	0.118558	0.158795	0.134341	0	0	0.164161	0.150732	0.156255	0.165462	0	0	0	0	0	0.0908076	0.109171	0.109147
UniRef90_A0A015P052: NO_NAME	0	0	0	0	0.0579489	0.0393782	0.0300834	0	0	0	0	0	0.117422	0	0	0	0.0421032	0.178568	0.159234	0	0	0	0	0.00383703	0	0	0	0.0851577
UniRef90_A0A015P063: Divergent AAA domain protein	4.46939	0.79191	0.957874	0.728669	27.5618	29.2839	28.8922	0.311484	0.140354	3.85291	0.404445	19.5496	19.8689	23.5954	0	0.17666	13.3909	23.5995	22.47	2.86333	0.480692	0.341677	1.0906	0.632809	1.00167	8.257	18.1775	12.7629
UniRef90_A0A015P0B2: Resolvase, N terminal domain protein	0	0.705406	1.03185	0.585924	0	0	0	0.304938	0.17142	0	0.455382	0	0	0	0	0.194854	0	0	0	2.45254	0.718544	0.274562	0.958313	0.671624	0.89628	0	0	0
UniRef90_A0A015P0I6: NO_NAME	0	0	0	0	0	0	0	0	0	0	0	0.574325	0	0	0	0	0	0	0	0	0	0	0	0	0	0	0	0
UniRef90_A0A015P0N7: NO_NAME	2.3378	0	0	0	0	0.13341	0.682596	0	0	0	0	0.508259	0	0.2014	0	0	0.284432	0	0	0	0	0	0	0	0	1.74911	0.116893	0.306556
UniRef90_A0A015P0P3: Lipopolysaccharide-assembly, LptC-related family protein	3.71248	0	0	0	0.752923	0.845375	1.433	0	0	0.152367	0	2.07818	0	0.647534	0	0	1.47169	0.283288	0.421665	0	0	0	0	0	0	7.62153	1.55554	0.316078
UniRef90_A0A015P0T1: NO_NAME	2.16859	0	0	0	0.969915	1.31625	1.03467	0	0	0.101039	0	1.92178	0	0.659114	0	0	1.01292	0.345561	0.562197	0	0	0	0	0	0	3.94782	0.414396	0.292622
UniRef90_A0A015P0Y7: NO_NAME	4.83618	0	0	0	0.452889	1.71692	0	0	0	0	0	4.33126	0	0	0	0	2.7557	0.285531	1.87067	0	0	0	0	0	0	10.0263	0.893256	0
UniRef90_A0A015P151: NO_NAME	4.95717	0	0	0	0	0.303623	1.15493	0	0	0	0	1.68627	0	0	0	0	1.26046	0	0.340122	0	0	0	0	0	0	14.6315	7.86504	0
UniRef90_A0A015P1A9: NO_NAME	6.45913	0	0	0	0.494795	0	0.442121	0	0	0	0	1.36638	0	0	0	0	1.81966	0.12391	0	0	0	0	0	0	0	7.50399	3.52179	0
UniRef90_A0A015P1E8: Nucleotidyl transferase family protein	9.19557	0	0	0	1.95034	1.98038	3.22524	0	0	0.300791	0	5.13077	0.169728	1.68642	0	0	2.97814	0.375585	1.11093	0	0	0	0	0	0	14.7895	3.05325	0.464593
UniRef90_A0A015P1V8: NO_NAME	8.76054	0	0	0	1.83076	1.62366	2.99112	0	0	0.244843	0	4.511	0.299723	1.30541	0	0	2.87143	0.239387	0.979636	0	0	0	0	0	0	15.0288	3.19661	0.712416
UniRef90_A0A015P208: NO_NAME	13.1065	0	0	0	2.81399	2.33971	4.88361	0	0	0.557163	0	6.21125	0.151504	1.39186	0	0	4.7144	0.650093	1.26463	0	0	0	0	0	0	20.8861	4.46272	0.630901
UniRef90_A0A015P2L2: NO_NAME	21.4215	37.8449	55.0321	93.1711	6.12641	9.84901	12.2959	75.1879	38.3142	4.04114	50.6963	12.3579	4.2246	13.9938	36.1662	32.0229	7.45133	11.9974	8.18867	66.5199	56.2513	51.2732	21.0204	47.8994	54.4	29.6589	8.42467	4.12471
UniRef90_A0A015P2S9: Oxidoreductase, NAD-binding Rossmann fold family protein	8.02628	0	0	0	1.94229	1.99962	3.15162	0	0	0.22272	0	4.25688	0.0504215	1.37361	0	0	2.95252	0.384985	1.04554	0	0	0	0	0	0	13.4282	2.62177	0.474253
UniRef90_A0A015P3K3: NO_NAME	2.37117	0	0	0	0.693898	0.742587	1.41661	0	0	0	0	1.47868	0	0.659905	0	0	0.728279	0.0782944	0.275225	0	0	0	0	0	0	4.56974	0.56715	0.135132
UniRef90_A0A015P3K4: NO_NAME	8.92815	0	0	0	2.7701	1.21488	0.602904	0	0	0	0	2.24006	0	0	0	0	2.73028	0	0.176964	0	0	0	0	0	0	16.8766	2.54779	0
UniRef90_A0A015P3T2: NO_NAME	0	0	0	0	0	0	0.0139977	0	0	0	0	0	0	0	0	0	0	0	0	0	0	0	0	0	0	0	0	0
UniRef90_A0A015P405: NO_NAME	0	0	0	0	0.207906	0	0.221239	0	0	0.107808	0	0.183209	0.201309	0.178968	0	0	0	0.0745349	0.247835	0	0	0	0	0	0	0	0.40388	0.127245
UniRef90_A0A015P453: Putative yahA	0	0	0.00615852	0	0	0	0	0	0	0	0	0	0	0	0	0	0	0.00413702	0	0	0	0	0	0	0.121059	0	0	0
UniRef90_A0A015P467: NO_NAME	0	0	0	0	0	0.0667051	0	0	0	0	0	0	0	0.0634036	0	0	0.109018	0	0.0472391	0	0	0	0	0	0	0	0	0
UniRef90_A0A015P476: Ribosome maturation factor RimM	0.235389	1.93902	2.06586	0.191622	0.663183	1.156	0.471825	8.83997	0.328821	0.318672	0.700884	0.923782	0.170341	0.662018	0	0.390031	0.409341	1.05865	1.20686	5.01035	6.71799	4.48117	1.19878	2.46613	0.685759	0.292699	0.86812	0.193339
UniRef90_A0A015P4A3: TPR repeat family protein	13.8911	0	0	0	3.21094	3.13322	6.42068	0	0	1.24973	0	8.07609	0.233542	2.98184	0	0	5.10891	0.292099	1.83855	0	0	0	0	0	0	23.5779	4.34129	0.919667
UniRef90_A0A015P4C1: GyrI-like small molecule binding domain protein (Fragment)	0	0	0	0	0	0	0	0	0	0	0	0.281906	0	0	0	0	0	0.207878	0	0	0	0	0	0	0	0.0305858	0	0
UniRef90_A0A015P4I5: Putative membrane protein (Fragment)	0	0	0	0	0	0	0	0	0	0	0	0.112814	0	0	0	0	0	0	0	0	0	0	0	0	0	0.403583	0	0
UniRef90_A0A015P4K7: NO_NAME	3.09184	0	0	0	0.149589	0	0	0	0	0	0	0.150419	0	0.2014	0	0	2.49425	0	0	0	0	0	0	0	0	9.72499	0.276768	0
UniRef90_A0A015P4L2: Oxidoreductase, NAD-binding Rossmann fold family protein (Fragment)	0.268559	0.194371	0.148724	0.16466	0.394913	1.27367	0.77084	2.7048	0.17915	0.524782	0.431189	1.33194	0.29941	0.997542	0.720336	0.205158	0.400955	1.57813	1.46718	3.35067	0.996725	0.189825	0.190407	0.416416	0.416321	0.49372	0.799172	0.364337
UniRef90_A0A015P4N8: Peptidase M23 family protein	7.49495	0	0	0	1.70261	1.76423	3.17772	0	0	0.341444	0	4.40056	0.122082	1.60451	0	0	2.95783	0.319817	0.854805	0	0	0	0	0	0	13.1719	2.54498	0.522902
UniRef90_A0A015P4Z3: NO_NAME	1.45234	0	0	0	0.267042	0.281778	0.538405	0	0	0	0	0.557049	0	0.175876	0	0	0.421178	0.067332	0.274103	0	0	0	0	0	0	1.81468	0.360572	0.0966361
UniRef90_A0A015P552: MutS domain V family protein (Fragment)	0.19653	0.427985	0.553741	0	0.41207	0.923651	0.670182	0	0	0.359338	0.0391616	1.01106	0.198849	0.707754	0	0.0914944	0.466486	0.920361	1.11847	0	0.650544	0.970058	0.200427	0.390477	0	0.158326	0.752437	0.301302
UniRef90_A0A015P557: ExbB-like MotA/TolQ/ExbB family biopolymer transport domain protein (Fragment)	0.0919269	0	0	0	0	0.367043	0.23268	0	0	0.211521	0	0.314929	0.0969022	0.316675	0	0	0.12045	0.500405	0.586689	0	0	0	0	0	0	0	0.197638	0.1646
UniRef90_A0A015P583: NO_NAME	4.32273	0	0	0	0.368766	0.326114	0.392997	0	0	0	0	6.6485	0	0	0	0	2.57336	0	0	0	0	0	0	0	0	19.4809	0.925223	0
UniRef90_A0A015P5B1: NO_NAME	7.08342	0	0	0	4.06197	3.8351	2.46833	0	0	1.27983	0	0.699133	0	0	0	0	3.8624	0	4.2292	0	0	0	0	0	0	11.0101	2.16911	0
UniRef90_A0A015P5G8: NO_NAME	0	0	0	0	0	0	1.28617	0	0	0	0	0	0	0	0	0	0	0	0	0	0	0	0	0	0	0	0	0
UniRef90_A0A015P5S0: NO_NAME	7.13575	0	0	0	0	0	0.264021	0	0	0	0	0.665932	0	0	0	0	0	0	0.729522	0	0	0	0	0	0	2.87137	1.90843	0
UniRef90_A0A015P5T5: Permease family protein (Fragment)	0	0	0	0	0.15816	0.498205	0.207046	0	0	0.153576	0	0.426517	0	0.274327	0	0	0.119645	0.366467	0.50749	0	0	0	0	0	0	0.0583773	0.25927	0.115147
UniRef90_A0A015P5V0: Cell well associated RhsD domain protein (Fragment)	0	0.139379	0.164426	0.0948858	0	0	0	2.03926	0.0721918	0	0.144426	0	0	0	0	0.0998718	0	0	0	1.10391	1.057	0.317365	0.1099	0.196047	0.151734	0	0	0
UniRef90_A0A015P5Y4: NO_NAME	0.296338	0.0822863	0	0	0.643819	1.41086	0.883995	0	0	0.551588	0	1.76604	0.318667	1.14299	0	0	0.638661	1.6166	1.7545	0	0	0	0	0	0	0.54055	1.1015	0.674563
UniRef90_A0A015P635: NO_NAME	0.0558671	0	0	0	0	0	0	0	0	0	0	0	0	0	0	0	0	0	0	0	0	0	0	0	0	0	0	0
UniRef90_A0A015P659: NO_NAME	0	0	0	0	0	0	0	0.226976	0	0.0853217	0.12114	0	0	0	0	0	0	0	0	0.161254	0	0	0	0.152058	0	0	0.269425	0
UniRef90_A0A015P6E0: AAA domain family protein (Fragment)	0.12927	0.0896144	0.0979475	0.220525	0.0976676	0.315914	0.196758	1.26821	0.181856	0.101283	0.282095	0.389504	0.0782332	0.0955493	0.335961	0.140414	0.140779	0.336841	0.300333	1.40524	0.51009	0.27389	0.180216	0.259238	0.312779	0.047548	0.1943	0.0972763
UniRef90_A0A015P6Z5: Conjugation system ATPase, TraG family protein (Fragment)	0	1.79912	1.52038	1.34302	0	0	0	5.17003	0.587128	0	0.842967	0	0	0	0.793123	0.626356	0	0	0	1.98271	1.37129	0.520392	0.622774	0.618768	0.967198	0	0	0
UniRef90_A0A015P728: NO_NAME	2.7013	0	0	0	0.619907	0.828978	1.13023	0	0	0.0501156	0	1.1853	0	0.629839	0	0	0.808177	0.028065	0.383455	0	0	0	0	0	0	4.8501	0.944027	0.227507
UniRef90_A0A015P7F3: NO_NAME	11.7194	0	0	0	2.67005	4.42176	0.800284	0	0	0.284406	0	2.21688	0	0.285316	0	0	16.8131	0	0.113374	0	0	0	0	0	0	24.1763	2.13732	0
UniRef90_A0A015P7J1: Putative membrane protein	0	0	0	0	0	0.0746193	0	0	0	0.33958	0	0.11653	0	0	0	0	0.0414397	0	0.291771	0	0	0	0	0	0	0.187378	0	0
UniRef90_A0A015P7R3: NO_NAME	4.80289	0	0	0	1.90742	0	5.09779	0	0	0	0	0.361868	0	0.131684	0	0	0.730397	0	0.127546	0	0	0	0	0	0	11.304	3.98855	0
UniRef90_A0A015P812: NO_NAME	0	0.20375	0.138119	0.0579237	0.0909175	0.0906264	0.10246	1.94207	0.178678	0.0585367	0.322019	0.150007	0.0696433	0.0757075	0.159594	0.0675445	0.104035	0.119464	0.107197	2.79813	0.915955	0.112851	0.130521	0.361333	0.341263	0	0.113834	0.0442669
UniRef90_A0A015P859: Putative alpha-L-fucosidase (Fragment)	0.04984	0	0	0	0	0.291176	0.182402	0	0	0	0	0.322211	0	0.183744	0	0	0.163354	0.350523	0.33573	0	0	0	0	0	0	0.073891	0.22929	0
UniRef90_A0A015P8B0: NO_NAME	0	0	0	0	0.197826	0	0	0	0	0	0	0	0	0	0	0	0.262452	0	1.13374	0	0	0	0	0	0	0	0	0
UniRef90_A0A015P8F2: NO_NAME	1.78343	0	0	0	0.231356	0.265648	0.423795	0	0	0	0	1.06706	0	0.30055	0	0	0.53852	0.153921	0.274693	0	0	0	0	0	0	2.40852	0.716152	0.106468
UniRef90_A0A015P8G1: NO_NAME	0	0.125899	0	0	0	0	0	0	0	0	0	0	0	0	0	0	0	0	0	0	0	0	0	0	0	0	0	0
UniRef90_A0A015P8I9: Reverse transcriptase family protein (Fragment)	0.0240516	0	0	0	0	0	0.030578	0	0	0	0	0.0365131	0	0	0	0	0	0.0501474	0.0513519	0	0	0	0	0	0	0	0.0281229	0
UniRef90_A0A015P8M4: NO_NAME	33.3213	0	0	0	4.21338	5.25417	7.21795	0	0	1.20486	0	10.3469	0.407844	6.81165	0	0	5.08745	14.2048	6.35039	0	0	0	0	0	0	37.9086	8.89471	1.52537
UniRef90_A0A015P8R8: NO_NAME	0.111466	0	0	0	0	0	0	0	0	0	0	0	0	0	0	0	0	0	0	0	0	0	0	0	0	0	0	0
UniRef90_A0A015P8S1: NO_NAME	0	0	0	0	0.285881	0.706598	1.64607	0.137387	0	0.590689	0	2.34443	0	0	0	0	4.72413	0.84785	1.6377	0	0	0	0	0	0	0.374756	0.578735	0
UniRef90_A0A015P8T5: Succinyl-CoA ligase [ADP-forming] subunit beta domain protein	0	0	0	0	0.065636	0.307294	0	0	0	0	0	0	0	0	0	0	0	0	0.123854	0	0	0	0	0	0	0	0	0
UniRef90_A0A015P8U1: DNA alkylation repair enzyme family protein (Fragment)	0.111442	0	0	0	0.136209	0.485732	0.286072	0	0	0.124105	0	0.42739	0.147657	0.160723	0	0	0.171653	0.516026	0.490041	0	0	0	0	0	0	0.106346	0.257378	0.115582
UniRef90_A0A015P8V5: Glycosyl hydrolases 31 family protein (Fragment)	0.203047	0	0	0	0.295514	0.807489	0.424994	0.013019	0	0.217747	0	0.861673	0.223486	0.500902	0	0	0.274509	0.752185	0.804509	0	0	0	0	0	0	0.17684	0.483241	0.265362
UniRef90_A0A015P8W2: NO_NAME	2.17312	0	0	0	0	2.01783	0.504018	0	0	0	0	2.42174	0	0	0	0	0.290784	0	0	0	0	0	0	0	0	4.13178	1.47711	0.149713
UniRef90_A0A015P8X9: NO_NAME	0	0	0	0	0	0	0	0	0	0	0	0	0	0	0	0	0	0.080088	0	0	0	0	0	0	0	0	0	0
UniRef90_A0A015P8Y8: NO_NAME	0	0	0	0.0516314	0	0	0	0.0227682	0	0	0	0	0	0	0	0	0	0	0	0.00263731	0	0	0	0	0	0	0	0
UniRef90_A0A015P908: Putative membrane protein	2.4917	0	0.0922319	0	0	4.40254	0.186156	0.14978	0	0.156713	0.094684	1.5794	0.296224	0.57969	0	0	0	0.885579	1.02037	0	0	0.0888519	0	0.115772	0	0.276296	0.217279	0.0656906
UniRef90_A0A015P940: His Kinase A domain protein (Fragment)	0.0716253	0	0	0	0.198079	0.519449	0.284181	0	0	0.187728	0	0.652801	0.114982	0.276405	0	0	0.162352	0.418507	0.526831	0	0	0	0	0	0	0.120463	0.291685	0.124495
UniRef90_A0A015P958: TonB-dependent Receptor Plug domain protein (Fragment)	0	0.211013	0.296648	0	0.0777022	0.141612	0.058659	0.114349	0.026231	0.0658871	0.0171128	0.11501	0	0.0869209	0	0	0.056682	0.160897	0.241322	0.0777977	0.317687	0.302306	0.0929302	0.0845108	0.0994497	0	0	0
UniRef90_A0A015P998: LysM domain protein	0.7237	0.173108	0.0827836	0.134992	1.06902	2.53835	1.46495	3.37786	0.314918	0.570845	0.378443	2.55711	0.821765	1.54241	0.606033	0.183424	0.760395	2.32098	2.19542	3.68832	0.973542	0.196357	0.356336	0.73422	0.633308	0.672261	1.66008	0.7397
UniRef90_A0A015P9C0: Catalase family protein (Fragment)	0	0	0	0.0723879	0	0	0	0	0	0	0	0	0	0	0	0	0	0	0	0	0	0	0	0	0	0	0	0
UniRef90_A0A015P9C8: Putative membrane protein (Fragment)	0	0.954001	1.27998	1.06795	0	0	0	0.857876	0.416753	0	0.534775	0	0	0	0	0.246375	0	0	0	1.34694	0.10123	0.424895	1.6291	0.804415	0.719911	0	0	0
UniRef90_A0A015P9E6: Putative oxidoreductase (Fragment)	0.128706	0.0332993	0	0	0.0852795	0.80587	0.936854	0.400583	0	0.300227	0	0.56342	0.0851794	0.355833	0.21603	0.0330109	0.179377	0.842219	1.25312	0.136088	0.155095	0	0	0.0984406	0	0.216297	0.676181	0.177443
UniRef90_A0A015P9F4: NO_NAME	3.35203	0	0	0	0	0	0	0	0	0	0	0.210586	0	0	0	0	0	1.09454	0.553308	0	0	0	0	0	0	0	0	0.165069
UniRef90_A0A015P9F8: TonB dependent receptor family protein (Fragment)	0.215684	0	0	0.200302	0.531176	1.19482	0.775176	0	0	0.307893	0	1.30573	0.235491	0.476563	0	0	0.274415	1.12984	1.05719	0	1.45701	0	0	0	0	0.202789	0.664549	0.306312
UniRef90_A0A015P9H1: 2-amino-4-hydroxy-6-hydroxymethyldihydropteridine diphosphokinase	0	2.8825	3.68679	1.4001	0	0	0	30.2926	1.67577	0	3.3778	0	0	0	5.07447	1.34431	0	0	0	27.8793	13.3447	6.23222	3.62106	5.3411	4.13332	0	0	0
UniRef90_A0A015P9N6: Glycosyl hydrolase 92 family protein (Fragment)	0.0628664	0	0	0	0.186455	0.420361	0.300669	0	0	0.131911	0	0.39526	0.0854579	0.382831	0	0	0.216049	0.517775	0.645629	0	0	0	0	0	0	0.125175	0.283775	0.0885255
UniRef90_A0A015P9Q3: AAA domain protein	0.972162	0.20996	0.231455	0.206111	0.414358	0.556796	0.462694	0.117244	0.0687979	0.552489	0.128679	0.632203	2.05455	0.649934	0	0.0552169	1.0547	0.823738	0.685026	0.613407	0.192591	0.180378	0.160904	0.172501	0.270874	0	0.636924	0.756596
UniRef90_A0A015P9X4: Description family protein (Fragment)	0.0431704	0	0	0	0.0674082	0.227866	0.111995	0	0	0	0	0.185638	0.0696927	0.151756	0	0	0.0731495	0.165287	0.21999	0	0	0	0	0	0	0	0.129448	0.0473069
UniRef90_A0A015PA01: NO_NAME	0	0	0	0	0.161884	0.435536	0.130403	0	0	0.10377	0	0.309849	0.144423	0.171388	0	0	0.357123	0.837363	0.856145	0	0	0	0	0	0	0	0.0942408	0.107295
UniRef90_A0A015PA65: TonB-dependent receptor domain protein (Fragment)	0.194442	0.206514	0.159121	0.119985	0.435571	0.945624	0.645861	3.40363	0.188582	0.237812	0.394527	0.894665	0.221302	0.664404	0.50227	0.253918	0.313949	0.843906	1.01721	4.16002	1.29435	0.265192	0.468467	0.51084	0.555183	0.159217	0.510815	0.171647
UniRef90_A0A015PA88: N5-carboxyaminoimidazole ribonucleotide mutase	15.4711	0	0	0	2.85242	3.46779	5.83216	0	0	0.645373	0	9.24247	0.233958	2.97587	0	0	4.96398	1.11672	1.41448	0	0	0	0	0	0	23.8169	5.31909	1.03614
UniRef90_A0A015PAB7: 5&apos -3&apos exonuclease, SAM fold family protein (Fragment)	0.20687	0.172865	0.177804	0.168716	0.365155	0.859327	0.405481	2.85317	0.172017	0.320235	0.377995	0.918405	0.170858	0.508772	0.619394	0.147398	0.231012	0.796379	0.816312	2.88555	0.915218	0.298593	0.321248	0.463622	0.480589	0.190215	0.544128	0.231791
UniRef90_A0A015PAC6: NO_NAME	7.08586	0	0	0	1.38016	0.892624	2.17454	0	0	0.175818	0	3.23063	0.11151	1.0862	0	0	1.47004	0.151294	0.535003	0	0	0	0	0	0	7.37219	1.7422	0.251128
UniRef90_A0A015PAE2: NO_NAME	0.24482	0.0612717	0.0241296	0.0745102	0.338591	1.15336	0.271546	1.04885	0.102577	0.0575857	0.0223279	1.31775	0.411349	0.660799	0.450625	0.0202137	0.350258	0.580746	1.28983	1.20406	0.28091	0.170469	0.17417	0.313258	0.154321	0.358315	0.398758	0.399538
UniRef90_A0A015PAH4: LPP20 lipofamily protein (Fragment)	0.117874	0	0	0	0.276347	0.57936	0.399002	0	0	0.217609	0	0.655255	0.130068	0.331108	0	0	0.17158	0.67258	0.713871	0	0	0	0	0	0	0.129316	0.366109	0.17062
UniRef90_A0A015PAI4: AcrB/AcrD/AcrF family protein (Fragment)	0.138453	0	0	0	0.189402	0.23089	0.118939	0	0	0	0	0.178762	0.0454473	0.168883	0	0	0.123427	0.247077	0.309561	0	0	0	0	0	0	0.135452	0.188441	0.102904
UniRef90_A0A015PAL5: NO_NAME	0.0482736	0.770973	0.752308	0	0.35488	1.0406	0.628646	0	0.115214	0.277847	0	0.766558	0.23184	0.477081	0	0.0780255	0.458021	1.0259	0.999511	0	1.09337	1.17855	0.544836	0.312158	0.0637408	0.153694	0.447344	0.162655
UniRef90_A0A015PAM3: SpoU rRNA Methylase family protein (Fragment)	0	0.0702286	0.109999	0	0	0	0.0591957	1.11133	0.0868088	0	0.149149	0	0	0	0.250386	0.129169	0	0	0	1.0945	0.18059	0.0952061	0.348372	0.184107	0.255286	0	0	0
UniRef90_A0A015PAQ8: GDSL-like Lipase/Acylhydrolase family protein (Fragment)	0	0.155137	0.0822721	0.245074	0	0	0	2.31291	0.489009	0	0.477096	0	0	0	0.815518	0.217205	0	0	0	2.26535	0.905694	0.477989	0.652778	0.54107	1.33517	0	0	0
UniRef90_A0A015PAS0: OstA-like family protein (Fragment)	0	0.786549	0.885455	0	0	0	0	0	0.0624304	0	0.0870432	0.171754	0	0.106526	0	0.188304	0	0.115265	0	0	0.958765	1.39272	0.414907	0.416052	0	0	0	0
UniRef90_A0A015PAV4: NO_NAME	0.786642	0.106867	0.081164	0.149746	0.0643233	1.83899	0.378302	0.141573	0	1.81752	0.0792068	2.43678	1.99042	0.0691676	0	0	3.77901	2.28025	1.1953	0.311061	0.149996	0.532866	0	0.222422	0	5.84082	10.4648	3.34976
UniRef90_A0A015PAW0: NO_NAME	0.336424	0	0	0	0.468354	0.366886	0.519035	0	0	0.457813	0	0.51697	0.713458	0.386388	0	0	0.878048	0.41919	0.432395	0	0	0	0	0	0	0.731589	0.761614	0.421302
UniRef90_A0A015PAW5: Virulence-associated E family protein (Fragment)	0.115706	0	0	0	0.192198	0.384786	0.305605	0	0	0.12243	0	0.456523	0.0953383	0.310911	0	0	0.201794	0.383409	0.489747	0	0.361421	0	0	0	0	0.0768895	0.283909	0.0902952
UniRef90_A0A015PAY5: 4-hydroxy-3-methylbut-2-enyl diphosphate reductase (Fragment)	0	0.219567	0.0953693	0.113246	0	0	0	3.62104	0.19168	0	0.587397	0	0	0	0.85579	0.0694797	0	0	0.108022	4.08457	1.25508	0.310371	0.548164	0.554503	0.67016	0	0	0
UniRef90_A0A015PB36: NO_NAME	0	0	0	2.19012	0	0	0	0	0	0	0	0	0	0	0	0	0	0	0	0	0	0	0	0	0	0	0	0
UniRef90_A0A015PB40: NO_NAME	0	0	0	0	0	0	0	0	0	0	0	0	0	0	0	0	0.262452	0	0	0	0	0	0	0	0	0	0	0
UniRef90_A0A015PBA6: NO_NAME	0	0	0	0	0	0	0	0.97865	0	0	0.0885754	0	0	0	0	0	0	0	0	0.263716	0.208984	0	0	0	0	0	0	0
UniRef90_A0A015PBP2: NO_NAME	0.0552764	0	0	0	0.285303	0.687421	0.381489	0	0	0.190214	0	0.618423	0.166802	0.383641	0	0	0.198747	0.404356	0.745562	0	0	0	0	0	0	0.0718341	0.472909	0.184768
UniRef90_A0A015PBQ9: NO_NAME	0.620526	0	0	0	0	0.481385	0.208057	0	0	11.8378	0	7.03247	1.24323	0	0	0	2.65124	0	0.24223	0	0	0	0	0	0	2.32949	2.53921	0.265527
UniRef90_A0A015PBS9: S1 RNA binding domain protein	6.14928	0.256514	0.502335	0.677998	1.29062	1.22839	2.31416	0.512179	0.191541	0.248001	0.367282	3.19041	0.172846	1.07704	0.246591	0.346844	2.20159	0.407372	0.747827	0.110775	0.262366	0.507667	0.316125	0.623621	0.627228	10.0491	2.19002	0.338537
UniRef90_A0A015PBT6: NO_NAME	0	0.258518	0.391473	0	0.0370062	0.211732	0.163559	0	0.0505409	0	0	0.137492	0.295336	0.0672433	0	0.0440807	0.164232	0	0	0	1.13581	0.531851	0.177758	0.296886	0	0	0.132614	0.0475139
UniRef90_A0A015PBV5: NO_NAME	0	0	0	0	0	0	0.336854	0	0	0	0	0	0	0	0	0	0	0	0	0	0	0	0	0	0	0	0.156643	0.119216
UniRef90_A0A015PBY8: Sulfate adenylyltransferase, large subunit (Fragment)	0	0	0	0	0	0	0	0	0	0	0	0	0	0	0	0	0	0	0	0	0.0614235	0	0	0	0.0775632	0	0	0
UniRef90_A0A015PBZ3: UvrABC system protein B (Fragment)	0.191017	0.135347	0.0947266	0.0733646	0.57809	1.11805	0.599334	1.89602	0.12499	0.380805	0.344177	1.02451	0.172892	0.628136	0.490966	0.127218	0.281484	1.04962	1.16963	2.05614	0.707017	0.139297	0.258858	0.310832	0.298036	0.277904	0.559789	0.287041
UniRef90_A0A015PC15: SecD/SecF GG Motif family protein	0.848059	0	0	0	0	0	0	0	0	0	0	0	0	0	0	0	0.187214	0.00765245	0	0	0	0	0	0	0	1.20763	0	0
UniRef90_A0A015PC27: Beta-galactosidase (Fragment)	0.147574	0	0	0	0.345887	0.616275	0.402203	0	0	0.205929	0	0.601588	0.130687	0.392558	0	0	0.25319	0.520065	0.651728	0	0	0	0	0	0	0.108835	0.351054	0.129353
UniRef90_A0A015PC44: Putative transmembrane domain protein (Fragment)	0	0.013932	0	0.0344883	0.102062	0.212844	0.129801	0.0195669	0	0	0	0.37857	0.143821	0.144808	0	0	0.0569703	0.198276	0.252078	0.0980261	0	0	0	0	0	0.0353626	0	0.0786364
UniRef90_A0A015PC72: NO_NAME	0.176422	0	0	0	0	0	0	0	0	0	0	0	0	0	0	0	0	0	0	0	0	0	0	0	0	0	0	0
UniRef90_A0A015PC89: NO_NAME	0.100046	0	0	0	0.214546	0.595953	0.25223	0	0	0.0946115	0	0.610307	0.0851347	0.259478	0	0	0.220636	0.632425	0.587763	0	0	0	0	0	0	0.0864131	0.225583	0.176721
UniRef90_A0A015PCA1: NO_NAME	5.28998	0	0	1.21416	1.03465	2.27955	3.02078	0	0.365318	0.388758	0.456916	2.78303	0.351319	3.61633	0	0.407979	1.80731	3.70557	2.22287	1.38825	0.0686559	0.221993	0	0	0	8.417	1.96456	0.338697
UniRef90_A0A015PCA4: NO_NAME	4.02656	0	0	0	2.83614	5.15628	5.29568	0	0.0259671	7.23217	0	5.71536	3.82028	3.28974	0	0	2.88626	3.10296	7.13583	0	0	0.0965863	0	0	0	7.99324	3.97747	7.15029
UniRef90_A0A015PCB5: AAA domain protein (Fragment)	0.144729	0	0	0	0.299494	0.776411	0.384167	0	0	0.188104	0	0.69086	0.162272	0.465107	0	0	0.2507	0.648626	0.719643	0	0	0	0	0	0	0.131525	0.470274	0.196532
UniRef90_A0A015PCC4: NO_NAME	0	0.524135	0.188508	0.0842915	0.242396	0.099356	0.153904	4.01539	0.220886	0.0879271	0.586088	0.256017	0	0.189648	1.66927	0.209491	0.0770538	0.242572	0.172601	5.53482	1.73398	0.322197	0.369277	0.392563	0.802483	0.0915461	0	0.0743093
UniRef90_A0A015PCG5: NO_NAME	2.18489	0	0	0	5.38959	4.27403	7.25507	0	0	1.73203	0	4.2837	1.18895	4.29172	0	0	3.28539	4.87641	4.51919	0	0	0	0	0	0	5.17648	8.92128	6.52406
UniRef90_A0A015PCH9: Signal peptidase I domain protein (Fragment)	0	0	0	0	0	0	0	0.0360345	0	0	0	0	0	0	0	0	0	0	0	0.0102265	0	0	0	0	0	0	0	0
UniRef90_A0A015PCI5: EPSP synthase family protein (Fragment)	0.0998191	0.028075	0	0	0.176025	0.890055	0.401477	0	0	0.231485	0	0.461928	0.158285	0.347915	0	0	0.155629	0.365334	0.468585	0	0	0	0	0	0	0.0469724	0.328547	0.222985
UniRef90_A0A015PCP2: Cytochrome C biogenesis transmembrane region family protein (Fragment)	0.104413	0.150075	0.133258	0.123477	0.393445	0.711528	0.496059	2.19284	0.142164	0.242812	0.245205	0.776929	0.163111	0.554271	0.467771	0.117514	0.284248	0.767998	0.833889	2.34484	0.7021	0.12956	0.312647	0.270356	0.348535	0.188896	0.562162	0.210748
UniRef90_A0A015PCT4: NO_NAME	0	0	0	0	0	0	0.0785563	0	0	0	0	0	0	0.056421	0	0	0	0	0	0	0	0	0	0	0	0	0	0
UniRef90_A0A015PCW6: NO_NAME	0.372447	0	0	0	0	0	0	0	0	0	0	0.263233	0	0	0	0	0	0	0	0	0	0	0	0	0	0	0	0
UniRef90_A0A015PCX2: NO_NAME	0.557732	0	0	0	0	0	0.371561	0.159934	0	0.48011	0	0.263233	9.03538	0.684759	0	0.103113	0.488624	0.285531	0.361575	0.0715698	0.166733	0	0	0	0	1.7735	1.2496	0.429178
UniRef90_A0A015PD13: NO_NAME	0.124492	0	0	0	0.48274	0.738895	0.53291	0	0	0.257793	0	0.632952	0.151519	0.566156	0	0	0.332355	0.934988	0.956193	0	0	0	0	0	0	0.119381	0.62616	0.266443
UniRef90_A0A015PD35: NO_NAME	0	0.125899	0	0	0	0	0	0.266946	0	0.383948	0	0	0	0	0	0	0	0	3.28475	0	0	0.204852	0	0	0	1.93435	0.146427	0
UniRef90_A0A015PD37: NO_NAME	3.80579	0	0.288607	0	6.41466	5.09956	2.92455	0	0	0.794543	0	8.8784	0.939751	6.16187	0	0	3.05715	2.35233	7.76348	0	0.0616185	0.0702738	0	0.18746	0	2.22451	7.85809	1.48562
UniRef90_A0A015PD42: NO_NAME	0.110925	0	0	0	0.331626	0.80329	0.439743	0	0	0.280879	0	0.72502	0.112512	0.514804	0	0	0.257736	0.71504	0.869569	0	0	0	0	0	0	0.273312	0.551336	0.347198
UniRef90_A0A015PD69: NO_NAME	1.20337	0	0	0	0.735205	0.722117	0.625135	0	0	1.61693	0	0.96349	1.52578	1.0902	0	0	4.61552	1.00768	1.01015	0	0	0	0	0	0	1.36771	1.36783	1.14612
UniRef90_A0A015PDA9: Helix-turn-helix family protein	0.60923	0	0	0.180973	3.25701	4.32836	1.45591	0	0	3.76306	0	18.9857	18.0901	1.68716	0	0	13.2498	1.76075	1.67765	0	0.37359	0	0	0	0	0.999568	2.49102	1.99351
UniRef90_A0A015PDP1: Starch-binding associating with outer membrane family protein (Fragment)	0	0	0	0	0	0	0	1.31365	0	0	0	0	0	0	0	0.0343148	0	0	0	1.5824	0.0833557	0	0.143584	0	0.0985567	0	0	0
UniRef90_A0A015PDQ6: Putative cell well associated RhsD protein	0	0	0	0	0	0	0	0.343474	0.0314656	0	0.0230098	0	0	0	0	0	0	0	0	0.0964015	0.0956465	0.0361941	0.0151621	0	0.0431455	0	0	0
UniRef90_A0A015PDS2: NO_NAME	0.478956	0.208245	0.507029	0.195069	1.94689	5.98547	3.16285	1.88541	0.237823	0.560198	0.208182	7.13267	2.19422	6.44106	0	0.0907203	2.08174	3.15079	5.60549	1.00486	0.927226	0.657726	0.382304	0.536286	0.00643349	0.437215	1.68971	2.1034
UniRef90_A0A015PDV2: Putative membrane protein	0.172804	0	0	0	0.943322	1.2959	0.779904	0	0	0.334187	0	1.13508	0.0937594	0.573255	0	0	0.514943	1.06788	1.38802	0	0	0	0	0	0	0.0598331	0.520098	0.398532
UniRef90_A0A015PDY1: NO_NAME	0	0.129445	0	0	0	0	0	0	0	0	0	0	0	0	0	0	0	0	0	0	0	0	0	0	0	0	0	0
UniRef90_A0A015PDZ5: NADH-quinone oxidoreductase subunit H	0.0911994	0.0723153	0	0.057434	0.304255	0.633412	0.343016	0.331279	0	0.245019	0.0345047	0.543714	0.0842441	0.40531	0	0	0.154314	0.624243	0.580169	0.336436	0.176483	0.056214	0	0	0.14938	0	0.426859	0.143388
UniRef90_A0A015PE12: KAP family P-loop domain protein (Fragment)	0.0854845	0	0	0	0.437454	0.901153	0.507502	0	0	0.220606	0	0.892049	0.261526	0.566929	0	0	0.268209	0.921265	0.847267	0	0	0	0	0	0	0.164133	0.503483	0.229059
UniRef90_A0A015PE54: Pectin lyase fold/virulence factor domain protein (Fragment)	0.0676401	0	0	0	0.247134	0.687296	0.303704	0	0	0.110101	0	0.462722	0.0904256	0.337723	0	0	0.152434	0.519985	0.617909	0	0	0	0	0	0	0.149282	0.382002	0.162935
UniRef90_A0A015PE98: NO_NAME	0	0	0	0	0	0	0	0	0	0	0	0	0.335704	0	0	0	0	0	0.0542747	0	0	0	0	0	0	0	0.160372	0
UniRef90_A0A015PEG0: Putative metallo-beta-lactamase domain protein (Fragment)	0.157458	0	0	0	0.416735	1.2907	0.658688	0	0	0.26467	0	1.22212	0.365585	0.59839	0	0	0.232002	1.12592	1.02754	0	0	0	0	0	0	0.208637	0.883855	0.342818
UniRef90_A0A015PEL5: Linear amide C-N hydrolase, choloylglycine hydrolase family protein (Fragment)	0	0	0	0	0	0.249086	0	0	0	0	0	0	0	0	0	0	0	0	0.142672	0	0	0	0	0	0	0	0	0.031587
UniRef90_A0A015PEN1: GTP-binding LepA family protein	0.192176	0.331976	0.271207	0.0851956	0.981585	1.05144	0.7609	0.132315	0.0482643	0.688618	0.229615	1.12399	0.483827	1.03892	0.618965	0.251525	0.817219	1.54721	1.63347	0.202423	0.826825	0.643733	0.34894	0.328424	0.186131	0.222786	0.694729	0.315088
UniRef90_A0A015PES6: NO_NAME	2.30585	0	0	0	1.26522	2.7967	1.54151	0	0	4.09386	0	3.22198	5.72605	2.23805	0	0	1.99474	2.69809	1.77644	0	0	0	0	0	0	3.66721	4.31549	3.46227
UniRef90_A0A015PEU5: NO_NAME	0.113643	0	0	0	0.393451	0.888553	0.450295	0	0	0.249505	0	0.774541	0.209043	0.601364	0	0	0.330205	0.986881	1.04754	0	0	0	0	0	0	0.178748	0.564889	0.241835
UniRef90_A0A015PEX8: NO_NAME	0.0982603	0	0	0	0.201718	0.445471	0.255635	0	0	0	0	0.4601	0.1133	0.253561	0	0	0.232497	0.518401	0.517941	0	0	0	0	0	0	0.117165	0.200967	0.152651
UniRef90_A0A015PEY1: ABC transporter family protein	0.178413	0	0	0	0.370352	0.680754	0.447956	0	0	0.145264	0	0.718727	0.227199	0.682092	0	0	0.261323	0.895833	0.870291	0	0	0	0	0	0	0.20096	0.639717	0.126775
UniRef90_A0A015PEY5: Bacterial extracellular solute-binding s, 3 family protein (Fragment)	0.164809	0	0	0	0.416915	1.54512	1.01913	0	0	0.500699	0	0.909472	0.412175	0.860673	0	0	0.617779	1.4454	1.76419	0	0	0	0	0	0	0.110706	0.801638	0.267875
UniRef90_A0A015PF18: Alpha-1,2-mannosidase family protein (Fragment)	0	1.12123	1.32588	0.343964	0	0	0	6.1601	0.502989	0	0.716972	0	0	0	1.27094	0.486018	0	0	0	5.76487	1.49166	0.464752	0.691162	0.662436	1.20141	0	0	0
UniRef90_A0A015PF25: Glycosyl transferases group 1 family protein (Fragment)	4.78413	0	0	0	0.942302	1.0169	1.98971	0	0	0.193578	0	2.59273	0.0704484	0.843301	0	0	1.87877	0.258068	0.54411	0	0	0	0	0	0	7.42441	1.69198	0.213796
UniRef90_A0A015PF44: NO_NAME	4.71958	0	0.176527	0	3.21617	0.628934	2.98336	0.423717	0	5.50092	0	17.1443	7.03313	0.220265	0	0	0.934984	1.5821	0.0557718	0.422901	0	0.084023	0	0	0.157842	5.40748	2.02573	11.2583
UniRef90_A0A015PF54: Putative alpha-glucosidase domain protein (Fragment)	0	0	0	0	0	0	0	0.0198152	0	0	0	0	0	0	0	0	0	0	0	0	0	0	0	0	0	0	0	0
UniRef90_A0A015PF56: NigD-like family protein	0.70975	0	0	0	0.904494	2.89644	1.47258	0.00268666	0	0.356265	0	2.56653	0.388614	1.25097	0	0	0.799951	2.941	3.01944	0	0	0	0	0	0	0.688843	1.69296	0.953625
UniRef90_A0A015PFB3: Chromosome partitioning SpoOJ domain protein (Fragment)	0	0	0	0	0	0	0	0.0379954	0	0	0.00296993	0	0	0	0	0	0	0	0	0.0225149	0.0279161	0.0366707	0	0	0.0229889	0	0	0
UniRef90_A0A015PFB7: NO_NAME	0	0	0	0	0	0	0	0	0	0	0	0	0	0	0	0	0.0613523	0	0	0	0	0	0	0	0	0	0	0
UniRef90_A0A015PFC4: Conjugation system ATPase, TraG family protein	0.284885	0	0	0	0.163093	0.512165	0.136149	0	0	0.346019	0	2.76775	2.68222	0.111013	0	0	2.33337	0.0554005	0.0729387	0	0	0.299203	0	0	0	0.368744	0	0.346805
UniRef90_A0A015PFD1: NO_NAME	0	0	0	0	0	0	0	0	0	0	0	0.350977	0.438636	0	0	0	0.291631	0	0	0	0	0	0	0	0	0	0	0
UniRef90_A0A015PFE4: GSCFA family protein (Fragment)	0	0	0	0	0.104753	0	0.352796	0	0	0	0	0.264535	0	0	0	0	0	0.280172	0	0	0	0	0	0	0	0	0.166012	0
UniRef90_A0A015PFF8: Pectinesterase	0	0.235956	0	0.275824	0	0.592901	0	2.85036	0.193187	0.111995	0.41158	0.592736	0	0	0	0.120008	0	0.797669	0.704167	2.74909	0.713675	0.203577	0.262137	0.395285	0.374665	0	0.323052	0
UniRef90_A0A015PFG8: Glycoside hydrolase 97 family protein (Fragment)	0	0	0	0	0	0	0	0	0	0	0	0	0	0	0	0	0	0.0494941	0	0	0.0510865	0	0	0.0267329	0.0697162	0.0296986	0	0
UniRef90_A0A015PFG9: NO_NAME	0.0795198	0.20176	0.272593	0	0.507035	0.886244	0.589424	0	0	0.195366	0	0.723852	0.202694	0.51911	0	0.0288122	0.293624	0.948805	0.886015	0	0.299609	0.353521	0.15328	0.146742	0	0.171952	0.500218	0.251476
UniRef90_A0A015PFQ6: NO_NAME	2.84414	0.3483	0	0	0	8.96813	0.785994	0.850773	0	1.41222	0.109833	0	0	0	0	0	0.646521	0.639764	0.30296	0.17375	0.0957586	0.312406	0	0.122746	0	0.67897	0.177254	0.762252
UniRef90_A0A015PFQ9: Susd and RagB outer membrane lipofamily protein (Fragment)	0	0.13102	0.0821438	0.0596235	0	0	0	2.37316	0.146063	0	0.285581	0	0	0	0.488485	0.0952313	0	0	0	2.57854	0.97475	0.201571	0.29486	0.275199	0.360471	0	0	0
UniRef90_A0A015PFS2: Conserved found in conjugate transposon domain protein	0	0	0	0	0	0	0	0	0	0	0	0	0	0.0239117	0	0	0	0.0105169	0.0199261	0	0	0	0	0	0	0	0	0
UniRef90_A0A015PG00: NO_NAME	0	0	0	0	0	0	0	0	0	0	0	0	0	0	0	0	0	0	0	0	0.334368	0	0	0	0	0	0	0
UniRef90_A0A015PG46: Zinc-binding dehydrogenase family protein	0.0453646	0	0	0	0.313192	0.745629	0.355735	0	0	0.184671	0	0.600735	0.145778	0.507529	0	0	0.256995	0.672025	0.506613	0	0	0	0	0	0	0.0753457	0.411942	0.170187
UniRef90_A0A015PG58: NO_NAME	0	1.32052	1.46167	0	0	0	0	0	0.11049	0	0.0733858	0	0	0	0	0	0	0	0	0.0842251	2.21905	3.28545	1.04012	0.509983	0.0669051	0	0	0
UniRef90_A0A015PG64: NO_NAME	0	0	0	0	0	0	0	0	0	0	0	0	0	0	0	0	0	0.447765	0	0	0	0	0	0	0	0	0	0
UniRef90_A0A015PG74: NO_NAME	0	0.00788367	0	0	0	6.22309	1.14555	0	0	3.59869	0	1.11223	0.0493707	3.4238	0	0	0.466978	0.243671	3.74514	0	0.0183097	0	0	0	0	3.10369	0.136462	0
UniRef90_A0A015PG79: Regulator of chromosome condensation, RCC1 domain protein (Fragment)	0.27071	0.818255	1.09494	0	0.549722	1.35643	0.785756	0.465975	0.0628707	0.426923	0.170159	1.34707	0.3085	0.831711	0	0.100241	0.561114	1.39806	1.41404	0	1.22265	1.93942	0.420751	0.569737	0	0.321369	0.840116	0.446749
UniRef90_A0A015PGM2: Efflux transporter, RND family, MFP subunit (Fragment)	0.0901629	0	0	0	0.25713	0.502471	0.414286	0	0	0.174613	0	0.659988	0.234579	0.501563	0	0	0.268664	0.609361	0.767572	0	0	0	0	0	0	0.23467	0.379286	0.16279
UniRef90_A0A015PHL4: NO_NAME	0	0	0	0	0	0	0	0	0.0922745	0	0	0	0	0	0	0	0	0	0	0	0.102698	0	0.322393	0	0	0	0	0
UniRef90_A0A015PHM5: NO_NAME	0	0	0	0	0	0	0	0	0	0	0	0	0.415255	0	0	0	0	0	0	0	0	0	0	0	0	0	0	0
UniRef90_A0A015PHS1: NO_NAME	0	0.236605	0.104496	0.151162	0	0	0	3.41006	0.319233	0	0.356958	0	0	0	0.497935	0.0838501	0	0	0	3.46912	1.15175	0.257135	0.653907	0.332385	0.44271	0	0	0
UniRef90_A0A015PHY2: NO_NAME	0.0692612	0	0	0	0.199288	0.244293	0.164313	0.202016	0	0.110498	0	0.372441	0.0344477	0.159645	0	0	0.0805104	0.23079	0.305593	0.121248	0	0	0	0	0	0	0.140881	0
UniRef90_A0A015PI46: Glycosyl hydrolases family 2, sugar binding domain protein (Fragment)	0.237768	0	0	0	0.731407	1.82979	0.679316	0	0	0.552415	0	1.63727	0.387809	1.41173	0	0	0.617898	1.7563	1.51616	0	0	0	0	0	0	0.510372	0.731964	0.57243
UniRef90_A0A015PIA5: NO_NAME	0	0	0	0	0.0824658	0.169328	0	0	0	0	0	0	0.161411	0	0	0	0	0	0	0	0	0	0	0	0	0	0	0
UniRef90_A0A015PID9: NO_NAME	0	0	0.233328	0.418343	0	0	0	0.0775648	0	0	0	0	0	0	0	0.100847	0	0	0	0.0349897	0.0411969	0.0909425	0.121834	0	0.291958	0	0	0
UniRef90_A0A015PIH8: Acetyl-CoA carboxylase domain protein (Fragment)	0.120069	0.102736	0.22899	0	0.388177	0.537746	0.3771	0	0	0.13819	0	0.506973	0.115629	0.371733	0	0	0.24375	0.627039	0.793042	0	0.234136	0.27476	0.101862	0	0	0.1338	0.48237	0.133194
UniRef90_A0A015PII3: Outer membrane receptor s, mostly Fe transport domain protein (Fragment)	0.0825131	0	0	0	0.221946	0.568406	0.343724	0	0	0.189871	0	0.520664	0.175746	0.475113	0	0	0.220012	0.654065	0.796079	0	0	0	0	0	0	0.182979	0.304033	0.12309
UniRef90_A0A015PIR6: NO_NAME	0	0	0	0	18.9628	35.4141	17.9377	0	0	3.91704	0	44.0479	12.7134	26.53	0	0	16.5818	23.1905	44.9971	0	0	0	0	0	0	1.40864	3.36782	9.80635
UniRef90_A0A015PIS8: Peptidase S46 family protein (Fragment)	0	0	0	0	0	0.202744	0	0	0	0	0	0	0	0	0	0	0	0	0	0	0	0	0	0	0	0	0	0
UniRef90_A0A015PIX1: NO_NAME	0	0.318963	0.126755	0.126667	0	0	0	4.42219	0.464742	0	0.459009	0	0	0	1.15899	0	0	0	0	4.87906	1.62481	0.270181	0.560694	0.5333	0.631322	0	0	0
UniRef90_A0A015PJP0: NO_NAME	7.6607	0	0	0.231246	1.83166	1.51312	2.26331	0.1399	0	0.503586	0	3.781	0.380473	1.11886	0	0	3.05159	0.31851	0.933613	0	0	0	0	0	0	12.1197	2.70145	0.642794
UniRef90_A0A015PJW4: Polysaccharide lyase family 8, super-sandwich domain protein (Fragment)	0	0	0	0	0	0	0	1.12781	0.0851282	0	0.136543	0	0	0	0.403358	0	0	0	0	1.27624	0.279276	0.110276	0.174894	0.135548	0.183038	0	0	0
UniRef90_A0A015PK76: Polysaccharide biosynthesis family protein (Fragment)	0	0	0	0	0.0126554	0.0765733	0.116208	0	0	0.0101175	0	0.21082	0.0941082	0.0657157	0	0	0.0233934	0.185424	0.0842606	0	0	0	0	0	0	0.0154807	0.0267527	0
UniRef90_A0A015PK84: SLBB domain protein (Fragment)	0.0843871	0	0	0	0.493624	0.993676	0.568008	0	0	0.270041	0	1.16721	0.215171	0.621775	0	0	0.349116	1.0777	1.11775	0	0	0	0	0	0	0.243258	0.565525	0.23897
UniRef90_A0A015PKH9: Putative membrane protein	6.46345	0	0	0	0	0	0	0	0	0	0	0.451256	0	1.20648	0	0	0.947054	0	0.0864716	0	0	0	0	0	0	8.57953	1.6946	0
UniRef90_A0A015PKI8: Starch-binding associating with outer membrane family protein (Fragment)	0	0	0	0	0.0740438	0	0	0	0	0	0	0.103114	0	0	0	0	0	0.105738	0	0	0	0	0	0	0	0	0	0
UniRef90_A0A015PKP9: Outer membrane domain protein (Fragment)	0	0	0	0	0	0	0	0	0	0	0	0	0.0271935	0	0	0	0	0.176455	0	0	0	0	0	0	0	0	0	0
UniRef90_A0A015PL47: NO_NAME	4.68525	0	0	0	2.04165	0.183439	3.67624	0	0	0.341287	0	6.00313	0.563059	1.15851	0	0	0.941618	5.3996	10.4871	0	0	0	0	0	0	4.88875	5.19891	2.57958
UniRef90_A0A015PLI0: NO_NAME	0	1.60733	1.93482	0	0	0	0	0	0.126682	0	0.216196	0	0	0	0	0.121596	0	0	0	0	2.42392	3.04552	0.401157	1.02966	0	0	0	0
UniRef90_A0A015PLL5: NO_NAME	4.52812	0	0.558657	0.150557	0.259571	8.91077	5.15466	0	0	0	0.0735492	0.265854	0.892498	12.7239	0	0	1.35983	16.997	6.11512	0.0547664	0.0687974	0	0	0.288916	0.128701	2.16944	0.71286	0
UniRef90_A0A015PLM0: Conjugative transposon TraJ protein	1.26826	0	0.0826763	0	0.651168	1.03492	1.40226	0	0	1.20515	0.0426186	0.71019	0.415335	1.99896	0	0	0.387207	2.04217	1.57987	0	0	0.0620903	0	0	0.121724	0.472397	0.580342	0.850175
UniRef90_A0A015PW89: 30S ribosomal protein S10	10.9601	7.29433	14.7187	22.6831	1.30433	1.91418	3.32885	9.37385	5.71491	0.488364	10.9554	4.01915	0.24148	2.10865	2.65988	9.3859	3.2713	0.401804	1.63124	4.04453	8.97137	11.9937	4.93045	15.4754	14.6247	13.2721	3.28268	0.55729
UniRef90_A0A015PW95: NO_NAME	51.4605	0	0	0	8.56793	14.4952	21.0955	0	0	2.08036	0	27.3277	0	9.03049	0	0	12.5171	3.31759	3.40142	0	0	0	0	0	0	81.9088	24.5948	4.44663
UniRef90_A0A015PWE2: NO_NAME	0.408224	0	0	0	0	0	0	0	0	0	0	0.176952	0	0	0	0	0.0429466	0.223882	0	0	0	0	0	0	0	0.671761	0.791653	0
UniRef90_A0A015PWF1: NO_NAME	88.6756	0	0	0	11.6845	32.0627	28.8995	0	0	0	0	51.1522	0	7.07297	0	0	45.393	2.18203	7.62764	0	0	0	0	0	0	134.192	14.2287	19.3685
UniRef90_A0A015PY19: NO_NAME	46.5435	0	0	0	11.098	5.86393	20.1513	0	0	2.1941	0	27.3267	4.09288	6.29108	0	0	24.6508	0.708397	4.70039	0	0	0	0	0	0	73.5341	20.7282	2.68327
UniRef90_A0A015PY32: NO_NAME	5.00396	0	0	0	3.60925	0	0.334896	0	0	0	0	0.287163	0	0.273904	0	0	0.495084	0	0.56687	0	0	0	0	0	0	8.80093	4.10068	0
UniRef90_A0A015PYP7: Fructose-bisphosphate aldolase class-II family protein	0.102088	0.484013	0.849406	0.402894	0.139277	0.527789	0.325125	0	0.232295	0.333891	0.433848	0.456153	0.161927	0.346305	0	0.562456	0.238242	0.215601	0.429389	0	0	0.290818	0.135757	0.238346	0.329188	0.201705	0.379166	0.231688
UniRef90_A0A015PZ77: Nitrous oxide-stimulated promoter family protein	5.67457	0	0	0	0.619211	1.10528	2.97527	0	0	0	0	2.04955	0	1.37544	0	0	1.61888	0.433267	0.699372	0	0	0	0	0	0	7.5215	1.80882	0.439718
UniRef90_A0A015Q099: NO_NAME	0	0	0	0	0	0.338657	0	0	0	0	0	0	0	0	0	0	0	0	0	0	0	0	0	0	0	0	0	0
UniRef90_A0A015Q0A6: NO_NAME	9.55459	0	0	0	3.13893	0.993137	5.24708	0	0	0	0	8.64304	0	2.11644	0	0	4.95376	0	1.70061	0	0	0	0	0	0	24.6758	3.74064	0.0473358
UniRef90_A0A015Q0K4: NO_NAME	0	0	0	0	0	0	0	0	0	0	0	0.287163	0	0.297721	0	0	0.0694725	0	0.0689436	0	0	0	0	0	0	0.70936	0	0
UniRef90_A0A015Q0U5: NO_NAME	0.452701	0	0	0	0.161439	0.0560627	0.315102	0	0	0.0491985	0	0.193327	0	0.137561	0	0	0.265298	0	0.22218	0	0	0	0	0	0	1.12259	0.402701	0.127093
UniRef90_A0A015Q252: NO_NAME	0.428761	0	0	0	0	0	0	0	0	0	0	1.32318	0	0	0	0	1.14347	0	0.637728	0	0	0	0	0	0	4.53539	1.21275	0
UniRef90_A0A015Q2F0: NO_NAME	24.7893	0	0	0	6.19245	6.17272	6.26713	0	0	0.243445	0	10.4865	0.105112	4.31612	0	0	8.54344	2.49197	2.02377	0	0	0	0	0	0	32.9996	4.77035	1.91802
UniRef90_A0A015Q2M8: NO_NAME	4.65426	0	0	0	0.997424	1.54107	3.58082	0	0	1.02484	0	3.9356	0.407308	1.50075	0	0	2.58637	0.00553682	0.787094	0	0	0	0	0	0	10.9783	3.60401	0.415721
UniRef90_A0A015Q2Q4: NO_NAME	44.5	0	0	0	11.5477	13.236	23.5813	0	0	4.03037	0	19.6881	0.210156	6.88814	0	0	21.6915	2.25973	5.4161	0	0	0	0	0	0	67.2022	10.4957	5.26221
UniRef90_A0A015Q392: NO_NAME	0	0	0	0	0	0	0	0	0	0	0	0.00638377	0	0	0	0	0	0	0	0	0	0	0	0	0	0	0	0
UniRef90_A0A015Q3B0: NO_NAME	0	0	0	0	0.106164	0.862216	0.207658	0	0	0.176861	0	0.397942	0	0.525495	0	0	0.20791	0.715259	0.829623	0	0	0	0	0	0	0.167512	0.601033	0.0954214
UniRef90_A0A015Q3I3: NO_NAME	3.00344	0	0	0	0.504488	0.828134	1.71084	0	0	0	0	1.20023	0	0.539529	0	0	0.487489	0	0	0	0	0	0	0	0	4.27506	0.674449	0.429178
UniRef90_A0A015Q3K4: NO_NAME	0	0	0	0	0	0	0	0	0	0.105191	0	0	0	0	0	0	0	0	0	0	0	0	0	0	0	0.0804804	0	0
UniRef90_A0A015Q3M3: NO_NAME	3.5751	0	0	0	1.06057	0.725735	1.60913	0	0	0.184106	0	1.93139	0	0.712885	0	0	1.56643	0.138745	0.448406	0	0	0	0	0	0	6.4269	1.24564	0.420724
UniRef90_A0A015Q412: NO_NAME	1.28494	0	0	0	0	0	0	0	0	0	0	0.451256	0	0	0	0	0.169935	0	0	0	0	0	0	0	0	0.920239	3.10444	0
UniRef90_A0A015Q466: NO_NAME	0.278137	0	0	0	0.45111	1.40165	1.00414	0	0	0.502849	0	1.01835	0.88549	1.1814	0	0	1.52057	1.0489	1.61693	0	0	0	0	0	0	2.41168	2.52286	0.603834
UniRef90_A0A015Q4E4: NO_NAME	0	0	0	0	0	0	0	0	0	0.112926	0	0	0	0	0	0	0	0	0	0	0	0	0	0	0	0.127803	0	0
UniRef90_A0A015Q7A9: NO_NAME	0	0	0	0	0	1.3974	0.173526	0	0	0	0	0.460382	0	0.15422	0	0	0.211706	0.509823	0.370886	0	0	0	0	0	0	0	0	0.899639
UniRef90_A0A015Q7C6: NO_NAME	85.9373	0	0	0.640579	27.7694	15.0833	47.2663	0	0	21.808	0	51.9115	18.2267	34.8099	0	0	21.8421	20.6985	21.5961	0.132651	0.0119126	0.156164	0	0.103958	0	109.912	30.8663	21.9972
UniRef90_A0A015Q7H1: NO_NAME	0.270125	0	0	0	0.225428	0.619609	0.408197	0	0	0.271147	0	0.721818	0.220456	0.551513	0	0	0.144624	0.560599	0.585771	0	0	0	0	0	0	0.0613983	0.280304	0.101997
UniRef90_A0A015Q7I9: NO_NAME	0	0	0	0	0	0	0	0.0407215	0	0	0	0	0	0	0	0	0	0	0	0	0	0	0.046624	0	0.0929238	0	0	0
UniRef90_A0A015Q7Q0: S-adenosyl-L-methionine-dependent methyltransferase family protein	0.0342056	0	0	0	0.341375	1.03627	0.499845	0	0	0.665847	0	1.16504	0.14363	0.392544	0	0	0.332763	0.700429	0.877664	0	0	0	0	0	0	0.267457	0.387089	0.505833
UniRef90_A0A015Q7R2: NO_NAME	2.40008	0	0	0	0.649314	0.895134	0.94633	0	0	0.752356	0	1.78146	0.922551	0.987896	0	0	0.944723	0.498507	0	0.0132946	0	0	0	0	0	3.72118	0	0.515645
UniRef90_A0A015Q871: Ribonuclease III domain protein (Fragment)	0.230852	0.047253	0.088829	0.0636134	0.409671	0.671271	0.458683	1.598	0.0740121	0.259927	0.249164	0.70611	0.134095	0.44607	0.397362	0.0864295	0.435107	0.925177	0.848106	1.32829	0.450597	0.246374	0.355919	0.251594	0.187644	0.102378	0.488964	0.336495
UniRef90_A0A015Q8G2: NO_NAME	1.25803	0.177598	0	0	0.422053	0.344861	0.705925	0	0	0.0705987	0	0.728344	0	0.209793	0	0	0.523422	0.0524774	0.180812	0	0.299173	0.422975	0	0	0	2.48682	0.513663	0.0619365
UniRef90_A0A015Q8K7: NO_NAME	0.194187	0.896136	0.976515	0.306853	0.463739	0.623677	0.372977	7.41928	0.579332	0.352882	1.00769	0.888459	0.153999	0.548311	1.66771	0.315194	0.270506	0.772077	0.851125	7.6354	3.48264	2.16794	1.22974	1.47889	1.25045	0.243564	0.519165	0.287109
UniRef90_A0A015Q8V6: Biosynthetic peptidoglycan transglycosylase (Fragment)	0	0	0	0	0	0	0.187732	0	0	0	0	0.241394	0	0	0	0	0	0.188441	0.102002	0	0	0	0	0	0	0.0807301	0.074145	0
UniRef90_A0A015Q8X2: NO_NAME	0	0	0	0	0	0	0	0	0	0	0	0.175488	0	0	0	0	0	0	0	0	0	0	0	0	0	0	0.449042	0
UniRef90_A0A015Q8Y9: NO_NAME	2.70812	0	0	0	0	0	0.144366	0	0	0	0	0.306348	0	0	0	0	0.79287	0	0.0359284	0	0	0	0	0	0	5.51026	1.00772	0.00516822
UniRef90_A0A015Q8Z4: NO_NAME	78.0498	0	0	0	14.8685	17.0411	29.6006	0	0	2.67872	0	41.756	1.69437	14.8573	0	0	30.6254	2.48442	9.02581	0	0	0	0	0	0	105.062	27.5939	3.80009
UniRef90_A0A015Q907: NO_NAME	0	0	0	0	0.268014	0	0	0	0	0	0	0.36005	0	0	0	0	0.82952	0	0	0	0	0	0	0	0	0	0.384894	0
UniRef90_A0A015Q912: NO_NAME	0.79547	0	0	0	2.55057	5.84292	3.47928	0	0	3.09476	0	5.70024	1.14378	4.36129	0	0	2.51858	7.77485	7.37502	0	0	0	0	0	0	1.50084	2.91505	1.31494
UniRef90_A0A015Q940: NO_NAME	3.35203	0	0	0	0	0.440254	0	0	0	0	0	0	0	0	0	0	0.236206	0.182423	0.268517	0	0.112478	0	0	0	0	0	0.306165	0
UniRef90_A0A015Q9A2: NO_NAME	0.18807	0	0	0	0.302861	0.919706	0.51671	0	0	0.239659	0	0.753978	0.173521	0.524925	0	0	0.316658	0.764933	0.836821	0	0	0	0	0	0	0.130031	0.392116	0.23965
UniRef90_A0A015Q9J4: NO_NAME	0.102906	0	0	0	0.333105	0.658277	0.416094	0	0	0.16135	0	0.59515	0.0356679	0.411171	0	0	0.206708	0.628994	0.615955	0	0	0	0	0	0	0.206954	0.265228	0.0518543
UniRef90_A0A015Q9P0: NO_NAME	0	0	0	0	0.189186	0	0	0.174982	0	0	0	6.31758	0	0	0	0	0.205397	0	0	0	0	0.431665	0	0	0	0	0	0
UniRef90_A0A015Q9S4: HAD ATPase, P-type, IC family protein	0.0474299	0	0	0	0.220681	0.623015	0.284502	0	0	0.192697	0	0.584672	0.0929161	0.463388	0	0	0.210599	0.466257	0.55688	0	0	0	0	0	0	0.0940718	0.424719	0.179868
UniRef90_A0A015QA40: NO_NAME	1.86753	0.910125	0.236421	0	3.69351	14.3815	3.56178	1.4943	0	0.307158	0.00616982	9.51915	1.26223	5.41883	0	0.172906	1.47409	9.17945	10.064	0.643161	1.02316	0.727873	0.206419	0.534552	0.0648864	2.30138	8.97594	4.40175
UniRef90_A0A015QA54: Glycosyl hydrolases family 2, TIM barrel domain protein (Fragment)	0.123467	0	0.302989	0	0.292801	0.674228	0.341734	0	0	0.212238	0	0.622442	0.151301	0.394733	0	0	0.251118	0.626912	0.681153	0	0	0.350963	0	0.103403	0	0.176656	0.450654	0.13884
UniRef90_A0A015QA61: Outer membrane beta-barrel domain protein	6.92623	0	0	0	3.46867	4.09798	4.43322	0	0	8.60906	0	7.46978	12.056	5.90609	0	0	5.00311	6.38737	4.60734	0	0	0	0	0	0	6.72496	8.64749	6.49927
UniRef90_A0A015QAE1: Thi4 family protein (Fragment)	0	0	0	0.114604	0	0	0	0	0	0	0	0	0	0	0	0	0	0	0	0	1.00216	0	0	0	0	0	0	0
UniRef90_A0A015QAF1: NO_NAME	0	0.275572	0.112808	0.116664	0	0	0	2.89717	0.169275	0	0.281408	0	0	0	0.368091	0.0908053	0	0	0	3.2803	1.85348	0.19724	0.30125	0.461352	0.342209	0	0	0
UniRef90_A0A015QAL4: NO_NAME	15.1461	0	0	0	3.25818	3.08685	4.95415	0	0	0.775948	0	8.73229	0.23683	2.24825	0	0	4.57623	0.564993	1.43285	0	0	0	0	0	0	21.8862	4.15557	0.913689
UniRef90_A0A015QAN8: Pterin binding enzyme family protein (Fragment)	0.0667736	0	0	0.169671	0.164172	0.349129	0.137579	0	0	0.0874604	0	0.335564	0.0824577	0.186506	0	0	0.125108	0.2935	0.29972	0	0.311064	0	0	0	0	0.0685293	0.197903	0.0739335
UniRef90_A0A015QAQ4: NO_NAME	0	0	0	0	0	0	0	0	0	0	0	0	0	0	0	0	0	0	0	0	0	0	0	0	0	0	0.396214	0
UniRef90_A0A015QAU8: NO_NAME	0.144597	0	0	0	0.433655	0.589982	0.231049	0	0	0.0639913	0	0.610278	0.15007	0.24548	0	0	0.18613	0.46632	0.692906	0	0	0	0	0	0	0.11558	0.514454	0
UniRef90_A0A015QB06: NO_NAME	0	0	0	0	0.536028	0	0	0	0	0	0	0	0	0	0	0	0	0	0	0	0	0.103507	0	0	0	0	0	0
UniRef90_A0A015QB75: NO_NAME	0	0	0	0	0	0	0	0	0	0	0	0	0	0	0	0	0	0.069864	0	0	0	0	0	0	0	0	0	0
UniRef90_A0A015QBR1: tRNA synthetases class I family protein (Fragment)	0.114332	0	0	0	0.150916	0.468214	0.263172	0	0	0.0895513	0	0.399116	0.0812071	0.183877	0	0	0.227146	0.610731	0.428793	0.202164	0	0	0.0169888	0	0	0.114199	0.373464	0.0958082
UniRef90_A0A015QBR6: NO_NAME	0	0	0	0	0	0.200115	0	0	0	0	0	0	0	0	0	0	0	0	0	0	0	0	0	0	0	0.0514371	0	0
UniRef90_A0A015QBU1: Patatin-like phospholipase family protein (Fragment)	0	0.153555	0.0345206	0.0462936	0	0	0	2.01462	0.155782	0	0.229786	0	0	0	0.79598	0.104122	0	0	0	2.51465	0.677781	0.139754	0.247794	0.171409	0.420332	0	0	0
UniRef90_A0A015QBZ6: NO_NAME	0	0	0	0	0	0	3.73908	0.268997	0	1.11392	0	0.0902511	0.963373	0	0	0	2.33698	0.0899619	0	0.0899734	0.209971	0	0	0	0.106012	1.93855	0.298682	2.09224
UniRef90_A0A015QC11: TonB-dependent receptor domain protein (Fragment)	0.182717	0.900795	1.01609	0.287106	0.288367	0.663798	0.378022	6.7154	0.505151	0.31892	0.690963	0.841698	0.18317	0.542001	1.58617	0.360935	0.29487	0.730425	0.846769	7.21864	2.99406	2.15628	1.02424	1.26115	1.11822	0.164849	0.635122	0.206267
UniRef90_A0A015QC33: Cytosine-specific methyltransferase domain protein	3.48443	0	0	0	0	0.451689	0.643086	0	0	5.0119	0	5.04043	1.52096	0.978228	0	0	10.2093	0	0	0	0	0	0	0	0	7.20347	8.07433	1.66526
UniRef90_A0A015QC38: Alpha-N-arabinofuranosidase 1 domain protein (Fragment)	0.176768	0.468389	0.563478	0.164835	0.326841	0.774083	0.414125	0	0.15618	0.327577	0.0862071	0.919815	0.214586	0.614202	0	0.0787476	0.270532	0.862598	0.865806	0	2.10372	1.13365	0.296737	0.359684	0	0.220103	0.580868	0.223242
UniRef90_A0A015QC49: His Kinase A domain protein (Fragment)	0	0	0	0	0	0.332097	0.245441	0	0	0	0	0.464492	0	0	0	0	0	0.498438	0.419812	0	0	0	0	0	0	0.12549	0.270202	0
UniRef90_A0A015QC53: NO_NAME	0.0702979	0.0431021	0.287584	0.0483004	0.496032	0.655324	0.862619	0.876249	0.115902	0.539934	0.0257327	0.509766	0.135769	0.121968	0	0	0.224602	0.337867	0.300818	0.361987	0.765956	0.332516	0.376339	0.204067	0.0243823	0.553578	0.432435	0.078552
UniRef90_A0A015QC64: NO_NAME	0.152365	0	0	0	9.28841	28.8921	0	0	0	3.35289	0	24.9595	5.72438	17.119	0	0	8.31963	6.81425	15.4182	0	0	0	0	0	0	2.33752	3.36782	0.0932996
UniRef90_A0A015QC68: Zinc-binding dehydrogenase family protein (Fragment)	0	0.133426	0	0.0948352	0	0	0	0.0750543	0	0	0.0299948	0	0	0	0	0.062526	0	0	0	0.11617	0.018226	0.107044	0	0	0.110287	0.0478621	0	0
UniRef90_A0A015QCA0: HAD hydrolase, IA, variant 3 family protein	0.297723	0	0	0	0.38662	0.946175	0.640211	0	0	0.149032	0	1.49139	0.632524	0.257333	0	0	0.577248	0.757047	1.85595	0	0	0	0	0	0	0.217933	0.570238	0.222862
UniRef90_A0A015QCC0: Pyruvate phosphate dikinase, PEP/pyruvate binding domain protein (Fragment)	0.10442	0.591338	0.779719	0	0.200347	0.579026	0.257543	0.0506366	0.0983148	0.0929044	0.120928	0.441336	0.10262	0.289299	0	0.187892	0.165849	0.445012	0.483108	0.0727234	1.08609	1.1628	0.390356	0.494063	0.126004	0.096292	0.239501	0.126888
UniRef90_A0A015QCR0: Putative membrane protein (Fragment)	0	0	0	0	0	0	0	0	0	0	0	0	0	0	0	0	0	0	0.318864	0	0	0	0	0	0	0.145738	0.187101	0
UniRef90_A0A015QCS9: Peptidase M16 inactive domain protein (Fragment)	0.0865412	0.429818	0.496796	0	0.23189	0.480569	0.304804	0	0.0458666	0.174354	0.0705925	0.540711	0.152886	0.367712	0	0.0663998	0.206262	0.59721	0.674334	0	0.748933	0.891626	0.253452	0.393629	0	0.123767	0.406985	0.151532
UniRef90_A0A015QCY9: NO_NAME	0	0	0	0	0	0.258973	0.589495	0	0	0.142203	0	0.526465	0	0.623769	0	0	0.944826	1.3504	0.994734	0	0	0	0	0	0	0.228112	0.116132	0.643768
UniRef90_A0A015QD05: ADP-ribosylglycohydrolase family protein	0	0.179075	0	0	0	0	0	0.655846	0	0	0	0	0	0	0	0	0	0	0	0.890066	0.158375	0	0	0	0	0	0	0
UniRef90_A0A015QD44: NO_NAME	0.133782	0	0	0	0.317409	0.443429	0.475163	0.0032519	0	0.121711	0	0.509008	0.117231	0.172768	0	0	0.158539	0.323233	0.897704	0	0	0	0	0	0	0.0380926	0.306749	0.128754
UniRef90_A0A015QDP7: NO_NAME	0	0.0268045	0.791652	0	0	0	0	0	0	0	0.0799758	0	0	0	0	0.0293109	0	0	0	0	0.860169	0.568098	0.20748	0.372845	0.074523	0	0	0
UniRef90_A0A015QDT5: NO_NAME	0.0870656	0	0	0	0.748825	0.429771	0.428463	0	0	0.173044	0	1.18434	0.114332	0.17119	0	0	0.332281	0.547789	0.974393	0	0	0	0	0	0	0	0.137268	0.209054
UniRef90_A0A015QDU3: Ribulokinase domain protein	0.420231	0.225929	0	0	0.451884	1.35703	0.782516	0	0	0.382406	0	1.47411	0.316256	0.771811	0	0	0.7848	2.37623	1.60477	0	0.0835496	0.0869507	0.168545	0	0	0.215525	0.793982	0.687617
UniRef90_A0A015QDU6: Formyl transferase family protein	0.212335	0	0	0.179384	0.379597	0.941153	0.471169	1.12545	0	0.155379	0.129153	0.77619	0.189345	0.656077	0	0	0.24132	0.92361	0.641871	0.954604	1.4219	0	0	0.131558	0	0.224259	0.520632	0.365422
UniRef90_A0A015QDW7: 5-formyltetrahydrofolate cyclo-ligase	0.138347	0.0603946	0.0314475	0	0.445841	1.25974	0.625706	0	0	0.567348	0	1.01287	0.312064	0.875948	0	0	0.305788	1.16952	1.22032	0	0	0	0	0	0	0.212085	0.975164	0.257686
UniRef90_A0A015QDY2: Succinyl-CoA ligase like flavodoxin domain protein (Fragment)	0.177035	0.272202	0.286004	0.295134	0.679709	1.46477	0.746154	3.91732	0.296583	0.340698	0.419068	1.301	0.273985	0.889952	1.02002	0.302534	0.445191	1.32288	1.51068	3.84867	1.63755	0.355106	0.508583	0.676704	0.601414	0.278251	0.862749	0.384494
UniRef90_A0A015QE08: Beta-hexosaminidase domain protein	0	0	0	0	0	0	0	0.473761	0	0	0	0	0	0	0	0.856637	0	0	0	0.792597	1.14639	0.903495	0	0.774766	0.89054	0	0	0
UniRef90_A0A015QEB9: NO_NAME	1.03056	0	0	0	0.142585	0.199807	0.364104	0	0	0	0	0.495257	0	0.219899	0	0	0.318087	0.0123552	0.104421	0	0	0	0	0	0	1.52325	0.294585	0
UniRef90_A0A015QEE5: NO_NAME	0.139668	0	0	0	0	0	0.160771	0	0	0.451703	0	0.669526	0	0	0	0	0	0.28973	0.281314	0	0	0	0	0	0	0.142918	0.314818	0
UniRef90_A0A015QF49: Histidine kinase-, DNA gyrase B-, and HSP90-like ATPase family protein (Fragment)	0.113116	0	0	0	0.315824	0.625571	0.300152	0	0	0.135673	0	0.478885	0.0885494	0.460691	0	0	0.173004	0.67923	0.587065	0	0	0	0	0	0	0.0889636	0.340396	0.17119
UniRef90_A0A015QFA1: Glycosyl hydrolases family 2, sugar binding domain protein (Fragment)	0.162485	0	0	0	0.424168	1.02787	0.563024	0.10259	0	0.304267	0	1.15016	0.199035	0.521433	0	0	0.382514	0.865287	1.16932	0.0666551	0	0	0	0	0	0.189699	0.60787	0.359691
UniRef90_A0A015QFB3: Endopolygalacturonase domain protein (Fragment)	0.0620745	0	0	0	0.683065	1.09167	0.870688	0	0	0.501187	0	1.08258	0	0.325127	0	0	0.356341	0.667563	0.989164	0	0	0	0	0	0	0.303805	0.323555	0.117049
UniRef90_A0A015QFE2: DegT/DnrJ/EryC1/StrS aminotransferase family protein (Fragment)	0.147693	0	0	0	0	0	0	0	0	0	0	0	0	0	0	0	0	0	0	0	0	0	0	0	0	0.154526	0	0
UniRef90_A0A015QFL3: Pyridine nucleotide-disulfide oxidoreductase family protein (Fragment)	0.102037	0	0	0	0.428624	0.69591	0.523964	0	0	0.209193	0	0.888816	0.078908	0.586444	0	0	0.317133	0.922544	0.827167	0	0	0	0	0	0	0.245388	0.630391	0.264149
UniRef90_A0A015QFM9: NO_NAME	0	0	0	0	0	0	0	0	0	0	0	0	0	0	0	0	0	0	0	0	0	0	0.151852	0	0	0	0	0
UniRef90_A0A015QG19: TonB dependent receptor family protein (Fragment)	0	0	0	0	0	0	0.160567	0.00171809	0	0.0830546	0	0.266036	0	0.233704	0	0	0.0933203	0.203907	0.415731	0	0	0	0	0	0	0	0.260733	0
UniRef90_A0A015QG39: Putative membrane protein	4.91705	0	0	0.189549	1.09881	2.7957	6.50146	0	0	1.95675	0	0.150419	1.24273	0.832867	0	0	0.253679	4.02605	3.89895	0.254629	0.0708613	0.0788787	0	0.427871	0	2.5333	5.71079	2.88433
UniRef90_A0A015QGC1: Lipoyl(Octanoyl) transferase	0.0676054	0.330464	0.0743458	0.0297084	0.453251	0.779327	0.51782	2.86429	0.220098	0.180665	0.306168	0.5472	0.224629	0.377429	0	0.0900914	0.476944	0.713857	1.03704	2.34409	0.792986	0.0685157	0.536868	0.271799	0.316022	0.288245	0.621463	0.401361
UniRef90_A0A015QGF6: ATP-grasp domain protein (Fragment)	0.109145	0	0	0	0.18267	0.55054	0.246275	0	0	0.0958727	0	0.37145	0.0778486	0.301706	0	0	0.192139	0.43867	0.558388	0	0	0	0	0	0	0.0632459	0.373781	0.119212
UniRef90_A0A015QGJ6: Pyruvate kinase, barrel domain protein (Fragment)	0.0817567	0	0	0.0662527	0	0	0	0.118346	0	0.125884	0	0.0972856	0	0	0	0	0	0.225162	0.134943	0.0114963	0	0	0	0	0	0	0.14986	0
UniRef90_A0A015QH04: Bacteroidetes-Associated Carbohydrate-binding Often N-terminal family protein (Fragment)	0	0.41944	0.187718	0.116255	0	0	0	5.22939	0.284015	0	0.619153	0	0	0	1.08111	0.266504	0	0	0	5.68675	1.81234	0.356863	0.713279	0.502682	0.783598	0	0	0
UniRef90_A0A015QH22: NO_NAME	0	0	0	0	0	0.0677313	0	0.28122	0	0	0	0	0.100261	0	0	0	0	0	0	0	0	0	0.0406115	0	0	0.0349772	0.201109	0
UniRef90_A0A015QHQ8: Major Facilitator Superfamily protein (Fragment)	0	0	0	0	0	0	0	0.0771947	0	0	0	0	0	0	0	0	0	0	0	0	0.0468548	0	0	0	0.0769628	0	0	0
UniRef90_A0A015QHV9: NO_NAME	23.5274	0	0	0	0.257293	1.76101	0.838899	0	0	0	0	1.24978	0	7.84568	0	0	2.46789	0	1.04724	0	0	0	0	0	0	11.38	2.09526	0
UniRef90_A0A015QI43: Putative Zn-dependent peptidases domain protein (Fragment)	0.0721862	0	0	0	0.277166	0.358821	0.282559	0	0	0.109147	0	0.578415	0.166034	0.688192	0	0	0.38865	0.785766	0.409722	0	0	0	0	0	0	0.136347	0.218777	0.0897879
UniRef90_A0A015QI86: Putative membrane protein (Fragment)	0.0411345	0.0403984	0.0824546	0.0108087	0.126548	0.497998	0.357985	1.23081	0.111054	0.161127	0.200795	0.594128	0.0464295	0.404367	0.25598	0.0564171	0.114642	0.492381	0.620721	1.58628	0.517151	0.0933625	0.205997	0.207561	0.178774	0.0754535	0.278206	0.323352
UniRef90_A0A015QIC0: DctM-like transporters family protein (Fragment)	0.0255363	0	0	0	0.143104	0.398937	0.400038	0	0	0.139331	0	0.582775	0.11421	0.345622	0	0	0.158866	0.380514	0.54033	0.284373	0	0	0	0	0	0.0837604	0.379936	0.0849817
UniRef90_A0A015QIH3: Glycosyl transferases group 1 family protein	8.17296	0	0	0	1.74162	2.06372	3.35885	0	0	0.271733	0	4.55906	0.130999	1.36979	0	0	3.35111	0.41562	1.06349	0	0	0	0	0	0	13.7714	2.87271	0.573106
UniRef90_A0A015QIN1: NO_NAME	2.47037	5.24517	5.59148	2.30227	3.14049	4.02418	5.3768	0.162886	0.0897113	5.31891	1.57149	2.578	2.58073	4.71326	0	0	5.09753	4.82823	5.52809	3.89721	0.125004	0.133278	1.2506	2.54697	1.28247	4.94559	10.311	2.95458
UniRef90_A0A015QIN6: NO_NAME	17.0006	2.54959	3.37777	2.07005	54.0429	87.0506	77.9342	0.608082	0.460266	31.645	0.858024	43.4681	24.1896	73.999	0.127513	0.549701	43.1959	76.6188	64.0057	6.10396	0.691372	0.919649	2.20606	1.29223	2.36097	31.7735	48.8451	40.6978
UniRef90_A0A015QJ10: NO_NAME	0	0.205605	0.293753	0	0	0	0	0	0.0411595	0	0.0191096	0	0	0	0	0.0389636	0	0	0	0	0.355622	0.400781	0.15884	0.284676	0	0	0	0
UniRef90_A0A015QJA8: Primase 1 family protein (Fragment)	0.0631616	0	0	0	0.226242	0.458756	0.368355	0	0	0.160208	0	0.616233	0.100301	0.466414	0	0	0.256979	0.603078	0.629129	0	0	0	0	0	0	0.118031	0.411154	0.0833459
UniRef90_A0A015QJJ4: NO_NAME	0	1.35866	1.67105	0	0	0	0	0	0.225129	0	0.166511	0	0	0	0	0.0899797	0	0	0	0	1.75975	2.77672	0.735459	1.15882	0.0570653	0	0	0
UniRef90_A0A015QJJ7: N-6 DNA Methylase family protein	0	1.44258	1.54967	0	0	0	0	0	0.125579	0	0.102891	0	0	0	0	0.226971	0	0	0	0	1.80105	2.5299	0.912839	1.11931	0.0938113	0	0	0
UniRef90_A0A015QJL0: NO_NAME	0	0	0	0	0	0	0.785994	0	0	0	0	0	0	0	0	0	0	1.52283	0.611969	0	0	0	0	0	0	0	0.177254	0
UniRef90_A0A015QKF8: NO_NAME	0.71381	0	0	0	0	0	0.14541	0	0	0	0	0.0915784	0	0	0	0	0.0472413	0	0	0	0	0	0	0	0	0.911835	0.133072	0
UniRef90_A0A015QL84: Acetyltransferase family protein	9.08753	0	0	0	2.34993	1.8099	3.01443	0	0	0.341329	0	5.32017	0.0844824	1.36106	0	0	2.48156	0.435656	1.26165	0	0	0	0	0	0	13.048	3.02588	0.42106
UniRef90_A0A015QLJ3: NO_NAME	0.200165	0	0	0	0	0	0	0	0	0	0	0.14579	0	0	0	0	0	0	0	0	0	0	0	0	0	0.242402	0	0
UniRef90_A0A015QMX4: NO_NAME	2.82165	0	0	0	2.8526	3.12934	0	0	0	0.202078	0	0.154087	0	0	0	0	2.12457	0	0.110909	0	0	0	0	0	0	12.794	0.930098	0.459834
UniRef90_A0A015QN11: Putative membrane protein	3.6074	0	0	0	0.700935	0.861162	1.55919	0	0	0.0861908	0	1.32972	0	0.337862	0	0	1.06403	0.138384	0.326647	0	0	0	0	0	0	5.57127	1.54643	0.198717
UniRef90_A0A015QNF5: NO_NAME	6.85658	0	0	0	0.378372	0.338657	0.353697	0	0	0	0	0	0	0	0	0	1.18269	0	0.159432	0	0	0	0	0	0	14.9426	15.6376	0.121466
UniRef90_A0A015QNR6: NO_NAME	143.076	0	0	0	36.7613	30.7768	66.7116	0	0	7.67895	0	75.6291	3.25847	13.3571	0	0	46.2913	0	6.93055	0	0	0	0	0	0	197.376	27.5603	3.03428
UniRef90_A0A015QQ09: NO_NAME	1.59585	0	0	0	1.60808	0.187342	0.133471	0	0	0	0	0.308084	0	0	0	0	0.24578	0	0	0	0	0	0	0	0	16.6332	0.623933	0
UniRef90_A0A015QQU4: NO_NAME	5.52435	0	0	0	1.51539	0.831207	2.63335	0	0	0.191896	0	3.1171	0	0.767651	0	0	1.99638	0.209687	0.820647	0	0	0	0	0	0	9.04727	1.52835	0.49368
UniRef90_A0A015QQX3: NO_NAME	6.92944	0	0	0	1.6884	1.53932	2.44551	0	0	0.151627	0	3.14382	0.0455623	1.35771	0	0	2.56057	0.26349	0.799357	0	0	0	0	0	0	10.1585	2.12042	0.2556
UniRef90_A0A015QR08: NO_NAME	8.44776	0	0	0	0	0	0.606338	0	0	0	0	0.984675	0	0.207503	0	0	4.81326	0	0	0	0	0	0	0	0	5.44681	0.45151	0
UniRef90_A0A015QRI1: NO_NAME	0.788576	0	0	0	0	0	0	0	0	0	0	0	0	0	0	0	0.206039	0	0	0	0	0	0	0	0	1.1744	0	0
UniRef90_A0A015QS44: NO_NAME	1.70768	0	0	0	0.69566	0	0	0	0	0	0	0.166252	0	0	0	0	0.460948	0	0	0	0	0	0	0	0	1.79069	0.913332	0
UniRef90_A0A015QTF0: NO_NAME	12.303	0	0	0	1.01154	0.251574	0.0620521	0	0	0	0	0.12893	0	0	0	0	0.240581	0	0	0	0	0	0	0	0	8.93887	0.567945	0
UniRef90_A0A015QTL9: 5-methyltetrahydrofolate--homocysteine S-methyltransferase	10.0261	0	0	0	2.0844	1.95011	3.44413	0	0	0.270096	0	5.90332	0.0904085	1.84429	0	0	3.38075	0.383522	1.17488	0	0	0	0	0	0	15.5907	3.05606	0.617417
UniRef90_A0A015QTP3: NO_NAME	11.786	0	0	0	2.6623	2.19077	4.73989	0	0	0.562557	0	7.30648	0.213086	2.17961	0	0	4.44511	0.711306	1.24172	0	0	0	0	0	0	18.6541	4.61454	0.887002
UniRef90_A0A015QTS5: NO_NAME	0.478364	0	0	0	0	0	0	0	0	0	0	0.243052	0	0	0	0	0	0	0	0	0	0	0	0	0	0.490914	0.156643	0
UniRef90_A0A015QU18: NO_NAME	88.2649	0	0	0	13.8046	26.8619	25.2827	0	0	3.3918	0	34.8303	1.24414	14.9139	0	0	27.403	3.57084	6.97577	0	0	0	0	0	0	124.283	32.8896	2.00705
UniRef90_A0A015QU68: His Kinase A domain protein	13.489	0	0	0	2.78684	2.2931	4.31777	0	0	0.607784	0	7.17576	0.156336	2.28407	0	0	4.26536	0.566315	1.24515	0	0	0	0	0	0	19.7009	4.26921	0.752016
UniRef90_A0A015QV15: Response regulator	2.53052	0	0	0	0.538526	0.497224	0.810787	0	0	0.138641	0	1.31959	0.040382	0.327166	0	0	0.784039	0.0824011	0.271771	0	0	0	0	0	0	3.8738	0.946281	0.158063
UniRef90_A0A015QV45: NO_NAME	0	0	0.0245952	0	0	0	0	0.095928	0	0	0	0	0	0	0	0	0	0	0	0.100801	0	0.037164	0.0371552	0	0.0228086	0	0	0
UniRef90_A0A015QV60: DNA repair protein RecO	1.11459	0	0	0	0.199171	0	0.31024	0	0	0	0	0.534686	0	0	0	0	0.286628	0.0503898	0	0	0	0	0	0	0	1.57526	0.2928	0
UniRef90_A0A015QVC5: NO_NAME	8.13123	0	0	0	1.47962	1.18764	2.32476	0	0	0.36803	0	3.64108	0.0596577	1.0928	0	0	2.21257	0.362201	0.797748	0	0	0	0	0	0	11.6832	2.55797	0.458838
UniRef90_A0A015QVG7: NO_NAME	2.14141	0	0	0	0.41034	0.35608	0.704965	0	0	0.177345	0	0.978132	0	0.308418	0	0	0.555422	0.116022	0.161036	0	0	0	0	0	0	3.15195	0.814183	0.0942079
UniRef90_A0A015QVN8: Octaprenyl-diphosphate synthase	3.46518	0	0	0	0.71168	0.701938	1.22327	0	0	0.223801	0	1.76295	0.0670806	0.423078	0	0	1.01888	0.0978447	0.417562	0	0	0	0	0	0	5.51507	0.998966	0.152432
UniRef90_A0A015QVU1: Putative beta-galactosidase	3.82573	0	0	0.214631	0.674775	0.702156	1.15406	0	0	0.172523	0	2.14125	0.086951	0.481369	0	0	1.16213	0.176017	0.348889	0.391201	0	0	0	0	0.369809	6.05151	1.30129	0.231025
UniRef90_A0A015QVU7: NO_NAME	0.0616885	0	0	0	0	0	0	0	0	0	0	0	0	0	0	0	0	0	0	0	0	0	0	0	0	0	0	0
UniRef90_A0A015QW98: NO_NAME	0	0	0	0	0	0	0	0	0	0	0	0	0	0	0	0	0.257929	0	0	0	0	0	0	0	0	0	0	0
UniRef90_A0A015QWC4: Putative glutamine synthetase (Fragment)	0.0504942	0.107427	0.0855308	0.153629	0.258646	0.526909	0.294931	1.37005	0.0926095	0.0798186	0.108319	0.424719	0.0698003	0.289217	0.552639	0.131861	0.181962	0.422152	0.595184	1.67405	0.539128	0.126352	0.314777	0.258311	0.159658	0.120171	0.323071	0.0968315
UniRef90_A0A015QWC8: Toprim-like family protein	0.265883	0	0	0	0.043879	0	0.305508	0	0	0	0	0	0	0.789987	0	0	0	0.802848	0.249652	0	0	0	0	0	0	0	0	0
UniRef90_A0A015QWF5: NO_NAME	0	0.108125	0.100203	0	0	0	0	0	0	0	0	0.131616	0	0	0	0	0.27789	0	0	0	0	0	0	0	0	0	0.124734	0
UniRef90_A0A015QWI4: Alpha-2-macroglobulin family protein (Fragment)	0.134153	0	0	0	0.286303	0.642019	0.362698	0.175931	0	0.190598	0	0.640924	0.147897	0.395305	0	0	0.271801	0.646008	0.713734	0.178306	0	0	0	0	0	0.134064	0.391464	0.183415
UniRef90_A0A015QWL9: NO_NAME	0	0	0.0989805	0	0	0	0	0	0	0	0	0	0	0	0	0	1.11354	0.193153	0	0.0758812	0.0843587	0	0	0	0	0	0	0
UniRef90_A0A015QWR1: IPT/TIG domain protein (Fragment)	0.107832	0	0	0.253066	0.444145	0.970125	0.492069	0	0	0.284264	0	1.18307	0.215005	0.738198	0	0	0.266147	1.20266	1.32988	0	1.69676	0	0	0	0	0.233429	0.948511	0.293251
UniRef90_A0A015QWY1: DNA topoisomerase family protein	0	0	0	0	0	0.158221	0	0	0	0	0	0.749396	0.735754	0	0	0	0.642711	0	0	0	0	0	0	0	0	0	0	0
UniRef90_A0A015QXN0: NO_NAME	15.3883	0	0	0	3.41118	3.91665	4.8046	0	0	0.578576	0	10.1101	0.208481	2.44742	0	0	5.79572	0.775665	1.48887	0	0	0	0	0	0	23.0805	5.04429	0.944742
UniRef90_A0A015QXN6: Transglutaminase-like superfamily protein (Fragment)	0.0639481	0	0	0	0.192112	0.421075	0.326452	0	0	0.0895216	0	0.54453	0.152923	0.398957	0	0	0.242294	0.573088	0.49438	0	0	0	0	0	0	0.113771	0.296608	0.170132
UniRef90_A0A015QY07: NO_NAME	0	0	0	0	0	0	0	0	0	0.255965	0	0.48108	0	0.253615	0	0	0.27789	0.547268	0	0	0	0.105892	0	0	0	0.625657	0.729694	0
UniRef90_A0A015QY58: NO_NAME	0	0.0943152	0.0993845	0	0	0	0	4.01153	0.107481	0	0.264518	0	0	0	0	0.257199	0	0	0	3.19888	0.530744	0.403492	0.263753	0.459025	0.204785	0	0	0
UniRef90_A0A015QY65: NO_NAME	0	0	0	0	0	0	0	0	0	0	0	0	0	0	0	0.0498632	0	0	0	0	0	0	0	0.102908	0	0	0	0
UniRef90_A0A015QY88: Glycosyl hydrolase family 2, sugar binding domain protein (Fragment)	0.0710937	0	0	0	0.251364	0.503599	0.318225	0	0	0.16352	0	0.418701	0.121902	0.298517	0	0	0.236365	0.536556	0.545789	0	0.824922	0	0	0	0	0.136028	0.333766	0.13558
UniRef90_A0A015QYH2: NO_NAME	0.48068	0	0	0	0.119985	0.0698815	0.0620521	0	0	0	0	0.0831261	0	0.059031	0	0	0.0472413	0	0	0	0	0	0	0	0	1.57894	0.139309	0
UniRef90_A0A015QYH6: Gliding motility-associated lipoGldH family protein (Fragment)	0	0	0	0	0.14501	0.516864	0.160756	0	0	0.192183	0	0.477201	0.240513	0.287196	0	0	0.200005	0.348181	0.390648	0	0	0	0	0	0	0.104327	0.403027	0.171665
UniRef90_A0A015QYI5: NO_NAME	0	0	0	0	0	0	0	0	0	0	0	0	0	0	0	0	0	0	0	0.0839752	0	0.112031	0	0	0	0	0	0
UniRef90_A0A015QYZ1: Sulfate-transporting ATPase domain protein (Fragment)	0.113804	0	0	0	0.763529	1.29078	0.832717	0	0	0.310667	0	0.963474	0.146236	1.00064	0	0	0.358047	0.951683	1.02376	0	0	0	0	0	0	0.304158	0.418161	0.46763
UniRef90_A0A015QZ09: NO_NAME	0	0.00949	0.0795726	0	0.0784431	0.110063	0.176849	0.32105	0	0	0	0	0	0	0	0	0	0.16418	0.196224	0.00555411	0.447027	0.0203039	0.110292	0.22651	0	0	0	0
UniRef90_A0A015QZJ4: Pyruvate ferredoxin/flavodoxin oxidoreductase family protein (Fragment)	0.112308	0.0401511	0.0773007	0	0.123305	0.544919	0.382658	0.0888586	0.0240213	0.273895	0	0.244456	0.133385	0.410269	0	0	0.177949	0.591178	0.665528	0.061657	0	0.0687738	0	0.103508	0	0.175204	0.283309	0.0742577
UniRef90_A0A015QZK0: PcfJ-like family protein	0.0317331	0	0	0	0	0	0.0183802	0	0	0	0	0.00953146	0	0	0	0	0	0	0	0	0	0	0	0	0	0.0268847	0	0
UniRef90_A0A015QZK5: NO_NAME	0	0	0	0	0	0	0	0	0	0	0	0.0466248	0	0	0	0	0	0	0	0	0	0	0	0	0	0	0.0808914	0
UniRef90_A0A015QZM0: Cna B-type domain protein (Fragment)	0.0923426	0	0	0	0.193619	0.547783	0.191871	0	0	0.193751	0	0.3651	0.140424	0.21966	0	0	0.163285	0.472914	0.592315	0	0	0	0	0	0	0.144799	0.270581	0.213039
UniRef90_A0A015QZQ8: Virulence-associated E family protein	0	0	0	0	0	0	0	0	0	0	0	0	0	0	0	0	0	0	0	0	0	0	0	0	0	3.30094	0	0
UniRef90_A0A015QZR5: NO_NAME	21.4581	0	0	0	2.90745	2.28339	3.6808	0	0	0.451703	0	5.57183	0	1.25718	0	0	13.7744	0	5.50865	0	0	0	0	0	0	18.3674	4.63273	1.06222
UniRef90_A0A015QZS3: NO_NAME	0	0	0	0	0	0	0	0.0151908	0	0	0	0	0.0696592	0	0	0	0	0	0	0.0459718	0	0	0	0	0	0	0	0
UniRef90_A0A015QZW7: NO_NAME	15.6198	0	0	0	24.1489	25.2689	33.43	0	0	11.6909	0	49.9483	47.5318	25.0735	0	0	40.3797	25.1096	20.5621	0	0	0	0	0	0	27.9133	41.7989	34.5568
UniRef90_A0A015R038: Thiamine pyrophosphate enzyme, N-terminal TPP binding domain protein (Fragment)	0.0437569	0	0	0	0.0663254	0.362985	0.259849	0.450999	0	0.140547	0.0554856	0.193592	0.1871	0.135806	0	0	0.0925018	0.279022	0.393709	0.499236	0	0	0.0625295	0	0	0.088648	0.321497	0
UniRef90_A0A015R0M1: TonB-dependent Receptor Plug domain protein (Fragment)	0	0.215369	0.411129	0	0	0	0	0	0.0432982	0	0.0529917	0	0	0	0	0	0	0	0	0	0.45904	0.670703	0.186603	0.161986	0.016916	0	0	0
UniRef90_A0A015R144: Starch-binding associating with outer membrane family protein (Fragment)	0.107078	0	0	0	0.24353	0.506344	0.238361	0	0	0.103394	0	0.461488	0.0730748	0.366815	0	0	0.166271	0.461223	0.500564	0	0	0	0	0	0	0.0924311	0.298745	0.147572
UniRef90_A0A015R1F7: 4-hydroxythreonine-4-phosphate dehydrogenase PdxA	0	0.202684	0.100184	0.0747607	0.117359	0.140939	0	2.72836	0.190445	0	0.306286	0.176772	0	0	0	0.108487	0.0547973	0.173729	0.218415	2.49135	0.882628	0.109859	0.282209	0.327901	0.364444	0.112843	0.107715	0
UniRef90_A0A015R1G3: Alginate lyase family protein (Fragment)	0	0	0.179368	0	0	0	0	0	0	0	0	0	0	0	0	0	0	0	0	0	0	0.260613	0	0.147907	0	0	0	0
UniRef90_A0A015R1U4: NO_NAME	0.67432	0	0	0	0.285951	0.357979	0.407138	0	0	0.774302	0	0.621115	1.05352	0.646844	0	0	0.479222	0.550986	0.439364	0	0	0	0	0	0	0.60949	0.756949	0.545286
UniRef90_A0A015R1X6: NO_NAME	0.111734	0	0	0	0	0	0	0	0	0	0	0.186288	0	0	0	0	0.0445673	0	0	0	0	0	0	0	0	0	0	0
UniRef90_A0A015R216: Glycosyl hydrolase family 20, catalytic domain protein (Fragment)	0.18429	0	0	0	0.449593	0.911676	0.464804	0.375345	0	0.281649	0	0.857792	0.131282	0.498356	0	0	0.255012	0.827356	1.34078	0.353931	0	0.0595441	0	0	0	0.230473	0.289923	0.238496
UniRef90_A0A015R251: Glycosyl hydrolase family 65 central catalytic domain protein (Fragment)	0.179904	0	0	0	0.376548	0.679825	0.505159	0	0	0.289125	0	0.863193	0.235617	0.380631	0	0	0.357359	0.788275	0.845485	0	0	0	0	0	0	0.160906	0.415372	0.225234
UniRef90_A0A015R2I9: Conjugative transposon TraN protein	0	0	0	0	0	0	0	0	0	0	0	0	0	0	0	0	0	0	0	0	0.229373	0	0	0	0	0	0	0
UniRef90_A0A015R2S0: Pectinesterase family protein	0.208253	0	0	0	0.442071	1.20656	0.611811	0.813005	0	0.315109	0	1.07327	0.368745	0.415197	0	0.0408392	0.765598	0.936764	1.25756	0.734695	0	0	0	0	0.366476	0.14794	0.533704	0.359265
UniRef90_A0A015R2V7: Glycosyl hydrolase family 20, catalytic domain protein (Fragment)	0.15346	0.237988	0.155787	0.0994938	0.428754	0.753576	0.435959	3.59656	0.193846	0.312992	0.357381	0.904636	0.206222	0.465229	0.675459	0.0982604	0.317445	0.770527	1.02193	3.3905	1.14844	0.19181	0.452382	0.467765	0.4849	0.204883	0.438459	0.174049
UniRef90_A0A015R2Y4: NO_NAME	0	0.219142	0.121002	0	0.331638	0.583338	0.218905	3.37929	0.205342	0.337642	0.44379	0.655037	0.162997	0.402187	0.851626	0.189644	0.211972	0.703861	0.712441	3.61564	1.17503	0.193687	0.435206	0.36786	0.507419	0.14167	0.316176	0.220292
UniRef90_A0A015R364: NO_NAME	0	0	0.093292	0	0	0	0	0	0	0	0	0	0	0	0	0	0	0	0	0.0699793	0.0805242	0	0	0	0	0	0	0
UniRef90_A0A015R3M0: NO_NAME	2.52681	0	0	0	0.481894	0.505545	0.877274	0	0	0.0691635	0	1.34773	0.0631138	0.383938	0	0	0.86864	0.047433	0.235693	0	0	0	0	0	0	4.22786	1.0365	0.163566
UniRef90_A0A015R3S0: TonB-dependent Receptor Plug domain protein (Fragment)	0.225893	0	0	0	0.0553964	0.0914512	0.0963697	0	0	0.114846	0	0.0890424	0.417977	0.10968	0	0	0.146399	0.158092	0.12222	0	0	0	0	0	0	0	0.116856	0.121047
UniRef90_A0A015R3T6: NO_NAME	0	0	0.228631	0	0	0.550317	0	0.0846161	0	0.109699	0	0	0	0	0	0	0.0684656	0	0	0.0839752	0	0.0954335	0	0	0	0.749512	0	0
UniRef90_A0A015R3Y4: AAA domain family protein (Fragment)	0	0.0884632	0.0525208	0.0395265	0	0	0	0.835397	0.0583355	0	0.124128	0	0	0	0.308982	0	0	0	0	0.836428	0.356252	0.0535919	0.113763	0.124975	0.145415	0	0	0
UniRef90_A0A015R401: dTDP-glucose 4,6-dehydratase (Fragment)	0.131365	0.256973	0.197217	0.198986	0.314562	0.766747	0.496531	4.05956	0.321087	0.194399	0.452666	0.613591	0.119247	0.464423	0.917484	0.206832	0.225501	0.7598	0.694569	4.5172	1.62034	0.355662	0.422444	0.587597	0.607301	0.121199	0.43214	0.228267
UniRef90_A0A015R425: Bacterial transferase hexapeptide family protein	2.06987	0	0	0	0.511536	0.292203	0.353642	0	0	0	0	0.763511	0	0.392402	0	0	0.605388	0	0.336242	0	0	0	0	0	0	3.07387	0.964744	0
UniRef90_A0A015R4I0: MMPL family protein (Fragment)	0	0	0	0	0	0	0.11485	0	0	0	0	0.224548	0	0	0	0	0.0934235	0.247821	0	0	0.0460788	0.0641603	0	0.0657003	0	0	0	0
UniRef90_A0A015R4J5: TonB-dependent receptor domain protein (Fragment)	0.314324	0	0	0	0.934329	1.51737	1.11515	0	0	0.438284	0	1.68146	0.607303	1.23736	0	0	0.925995	2.0741	2.36744	0	0	0	0	0	0	0.302299	1.17417	0.763924
UniRef90_A0A015R4Q1: NO_NAME	0.119715	0	0	0	0	0.628934	4.71596	0	0	0.425147	0	1.61107	0	0.285316	0	0	2.36206	0	2.97607	0	0	0	0	0	0	0	0.842522	0.146311
UniRef90_A0A015R4W1: Acetyltransferase domain protein (Fragment)	0	0	0	0	0	0	0	0	0	0	0	0	0	0	0.12446	0	0	0	0	0	0	0	0	0	0	0	0	0
UniRef90_A0A015R567: Tetratricopeptide repeat family protein (Fragment)	0	0	0	0	0	0	0	0.0820376	0	0	0	0	0	0	0	0	0	0	0	0.060949	0	0	0	0	0	0	0	0
UniRef90_A0A015R573: 4Fe-4S binding domain protein (Fragment)	0	0	0	0.0220475	0	0	0	0	0	0	0	0	0	0	0	0	0	0	0	0	0.392487	0	0	0	0	0	0	0
UniRef90_A0A015R5A6: NO_NAME	1.14901	0	0	0	0.0784233	0.11845	0.146823	0	0	0	0	0.292488	0	0.142485	0	0	0.328046	0	0	0	0	0	0	0	0	1.22912	0.527372	0.0794775
UniRef90_A0A015R5E9: NO_NAME	39.8191	1.49628	1.61835	0.896803	34.4148	34.0904	41.6126	1.05489	0.81197	15.4753	1.10265	31.2976	29.5671	35.6382	0	0.674368	23.2393	41.9296	32.5681	2.97715	0.846415	1.06324	0.078072	0.640029	0.275396	61.215	38.0517	29.0439
UniRef90_A0A015R5I6: NO_NAME	0.0527363	0	0	0	0.176	0.408676	0.13447	0	0	0	0	0.258467	0	0.244168	0	0	0.0975018	0	0.342729	0	0	0	0	0	0	0.058076	0.102121	0.0460293
UniRef90_A0A015R5N1: Phosphatidate cytidylyltransferase (Fragment)	0	0.0320045	0.0282887	0.0387884	0.0247511	0	0	0.717745	0.0300318	0	0.0862088	0.0502631	0	0	0	0	0	0	0	0.520789	0.116322	0	0	0.0934903	0.15537	0	0	0
UniRef90_A0A015R5X5: O-succinylbenzoic acid synthetase domain protein (Fragment)	0	0	0	0	0	0.258973	0	0	0	0	0	0	0	0	0	0	0	0	0.165004	0	0	0	0	0	0	0	0.348395	0
UniRef90_A0A015R5Y5: dTDP-glucose 4,6-dehydratase domain protein	0	0	0	0.0643862	0	0	0	0.0334125	0.0341379	0	0.0282158	0	0	0	0.0666093	0.0160079	0	0	0	0.560575	0.0645249	1.10045	0.297121	0.65104	0.522354	0	0	0
UniRef90_A0A015R653: Putative membrane protein (Fragment)	0	0	0	0	0	0	0	0	0	0	0	0	0	0	0	0	0	0.149255	0	0	0	0	0	0	0	0	0	0
UniRef90_A0A015R696: NO_NAME	1.94434	0	0	0	0	0.800461	1.6757	0	0	0	0	0	0	0	0	0	0	0.843615	0	0	0	0	0	0	0	0	0	0
UniRef90_A0A015R6C2: NO_NAME	0	0	0	0	0	0	0.274614	0	0	0	0	0.315879	0	0	0	0	0	1.6418	0.815739	0	0	0	0	0	0	0.437215	0	0
UniRef90_A0A015R6H0: Conjugation system ATPase, TraG family protein	0	0	0.0157309	0	0	0	0	0	0	0	0	0.00471226	0.0409559	0	0	0	0	0	0	0.00990348	0	0	0	0	0	0	0	0
UniRef90_A0A015R6M3: LysM domain protein (Fragment)	0.101608	0	0	0.0471488	0.860134	1.03759	0.654652	0.51872	0.0727636	0.211358	0	0.895515	0.154042	0.878017	0.41303	0	0.431394	1.3314	1.00421	0.519851	0.142689	0	0	0.0791714	0	0.214785	0.487875	0.318631
UniRef90_A0A015R6S1: NO_NAME	0.278502	0	0	0	0.479604	1.59299	0.674213	0	0	0.296553	0	1.46271	0.23275	0.822773	0	0	0.486731	1.2802	1.30248	0	0	0	0	0	0	0.34139	0.869503	0.257252
UniRef90_A0A015R6Y4: Six-hairpin glycosidase domain protein (Fragment)	0	0.0417151	0	0.0521532	0	0	0	0.496485	0	0	0	0	0	0	0.316928	0	0	0	0	0.595452	0.281465	0	0	0.105117	0	0	0	0
UniRef90_A0A015R7D6: NO_NAME	1.1888	0	0	0	0.20101	0	1.87251	0	0	3.25259	0	2.16936	2.27915	1.14925	0	0	0.684146	0.287707	5.9842	0	0	0	0	0	0	3.62392	2.98004	0.888619
UniRef90_A0A015R7J0: NO_NAME	0	0.078481	0.0460997	0.0884537	0	0	0	0.514101	0	0	0.0716359	0	0	0	0	0	0	0	0	0.500176	0.204593	0	0	0.103672	0.109687	0	0	0
UniRef90_A0A015R7N8: NO_NAME	0.0485801	0	0	0	0.974479	1.30345	0.502643	0	0	0.38552	0	1.8688	0.0472242	0.71529	0	0	0.425215	1.18475	1.23153	0	0	0	0	0	0	0.217067	0.530361	0.459096
UniRef90_A0A015R7S0: NO_NAME	0	0	0	0	0	0	0	0	0	0	0	0.374195	0	0	0	0	0.0984193	0	0	0	0	0	0	0	0	0.273878	0	0
UniRef90_A0A015R7X0: NO_NAME	0.139668	0	0	0	0	0	0.176849	0	0	0	0	1.05293	0	0	0	0	0	0	0	0	0	0	0	0	0	0	0	0
UniRef90_A0A015R7Z8: Glycosyl transferase 2 family protein (Fragment)	0.155877	0.102765	0.126651	0.0893787	0.685089	1.72511	0.952065	1.0859	0.0986028	0.457768	0.173744	1.2604	0.547791	0.913805	0.651158	0.11399	0.498614	1.57288	1.76284	1.31408	0.66072	0.136037	0.136992	0.205409	0.244654	0.297773	0.922354	0.271951
UniRef90_A0A015R840: Glycosyl Hydrolase Family 88 family protein	0.257775	0	0	0	0.567014	1.53015	0.906094	0	0	0.608117	0	1.92127	0.387951	0.975336	0	0	0.558004	1.43309	1.89849	0	0	0	0	0	0	0.523764	1.26558	0.656433
UniRef90_A0A015R844: Phage integrase family protein	6.24374	0	0.0222384	0	5.85596	6.51245	8.66522	0	0	4.3689	0	9.53935	5.76218	7.49175	0	0	14.2235	8.15752	10.3942	0.0885678	0	0	0.0372779	0	0.0176724	9.90408	7.84403	4.20773
UniRef90_A0A015R8B0: NO_NAME	0	0	0	0	0	0.089705	0.0366169	0	0	0	0	0.15257	0.316447	0	0	0	0.0427347	0	0	0	0	0	0	0	0	0.37768	0	0
UniRef90_A0A015R8B7: NO_NAME	0.193732	0	0	0	0.363115	1.28071	0.468077	0	0	0.239524	0	7.85114	7.84187	0.29165	0	0	6.56634	0.140926	0.223217	0	0	0	0	0	0	0.324968	0	0.131211
UniRef90_A0A015R8G3: tRNA synthetases class I family protein (Fragment)	0	0.217746	0.123749	0.187033	0	0.188443	0	2.74054	0.147512	0	0.318596	0.0720757	0	0	0.566978	0.120762	0.100333	0	0.147121	2.67436	0.862393	0.197757	0.320702	0.380813	0.439613	0	0	0
UniRef90_A0A015R8H7: NO_NAME	2.49046	0	0	0	0.266919	4.03478	4.21679	0	0	0.228804	0	0.0573218	0.135769	6.56486	0	0	0	8.19147	4.40378	0	0	0	0	0	0	0	0.0724262	0.277747
UniRef90_A0A015R920: RNA polymerase sigma factor, sigma-70 family protein (Fragment)	0	0.0347612	0.0300169	0.0404513	0.222028	0.378221	0.26621	1.06239	0.0419019	0.211451	0.0889567	0.388602	0	0.284573	0.278504	0.0647353	0.148055	0.31334	0.404765	1.25815	0.379485	0.12057	0.27437	0.153023	0.203381	0.102704	0.269023	0.23157
UniRef90_A0A015R948: Dihydrolipoamide acetyltransferase component of pyruvate dehydrogenase complex (Fragment)	0.073707	0.14407	0.167719	0	0.351067	0.753304	0.49713	0	0	0.152444	0.050295	0.697498	0.127173	0.538344	0	0	0.238509	0.815988	0.904669	0	0.279181	0.401258	0.0677601	0.135404	0	0.0760084	0.508771	0.186836
UniRef90_A0A015R964: Sensor histidine kinase domain protein (Fragment)	0.0588281	0.488892	0.48062	0	0.335807	0.595248	0.357009	0	0.0762547	0.177601	0.0798342	0.595585	0.199977	0.468072	0	0.058354	0.275854	0.788402	0.714039	0	0.677461	0.865713	0.301625	0.388816	0	0.0690781	0.462839	0.15041
UniRef90_A0A015R967: NO_NAME	0.205446	0.699129	0.760513	0	0.459339	1.00595	0.49962	1.1167	0.0958706	0.386533	0.132284	1.06346	0.287889	0.624947	0	0.119343	0.375607	1.05835	1.1286	0	1.41643	1.78336	0.353506	0.66466	0.0671904	0.285631	0.793928	0.330448
UniRef90_A0A015R983: KilA-N domain protein (Fragment)	5.32593	0	0	0	8.91399	9.4778	10.6839	0	0	3.73032	0	8.29748	10.2377	8.88429	0	0	6.14034	8.24673	7.81754	0	0	0	0	0	0	10.2198	9.31004	7.62837
UniRef90_A0A015R987: Glycosyl hydrolase family 20, catalytic domain protein (Fragment)	0	0	0	0.201032	0	0	0	0.626034	0.184181	0	0	0	0	0	0	0	0	0	0	0.668768	0.484912	0	0	0.301948	0	0	0	0
UniRef90_A0A015RR82: MatE family protein	0	0.839785	1.06203	0.624765	0	0	0	1.49363	0.622816	0	0.337081	0	0	0	0.493922	0.388486	0	0	0	0.342857	0.439089	0.710033	0.186731	1.7287	1.5773	0	0	0
UniRef90_A0A015RRA4: NO_NAME	15.3085	0	0	0	7.78971	2.97092	3.98836	0	0	0	0	3.84088	0	0.658574	0	0	6.00898	0	0.0933995	0	0	0	0	0	0	27.6411	2.75784	0.338825
UniRef90_A0A015RRI2: DNA mismatch endonuclease Vsr family protein	5.99573	0	0	0.755519	6.29367	6.09793	9.71271	0	0	0.271992	0	6.99579	0.107075	6.0951	0	0	4.71118	5.8528	5.72202	0	0	0	0	0.206597	0	12.373	10.329	6.79056
UniRef90_A0A015RRQ3: NO_NAME	0.253272	0	0	0	0.102519	0.0310571	0	0	0	0	0	0.230896	0	0.0405503	0	0	0	0.0381987	0	0	0	0	0	0	0	0.690819	0.11084	0.0387166
UniRef90_A0A015RRX3: NO_NAME	1.65717	0	0	0	0.349543	0.368647	0.839645	0	0	0	0	1.04141	0	0.297234	0	0	0.657889	0	0.204936	0	0	0	0	0	0	2.77234	0.660956	0
UniRef90_A0A015RS02: Acyltransferase family protein	0	0	0	0	0	0	0	0	0	0	0	0	0	0	0	0	0	0	0	0	0	0	0	0	0	0	0	0.0531749
UniRef90_A0A015RS22: EPSP synthase family protein (Fragment)	7.21908	0	0	0	1.47418	1.31268	2.7895	0	0	0.316809	0	3.98894	0.0910121	1.13671	0	0	2.58603	0.302355	0.711368	0	0	0	0	0	0	12.0402	2.79693	0.28478
UniRef90_A0A015RS32: NO_NAME	0	0	0	0	0	0	0	0.053632	0	0	0	0	0	0	0	0	0	0	0	0.0555123	0	0	0	0	0	0	0	0
UniRef90_A0A015RSJ5: NO_NAME	7.84023	0	0	0	1.73479	2.66439	5.18196	0	0	0	0	5.22217	0	2.90954	0	0	4.10881	0.314816	0.232492	0	0	0	0	0	0	16.5692	2.92619	0.758451
UniRef90_A0A015RSN7: NADH-quinone oxidoreductase subunit I	12.5289	0	0	0	2.57194	2.67788	4.50419	3.04911	0	0.495562	0	7.30637	0.18751	1.68098	0	0.161123	4.40605	0.678137	1.46692	3.39019	0.914447	0	0	0	0	19.824	3.66656	0.5756
UniRef90_A0A015RT73: NO_NAME	213.002	0	0	0	33.0802	43.0899	107.736	0	0	0	0	100.956	0	18.5485	0	0	65.2423	3.50252	5.41963	0	0	0	0	0	0	326.147	44.2707	14.6182
UniRef90_A0A015RTB7: Putative dNA methylase	0.889381	0	0.0356066	0.0671592	7.12054	7.88292	7.31055	0.0323386	0.0129033	1.42599	0.0350827	1.32194	2.90622	6.45474	0.0106974	0.00549663	0.0492559	7.24305	6.79315	0.023399	0.0311154	0.0509448	0.0218819	0.0731433	0.0669933	0.641458	2.60897	1.24462
UniRef90_A0A015RTJ8: Putative membrane protein	0.69902	0	0	0	1.19115	4.15973	1.30074	0	0	0.628631	0	31.2831	28.0572	1.00351	0	0	23.1008	0.273049	0.243492	0	0	0	0	0	0	0.818198	0	1.10849
UniRef90_A0A015RTK3: NO_NAME	0	0	0	0	0.100505	0	0	0	0	0	0	5.10411	2.70376	0	0	0	2.3906	0.131344	0.098112	0	0	0	0	0	0	0	0	0
UniRef90_A0A015RTL2: Bacterial regulatory, arsR family protein	49.5098	0	0	0	68.739	74.3968	100.245	0	0	58.6151	0	133.905	107.176	113.115	0	0	142.35	104.379	134.37	0	0	0	0	0	0	54.4625	97.0662	76.9215
UniRef90_A0A015RTN5: NO_NAME	0.290991	0	0	0	0	0	0	0	0	0	0	0	0	0	0	0	0	0	0	0	0	0	0	0	0	0	0	0
UniRef90_A0A015RTQ9: NO_NAME	7.85619	0	0	0	1.74074	1.73111	3.33714	0	0	0.420791	0	4.76111	0.115156	1.37376	0	0	3.08084	0.335113	0.940084	0	0	0	0	0	0	13.473	3.14473	0.6014
UniRef90_A0A015RTZ4: NO_NAME	3.31901	0	0	0	0.726326	0.568967	0.973762	0	0	0.193263	0	2.31136	0.0609471	0.620346	0	0	1.38768	0.170302	0.543759	0	0	0	0	0	0	6.77345	1.41789	0.127616
UniRef90_A0A015RV86: NO_NAME	7.86759	0	0	0	2.72436	2.31968	1.58249	0	0	0	0	5.25556	0	0.994901	0	0	1.88321	0	1.94646	0	0	0	0	0	0	10.8711	1.9562	0
UniRef90_A0A015RVM8: NO_NAME	52.1573	0	0	0	10.5946	8.43994	14.0868	0	0	2.13242	0	30.0867	0.252705	9.30362	0	0	18.2863	2.02068	3.62424	0	0	0	0	0	0	74.052	17.1584	3.63101
UniRef90_A0A015RW61: NO_NAME	2.07626	0	0	0	0	0	0	0	0	0	0	0.126352	0.0987414	0	0	0	0.0715777	0	0	0	0	0	0	0	0	1.15587	0	0.804709
UniRef90_A0A015RWP8: NO_NAME	46.4478	0	0	0	7.28508	7.90663	10.8267	0	0	1.86558	0	17.7781	0	5.04917	0	0	11.3854	1.03982	7.83385	0	0	0	0	0	0	55.3149	11.3968	3.13941
UniRef90_A0A015RWQ8: Putative membrane protein (Fragment)	4.41044	0	0	0	0	0	0.392997	0	0	0	0	1.56561	0	0	0	0	0.686715	0	0	0	0	0	0	0	0	6.87756	1.65183	0.189343
UniRef90_A0A015RWR8: NO_NAME	0.958072	0	0	0	0	0.463425	0.362249	0	0	0	0	0	0	0	0	0	0.529768	0	0	0	0	0	0	0	0	1.4295	0	0
UniRef90_A0A015RWT5: His Kinase A domain protein (Fragment)	7.54862	0	0	0	1.82489	1.65915	3.16026	0	0	0.311581	0	4.12071	0.0408353	1.55131	0	0	2.96699	0.320343	1.23929	0	0	0	0	0	0	14.7421	3.21697	0.468582
UniRef90_A0A015RWV8: Ribosome maturation factor rimM domain protein	2.52772	0	0.0300712	0	0.149589	0.225771	0.104029	0	0	0	0	0.161989	0	0.233483	0	0.0344179	0.177155	0	0.188957	0.14058	0	0.025767	0	0.0278005	0.0418236	2.09825	0.561303	0.109113
UniRef90_A0A015RX10: NO_NAME	4.0755	0.00494111	0	0	1.2258	6.82497	5.02606	0.171293	0	0.441819	0	0.255585	0.638877	12.5105	0	0.00609175	0.236005	14.1971	7.8304	0.00348543	0	0	0	0	0.0549403	0.531818	0.355767	0.741541
UniRef90_A0A015RX89: NO_NAME	4.21723	0	0	0	0	0	0.172535	0	0	0.529583	0	0	0	0	0	0	0.966604	0.234543	0	0	0	0	0	0	0	6.82047	0.748432	0
UniRef90_A0A015RXD4: NO_NAME	1.61083	0	0	0	3.33103	0.934573	0.525344	0	0	1.53579	0	2.56028	2.58858	0	0	0	8.90062	5.07814	0.255091	0	0	0	0	0.485138	0	2.95855	9.07673	4.55031
UniRef90_A0A015RXI2: Conserved protein found in conjugate transposon	0.475009	0	0	0	0.656363	2.06956	0.685919	0	0	0.585556	0	18.2004	15.8032	0.609661	0	0	12.9888	0.165296	0.26519	0	0	0	0	0	0	0.607583	0	0.584785
UniRef90_A0A015RXI8: NO_NAME	0.670405	0	0	0	0.780393	4.71058	0.209313	0	0	0	0	29.5361	25.4757	0.222085	0	0	19.9131	0.352522	0.447757	0	0	0	0	0	0	1.00256	0	0
UniRef90_A0A015RXJ9: NO_NAME	0.496068	0	0	0	0.757434	1.97547	0.607201	0	0	0.306852	0	14.5091	13.0775	0.40124	0	0	11.4979	0.223536	0.326872	0	0	0	0	0	0	0.48175	0.0395961	0.468276
UniRef90_A0A015RXL0: NO_NAME	58.045	0.274998	0.145047	0.312545	19.8208	15.2225	25.6667	1.45591	0.0802615	6.85777	0	24.0147	6.28799	14.497	0	0	28.3066	21.1425	24.3794	0.574837	0.680405	0.279402	0.139041	1.35158	0.622653	106.061	44.8353	19.9811
UniRef90_A0A015RXW0: Glycosyl hydrolase 92 family protein (Fragment)	8.36337	0	0	0	1.82753	1.66366	3.51572	0.0349368	0	0.339485	0	4.05146	0.289855	1.3184	0	0	2.99727	0.327511	0.940049	0	0	0	0	0	0	14.6418	3.10083	0.384634
UniRef90_A0A015RXX6: NO_NAME	3.47947	0	0	0	0.658086	0.951266	1.09501	0	0	0.150288	0	1.67224	0	0.62135	0	0	1.42733	0.130339	0.397328	0	0	0	0	0	0	6.39033	0.968935	0.140193
UniRef90_A0A015RY73: NO_NAME	0	0.476025	0	0.336535	0	0	0	0.282132	0.225913	0	0.289762	0.0971935	0	0	0	0.236434	0	0	0	0.112075	0.480249	0.470447	0	0	0.193745	0	0	0
UniRef90_A0A015RYG0: NO_NAME	5.0942	0.0592942	0	0	0.500117	0.926393	2.40792	0	0	0.215715	0	2.70892	0.265997	0.751816	0	0	2.36278	0.343533	0.573114	0	0	0	0	0	0	7.73119	2.20962	0.540931
UniRef90_A0A015RYI0: NO_NAME	0	0	0	0	0	0.0790541	0	0	0	0.0673592	0	0	0	0.159351	0	0	0	0.218935	0	0	0	0	0	0	0	0	0	0
UniRef90_A0A015RYJ6: NO_NAME	2.55441	0	0	0	0.529735	0.377856	0.842698	0	0	0	0	1.32794	0	0.343716	0	0	0.977441	0.140621	0.245461	0	0	0	0	0	0	3.873	0.893766	0.12189
UniRef90_A0A015RYK7: HNH endonuclease family protein	0	0	0	0	0	0	0	0	0	0	0	0	0	0	0	0	0	0	0	0	0	0.54538	0.100052	0	0	0	0	0
UniRef90_A0A015RYL6: Putative lipo domain protein (Fragment)	5.14963	0	0	0	1.25231	1.45457	2.35403	0	0	0.317149	0	3.52041	0.0524113	0.820823	0	0	2.05871	0.1671	0.500148	0	0	0	0	0	0	9.99672	1.85331	0.348395
UniRef90_A0A015RYY4: Putative membrane protein	0.472362	0	0	0	0.459452	0	0	0	0	0	0	0	0	0	0	0	0	0	0	0	0	0	0	0	0	0.661332	0	0
UniRef90_A0A015RZ47: ABC transporter family protein	0.362626	0	0	0	0	0	0	0	0	0	0	0.0109334	0	0	0	0	0.200846	0	0	0	0	0	0	0	0	0.058144	0.197503	0
UniRef90_A0A015RZ52: PRTRC system E domain protein	0.312801	0	0	0	0.736745	2.33226	0.769965	0	0	0.280283	0	15.4343	13.9872	0.555894	0	0	11.9008	0.260028	0.219161	0	0	0	0	0	0	0.415001	0.0802107	0.451403
UniRef90_A0A015RZ55: NO_NAME	0.258477	0	0	0	0.840296	3.47489	0.650626	0	0	1.03613	0	25.4545	24.3896	1.01499	0	0	21.6591	0.648415	0.38618	0	0	0	0	0	0	0.721665	0	0.797777
UniRef90_A0A015RZ59: NO_NAME	0.0576309	0	0	0	0.14266	0.307874	0.195253	0	0	0.0657074	0	2.92704	2.99169	0.0318864	0	0	2.698	0	0.0253303	0	0	0	0	0	0	0.0443104	0	0
UniRef90_A0A015RZ84: OmpA family protein (Fragment)	1.33816	0	0	0	0.34677	0.338793	0.421473	0	0	0	0	0.719938	0	0.231501	0	0	0.421213	0.0697708	0.0547519	0	0	0	0	0	0	2.08958	0.500808	0
UniRef90_A0A015RZD9: TonB-dependent Receptor Plug domain protein (Fragment)	5.189	0	0	0	0.945003	1.06272	1.81141	0	0	0.184832	0	2.87338	0.0883457	0.772638	0	0	1.75512	0.219899	0.475699	0	0	0	0	0	0	8.41153	1.82663	0.296536
UniRef90_A0A015RZG8: Conjugative transposon TraK protein	2.29002	0	0	0	0.441671	3.66687	3.91931	0	0	0.161368	0	0	0.485563	6.73771	0	0	0.0814482	7.66405	4.34111	0	0	0	0	0	0	0	0	0.260221
UniRef90_A0A015RZJ7: Transposase family protein (Fragment)	0	0	0	2.2272	0	0	0	3.84401	1.17891	0	3.24734	0	0	0	0.898934	2.63823	0	0	0	0.0591198	2.39931	3.46899	1.55934	5.58031	1.89116	0	0	0
UniRef90_A0A015RZR7: Heme ABC exporter, ATP-binding protein CcmA	10.6253	0	0	0	2.25456	2.17028	3.57907	0	0	0.41615	0	5.66165	0.148981	1.61356	0	0	3.28414	0.406086	1.02762	0	0	0	0	0	0	16.68	3.75682	0.656339
UniRef90_A0A015RZR8: Chloramphenicol acetyltransferase family protein	2.48448	0	0	0	0.646247	0.504655	1.00948	0	0	0.123036	0	1.31976	0.0596555	0.435781	0	0	0.777416	0.0981404	0.266995	0	0	0	0	0	0	3.8919	0.652227	0.16549
UniRef90_A0A015RZT5: NO_NAME	4.42133	0	0	0	1.04991	0.909664	1.56409	0	0	0.108193	0	2.20559	0.0654804	0.615061	0	0	1.3303	0.163142	0.435418	0	0	0	0	0	0	6.83415	1.37654	0.307536
UniRef90_A0A015RZU1: WD40-like Beta Propeller Repeat family protein	5.09616	0	0	0	0.96255	1.25813	1.58572	0	0	0.100114	0	2.74703	0.0815341	0.706199	0	0	1.73495	0.253861	0.513439	0	0	0	0	0	0	8.76303	1.57721	0.353959
UniRef90_A0A015RZX9: NO_NAME	2.89962	0	0	0	0.8911	0.472372	0.933208	0	0	0.314752	0	1.18466	0.0956617	0.550122	0	0	0.926728	0.09678	0.251521	0	0	0	0	0	0	4.94937	1.18329	0.204948
UniRef90_A0A015S037: NO_NAME	0.311565	0	0	0	0	0	0	0	0	0	0	0	0	0	0	0	0	0	0	0	0	0	0	0	0	0	0	0
UniRef90_A0A015S063: Transcriptional regulator domain protein	5.99492	0	0	0	1.01627	1.94082	2.1271	0	0	0.183977	0	3.06225	0	1.0358	0	0	1.54567	0.401152	0.691271	0	0	0	0	0	0	9.05379	2.24607	0.389292
UniRef90_A0A015S087: Radical SAM superfamily protein	1.49893	0	0	0	0.241247	0.248355	0.601421	0	0	0.0904661	0	0.878852	0	0.216948	0	0	0.46976	0	0.217016	0	0	0	0	0	0	2.84905	0.571896	0.0659891
UniRef90_A0A015S0B3: Two-component system sensor histidine kinase domain protein (Fragment)	0.672449	0	0	0	0	0	0.239916	0	0	0	0	0.351892	0	0	0	0	0.232758	0	0	0	0	0	0	0	0	1.07724	0.197046	0
UniRef90_A0A015S0H5: NO_NAME	6.3137	0	0	0	0	5.03534	2.10804	0	0	2.6898	0	3.25328	0	0.526738	0	0	1.2419	0	0.121472	0	0	0	0	0	0	11.9382	12.2501	0
UniRef90_A0A015S0Q0: NO_NAME	6.79383	0	0	0	1.12493	1.02799	2.31175	0	0	0.346796	0	4.07257	0.034418	1.22289	0	0	2.20522	0.226677	0.68106	0	0	0	0	0	0	9.84516	1.98991	0.419942
UniRef90_A0A015S164: RNA polymerase sigma factor, sigma-70 family protein	3.43672	0.132017	0	0	0.678324	0.686154	1.2418	0	0	0.10342	0.0196684	1.90074	0.060536	0.689168	0	0	1.17651	0.175758	0.40832	0	0.199304	0	0.0687984	0.144789	0	5.22558	1.2168	0.0829593
UniRef90_A0A015S186: RNA polymerase sigma-70 factor, expansion 1 family protein	13.3923	0	0	0	2.68599	2.42782	4.60027	0	0	0.44285	0	7.47184	0.215752	1.98487	0	0	3.82065	0.646442	1.34788	0	0	0	0	0	0	20.8025	4.10046	0.664793
UniRef90_A0A015S1D2: FtsX-like permease family protein	0.26145	0	0	0	1.94248	2.36534	2.96456	0	0	1.20076	0	0.48114	2.51746	2.54737	0	0	0.515241	0.489524	2.50158	0	0	0	0	0	0	0.781532	0.786998	2.9658
UniRef90_A0A015S1E2: Haloacid dehalogenase-like family hydrolase	10.7763	0	0	0	2.32398	2.65755	4.53248	0	0	0.548158	0	6.41493	0.315003	1.78882	0	0	4.06174	0.242486	1.24952	0	0	0	0	0	0	19.1549	3.9349	0.766858
UniRef90_A0A015S1I9: NO_NAME	0.84127	0.143063	0.0913399	0	0.348539	0.78431	0.443478	4.6235	0.189216	0.256849	0.817152	0.749451	2.46551	1.08934	0.713838	0.186702	0.653362	0.957964	0.547255	2.97021	0.40105	0.0733383	0.285183	0.35065	0.146561	0.027326	0.508728	0.475935
UniRef90_A0A015S1K7: Sialic acid-specific 9-O-acetylesterase domain protein	2.21353	0	0	0	1.35794	0.352203	8.25293	0	0	0	0	0.53843	0	0	0	0	1.05744	0	0	0	0	0	0	0	0	14.5245	1.15468	0
UniRef90_A0A015S1Q3: D-alanyl-D-alanine dipeptidase	0.982801	0	0	0	0.141716	0.229612	0	0	0	0.0902791	0	0.424553	0	0	0	0	0.25201	0	0.134856	0	0	0	0	0	0	1.67886	0.365893	0
UniRef90_A0A015S1R6: NO_NAME	13.193	0.026184	0	0	37.1104	77.0941	33.829	0.126698	0	10.6906	0	61.7939	18.4462	51.334	0	0	31.8984	96.2952	86.0846	0.0262422	0.0302826	0.0534283	0	0	0	13.6671	49.7975	25.5193
UniRef90_A0A015S1T8: NO_NAME	3.25988	0	0	0	0.798367	0.737792	1.22853	0	0	0.214405	0	1.56513	0.0651608	0.546894	0	0	1.14814	0.126501	0.246224	0	0	0	0	0	0	5.90917	1.27068	0.201841
UniRef90_A0A015S228: NO_NAME	12.2617	0	0	0	2.27382	2.35301	4.18065	0	0	0.386395	0	6.60958	0.150784	2.10456	0	0	3.48938	0.484798	1.42539	0	0	0	0	0	0	18.321	3.81007	0.554399
UniRef90_A0A015S255: NO_NAME	15.0631	0	0	0	3.49327	4.47356	6.50132	0	0	0.2987	0	7.96814	0.247198	1.64665	0	0	4.35552	0.32924	1.54835	0	0	0	0	0	0	19.8246	4.03895	0.294981
UniRef90_A0A015S2E7: NO_NAME	8.39462	0	0	0	0.702109	0	2.59459	0	0	1.40781	0	1.9532	0.125326	0.228253	0	0	0.995825	0	1.27546	0	0	0	0	0	0	16.984	3.0921	0
UniRef90_A0A015S2I9: Stress responsive A/B Barrel domain protein	4.29617	0	0	0	1.04778	1.33679	1.93697	0	0	0.273244	0	3.46941	0.0734676	0.893753	0	0	1.76167	0.172603	0.453026	0	0	0	0	0	0	7.00178	1.69298	0.251804
UniRef90_A0A015S2M3: NO_NAME	0.312629	0	0	0	4.25194	5.1706	3.10941	0	0	0.192181	0	0.85499	1.37958	3.30053	0	0	0	3.8261	2.88519	0	0	0	0	0	0	0.0203356	0.84167	0.389519
UniRef90_A0A015S2T7: Putative lipoprotein	4.41037	0	0	0	0	0.244585	0	0	0	0	0	0.185662	0	0	0	0	0.590516	0	0	0	0	0	0	0	0	9.88417	0.668218	0
UniRef90_A0A015S2U3: Phosphorylase superfamily protein	2.99988	0.325994	0.276969	0.854318	0.546342	0.443551	0.992697	0.425271	0.308194	0.0794337	0.45444	1.6576	0	0.453691	0.503339	0.421275	0.837378	0.110145	0.236516	0.771724	1.01096	0.562173	0	0.794012	0.922783	5.07696	0.907516	0.154558
UniRef90_A0A015S2V3: Putative membrane protein	0	0	0	0	0.070685	0	0	0	0	0	0	4.38642	0.300737	0	0	0	3.66907	0	0	0	0	0	0	0	0	0	0	0
UniRef90_A0A015S2V8: Glyoxalase/Bleomycin resistance /Dioxygenase superfamily protein	11.2127	0	0	0	2.75315	2.29479	3.89727	0	0	0.333659	0	6.51096	0.314364	1.52959	0	0	4.079	0.637659	1.53039	0	0	0	0	0	0	19.9117	3.97535	0.511238
UniRef90_A0A015S321: NO_NAME	7.65921	0	0	0	1.62335	1.7964	2.4493	0	0	0.346392	0	6.39954	0.197483	1.05157	0	0	2.72202	0.492586	1.16218	0	0	0	0	0	0	12.0279	2.3223	0.390162
UniRef90_A0A015S396: Cys/Met metabolism PLP-dependent enzyme family protein	3.22534	0	0	0	1.10163	0.990721	1.2334	0	0	0.141818	0	2.22244	0	0.458251	0	0	1.15715	0.234074	0.486313	0	0	0	0	0	0	5.94925	1.39737	0.256752
UniRef90_A0A015S3B6: NO_NAME	13.1518	0.722557	1.7504	0.700052	6.38581	11.8902	11.2429	2.10443	0.633386	7.26979	1.40449	27.3015	33.9803	6.82323	0	0.382462	16.762	11.0162	10.0964	4.22631	1.56476	1.28683	1.12818	1.19918	0.875258	14.2154	25.3265	15.1932
UniRef90_A0A015S3C4: NO_NAME	23.3541	0	0	0	5.1619	4.69807	9.40925	0	0	1.4049	0	10.7831	0.108616	3.50443	0	0	6.97331	0.975026	2.21355	0	0	0	0	0	0	35.2505	6.61511	1.05431
UniRef90_A0A015S3K9: Proton-translocating NADH-quinone oxidoreductase, chain L family protein	9.453	0	0	0	1.92116	1.95053	3.13323	0	0	0.362054	0	4.9717	0.166295	1.42348	0	0	3.1154	0.388954	1.07392	0	0	0	0	0	0	15.7929	3.44616	0.596221
UniRef90_A0A015S3V8: NO_NAME	21.7696	0	0	0	3.48653	4.93199	7.52251	0	0	0.210152	0	9.3091	0.206887	2.50712	0	0	5.42254	0.771852	3.12818	0	0	0	0	0	0	31.6256	5.45337	0.688364
UniRef90_A0A015S3Z8: Putative membrane protein (Fragment)	4.36007	0	0	0	0	0.733756	2.35798	0	0	0	0	0.720065	0	0	0	0	0.429466	0	0	0	0	0	0	0	0	4.58036	3.61955	0
UniRef90_A0A015S427: Pyridoxal-phosphate dependent enzyme family protein	8.3893	0	0	0	1.54971	1.71957	2.78357	0	0	0.353519	0	5.16424	0	1.44308	0	0	2.93259	0.431632	0.831977	0	0	0	0	0	0	12.9448	2.83058	0.704782
UniRef90_A0A015S4E3: Peptidase S49 family protein	2.74513	0	0	0	0.588592	0.568628	1.03668	0	0	0.0818988	0	1.56216	0.0575799	0.401536	0	0	0.891126	0.157433	0.325416	0	0	0	0	0	0	4.9182	1.05622	0.190002
UniRef90_A0A015S4G1: NO_NAME	0.934632	0	0	0	0.982717	0	0	0	0	0	0	0.131616	0	0	0	0	0.0492097	0	0.098112	0	0	0	0	0	0	1.53377	0.00703663	0
UniRef90_A0A015S4K6: NO_NAME	0.176422	0	0	0	0	0	0	0	0	0	0	0	0	0	0	0	0	0	0.154601	0	0	0	0	0	0	0	0	0
UniRef90_A0A015S4P0: NO_NAME	51.5825	0	0	0	5.99799	6.74552	12.11	0	0	2.36769	0	27.1429	0.294242	3.96087	0	0	7.41822	1.24116	3.38407	0	0	0	0	0	0	58.7973	14.598	1.81992
UniRef90_A0A015S500: Hexokinase family protein	2.31704	0	0	0	0.594451	0.57969	0.749167	0	0	0.0891369	0	1.20629	0.0498659	0.492615	0	0	0.935968	0.0874825	0.241304	0	0	0	0	0	0	3.9377	0.833587	0.137118
UniRef90_A0A015S514: NO_NAME	2.41547	0	0	0	0.572944	0.528041	0.6198	0	0	0.119698	0	1.2045	0.0398855	0.258138	0	0	0.76963	0.098212	0.188147	0	0	0	0	0	0	3.27072	0.695914	0.120434
UniRef90_A0A015S596: Histidine kinase-, DNA gyrase B-, and HSP90-like ATPase family protein	3.96386	0	0	0	0.78301	0.617488	1.43182	0.0206839	0	0.137228	0	2.28616	0	0.357436	0	0	1.0465	0.230963	0.353674	0	0	0	0	0	0	5.19466	1.1181	0.238151
UniRef90_A0A015S5B0: NO_NAME	14.3108	0	0	0	2.84785	3.26414	4.08353	0	0	0.778856	0	8.67471	0.223734	2.5725	0	0	4.07928	0.75841	1.49078	0	0	0	0	0	0	23.1745	5.29342	0.806788
UniRef90_A0A015S5B3: Bacterial transferase hexapeptide family protein	13.1708	0	0	0	2.21862	2.58578	4.26513	0.466121	0	0.544562	0	6.63217	0.153208	2.30511	0	0	3.77189	0.5889	1.3088	0.323887	0	0	0	0	0	20.7053	4.00061	0.865708
UniRef90_A0A015S5F4: NO_NAME	0	0	0	0	0	0	0	0	0	0	0	0	0	0	0	0	0.110172	0	0	0	0	0	0	0	0	0	0	0
UniRef90_A0A015S5I6: NO_NAME	3.3276	0	0	0	0	0	0	0	0	0	0	1.18735	0	0	0	0	0.835035	0	0.635392	0	0	0	0	0	0	2.88387	1.00567	0
UniRef90_A0A015S5K1: His Kinase A domain protein	3.70108	0	0	0	0.707831	0.76345	1.59775	0	0	0.276767	0	2.20323	0	0.744179	0	0	1.46083	0.138383	0.604154	0	0	0	0	0	0	6.92758	1.57187	0.409766
UniRef90_A0A015S5N4: Mobilization B domain protein	0.709155	0	0	0	0.604363	0.408062	0.838674	0	0	0.547549	0	0.904429	1.05662	0.703125	0	0	1.37172	1.00391	1.29802	0	0	0	0	0	0	0.255443	0.63658	0.222826
UniRef90_A0A015S647: Polysaccharide biosynthesis family protein	9.26376	0	0	0	2.01918	1.80905	3.35838	0	0	0.429483	0	4.89578	0.127678	1.47968	0	0	3.14721	0.446151	1.07951	0	0	0	0	0	0	15.2701	3.24527	0.464302
UniRef90_A0A015S662: Putative transmembrane protein	7.19536	0	0	0	1.71555	1.95003	3.08361	0	0	0.380202	0	4.49117	0.0908874	1.46145	0	0	2.74443	0.357406	0.849713	0	0	0	0	0	0	11.5752	2.26576	0.39871
UniRef90_A0A015S6A2: NO_NAME	19.6262	0	0	0	4.26121	4.02889	7.68475	0	0	0	0	11.0563	0.677927	2.47276	0	0	7.34712	1.94255	1.68808	0	0	0	0	0	0	31.4304	5.34484	0.925234
UniRef90_A0A015S6D9: Glycosyl transferase 2 family protein	7.99009	0	0	0	1.99001	1.88574	2.98969	0	0	0.269477	0	4.06383	0.111844	1.25969	0	0	2.94451	0.416712	0.955524	0	0	0	0	0	0	13.3594	2.94841	0.591291
UniRef90_A0A015S6I5: NO_NAME	2.38815	0	0	0	0.577542	0.668494	0.932511	0	0	0	0	1.3432	0	0.395925	0	0	0.753271	0.129653	0	0	0	0	0	0	0	4.54178	0.75658	0
UniRef90_A0A015S6I8: NO_NAME	0.209103	0	0	0	0	0	0.707394	0	0	0	0	0.121492	0	0	0	0	0.168297	0	0	0	0	0	0	0	0	1.29614	0	0
UniRef90_A0A015S6J6: Leucine rich repeats family protein	3.09676	0	0	0	0.727641	0.597063	1.26321	0	0	0.119605	0	1.85485	0.060979	0.538411	0	0	1.22233	0.143212	0.453498	0	0	0	0	0	0	5.33242	1.06278	0.197712
UniRef90_A0A015S707: Major Facilitator Superfamily protein	9.13001	0	0	0	1.67482	2.05208	3.47391	0	0	0.35629	0	4.62561	0.158612	1.59046	0	0	3.20121	0.486666	0.993955	0	0	0	0	0	0	15.0074	2.80275	0.468802
UniRef90_A0A015S7R3: NO_NAME	1.05149	0	0	0	0.128647	0	0.286781	0	0	0	0	0.919596	0	0	0	0	0.399597	0	0	0	0	0	0	0	0	0.743436	0	0
UniRef90_A0A015S898: NO_NAME	2.50772	0	0	0	0.178676	0	0.252641	0	0	0	0	0.534822	0	0	0	0	0	0.328361	0.242944	0	0	0	0	0	0	2.05484	0.561303	0
UniRef90_A0A015S8X0: NO_NAME	46.2388	0	0	0	11.6218	8.1408	24.9876	0	0	0.607591	0	19.8285	1.86198	5.22818	0	0	19.769	2.466	5.39948	0	0	0	0	0	0	62.3707	8.19568	3.91221
UniRef90_A0A015S9F4: NO_NAME	6.77287	0	0	0	1.22545	0.669502	1.45199	0	0	0.0714071	0	3.09631	0.0394785	0.624938	0	0	1.65844	0.143643	0.46671	0	0	0	0	0	0	14.0808	3.56441	0.191961
UniRef90_A0A015S9M7: NVEALA family protein	15.0999	0	0	0	3.96956	3.61599	6.40139	0	0	0.595552	0	11.0374	0.146042	2.32663	0	0	5.2439	0.646232	1.76298	0	0	0	0	0	0	24.463	4.86597	0.651651
UniRef90_A0A015SA31: NO_NAME	0.279511	0	0	0	0	0	0.477778	0	0	0	0	0	0	0.567756	0	0	0	0.672905	0.534082	0	0	0	0	0	0	0	0	0
UniRef90_A0A015SA93: NO_NAME	1.09961	0	0	0	0.065636	0.129486	0	0	0	0	0	0.0929056	0	0	0	0	0	0	0	0	0	0	0	0	0	1.13638	0	0
UniRef90_A0A015SAK7: NO_NAME	9.88666	0	0	0	3.7074	0.372194	0.77857	0	0	0	0	3.35687	0	1.25711	0	0	1.7778	0.277947	0.997638	0	0	0	0	0	0	7.68596	0.241782	0
UniRef90_A0A015SAV5: Erythromycin esterase family protein	13.3178	0	0	0	2.49527	2.4686	4.23809	0	0	0.649055	0	7.80902	0.20037	1.95165	0	0	4.05819	0.501507	1.50061	0	0	0	0	0	0	20.6005	4.50927	0.698942
UniRef90_A0A015SAY7: Glycosyl hydrolases family 2, TIM barrel domain protein (Fragment)	0	0.532589	0.664796	0.239712	0.0853931	0.180247	0.173724	0	0.0667549	0.066087	0.0672282	0.27083	0.0424836	0.192024	0	0.0574575	0.085071	0.11727	0.264448	0	3.6258	1.28267	0.390976	0.550201	0.0552254	0.094766	0.181704	0.080877
UniRef90_A0A015SB19: Putative exported domain protein	4.79691	0	0	0	0.764166	1.05948	1.30323	0	0	0.274815	0	3.08069	0.133045	0.695334	0	0	1.67608	0.239291	0.687774	0	0	0	0	0	0	7.0705	1.52936	0.550609
UniRef90_A0A015SB78: Nucleotidyltransferase domain protein	0.482984	0.0903154	0	0	0.614998	1.97805	1.07581	0	0	0.629909	0	1.60869	0.44261	1.04698	0	0	0.429168	1.8324	1.88812	0	0	0	0	0	0	0.424012	1.44168	0.365173
UniRef90_A0A015SB93: NO_NAME	0.883474	0	0	0	0.929937	0.733004	1.3509	0	0	1.02423	0	1.2344	1.52281	1.02312	0	0	2.85461	1.358	1.1028	0	0	0	0	0	0	1.86483	2.10097	0.994237
UniRef90_A0A015SBB1: NO_NAME	0.638662	0	0	0	2.73324	4.05704	0.677082	0	0	1.32282	0	2.22129	0.556889	1.31776	0	0	1.50417	3.85718	3.21126	0	0	0	0	0	0	2.22721	1.63594	1.13509
UniRef90_A0A015SBB7: NO_NAME	0.0549512	0	0	0	0	0	0.00677408	0	0	0	0	0	0	0	0	0	0	0	0	0	0	0	0	0	0	0	0.0063642	0
UniRef90_A0A015SBF1: Peptidase S46 family protein	0.101466	0.112718	0.135196	0.114576	0.296396	0.604622	0.457977	1.81878	0.172604	0.187228	0.29741	0.543079	0.110615	0.462294	0.420692	0.180377	0.236613	0.743342	0.802021	2.09266	0.846765	0.189079	0.176679	0.279855	0.39136	0.15156	0.519312	0.136201
UniRef90_A0A015SBG5: Starch-binding associating with outer membrane family protein (Fragment)	0.749826	0	0	0	0.37345	0.438057	0.412991	0	0	0.712652	0	0.565009	0.970571	0.517872	0	0	0.504651	0.564784	0.357635	0	0	0	0	0	0	0.722372	0.905638	0.582771
UniRef90_A0A015SBH2: NO_NAME	0	0	0	0	0	0	0	0	0	0	0	0	0	0	0	0	0	0.364845	0.182208	0	0	0	0	0	0	0.228112	0.83887	0
UniRef90_A0A015SBN7: Putative fibronectin type III domain protein (Fragment)	0	0.103307	0.0527543	0.0535749	0.115042	0.239978	0.135694	1.42257	0.0956468	0.0958061	0.159444	0.236214	0.0509073	0.159321	0.280637	0.0737633	0.0976153	0.278641	0.294981	1.61791	0.494964	0.0990507	0.216429	0.175933	0.25574	0.0634637	0.175539	0.0731726
UniRef90_A0A015SCH8: RNA pseudouridylate synthase family protein (Fragment)	0	0	0	0	0.0697327	0.098991	0.0411719	0	0	0.0534886	0	0.145379	0.0494385	0.0804677	0	0	0.0455434	0	0.232291	0	0	0	0	0	0	0	0.0604591	0
UniRef90_A0A015SCQ3: NO_NAME	0.103338	0	0	0	0.240601	0.453216	0.172183	0	0	0.2617	0	0.495723	0.105375	0.302052	0	0	0.186626	0.44248	0.63301	0	0	0	0	0	0	0.0888714	0.381504	0.13196
UniRef90_A0A015SCS0: Glycosyl hydrolase family 3 C-terminal domain protein (Fragment)	0	0	0	0.103234	0	0	0	0	0	0	0	0	0	0	0	0	0	0	0	0	1.14853	0	0	0	0	0	0	0
UniRef90_A0A015SD35: Beta-galactosidase jelly roll domain protein (Fragment)	0	0	0	0	0	0	0	0	0	0	0	0	0	0	0	0	0	0	0	0.16924	0	0	0	0	0	0	0	0
UniRef90_A0A015SD93: NO_NAME	0	0	0	0	0.274395	0	0	0	0.0293601	0	0	0.130068	0	0	0	0	0.136714	0.149904	0	0	0	0	0	0	0	0.0792289	0	0.0480424
UniRef90_A0A015SDN0: Helicase conserved C-terminal domain protein (Fragment)	0	0	0	0	0	0.238838	0.158765	0	0	0	0	0.294813	0.0954875	0.169602	0	0	0.0986406	0.288795	0.269376	0	0	0	0	0	0	0.0738773	0.196579	0
UniRef90_A0A015SDW8: Amidohydrolase family protein (Fragment)	0.0941335	0.211385	0.0614626	0.103883	0.0397192	0.24146	0.177243	1.70798	0.171648	0.0343677	0.312139	0.415276	0	0.116902	0.264121	0.0383935	0.185444	0.231571	0.478296	2.27498	0.694774	0.139102	0.238739	0.174379	0.208976	0.0913117	0.173391	0.0622453
UniRef90_A0A015SDZ5: Hexose transporter domain protein (Fragment)	0	0	0	0	0	0	0	1.43707	0	0	0	0	0	0	0	0	0	0	0	0.72524	0.759826	0	0	0	0	0	0	0
UniRef90_A0A015SE36: TonB-dependent Receptor Plug domain protein (Fragment)	0.203171	0	0	0	0.413793	0.974538	0.568785	0	0	0.28165	0	1.07332	0.223521	0.842188	0	0	0.374627	0.886602	0.934206	0	0	0	0	0	0	0.164269	0.741975	0.209841
UniRef90_A0A015SE66: TonB-dependent Receptor Plug domain protein (Fragment)	0.0498845	0	0	0	0.0857805	0.245454	0.20111	0.141741	0	0.064277	0	0.284254	0.100843	0.17516	0	0	0.0531171	0.2853	0.244892	0.0543478	0	0	0.0241475	0	0	0.0671134	0.14658	0.0990735
UniRef90_A0A015SEI2: NO_NAME	0.310689	0	0	0	0.672044	1.82743	0.70431	0	0	0.58954	0	1.33159	0.282513	0.93065	0	0	0.451988	1.0161	1.13804	0	0	0	0	0	0	0.299005	0.717021	0.294915
UniRef90_A0A015SEK5: NO_NAME	3.57898	0	0	0	0	0	0.643086	0	0	0	0	0	0	0	0	0	0	2.03676	0.425152	0	0	0	0	0	0	3.46928	1.26653	2.22253
UniRef90_A0A015SER6: NO_NAME	0.135816	0	0	0	0	0.200318	0.112414	0	0	0	0	0	0	0.0786707	0	0	0	0.0613604	0.0433897	0	0	0	0	0	0	0.0617777	0.274956	0
UniRef90_A0A015SES6: NO_NAME	22.2169	0	0	0	6.07146	7.42673	6.31478	0	0	1.50446	0	7.00606	0.62066	4.40277	0	0	6.68091	0.439213	1.62427	0	0	0	0	0	0	30.2834	4.62184	3.1093
UniRef90_A0A015SEU3: Homeo-like domain protein	2.66072	0	0	0	4.63893	3.16565	5.59342	0	0	2.14784	0	3.86454	1.85821	3.74678	0	0	2.92867	4.44259	3.69868	0	0	0	0	0	0	4.48856	6.87017	5.55484
UniRef90_A0A015SEZ8: NO_NAME	0	0	0	0	0.428822	0.631943	2.35798	0	0	0.349043	0	0.315879	0.186198	0.273904	0	0	0	0	1.61641	0	0	0.0515341	0	0	0	0.524658	0	1.83934
UniRef90_A0A015SF50: Permease family protein (Fragment)	0.0882602	0	0	0	0.216298	0.50842	0.245534	0	0	0.231105	0	0.370812	0.0478624	0.491122	0	0	0.113761	0.546511	0.479355	0	0	0	0	0	0	0.137966	0.345535	0.203035
UniRef90_A0A015SF76: Glycosyl hydrolase 92 family protein (Fragment)	0	0	0	0	0.0711506	0.172918	0	0	0	0	0	0.131915	0	0.116871	0	0	0.0430455	0.114544	0.163625	0	0	0	0	0	0	0	0.133899	0
UniRef90_A0A015SFL8: Putative transposase (Fragment)	0	0.179333	0.0397863	0	0	0	0	0	0	0	0	0	0	0	0	0	0	0	0	0	0	0	0	0	0	0	0	0.0684859
UniRef90_A0A015SFP4: DNA-directed DNA polymerase (Fragment)	0.117345	0.429626	0.430437	0.170445	0.271894	0.507643	0.398925	1.27945	0.22329	0.18046	0.332568	0.675628	0.178275	0.409202	0.4959	0.178549	0.219161	0.607653	0.650054	1.47641	0.873379	0.812061	0.470166	0.500833	0.28439	0.161582	0.476687	0.213872
UniRef90_A0A015SFQ8: p-loop ATPase family protein	2.23468	0	0	0.216047	1.07206	4.45299	2.35798	0	0.0123117	0.0540771	0.0519872	2.15499	0.528303	1.68762	0	0	0.754198	3.86977	4.65384	0	0.0385746	0	0	0.137179	0.0181528	1.12881	0.305262	0.958722
UniRef90_A0A015SFT0: NO_NAME	0	0	0	0	0	0	0	0	0	0.109699	0	0	3.25847	0	0	0	0	0	0.0510183	0	0	0	0	0	0	0	0	0
UniRef90_A0A015SG20: NO_NAME	0	0	0	0	0	0	0	0	0	0	0	0	0	0.0639962	0	0	0.0878927	0	0	0	0	0	0	0	0	0	0.18885	0
UniRef90_A0A015SG33: C-5 cytosine-specific DNA methylase family protein	0.581408	0	0	0	0.512794	1.48254	0.487238	0	0	0.683135	0	10.5314	9.73199	0.293113	0	0	7.76653	0.177774	0.252116	0	0	0	0	0	0	0.816081	0.98963	0.806621
UniRef90_A0A015SG53: AAA domain protein	0	1.19773	1.07479	0.279209	0	0	0	7.85148	0.419812	0	0.745465	0	0	0	0.762547	0.55887	0	0	0	6.53899	4.68519	2.38708	1.09808	1.61299	0.746118	0	0	0
UniRef90_A0A015SG62: N-acetylmuramoyl-L-alanine amidase family protein	0.3411	0.0537969	0.139727	0	0.849705	3.07908	1.69608	0.25303	0.00357251	1.20446	0	2.0393	0.232748	1.43111	0	0	1.17424	2.33048	2.17644	0.133305	0.153558	0.0415597	0.112664	0.172668	0.1214	0.263035	1.90734	0.392401
UniRef90_A0A015SG87: Phosphoglucomutase/phosphomannomutase, alpha/beta/alpha domain I family protein (Fragment)	0.159028	0.067478	0.0595994	0.0461248	0.33396	0.782742	0.444666	0.88545	0	0.212213	0.118634	0.660094	0.114858	0.357802	0	0	0.225542	0.720279	0.695268	1.04348	0.281998	0	0	0.109415	0.159417	0.109009	0.42597	0.121017
UniRef90_A0A015SGC2: Hydroxylamine reductase (Fragment)	0.0862164	0	0	0	0.192726	0.574053	0.246361	0	0	0.0821645	0	0.418398	0.108026	0.238322	0	0	0.191989	0.485831	0.452002	0	0	0	0	0	0	0.0910762	0.274966	0.122264
UniRef90_A0A015SGR5: NO_NAME	0.558671	0	0	0	0	1.33054	0	0	0	0	0	0	0	0	0	0	0	0.59702	3.57128	0	0	0.180828	0	0	0	0	0.743347	0
UniRef90_A0A015SH50: NO_NAME	0.0577935	0	0	0	0.163662	0.358785	0.540033	0	0	0.206324	0	0.676356	0.22657	0.522787	0	0	0.266972	0.549336	0.652849	0	0	0	0	0	0	0.161047	0.364649	0.183507
UniRef90_A0A015SHM3: NO_NAME	0	1.07137	1.13232	0	0	0	0	0	0.148658	0	0.20976	0	0	0	0	0.0644989	0	0	0	0	1.527	1.99987	0.622595	0.771231	0.107761	0	0	0
UniRef90_A0A015SHX8: NO_NAME	0	0.972585	0.983948	0	0	0	0	0.0250895	0.11362	0	0.0491453	0	0	0	0	0.153512	0	0	0	0.00864883	1.10129	1.70737	0.436567	0.671993	0	0	0	0
UniRef90_A0A015SHZ1: SpoU rRNA Methylase family protein	0.118831	0.283092	0.18354	0.251588	0.297652	0.680486	0.253515	5.59137	0.410253	0.148808	0.994419	0.68261	0.0526491	0.406604	0.736033	0.252036	0.269423	0.685965	0.699664	6.93162	2.45997	0.53766	0.731083	0.979957	0.99985	0.132509	0.324141	0.141613
UniRef90_A0A015SI27: Putative alpha-1,2-mannosidase domain protein (Fragment)	0.147991	0	0	0	0.206813	0.706793	0.27524	0	0	0.227235	0	0.460697	0	0.349851	0	0	0.283854	0.479303	0.490896	0	0	0	0	0	0	0	0.432485	0.305983
UniRef90_A0A015SID9: Major Facilitator Superfamily protein (Fragment)	0.157559	0	0	0	0.301205	0.642667	0.492651	0	0	0.152249	0	0.878784	0.179087	0.540328	0	0	0.304848	0.624106	0.751928	0	0	0	0	0	0	0.218131	0.484287	0.142439
UniRef90_A0A015SIL7: NO_NAME	3.8906	0	0	0	0	0	0.304055	0	0	0	0	1.5794	2.17231	0	0	0	0.196839	0.218907	2.00072	0	0	0	0	0	0	18.1473	0.396214	0
UniRef90_A0A015SIM2: NO_NAME	0.0927951	0	0	0	0.190149	0.778305	0.457073	0	0	0.170507	0	0.697089	0.221593	0.425605	0	0	0.332077	0.684091	0.829985	0	0	0	0	0	0	0.201258	0.62453	0.304117
UniRef90_A0A015SIM9: 4Fe-4S binding domain protein	6.17208	0	0	0	1.17298	3.69653	3.37595	0	0	0.7376	0	7.47295	0	1.33871	0	0	3.8534	0	0.658986	0.00387402	0	0	0	0	0	10.0371	3.67969	0.21141
UniRef90_A0A015SIR5: NO_NAME	0.788578	0	0	0	0	0	0.121965	0	0	0	0	0	0	0.0778136	0	0	0	0	0	0	0	0	0	0	0	0.876391	0.0765413	0
UniRef90_A0A015SIU2: Glycosyl hydrolases 28 family protein (Fragment)	0.552895	0.119922	0.097114	0.119472	1.17014	1.39085	1.34123	2.01129	0.131014	0.483811	0.291788	1.34254	0.747835	1.14508	0.28974	0.131354	0.952841	1.98278	1.81775	2.54071	0.525793	0.171573	0.288305	0.373463	0.281651	1.51452	1.29289	1.05451
UniRef90_A0A015SIU9: NO_NAME	0	0	0	0.0288238	0	0	0	0	0	0	0	0	0	0	0	0	0.0552555	0	0	0	1.512	0	0	0	0	0	0	0
UniRef90_A0A015SIW5: NO_NAME	0	0	0	0	0	0	0	0	0	0	0	0	0	0	0	0	0.505681	0	0.102928	0	0	0	0	0	0	0	0	0
UniRef90_A0A015SIX6: NO_NAME	0.732163	0	0	0	0	0.093671	0.137371	0	0	0	0	0.157304	0	0.197634	0	0	0.138272	0	0	0	0	0	0	0	0	2.05631	0.517869	0
UniRef90_A0A015SJ92: NO_NAME	18.138	0	0	0	12.3965	1.10063	6.16887	0	0	0.137124	0	8.82522	0	1.3185	0	0	4.43673	0.0912114	1.03414	0	0	0	0	0	0	30.3948	7.55112	0
UniRef90_A0A015SJC6: Peptidase S46 family protein (Fragment)	0	0.684544	1.23659	0	0	0.200968	0	6.73431	0.347213	0.0380278	0.901038	0.203899	0	0	1.50314	0	0.0862817	0	0.223316	5.01746	2.77581	1.76634	0.999482	1.02809	0.926905	0	0.0800133	0
UniRef90_A0A015SJE5: Putative membrane protein (Fragment)	12.3611	0	0	0	0.804226	0.247762	0.511149	0	0	0.232695	0	4.55386	0	0	0	0	0.809064	0	0.850304	0	0	0	0	0	0	6.16737	3.18569	0
UniRef90_A0A015SJF5: NO_NAME	0.352845	0.11208	0	0	0.292379	8.80507	0.00129863	0.231782	0	0	0.0915279	0	0.0785173	0	0	0	0	0	0	0.295584	0	0	0	0.124243	0.425738	0.917706	0.517375	0
UniRef90_A0A015SJH2: NO_NAME	8.62344	0	0	0	0.0595586	0	0	0	0	0	0	2.15099	0	0	0	0	0	0	5.22937	0	0	0	0	0	0	8.32795	3.56026	1.83934
UniRef90_A0A015SJH4: NO_NAME	4.08496	0	0	0	0.194919	0.200115	0	0	0	0	0	6.0006	2.4199	0.253615	0	0	5.2699	0	0.260365	0	0	0	0	0	0	7.63559	0.140326	1.28754
UniRef90_A0A015SJJ6: NO_NAME	0.476239	0	0	0	0	0	0	0	0	0	0	0.276394	0	0.0835072	0	0	0.0284586	0	0	0	0	0	0	0	0	0.826544	0.116844	0
UniRef90_A0A015SJP2: NO_NAME	0.110855	0.445928	0.399119	0.408799	0.163801	0.624376	0.393371	2.4402	0.259454	0.0613659	0.368502	0.571564	0.0973406	0.0974884	0.505152	0.221998	0.227958	0.456356	0.656791	2.48326	0.443498	0.280102	0.358314	0.684434	0.408016	0.135069	0.345402	0.143762
UniRef90_A0A015SJR6: NO_NAME	6.38544	0.874677	1.23527	0.096017	5.58114	6.51014	5.05531	3.90141	0.0542326	4.50931	0.48056	5.91223	4.97198	6.42185	0.244307	0.206838	7.88939	7.76612	7.90006	2.04382	2.50657	2.128	1.33919	1.11985	0.468347	10.5211	6.6052	8.81469
UniRef90_A0A015SK50: NO_NAME	3.8886	0	0	0	0.64608	0.962893	1.55313	0	0	0.292268	0	2.45232	0.0655169	0.591373	0	0	1.13737	0.16677	0.452647	0	0	0	0	0	0	5.95804	1.15015	0.202155
UniRef90_A0A015SKF8: NAD dependent epimerase/dehydratase family protein (Fragment)	0.0499827	0	0	0	0.120904	0.167086	0.0548047	0	0	0	0	0.228826	0	0	0	0	0.0798483	0.26508	0.284023	0	0	0	0	0	0	0	0.0693917	0
UniRef90_A0A015SKP0: NO_NAME	0	0	0	0	0.168858	0.483178	0.13298	0	0	0.0835546	0	0.548847	0.0513954	0.373411	0	0	0.0800736	0.227082	0.376856	0	0	0	0	0	0	0	0.136565	0.0906996
UniRef90_A0A015SKQ5: Putative group II intron-encoded protein LtrA (Fragment)	1.10225	0	0	0	0	1.99846	1.47515	0	0	0	0	0.148249	0.209457	3.04406	0	0	0.0238134	3.46445	1.71857	0	0	0	0	0	0	0	0	0.182984
UniRef90_A0A015SKR6: NO_NAME	0.292382	0	0	0	0.913426	1.89832	1.22129	0	0	0.455377	0	2.12103	0.371316	1.60596	0	0	0.762677	2.26257	2.28472	0	0	0	0	0	0	0.359455	1.2878	0.418231
UniRef90_A0A015SKU6: Putative membrane protein	0	0	0	0	1.60808	1.76101	0	0	0	0	0	0.143581	0	0.733671	0	0	0	0.985083	2.55091	0	0	0	0	0	0	0	0	0
UniRef90_A0A015SL03: Starch-binding associating with outer membrane family protein	0	0.550343	0.405472	0.358613	0	0	0	9.69919	0.794385	0	1.24208	0	0	0	1.74938	0.572024	0	0	0	11.5051	3.42424	0.773265	1.11177	1.41449	1.54126	0	0	0
UniRef90_A0A015SL99: Histidinol-phosphate aminotransferase domain protein (Fragment)	0	0	0	0	0	0	0	0	0	0	0	0.574325	0	0	0	0	0	0.211846	0	0	0	0	0	0	0	0	0.498936	0
UniRef90_A0A015SLE0: NO_NAME	0.149973	0	0	0	0.43924	1.01655	0.603181	0	0	0.2337	0	0.93049	0.230559	0.691764	0	0	0.400608	0.934177	1.07332	0	0	0	0	0	0	0.148249	0.512483	0.225117
UniRef90_A0A015SLG1: Acetyltransferase family protein	4.8362	0	0	0	1.13355	1.25186	1.79554	0	0	0.26965	0	2.65669	0.0391274	0.785225	0	0	1.8179	0.19274	0.622822	0	0	0	0	0	0	8.33088	1.58575	0.224859
UniRef90_A0A015SLP9: Glycerophosphoryl diester phosphodiesterase family protein (Fragment)	0.117657	0	0	0	0.32844	0.534357	0.351397	0	0	0.184454	0	0.619135	0.135208	0.412721	0	0	0.221786	0.564127	0.672649	0	0	0	0	0	0	0.122608	0.384433	0.166663
UniRef90_A0A015SM34: NO_NAME	153.473	0	0	0	25.0425	40.0027	49.8655	0	0	6.75296	0	67.7315	0	9.87566	0	0	57.0504	13.4314	17.9505	0	0	0	0	0	0	253.523	54.5622	7.02399
UniRef90_A0A015SM62: NO_NAME	0	0	0	0	0	0.419289	0	0	0	0	0	0	0	0.3604	0	0	0	0	0	0	0	0	0	0	0.235213	0	0	0
UniRef90_A0A015SM74: NO_NAME	4.08017	0	0	0	0.338306	0.200067	0.620447	0	0	0	0	0	0	1.27014	0	0	0	0.162139	0.450593	0	0	0	0	0	0	0.051045	1.22657	0.0909119
UniRef90_A0A015SM75: NO_NAME	24.2545	0	0	0	5.17613	5.06154	9.33353	0	0	1.45935	0	14.4468	0.055575	6.24512	0	0	8.80043	1.19812	2.69699	0	0	0	0	0	0	39.7291	7.64515	0.944654
UniRef90_A0A015SMC7: Acyltransferase family protein (Fragment)	0.116455	0	0	0.0293431	0.244414	0.829304	0.53887	0	0	0.240002	0	0.728923	0.285291	0.365923	0	0	0.32889	0.634783	0.599681	0	0	0	0	0	0	0.18508	0.442564	0.273488
UniRef90_A0A015SMF1: NO_NAME	0.838006	0	0.104765	0	0	0	0	0.341435	0	0	0	0	0	0.190211	0	0	0	0	0.637728	0.325189	0	0.101712	0	0.26989	0	0	1.23487	0
UniRef90_A0A015SMJ2: NO_NAME	9.39161	0	0	0	0	1.10063	3.641	0	0	3.83948	0	2.5851	0	0.236124	0	0	2.87445	0.820902	0.637728	0	0	0	0	0	0	4.37806	5.7202	0
UniRef90_A0A015SMK5: NO_NAME	13.0774	0	0	0	18.5904	43.0074	41.82	0	0	30.007	0	29.5473	0	41.503	0	0	22.0759	33.8556	28.298	0	0	0	0	0	0	6.49037	36.3326	14.6927
UniRef90_A0A015SML0: Glycosyl hydrolases family 2, sugar binding domain protein	0.351482	0	0	0	0.693627	1.60978	1.02127	0	0	0.45754	0	1.64789	0.402488	1.00972	0	0	0.550308	1.52511	1.74334	0	0	0	0	0	0	0.395426	1.14388	0.466463
UniRef90_A0A015SML5: NO_NAME	137.495	0	0	0	120.855	108.622	231.191	0	0	89.8584	0	207.223	110.299	116.585	0	0	211.012	183.72	208.776	0	0	0	0	0	0	183.806	224.079	90.0933
UniRef90_A0A015SND6: Dihydroorotate dehydrogenase family protein (Fragment)	0	0	0	0	0	0	0	1.32987	0	0	0	0	0	0	0	0	0	0	0	0	0	0	0	0	0	0	0	0
UniRef90_A0A015SNF2: tRNA synthetase class II core domain family protein (Fragment)	0.145569	1.38824	1.53057	1.53246	0.120716	0.545664	0.263332	0.564907	0.490599	0.31614	1.05406	0.429437	0.251883	0.375919	0	0.832056	0.152027	0.775278	0.565575	1.01462	0.345609	0.523582	0.3112	0.37454	0.437641	0.138848	0.239202	0.0938437
UniRef90_A0A015SNH3: LAO/AO transport system ATPase (Fragment)	0.189541	0.063269	0.0841476	0.042047	0.235813	0.964569	0.648989	1.16744	0.0738674	0.27264	0.172088	1.04193	0.203676	0.626456	0	0.051061	0.302779	1.09049	1.19852	1.33419	0.41721	0.117659	0.142119	0.16774	0.225508	0.1656	0.679095	0.267717
UniRef90_A0A015SNH8: NO_NAME	0	0.257393	0.347401	0	0	0	0	0	0.0598075	0	0.11217	0	0	0	0	0	0	0	0	0	0.667693	0.331176	0.209173	0.308868	0	0	0	0
UniRef90_A0A015SNI1: NO_NAME	0	1.30012	1.53613	0	0	0	0	0	0.128448	0	0.109231	0	0	0	0	0.128449	0	0	0	0	1.58875	2.50838	0.589874	0.725211	0.0693501	0	0	0
UniRef90_A0A015SNJ8: Sugar (Glycoside-Pentoside-Hexuronide) transporter domain protein (Fragment)	0	0.217149	0.0872423	0.122807	0.20192	0.62686	0.245686	3.19071	0.198609	0.14722	0.309423	0.45955	0.0497782	0.321803	0.643605	0.083664	0.292405	0.614867	0.58435	3.15714	1.06961	0.260699	0.39978	0.330519	0.514345	0.0576806	0.34811	0.145833
UniRef90_A0A015SNK5: NO_NAME	2.61056	0	0	0	7.37539	4.23133	2.55448	0	0	0	0	0.263233	0	0	0	0	0.17987	0	0.137887	0	0	0	0	0	0	1.80024	0	0
UniRef90_A0A015SNL3: NO_NAME	0	0	0	0	0	0	0	0	0	0	0	0	0	0	0	0	0	0	0	0	0	0	0	0	0	0.121612	0.0209343	0
UniRef90_A0A015SNY1: NO_NAME	0.834375	0	0	0	0	0	0.221061	0	0	0	0	0.252703	0	0	0	0	0	0	0.242944	0	0	0	0	0	0	2.14061	0	0
UniRef90_A0A015SP44: Recombinase family protein	1.41141	0	0	0	21.4413	25.1784	19.5697	0	0	1.66068	0	2.41122	7.02565	18.8955	0	0	0	17.7505	17.0373	0	0	0	0	0	0	0.801024	6.43803	2.94782
UniRef90_A0A015SPZ2: NO_NAME	2.92626	0	0	0	0	0	0.648445	0	0	0	0	0	0	0.213987	0	0	0.207411	0	0.616704	0	0	0	0	0	0	2.17191	0.83699	0
UniRef90_A0A015SQ74: NO_NAME	4.87535	0	0	0	0.321617	0	7.07394	0	0	0	0	1.09291	0	0	0	0	0.430165	0	0	0	0	0	0	0	0	4.9057	1.18949	0
UniRef90_A0A015SQA0: Alpha-L-fucosidase domain protein	7.93211	0	0	0	1.2851	1.04557	1.98825	0	0	0	0	5.01072	0.0780997	1.47975	0	0	1.81727	0.255829	0.77871	0	0	0	0	0	0	10.8704	2.07619	0.56544
UniRef90_A0A015SQB3: TonB dependent receptor family protein	5.31869	0	0	0	0.983539	0.972922	1.55176	0	0	0.270991	0	2.86048	0.0531707	0.718466	0	0	1.71159	0.181237	0.45659	0	0	0	0	0	0	8.11416	1.68639	0.301456
UniRef90_A0A015SQG9: NO_NAME	0	0	0	0	0	0	0	0	0	0	0	0	0	0	0	0	0	0	0	0	0	0	0	0	0	0.153295	0	0
UniRef90_A0A015SRD6: NO_NAME	0.50656	0	0	0	0.134007	0	0.114096	0	0	0.295344	0	0.551535	0	0	0	0	0.102698	0	0.0426476	0	0	0	0	0	0	1.65706	2.84661	0
UniRef90_A0A015SRZ4: FecR family protein	1.36027	0	0	0	0.194863	0.262104	0.474463	0	0	0	0	0.647987	0	0.201053	0	0	0.349762	0	0.108954	0	0	0	0	0	0	1.968	0.355254	0.0662636
UniRef90_A0A015SSS1: Polysaccharide deacetylase family protein	1.95489	0	0	0	0.452454	0.497324	0.781229	0	0	0	0	1.09636	0	0.320392	0	0	0.684815	0.0875163	0.203439	0	0	0	0	0	0	3.29364	0.599169	0.145311
UniRef90_A0A015SSU9: NO_NAME	5.80048	0	0	0	1.01475	1.6961	2.38166	0	0	0.219675	0	1.81689	0.0886557	1.02575	0	0	2.26856	0.459005	1.21785	0	0	0	0	0	0	7.93769	2.36018	0.173769
UniRef90_A0A015STH3: NO_NAME	3.10824	0	0	0	0	0	1.49339	0	0	0	0	0.485968	0	0.427975	0	0	1.5299	0	0.340122	0	0	0	0	0	0	2.57654	1.96456	1.07295
UniRef90_A0A015STI3: NO_NAME	86.0243	0	0	0	20.8097	17.0283	24.4831	0	0	3.95206	0	62.2659	4.8877	12.0408	0	0	37.8672	4.99506	5.96781	0	0	0	0	0	0	149.484	17.7981	4.42288
UniRef90_A0A015STM0: Putative membrane protein	0	0	0	0	0	0	0.220917	0	0	0	0	0	0	0	0	0	0	0	0	0	0	0	0	0	0	2.59044	0	0
UniRef90_A0A015STT9: Peptidase M23 family protein	3.69696	0.22205	0.141144	0.095764	0.694518	0.688036	1.47151	2.64771	0.256232	0.186194	0.318665	2.12455	0.0890933	0.589206	0.673132	0.270304	1.25838	0.142203	0.42989	2.32377	0.858783	0.249147	0.264568	0.345189	0.329329	6.18109	1.36629	0.185146
UniRef90_A0A015STV7: NO_NAME	14.6566	0	0	0	3.3169	3.89772	7.71323	0	0	0.849432	0	11.8683	0.102423	3.9711	0	0	7.28986	1.56722	1.72877	0	0	0	0	0	0	28.4935	6.63055	1.38629
UniRef90_A0A015SU61: Glycosyl hydrolases 35 family protein	2.81724	0	0	0	0.618652	0.555466	0.961827	0	0	0.137876	0	1.53179	0.0388244	0.48907	0	0	0.861238	0.0964345	0.324952	0	0	0	0	0	0	4.66042	0.939867	0.130232
UniRef90_A0A015SU68: Thymidine kinase family protein	7.15958	0	0	0	1.26981	0	2.06305	0	0	0	0	1.70266	0	0	0	0	2.31122	0.351697	0	0	0	0	0	0	0	8.8587	3.44768	0
UniRef90_A0A015SUH3: NO_NAME	231.021	0	0	0	29.0269	16.1316	83.394	0	0	9.59869	0	127.954	3.25847	38.9609	0	0	77.2651	15.5721	26.5078	0	0	0	0	0	0	271.343	53.3582	23.7286
UniRef90_A0A015SUU4: NO_NAME	5.17984	0	0	0	0.459452	0	0	0	0	0.326764	0	0.897332	0	0	0	0	2.9761	0	0	0	0	0	0	0	0	18.5905	2.52379	0
UniRef90_A0A015SVF6: NO_NAME	4.97156	0.942972	1.48684	0.266131	0	0	0	1.00576	0.155734	0	0.18724	0.762939	0.343968	0.51357	0	0	0.963197	3.452	0.118647	0.159447	0.244026	0.178553	0	0.330034	0.710974	0.138584	0	0
UniRef90_A0A015SVN3: Toxin-antitoxin system, toxin component, RelE family	8.11657	0	0	0	3.84948	4.79502	6.46717	0	0	0.0698086	0	4.31892	0	0.875375	0	0	4.009	0.252585	0.523978	0	0	0	0	0	0	24.6986	1.09243	0.85879
UniRef90_A0A015SVV0: MutS domain III family protein (Fragment)	3.032	0	0	0	0.55854	0.509489	1.00504	0	0	0.0971679	0	1.73326	0.0502028	0.45761	0	0	0.996659	0.0970025	0.38631	0	0	0	0	0	0	4.97249	1.02345	0.166886
UniRef90_A0A015SW05: NO_NAME	2.64816	0	0	0	0.448687	0.625111	0.81856	0	0	0.113635	0	1.34813	0.0298441	0.395049	0	0	0.91565	0.139414	0.271747	0	0	0	0	0	0	4.25171	1.00248	0.195911
UniRef90_A0A015SW42: NO_NAME	0	1.00192	0.546612	0.179325	0.0835368	2.93502	0.336854	0.614231	0	0	0.177151	0	0.149417	0.952033	0	0.101967	0.0513492	1.71338	1.51306	0.0797233	0.435363	0.0888519	0	0.468175	0.675414	0	0	0
UniRef90_A0A015SW43: NO_NAME	9.22117	0	0	0	0	0	0	0	0	0	0	1.33371	0	1.18882	0	0	0.157471	0	0.263888	0	0	0	0	0	0	12.3688	1.15122	0
UniRef90_A0A015SW83: NO_NAME	0	0.174503	0.0989443	0.0274663	0	0	0	0.901003	0	0	0	0	0	0	0	0	0	0	0	0.851839	0	0.304196	0	0	0.0943396	0	0	0
UniRef90_A0A015SW96: NO_NAME	4.32013	0	0	0	4.29039	0	0.585208	0	0	12.5051	0	3.60407	2.31156	3.51838	0	0	0.766322	8.32011	3.6474	0	0	0	0	0	0	4.88185	0.84828	4.18019
UniRef90_A0A015SWD5: NO_NAME	0	0	0	0	0	0	0	0.349825	0	0	0	0	0	0	0	0	0	0	0	0.702098	0	0	0	0	0	0	0	0
UniRef90_A0A015SWE1: Response regulator	0.867498	0	0	0	10.3808	12.124	10.2175	0	0	1.1217	0	1.83313	3.38114	9.56835	0	0	0	9.47885	9.42914	0	0	0	0	0	0	0.723038	3.56974	1.7711
UniRef90_A0A015SWI7: NO_NAME	0	0	0	0	0	0	0	0	0	0	0	0	0	0	0	0	0.0449917	0	0	0	0	0	0	0	0	0	0	0
UniRef90_A0A015SWJ2: NO_NAME	2.49021	0	0	0	0	0	0	0	0	0.17858	0	0.225628	0	0	0	0	2.02071	0	0	0	0	0	0	0	0	17.53	0.20411	0.221989
UniRef90_A0A015SWK1: NO_NAME	12.2696	0.074716	0.11015	0.0721098	2.7771	3.54876	5.36177	0.148123	0	0.295931	0.0642851	7.68921	0.504054	2.16757	0	0	3.94205	0.446416	1.25563	0.055081	0.296686	0.180669	0	0.377726	0.243862	20.9907	3.34061	0.576429
UniRef90_A0A015SWT7: NO_NAME	0	0	0	0	0.831647	0.557826	0	0	0	0.358907	0	0.652149	0.772841	0	0	0	2.17922	0.645847	2.50031	0	0	0	0	0	0	0	2.07268	0
UniRef90_A0A015SWW6: HipA-like N-terminal domain protein	0	0	0	0	0	0	0	0	0	0.605985	0.333049	0	0	0	0	0	0	0	0	0	0	0	0	0	0.926317	0	0	0
UniRef90_A0A015SWX2: NO_NAME	1.94522	0	0	0	0.751875	0.313244	0.589803	0	0	0	0	1.17086	0.0825371	0.203184	0	0	1.0249	0.0814744	0.201163	0	0	0	0	0	0	2.71524	0.631618	0
UniRef90_A0A015SWY9: NO_NAME	0	0.125899	0	0	0	0	0	0.0846161	0	0	0	0	0	0	0	0	0	0.126293	0	0	0	0	0	0	0	0	0	0
UniRef90_A0A015SX76: NO_NAME	4.52137	0	0	0	7.89457	21.2008	5.60323	0	0	2.40985	0	1.92321	3.54104	10.6489	0	0	1.50749	20.1111	5.70855	0	0	0	0	0	0	9.86723	4.55762	9.88742
UniRef90_A0A015SX80: NO_NAME	12.2853	0	0	0	0.684674	0	0.408333	0	0	1.48094	0	2.08987	0	0	0	0	1.74083	0	1.84233	0	0	0	0	0	0	22.5268	2.83113	0.257507
UniRef90_A0A015SX94: NO_NAME	0.394305	0	0	0.395327	0.231931	0.246688	0.164003	0.126392	0.0461373	0.440433	0.114072	0.0957209	0.203071	0.181749	0.293686	0	0.365429	0.0995033	0.305172	0.0831519	0.161048	0.164103	0	0	0	0.438161	1.00055	0.481009
UniRef90_A0A015SXH1: Transglutaminase-like superfamily protein	1.24463	0	0	0	0.217115	0.221244	0.477419	0	0	0.0926495	0	0.654532	0	0.227423	0	0	0.467959	0	0.149106	0	0	0	0	0	0	2.14332	0.41307	0.0929167
UniRef90_A0A015SXJ9: DNA topoisomerase family protein	0.453994	0	0	0	0.484149	2.16428	0.597851	0	0	0.440402	0	13.8904	12.8663	0.460063	0	0	11.2602	0.242458	0.340026	0	0	0	0	0	0	0.417951	0.0493013	0.334191
UniRef90_A0A015SXP5: NO_NAME	54.4123	0	0	0	19.239	36.5362	34.4247	0	0	19.829	0	40.5493	105.378	60.047	0	0	27.7783	68.1173	33.1387	0	0	0	0	0	0	0.979338	16.847	32.5053
UniRef90_A0A015SXT4: NO_NAME	1.71412	7.63315	6.32787	4.61499	0.683133	2.57101	3.38173	21.6634	1.63362	0.0418482	2.86563	0.32843	0.396451	5.09086	1.82299	1.35975	0	7.9117	3.71611	9.60852	4.80025	2.03737	1.62033	1.95902	4.05336	0	0	0.396579
UniRef90_A0A015SXT8: NO_NAME	2.80718	0	0	0	0.559036	4.77838	4.64618	0	0	0.519445	0	0.285586	0.53018	9.58438	0	0	0.0583226	10.173	5.46469	0	0	0	0	0	0	0	0	0.397354
UniRef90_A0A015SXY0: NO_NAME	0.352917	0	0	0	0	0	0	0	0	0	0	0	0.0609059	0.139747	0	0	0.0445673	0	0	0	0	0	0	0	0	0.600317	0.265812	0
UniRef90_A0A015SY09: NO_NAME	5.13111	0	0	0	3.21617	0.602956	14.1479	0	0	0.372313	0	1.52906	0	1.11273	0	0	0.34607	0	0.266612	0	0	0	0	0	0	19.286	0.156643	0
UniRef90_A0A015SY20: DNA binding, excisionase family domain protein	1.41894	0	0	0	23.0693	25.123	21.9728	0	0	2.13203	0	3.22096	7.22563	21.134	0	0	0	20.1268	18.9931	0	0	0	0	0	0	0.955467	7.08494	3.20125
UniRef90_A0A015SY48: Cna B-type domain protein	0	0	0	0	0	0	0	0	0	0	0	0	0	0	0	0	0	0	0	0	0	0	0	0	0	0.737964	0.135192	0
UniRef90_A0A015SY66: Cation transport family protein	9.87893	0	0	0	2.15267	2.00769	3.04975	0	0	0.424836	0	5.47486	0.134336	1.35813	0	0	3.20873	0.326882	1.06097	0	0	0	0	0	0	15.2248	3.22329	0.640785
UniRef90_A0A015SY73: Resolvase, N terminal domain protein	0.115575	0	0	0	0.981006	1.17967	0.500983	0.106335	0	1.02528	0	4.60776	5.17178	0.51781	0	0	3.79564	0.564132	0.237566	0.502076	0	0.678684	0.315162	0.705036	0.360918	0.374064	0.815435	0.541988
UniRef90_A0A015SYK4: NO_NAME	18.9121	0	0	0	5.71625	3.7154	6.80811	0	0	0.55247	0	13.0686	1.31003	2.58495	0	0	7.44478	0.834973	1.99224	0	0	0	0	0	0	29.2292	6.27334	1.21265
UniRef90_A0A015SYM2: Radical SAM additional 4Fe4S-binding SPASM domain protein	3.05836	0	0	0	0.5767	0.5391	1.2002	0	0	0.121853	0	1.94695	0	0.445919	0	0	0.922143	0.144922	0.308071	0	0	0	0	0	0	5.14668	0.862106	0.20913
UniRef90_A0A015SYR6: NO_NAME	20.619	0	0	0	0.432945	0.657297	0	0	0	0.853217	0	3.43645	0	3.4238	0	0	1.2279	0	0.118647	0	0	0	0	0	0	14.8692	4.17637	0
UniRef90_A0A015SYW2: Glycosyl transferase 8 family protein (Fragment)	10.9714	0	0	0	2.16212	2.23799	3.50284	0	0	0.497309	0	5.42201	0.0603844	1.21489	0	0	2.73917	0.5724	0.928329	0	0	0	0	0	0	15.2035	2.87555	0.498001
UniRef90_A0A015SZ19: NO_NAME	15.8147	0	0	0	1.28647	0.107379	2.43405	0	0	0.349043	0	0.676688	0	0	0	0	0.826397	0	0.330526	0	0	0	0	0	0	21.2288	6.0496	0.153278
UniRef90_A0A015SZG6: NO_NAME	12.6962	0	0	0	2.19667	2.53272	6.03786	0	0	0.443126	0	7.45828	0	1.8624	0	0	3.71099	0.2571	0.903779	0	0	0	0	0	0	20.1924	2.9693	0.25003
UniRef90_A0A015SZP2: NO_NAME	1.17908	0	0	0	0	0.463425	0.669109	0	0	1.53579	0	0.626077	0	0	0	0	0.900151	0	0	0	0	0	0	0	0	2.06582	0.407771	0.613112
UniRef90_A0A015T0L4: Collagen triple helix repeat family protein	2.99066	0	0	0	0.692036	0.643748	0.968237	0	0	0.0866013	0	1.40168	0.0540352	0.509573	0	0	1.04306	0.116868	0.269675	0	0	0	0	0	0	4.74428	0.874913	0.13917
UniRef90_A0A015T0P8: Peptidase M23 family protein	10.8151	0	0	0	2.33762	2.27839	3.78304	0	0	0.386391	0	6.02961	0.0967441	1.64999	0	0	3.43868	0.399455	1.09912	0	0	0	0	0	0	16.2631	3.85396	0.630438
UniRef90_A0A015T1B6: His Kinase A domain protein (Fragment)	3.69655	0	0	0	0.660675	0.719396	1.20477	0	0	0.130383	0	1.86576	0.135263	0.558442	0	0	1.26029	0.188477	0.357685	0	0	0	0	0	0	5.49386	1.10817	0.180513
UniRef90_A0A015T1D3: NO_NAME	0	0	0	0	0.87708	7.93699	2.0124	0	0	1.08807	0	35.2212	32.1345	1.94997	0	0	26.1756	0.401471	0.854706	0	0	0	0	0	0	1.21282	0	0.730161
UniRef90_A0A015T1D8: NO_NAME	0.204005	0	0	0	1.03792	1.79682	1.96882	0	0	0.247708	0	14.0995	11.2694	0	0	0	13.2648	0.530414	0.510183	0	0	0	0	0	0	0.464742	0	1.15939
UniRef90_A0A015T1E9: NO_NAME	0	0	0	0	0	0.559241	0	0	0	0	0	2.55838	0.481556	0	0	0	1.4487	0	0	0	0	0	0	0	0	0.201792	0	0
UniRef90_A0A015T1J8: NO_NAME	2.74249	0	0	0	0	0.662443	0.346521	0	0	0	0	0.357662	0	0	0	0	0.672532	0	0	0	0	0	0	0	0	3.46773	0.3448	0.919668
UniRef90_A0A015T1P2: NO_NAME	0	0	0	0	0	0	0	0	0	0	0	0	0	0	0	0	0	0	0.0708587	0	0	0	0	0	0	0	0	0.097741
UniRef90_A0A015T217: Putative membrane protein	1.07819	0	0	0	0.693204	0.370114	0.607359	0	0	0	0	0.322069	0	0.887968	0	0	0.588056	0	0	0	0	0	0	0	0	3.07279	0.50749	0
UniRef90_A0A015T2E3: NO_NAME	0	0	0	0.0350398	0	0	0	0.106031	0	0	0	0	0	0	0	0	0	0	0	0	0	0	0.105207	0	0	0	0	0
UniRef90_A0A015T2R2: NO_NAME	7.15213	0	0	0	36.2467	41.8116	40.3187	0.0119549	0	10.0365	0	31.1384	26.7744	40.3881	0	0	38.1055	41.0188	46.6942	0	0	0	0	0.0596518	0	6.39949	18.237	10.593
UniRef90_A0A015T3B0: NO_NAME	11.8988	0	0	0	81.2036	105.388	67.9322	0	0	12.0922	0	18.6835	52.6872	40.774	0	0	6.15262	82.4869	74.2278	0	0	0	0	0	0	13.5869	62.2781	7.58369
UniRef90_A0A015T651: Putative lipo domain protein	9.924	0	0	0	2.14331	2.96443	3.76716	0	0	0.147701	0	7.11462	0.167101	1.40171	0	0	3.43122	0.513654	1.02679	0	0	0	0	0	0	16.2304	3.31868	0.904564
UniRef90_A0A015T6F3: NO_NAME	0	0	0	0	0	0	0	0	0	0	0	0	0	0	0	0	0	0	0	0	0	0	0	0	0	0.0456225	0	0
UniRef90_A0A015T7Z6: Alpha-1,2-mannosidase domain protein (Fragment)	6.61003	0	0	0	1.42892	1.59511	2.56461	0	0	0.403443	0	3.15722	0.0834662	1.29187	0	0	2.21698	0.336285	0.627591	0	0	0	0	0	0	10.9531	2.28424	0.411753
UniRef90_A0A015T9L6: NO_NAME	10.1592	0	0	0	2.17696	2.20509	3.9876	0	0	0.508612	0	6.49836	0.173625	1.59477	0	0	3.28724	0.438042	1.2867	0	0	0	0	0	0	17.1566	3.63881	0.71591
UniRef90_A0A015TE86: NO_NAME	15.6436	0	0	0	4.72078	2.0687	5.67758	0	0	0.479934	0	7.15607	0.171498	2.51556	0	0	10.5702	0	2.1203	0	0	0	0	0	0	42.1553	8.57863	0.327005
UniRef90_A0A015TFH6: Phage Mu F like family protein	2.54528	0	0	0	8.47939	7.67124	12.0441	3.43142	10.2395	2.86579	9.52128	6.13993	3.28271	7.81173	1.29137	4.22085	7.00764	7.87019	8.20194	0.12047	6.16205	5.44404	3.37498	10.2266	7.30918	9.30509	12.3066	8.98421
UniRef90_A0A015TGA7: NO_NAME	93.8847	0	0.112338	0.331944	49.2775	53.9215	58.2633	0.988925	0.0847551	9.15807	0.0545746	60.4115	12.1784	38.2994	0.0983924	0	37.308	30.9133	32.9352	0.36593	0.26489	0.179821	0	0.23913	0.0704279	159.905	43.489	11.9669
UniRef90_A0A015TGL5: Transposase family protein	0	0.167333	0.245406	0.183929	0	0	0	0	0.00932066	0	0.029336	0	0	0	0	0	0	0	0	0.101387	0.00758164	0	0	0.0147012	0.046771	0	0	0
UniRef90_A0A015TGQ1: Phage integrase family protein	0.523663	0	0	1.02953	8.36919	8.33326	7.34826	0.985846	0	0.806162	0	4.5815	5.16276	7.53772	0	0	3.10634	6.71876	6.26373	6.54721	0.475687	0	0	0	0.926561	0.330727	2.57489	1.15855
UniRef90_A0A015TGQ6: Recombinase family protein	0	0.321028	0.685888	0.400512	0	0	0	0.495914	0.258545	0	0.79823	0	0	0	0.327938	0.568746	0	0	0	0	0.271972	0.592128	0.100345	0.579415	1.27331	0	0	0
UniRef90_A0A015THA3: NO_NAME	2.21288	0	0	0	0.827686	0.650499	1.15114	0	0	0	0	3.70915	0.077353	0.657352	0	0	1.55645	0	0.35158	0	0	0	0	0	0	3.94903	0.697163	0
UniRef90_A0A015THU8: NO_NAME	2.2307	0	0	0	0.438654	0.39989	0.819408	0	0	0	0	1.27244	0	0.341226	0	0	0.558027	0.0917656	0.412454	0	0	0	0	0	0	3.25208	1.01007	0.170481
UniRef90_A0A015TI64: Putative membrane protein	9.69192	0	0	0	1.07206	0.918176	3.53697	0	0	0	0	0.512791	0	0	0	0	0.86234	1.6418	1.33299	0	0	0	0	0	0	11.7598	0.794375	3.21884
UniRef90_A0A015TIB7: NO_NAME	4.26208	0	0	0	0.880048	0.558161	1.48993	0	0	0.127373	0	2.21701	0.061845	0.486308	0	0	1.11494	0.173429	0.385007	0	0	0	0	0	0	6.4502	1.33632	0.280009
UniRef90_A0A015TIE9: NO_NAME	15.9586	0	0	0	10.0881	15.5314	4.5192	0	0	4.9338	0	23.9798	17.846	4.77934	0	0	22.3552	14.2698	5.72056	0	0	0	0	0	0	24.6648	46.7535	20.0131
UniRef90_A0A015TII3: NO_NAME	0.51202	0	0	0	0	0	0	0	0	0	0	0.297437	0	0	0	0	0	0	0	0	0	0	0	0	0	0.470074	0.17581	0
UniRef90_A0A015TJ11: NO_NAME	0.159956	0	0	0	0	0	0	0	0	0	0	0	0	0	0	0	0.0464967	0	0	0	0	0	0	0	0	0.530796	0	0
UniRef90_A0A015TKA8: NO_NAME	2.72894	0	0	0	0.550042	0.547225	1.07628	0	0	0.0878005	0	1.52861	0.0317215	0.476768	0	0	1.01693	0.135007	0.297904	0	0	0	0	0	0	4.20917	0.936541	0.154532
UniRef90_A0A015TKT8: NO_NAME	2.57203	0	0	0	0.530885	0.525193	0.926619	0	0	0.0730325	0	1.28309	0.0348287	0.405956	0	0	0.871068	0.116298	0.308197	0	0	0	0	0	0	4.12796	1.00944	0.155883
UniRef90_A0A015TKW0: Reverse transcriptase family protein	9.62004	0	0	0	18.6095	16.9779	24.01	2.75098	7.70264	9.03853	7.02315	14.7078	9.86291	34.4248	1.03401	3.1499	18.011	37.3576	32.3072	0.0709329	4.86325	3.96776	2.4247	8.03228	5.2934	24.5522	31.2633	23.2739
UniRef90_A0A015TLB2: NO_NAME	3.60043	0	0	0	1.01739	0.77201	1.39059	0	0	0.088531	0	2.15494	0	0.719419	0	0	1.30657	0.232992	0.433032	0	0	0	0	0	0	7.4473	1.59925	0.167528
UniRef90_A0A015TLB9: NO_NAME	1.41817	0	0.593444	0	0.524326	0.839112	0.83466	0	0	1.38208	0.207819	1.4184	2.21852	1.32411	0	0	1.11341	1.39253	1.0088	0	0	0.17596	0	0	0	1.30589	1.57731	1.41414
UniRef90_A0A015TLC6: NO_NAME	148.73	0	0	0	40.9274	54.7922	60.3112	0	0	11.7744	0	115.458	2.44385	31.9237	0	0	52.5276	9.52066	28.0798	0	0	0	0	0	0	294.331	50.4684	2.82706
UniRef90_A0A015TLD1: Phage integrase family protein	1.91424	7.11594	10.0798	5.53931	0.368434	2.68362	2.67217	15.3499	2.76091	0.212076	3.22099	0.150834	0.438544	5.60001	3.60702	2.73792	0	6.24216	3.2538	5.11587	3.79331	5.097	2.0048	8.20045	11.739	0	0.0511289	0.240967
UniRef90_A0A015TLF6: Putative transmembrane protein (Fragment)	0.0864892	0	0	0	1.40898	1.05325	1.3913	0	0	0.14575	0	0.49469	0.590637	1.78223	0	0	0.540256	1.97155	1.54923	0	0	0	0	0	0	0.300543	0.834983	0.715443
UniRef90_A0A015TLG3: Putative AAA-ATPase family protein (Fragment)	4.1245	0	0	0	0.850859	1.02255	1.66416	0	0	0.164024	0	2.45265	0.0699801	0.729432	0	0	1.63767	0.21455	0.461213	0	0	0	0	0	0	7.76976	1.44752	0.22672
UniRef90_A0A015TLM2: NO_NAME	0	0.227067	0	0.0860524	0	0	0	0	0	0	0	0	0	0	0	0	0	0	0	0	0	0.194538	0.25871	0	0	0	0	0
UniRef90_A0A015TLV3: NO_NAME	19.2925	0	0	0	1.85203	4.76465	2.1705	0	0	0.479934	0	5.07379	0	2.54596	0	0	4.09878	0	2.65917	0	0	0	0	0	0	23.7228	8.81148	0.228414
UniRef90_A0A015TM95: NO_NAME	20.9809	0	0	0	3.3213	8.15161	7.04397	0	0	1.42284	0	12.1488	0.155165	4.74455	0	0	7.73799	0.882583	1.69814	0	0	0	0	0	0	33.2997	6.84464	1.11616
UniRef90_A0A015TM98: NO_NAME	1.26004	0	0	0	0	0.319024	0	0	0	0.239967	0	1.24095	0	0.142658	0	0	0.201849	0	0	0	0	0	0	0	0	3.543	1.54181	0
UniRef90_A0A015TMA2: NO_NAME	3.45475	0	0	0	0.668492	0.680777	1.27122	0	0	0.0850832	0	1.89855	0	0.430352	0	0	0.937714	0.165212	0.327163	0	0	0	0	0	0	5.21981	1.14761	0.320162
UniRef90_A0A015TMG4: NO_NAME	0	0	0	0	0	0.238238	0.117791	0	0	0	0	0	0	1.50253	0	0	0	0.193259	0.105069	0	0	0	0	0	0	0	0	0
UniRef90_A0A015TMK9: Helicase conserved C-terminal domain protein	0.276325	0.555773	0.485896	0.158503	0.0518117	0.368879	0.392136	0.820151	0.101396	0.0309497	0.152411	0.0302502	0.109631	0.692111	0	0.127287	0	0.961169	0.366955	0.299595	0	0.0801816	0.0436828	0.102172	0.226907	0	0	0
UniRef90_A0A015TMZ0: NO_NAME	3.80236	0	0	0	0.474136	0.690889	1.28992	0	0	0.0695451	0	2.43777	0.0719258	0.400726	0	0	0.930284	0.123198	0.427549	0	0	0	0	0	0	5.07667	1.20305	0.132643
UniRef90_A0A015TN09: NO_NAME	0.263196	0	0	0	0.0945931	0	0.121965	0	0	0	0	0	0	0	0	0	0.266057	0	0	0	0	0	0	0	0	0.708707	0	0
UniRef90_A0A015TN41: Putative toprim domain protein (Fragment)	0	0.278349	0.293204	0.257509	0	0	0	0.0784224	0.0336761	0	0.0702141	0	0	0	0	0.0446836	0	0	0	0.942798	0.158506	0.128872	0.307821	0.203344	0.314569	0	0	0
UniRef90_A0A015TN74: NO_NAME	0.353184	0	0	0	0.556459	1.13937	0.542886	0	0	0.178577	0	10.2651	9.73119	0.347325	0	0	7.22937	0.195635	0.100901	0	0	0	0	0	0	0.276833	0	0.197806
UniRef90_A0A015TN99: NO_NAME	0	0	0	0	0	0	0	0	0	0	0	0	0	0	0	0	0.0513492	0	0	0	0	0	0	0	0	0	0	0
UniRef90_A0A015TNB3: Glycosyl transferases group 1 family protein	7.06559	0	0	0	1.53785	1.55023	2.85234	0	0	0.249385	0	3.84182	0.0705138	1.18749	0	0	2.74303	0.336355	0.748669	0	0	0	0	0	0	12.3568	2.59975	0.387073
UniRef90_A0A015TNG9: NO_NAME	0.518459	0	0	0	0.123699	0.237047	0	0	0	0	0	0.168102	0	0	0	0	0.146406	0	0.0762803	0	0	0	0	0	0	0.680976	0.445854	0.0601652
UniRef90_A0A015TNH0: NO_NAME	0	0	0	0	0	0	0	0	0	0	0	0.0619371	0	0	0	0	0	0	0	0	0	0	0	0	0	0	0	0
UniRef90_A0A015TNI1: NO_NAME	0.221372	0	0	0	0.14709	0.343165	0.45916	0	0	0.0665877	0	0.0920637	0.121474	0.616508	0	0	0.300031	0.618654	0.54209	0	0	0	0	0	0	0.194398	0.263051	0.108937
UniRef90_A0A015TNL7: NO_NAME	1.57714	0	0	0	0	0.237975	0.243929	0	0	0.767895	0	0.303859	0	0	0	0	0.135751	0.076363	0	0	0	0	0	0	0	0.795584	0.20411	0
UniRef90_A0A015TNT0: NO_NAME	0	0	0	0	0	0	0	0	0	0	0	2.61453	2.23848	0	0	0	1.95743	0	0	0	0	0	0	0	0	0	0	0
UniRef90_A0A015TNZ0: NO_NAME	1.26023	0	0	0	0.28464	0.214955	0.459934	0	0	0.0654933	0	0.752605	0	0.159099	0	0	0.278419	0.0415574	0.178435	0	0	0	0	0	0	1.58665	0.455411	0.11753
UniRef90_A0A015TP21: Thiamine pyrophosphate enzyme, N-terminal TPP binding domain protein	3.95682	0	0	0	0.722871	0.855702	1.51581	0	0	0.160224	0	2.28814	0	0.498449	0	0	1.19623	0.157637	0.354011	0	0	0	0	0	0	6.14836	1.35129	0.261684
UniRef90_A0A015TP39: TonB-dependent receptor domain protein	5.30681	0	0	0	1.41083	1.16416	2.11815	0	0	0.192112	0	3.31634	0.0479294	0.703947	0	0	1.80226	0.226709	0.706215	0	0	0	0	0	0	8.492	2.03175	0.303347
UniRef90_A0A015TPI1: NO_NAME	2.5294	0	0	0	3.21617	0.225771	0.130999	0	0	0	0	4.45112	0	0	0	0	0.798423	0	0.784896	0	0	0	0	0	0	7.83441	1.86345	0
UniRef90_A0A015TPN3: NO_NAME	0.936439	0	0	0	0	0	0	0	0	0	0	0.813628	0	4.56506	0	0	4.77781	0	0.291533	0	0	0	0	0	0	3.66922	3.65711	0
UniRef90_A0A015TPP1: MacB-like periplasmic core domain protein	3.30588	0	0	0	0.796139	0.748802	1.31486	0	0	0.113169	0	1.94061	0.0453943	0.497196	0	0	1.23058	0.108995	0.387591	0	0	0	0	0	0	5.67306	1.0513	0.159849
UniRef90_A0A015TPP5: TonB-dependent Receptor Plug domain protein (Fragment)	8.75431	0	0	0	1.86901	1.74154	2.70325	0	0	0.373483	0	4.81011	0.114868	1.40084	0	0	2.99404	0.334092	0.993176	0	0	0	0	0	0	14.6095	2.90334	0.451741
UniRef90_A0A015TPR4: Ribosomal S8 family protein (Fragment)	3.27273	0	0	0.0629063	1.31875	3.18706	0.19182	0.0308472	0	0	0	2.56604	0	2.28253	0	0	2.02131	2.08861	3.46499	0	0	0	0	0	0	7.22609	0.613085	0.22853
UniRef90_A0A015TPZ9: NO_NAME	11.2879	0	0	0	2.5411	1.98274	3.02289	0	0	0.47594	0	5.73972	0.357001	1.76485	0	0	3.62683	0.880433	0.901053	0	0	0	0	0	0	15.9442	3.91513	0.775753
UniRef90_A0A015TQ45: NO_NAME	22.5666	0	0	0	5.52421	3.40468	6.1361	0	0	1.38835	0	12.7597	0	2.80939	0	0	6.4761	0.874771	2.41715	0	0	0	0	0	0	31.8299	5.24236	1.1518
UniRef90_A0A015TQD9: NO_NAME	18.7576	0	0	0	3.47068	1.71861	4.85483	0	0	0	0	26.3692	4.21086	4.20286	0	0	5.30106	1.18172	1.17967	0	0	0	0	0	0	43.5768	7.48332	0.173651
UniRef90_A0A015TQI2: NO_NAME	97.2507	0	0	0	46.4767	21.703	81.6072	0	0	4.60737	0	94.2093	4.8877	39.138	0	0	45.0886	6.07108	12.7223	0	0	0	0	0	0	179.165	40.4809	5.92139
UniRef90_A0A015TQL1: NO_NAME	1.39064	0	0	0	0	0.278725	0	0	0	0	0	0	0	0	0	0	0	0	0	0	0	0	0	0	0	1.53595	0.503881	0
UniRef90_A0A015TQP6: SusD family protein	2.95094	0	0	0	0.446533	0.540161	1.0554	0	0	0.181394	0	1.45323	0.0298569	0.448832	0	0	0.955744	0.164798	0.300005	0	0	0	0	0	0	4.8127	0.977341	0.152723
UniRef90_A0A015TQR4: Bacterial regulatory helix-turn-helix s, AraC family protein	0.286479	0	0	0	0.552301	1.63369	0.446777	0	0	0.168518	0	11.614	11.3751	0.455123	0	0	10.1394	0.250472	0.199539	0	0	0	0	0	0	0.301371	0	0.241221
UniRef90_A0A015TQX4: NO_NAME	0.609242	0	0	0	0	0	0	0	0	0.108863	0	0.131616	0	0.0978228	0	0	0	0	0	0	0	0	0	0	0	0.319152	0	0
UniRef90_A0A015TQY5: NO_NAME	0.0681053	0	0	0	0	0	0	0	0	0	0	0	0	0	0	0	0	0	0	0	0	0	0	0	0	0	0	0
UniRef90_A0A015TQY6: 4Fe-4S single cluster domain protein	3.99204	0	0.0257333	0	0.837884	0.971412	1.74786	0	0	0.225455	0	3.04761	0.0589404	0.564796	0	0	1.21702	0.192824	0.648544	0	0	0	0	0	0	7.43548	1.54644	0.200463
UniRef90_A0A015TQZ2: Bacteroidetes-Associated Carbohydrate-binding Often N-terminal family protein	9.24722	0	0	0	2.27775	2.12708	3.58154	0	0	0.266966	0	5.01107	0.0979373	1.63351	0	0	3.35632	0.448094	1.12801	0	0	0	0	0	0	15.2612	3.14211	0.406373
UniRef90_A0A015TR61: NO_NAME	0.998263	0	0	0	8.67887	9.6644	9.99209	0	0	1.27983	0	0.15794	3.28245	2.70682	0	0	0	7.82121	13.2221	0	0	0	0	0	0	0.327912	4.54747	0.48538
UniRef90_A0A015TR80: EPSP synthase family protein	11.4619	0	0	0	2.54997	2.28748	3.2884	0	0	0.504635	0	6.41226	0.0638915	1.73779	0	0	4.77241	0.223731	1.29529	0	0	0	0	0.0204279	0	19.4946	3.86813	0.418387
UniRef90_A0A015TRA0: Dihydroorotate dehydrogenase (quinone)	3.0777	0	0	0	0.939498	0.903614	1.19973	0	0	0.0865322	0	1.70535	0	0.557158	0	0	1.11132	0.126196	0.364592	0	0	0	0	0	0	5.64577	1.13189	0.183532
UniRef90_A0A015TRD2: NO_NAME	0.589077	0	0	0	0.646789	2.50565	0.297142	0	0	0.0990721	0	14.7224	13.6833	0.485749	0	0	12.6339	0.392004	0.366414	0	0	0	0	0	0	0.75496	0.121914	0.464383
UniRef90_A0A015TRF4: Glycosyl transferase	2.18933	0	0	0	0.509125	0.544763	0.914392	0	0	0.0774092	0	1.36279	0.0950552	0.63408	0	0	0.927079	0.19651	0.304668	0	0	0	0	0	0	4.10759	0.812846	0.126893
UniRef90_A0A015TRJ5: Putative membrane protein	4.47038	0	0	0	0.0784431	0.28866	0.232529	0	0	0	0	0.610228	0	0.362609	0	0	1.37298	0	0.209833	0	0	0	0	0	0	3.1526	1.33545	0.076639
UniRef90_A0A015TRK3: NO_NAME	8.05104	0	0	0	0.620261	0	0.312086	0.0678692	0	0.351117	0	3.35106	0	0	0	0	1.25977	0	1.21623	0	0	0.0788787	0	0	0	9.4064	2.24521	0
UniRef90_A0A015TRN3: Glycosyl transferase 2 family protein	9.55244	0	0	0.307478	2.15806	2.02552	4.3153	0.0871912	0	0.454194	0	5.27009	0.237706	1.6928	0	0	3.55178	0.314793	1.05247	0.020421	0	0	0	0	0	16.0256	3.38393	0.522751
UniRef90_A0A015TRP0: MMPL family protein (Fragment)	1.80161	0	0	0	0.340012	0.327451	0.618296	0	0	0.0801799	0	0.84203	0.194815	0.276148	0	0	0.554346	0.0628532	0.156649	0	0	0	0	0	0	2.86921	0.6798	0.100869
UniRef90_A0A015TRQ1: NO_NAME	22.1147	0	0	0	16.0008	16.7965	36.2691	0	0	11.6829	0	34.5984	33.0038	14.7646	0	0	43.6681	16.238	20.5207	0	0	0	0	0	0	42.7714	21.9611	32.785
UniRef90_A0A015TRR4: NO_NAME	1.36367	0	0	0	0.496558	0.44678	0.613549	0	0	0.0414005	0	0.944622	0.0347705	0.283244	0	0	0.740985	0.0365575	0.251664	0	0	0	0	0	0	1.96709	0.710514	0.0597678
UniRef90_A0A015TRV3: TonB-linked outer membrane, SusC/RagA family protein	2.76051	0	0	0	0.514776	0.505437	0.926898	0	0	0.124197	0	1.32055	0.0453991	0.398369	0	0	0.912426	0.079815	0.251347	0	0	0	0	0	0	4.16499	0.870074	0.137772
UniRef90_A0A015TRX1: NO_NAME	3.59005	0	0	0	3.18515	4.03173	5.231	0	0	2.63288	0	5.98304	3.73333	4.6862	0	0	8.31754	5.27475	6.14296	0	0	0	0	0	0	5.63546	4.59974	2.55442
UniRef90_A0A015TS03: NO_NAME	0	0	0	0	0	0	0.0760639	0	0	0.125884	0	3.11593	0.414535	0	0	0	1.06325	0	0	0	0	0	0	0	0	0	0	0
UniRef90_A0A015TS10: NO_NAME	0	0	0	0	0.643233	0	0	0	0	0.0834669	0	10.1462	4.70065	0	0	0	8.57348	0	0.277591	0	0	0	0	0	0	0.0369478	0	0.715297
UniRef90_A0A015TS13: Low molecular weight phosphotyrosine phosphatase family protein	0.483713	0	0	0	0.539151	2.71876	0.852933	0	0	0.287656	0	18.5549	16.2818	0.549192	0	0	13.3888	0.357528	0.526722	0	0	0	0	0	0	0.726393	0	0.385641
UniRef90_A0A015TS29: NO_NAME	0	0	0	0	0	0	0	0	0	0	0	0	0	0	0	0	0.104916	0	0	0	0	0	0	0	0	0	0	0
UniRef90_A0A015TS77: NO_NAME	5.89631	0	0	0	0.928613	0.807796	2.32854	0	0	8.48935	0	0.0541009	6.98385	0	0	0	1.70721	0	0	0	0	0	0	0	0	8.91155	15.1469	12.62
UniRef90_A0A015TS86: Putative lipo domain protein	1.08914	0	0	0	0	0.104822	0.157199	0	0	0	0	0.0734602	0	0	0	0	0	0	0	0	0	0	0	0	0	2.06335	0.095098	0
UniRef90_A0A015TSD1: Exo-alpha sialidase domain protein	8.4693	0	0	0	1.66692	1.44818	2.91163	0	0	0.453687	0	3.76954	0.116176	1.21433	0	0	2.5946	0.404085	1.1156	0	0	0	0	0	0	11.889	2.36898	0.279444
UniRef90_A0A015TSE6: NO_NAME	2.36019	0	0	0	0.428134	0.416344	0.883008	0	0	0.0681737	0	1.20201	0.034783	0.294784	0	0	0.725398	0.0695931	0.299372	0	0	0	0	0	0	3.66597	0.784112	0.147701
UniRef90_A0A015TSF1: NO_NAME	0	0	0	0	0.0055949	0.0319926	0	0	0	0.0188014	0	0.347193	0.285604	0.0167535	0	0	2.82008	0	0	0	0	0	0	0	0	0.00850805	0	0
UniRef90_A0A015TSM7: NO_NAME	0.371986	0	0	0	1.27022	4.61767	0.626559	0	0	0.614417	0	29.8438	28.0687	0.620681	0	0	25.5085	0.485372	0.593706	0	0	0	0	0	0	0.259375	0	0.370681
UniRef90_A0A015TSR4: TraG family domain protein	2.55213	0	0	2.85015	0.766309	0.89317	1.37739	0.213045	0.445737	0.24512	0.734875	2.68574	0.871404	0.681811	0	0.519331	3.81555	0.674934	0.619438	0	0.612857	1.4234	0.855017	1.51962	2.01755	4.65879	1.30598	0.440083
UniRef90_A0A015TSW1: NO_NAME	0	0	0	0	0.321609	0.404561	0.250399	0	0	0	0	0.00179139	0.145488	0.135203	0	0	0	0	0.360385	0.0213093	0	0	0	0	0	0	0.257232	0
UniRef90_A0A015TT19: NO_NAME	11.2939	0	0	0	4.18652	3.43027	5.46566	0	0	0.492139	0	8.62174	0.138767	3.11094	0	0	6.06068	1.02435	2.00168	0	0	0	0	0	0	22.6926	4.1474	0.647265
UniRef90_A0A015TTC8: Group II intron, maturase-specific domain protein	4.71559	0.0320439	0	0	1.81164	1.52222	2.39883	0	0	0.245706	0	3.93696	0.122691	1.79703	0	0	1.82016	1.11681	1.25142	0.0926922	0	0	0	0	0	6.46612	3.07548	1.34597
UniRef90_A0A015TTD4: Bacteriophage abortive infection AbiH family protein	0	0	0	0	0	0	0	1.47773	0.903108	0	0.811627	0	0	0	0	0	0	0	0	0	0	0	0	0	0	0	0	0
UniRef90_A0A015TTR3: NO_NAME	5.34208	0	0	0	0.980446	2.14377	2.63643	0	0	0.412613	0	2.98455	0	1.34832	0	0	2.13717	0.364845	0.47339	0	0	0	0	0	0	9.62816	1.46295	0.338825
UniRef90_A0A015TTT0: NO_NAME	13.7126	0	0	0.93582	15.3505	34.2326	24.8587	4.20542	0	15.9806	1.82765	28.2298	28.3592	19.582	0	1.1592	29.8134	22.1232	33.5279	0	0.276317	2.31903	0	0.893159	11.884	34.2268	31.5457	14.2738
UniRef90_A0A015TTY3: Helicase conserved C-terminal domain protein	12.1818	0	0.294086	0.336581	10.594	10.2176	14.5739	0.492904	0	2.26811	0	19.726	11.256	8.64979	0	0	16.9508	7.69227	8.33092	0.281341	0	0	0	0	0	24.1178	15.8831	9.69009
UniRef90_A0A015TTY7: NO_NAME	13.0056	0	0	0	10.1133	8.95406	15.464	0	0	0.681305	0	15.1802	3.30599	9.83811	0	0	9.43618	8.17651	8.38379	0	0	0	0	0	0	23.852	14.5663	8.99469
UniRef90_A0A015TUG0: Outer membrane efflux family protein	7.24654	0	0	0	1.57523	1.84661	2.89524	0	0	0.353969	0	3.77785	0.154602	1.36729	0	0	2.66276	0.410511	0.865513	0	0	0	0	0	0	12.5085	2.68778	0.366479
UniRef90_A0A015TUI8: AAA domain protein	0	0.369066	0.181803	0	0	0	0	5.08399	0.361063	0	0.679768	0	0	0	1.12923	0.245707	0	0	0	5.95315	0.0857868	0.324339	0.693153	0.679474	0.876682	0	0	0
UniRef90_A0A015TUJ5: NO_NAME	0	0	0	0	0	0	0	0	0	0	0	0	0	0	0	0	0	0	0	0	4.30816	0	0	0	0	0	0	0
UniRef90_A0A015TUK1: NO_NAME	1.58418	0	0	0	0	0	0	0	0	0	0	0	0	0	0	0	0	0.547268	0	0	0	0	0	0	0	8.07841	1.12261	0
UniRef90_A0A015TUM8: NO_NAME	63.0267	0	0	0	17.5889	20.1139	23.7384	0	0	0.556221	0	25.7838	3.14663	28.7102	0	0	21.6181	35.0945	19.79	0	0	0	0	0	0	90.0718	13.7604	2.46664
UniRef90_A0A015TUN5: TonB-linked outer membrane, SusC/RagA family protein	4.17682	0	0	0	0.794863	0.805341	1.4052	0	0	0.205594	0	2.32788	0.0474654	0.631644	0	0	1.35766	0.162446	0.427457	0	0	0	0	0	0	6.37769	1.40315	0.225907
UniRef90_A0A015TUV7: Transposase DDE domain protein	0	0	0	0.0207864	0	0	0	0	0	0	0	0	0	0	0	0	0	0	0	0	0.0280246	0	0	0	0.0183601	0	0	0
UniRef90_A0A015TUV9: Helix-turn-helix family protein	0	0	0	0	0.304515	0.34914	0.447904	0	0	0.0670062	0	0.0823527	0.510908	0.78952	0	0	0.0380963	0.0925908	0.370865	0	0	0	0	0	0	0.0643651	0.102251	0.612126
UniRef90_A0A015TUY6: NO_NAME	0	1.14429	1.18638	0.919271	0	0	0	0.203229	0.301293	0	0.544173	0	0	0	0.215996	0.416731	0	0	0	4.53614	0.776943	0.390458	1.72576	1.36154	1.77968	0	0	0
UniRef90_A0A015TUY9: NO_NAME	12.4473	0	0	0	2.67891	2.37229	4.38168	0	0	0.669599	0	5.88882	0.199042	1.93152	0	0	3.73215	0.446954	1.28561	0	0	0	0	0	0	18.1099	3.63451	0.511938
UniRef90_A0A015TUZ8: NO_NAME	0	0	0	1.57493	0	0	0	0	0	0	0	0	0	0	0	0	0	0	0	0	0	0	0	0	0	0	0	0
UniRef90_A0A015TVB3: NO_NAME	0.998303	0	0	0	0.643233	0	0	0	0	0	0	0	0	0.253615	0	0	0.829023	0	0	0	0	0	0	0	0	4.77975	0.962234	0
UniRef90_A0A015TVC7: NO_NAME	2.2029	0	0	0	0.0699166	0	2.1846	0	0	0	0	0.0734602	0	0	0	0	3.00592	0	0	0	0	0	0	0	0	2.95685	0.319283	0
UniRef90_A0A015TVD0: NO_NAME	19.039	0	0	0	4.13404	6.31693	9.3372	0	0	0.577566	0	10.6531	0	4.31537	0	0	9.64104	0.629355	2.68934	0	0	0	0	0	0	32.7503	6.03683	1.14845
UniRef90_A0A015TVM9: NO_NAME	22.4292	0	0	0	10.2048	12.0535	12.2718	0	0	24.29	0	22.1323	32.4287	15.6106	0	0	14.9102	20.7384	12.5145	0	0	0	0	0	0	17.7929	21.1113	16.5806
UniRef90_A0A015TVQ1: NO_NAME	0.223468	0	0	0	0	0	0.0620521	0	0	0	0	0	0	0	0	0	0.0549317	0	0	0	0	0	0	0	0	0.141395	0	0
UniRef90_A0A015TVU1: ATP-grasp domain protein	2.13495	0	0	0	0.520108	0.506417	0.935508	0	0	0.0817206	0	1.13207	0.0515859	0.243141	0	0	0.754699	0.0807788	0.244812	0	0	0	0	0	0	4.38968	0.837616	0.183391
UniRef90_A0A015TVX0: NO_NAME	2.93602	0	0	0	4.63664	0	0.191188	0	0	0	0	3.5667	0	0	0	0	5.612	0	1.1054	0	0	0	0	0	0	18.2129	0.286154	0
UniRef90_A0A015TVX2: NO_NAME	26.2923	0	0	0	1.04306	0.459598	4.19422	0	0	0	0	0	0	6.66162	0	0	0	1.13415	3.51032	0	0	0	0	0	0	1.10182	7.41665	0
UniRef90_A0A015TVZ1: NO_NAME	2.88718	0	0	0	0	0.508616	0	0	0	0	0	1.0365	0	0	0	0	0.147629	0	0.728832	0	0	0	0	0	0	6.69302	0	0
UniRef90_A0A015TW82: AAA domain protein	1.51815	0.0738061	0.117827	0.167777	4.91431	5.53712	5.74196	0	0.0438664	2.39247	0.0406677	5.16635	3.05671	5.1255	0	0.0584835	8.69243	6.14128	8.46823	0	0.115562	0.129754	0	0	0.113021	1.54588	3.59484	2.15304
UniRef90_A0A015TW83: Radical SAM superfamily protein (Fragment)	0.703244	0.28689	0.153349	0.460165	0.412903	0.421646	0.604463	2.55485	0.202884	0.634742	0.521329	0.83989	1.46027	0.393828	0.339318	0.218501	0.931616	0.658347	0.459294	2.6733	0.523179	0.296408	0.34274	0.270533	0.384348	1.00082	0.794858	0.955625
UniRef90_A0A015TWK9: NO_NAME	3.39158	0	0	0	0.614541	0.782182	1.0241	0	0	0.180447	0	1.97179	0.0468844	0.863936	0	0	0.939861	0.185163	0.329409	0	0	0	0	0	0	4.68755	0.956231	0.151116
UniRef90_A0A015TWP6: NO_NAME	1.59228	0	0	0	20.9416	23.8503	19.4719	0	0	1.98993	0	2.76775	6.82871	18.1048	0	0	0	18.7534	17.1647	0	0	0	0	0	0	1.00519	6.47245	3.07294
UniRef90_A0A015TWS4: DegT/DnrJ/EryC1/StrS aminotransferase family protein	3.08321	0	0	0	0.646778	0.671601	1.1663	0	0	0.17945	0	1.94302	0	0.443437	0	0	1.16909	0.185663	0.32622	0	0	0	0	0	0	5.2305	1.127	0.186808
UniRef90_A0A015TWT6: NO_NAME	0.0720866	0	0	0	0	0	0	0	0	0	0	0	0	0	0	0	0	0	0	0	0	0	0	0	0	0	0	0
UniRef90_A0A015TWV0: TraG family domain protein	0.130559	0.10634	0.0665268	2.84978	0.447787	0.870273	0.205327	0.109515	0.188181	0.257152	0.451166	7.97087	6.69563	0.214281	0	0.375862	6.776	0.18433	0.0747899	0.0169925	0.0581526	0.802872	0.256298	0.32554	0.528491	0.415339	0	0.104166
UniRef90_A0A015TWZ6: NO_NAME	9.9358	0	0	0	2.04615	2.07313	3.53238	0	0	0.316872	0	5.08328	0.117437	1.80104	0	0	3.29104	0.476006	1.05854	0	0	0	0	0	0	15.4478	3.41453	0.650499
UniRef90_A0A015TX11: NO_NAME	10.0136	0	0	0	2.15237	2.28706	3.35358	0	0	0.362355	0	5.46957	0.140422	1.17029	0	0	3.03004	0.598445	1.55095	0	0	0	0	0	0	18.282	2.35135	0.709379
UniRef90_A0A015TX16: Polysaccharide biosynthesis family protein	0	0	0	0.241305	0	0	0	0	0	0	0	0	0	0	0	0	0	0	0	0	0	0	0	0	0	0	0	0
UniRef90_A0A015TX37: FecR family protein	12.9793	0	0	0	2.53005	3.06016	5.01337	0	0	0.712255	0	7.14813	0.267907	2.17437	0	0	4.55261	0.481559	1.38056	0	0	0	0	0	0	20.6911	4.16604	0.723308
UniRef90_A0A015TX41: NO_NAME	96.9124	0	0	0	4.36148	13.5708	54.2252	0	0	10.0273	0	32.3512	0	30.3929	0	0	27.7158	12.7004	22.1263	0	0	0	0	0	0	104.24	40.2501	0
UniRef90_A0A015TX58: Transposase family protein (Fragment)	0	0.552344	0.660006	0	0	0	0	0	0	0	0	0	0	0	0	0.0309053	0	0	0	0	0	0.29354	0	0.178586	0	0	0	0
UniRef90_A0A015TX68: Bacterial regulatory s, luxR family protein	10.0119	0	0	0	2.42401	2.27912	4.23775	0	0	0.538989	0	6.11737	0.17585	1.7215	0	0	3.8409	0.457087	1.15557	0	0	0	0	0	0	15.9178	3.50192	0.655249
UniRef90_A0A015TX86: NO_NAME	0	0	0	0	0	0	0	0	0	0	0	0.175488	0.0930991	0	0	0	0.0621596	0	0	0	0	0	0	0	0	0	0	0
UniRef90_A0A015TXA4: NO_NAME	32.8271	0	0	0	2.80865	14.4817	15.7648	0	0	1.08037	0	17.3898	1.96821	18.7278	0	0	11.6353	21.6343	16.3393	0.0732342	0	0	0	0	0	33.0367	4.58713	3.60597
UniRef90_A0A015TXD1: Putative lipoprotein	3.26641	0	0	0	0.686385	0.551887	1.01655	0	0	0	0	1.62489	0.0420528	0.338233	0	0	0.759866	0.0876997	0.253326	0	0	0	0	0	0	5.96445	1.09581	0.301929
UniRef90_A0A015TXD5: NO_NAME	19.3696	0	0	0	6.01243	25.1564	1.73526	0	0	8.01637	0	30.7974	12.8638	1.26155	0	0	20.5504	10.9865	8.58297	0	0	0	0.50579	0	0	22.9862	34.2297	23.1195
UniRef90_A0A015TXK2: NO_NAME	0.106111	0	0	0	0.0791197	0.76852	0.234321	0	0	0.122423	0	3.1706	2.99516	0.130232	0	0	2.11723	0.0403914	0	0	0	0	0	0	0	0.0805005	0	0.248456
UniRef90_A0A015TXL1: NO_NAME	11.6508	0	0	0	2.98355	1.86328	4.25744	0	0	0.761336	0	6.94533	0.0795978	1.65201	0	0	3.51764	0.496681	1.26416	0	0	0	0	0	0	18.3028	3.88372	0.849824
UniRef90_A0A015TXN0: NO_NAME	0	0	0	0	0	0	0	0	0	0	0	0	0	0	0	0.0473043	0	0	0	0	0	0	0	0	0	0	0	0
UniRef90_A0A015TXP3: NO_NAME	3.33763	0	0	0	0	0	0	0	0	0	0	4.91367	0	0	0	0	0.143155	0	0	0	0	0	0	0	0	7.73072	1.79296	0
UniRef90_A0A015TXR7: NO_NAME	0	0	0	0	0.112848	0	0.251136	0	0	0	0	0	0.162063	0.34238	0	0	0.337438	0.655656	0.956174	0	0	0	0	0	0	0.218608	1.25017	0
UniRef90_A0A015TXT7: NO_NAME	48.7575	0	0	0	7.40041	8.82463	12.3837	0	0	1.16375	0	16.0385	0	7.81757	0	0	16.1924	1.07308	3.60134	0	0	0	0	0	0	73.0563	18.284	1.9313
UniRef90_A0A015TXX3: NO_NAME	6.85356	0	0	0	4.78302	0	0.782579	0	0	3.83948	0	1.35486	0	0.175579	0	0	5.64839	0.656722	2.20306	0	0	0	0	0	0	18.6331	4.68819	3.21884
UniRef90_A0A015TXY6: Mobilization domain protein	0	0	0.00506463	0.194352	0.1565	0.211094	0.176218	0.0556292	0.0680673	0.00479056	0.0727136	0.115276	0.0161791	0.142623	0	0.0390564	0.063692	0.227962	0.17532	0	0.0294508	0.0114806	0	0.1045	0.0464714	0.152784	0.185752	0.195506
UniRef90_A0A015TY32: NO_NAME	5.0859	0	0	0	0.76558	1.08754	2.18167	0	0	0.075179	0	2.61958	0	1.12996	0	0	1.27231	0.288294	0.384008	0	0	0	0	0	0	6.98862	1.55491	0.295027
UniRef90_A0A015TY95: TonB-linked outer membrane, SusC/RagA family protein (Fragment)	0.712158	0	0	0	0	0.116429	0.0602814	0	0	0	0	0.313045	0	0	0	0	0.228542	0	0	0	0	0	0	0	0	1.19885	0.0421639	0
UniRef90_A0A015TYD6: NO_NAME	24.1127	0	0	0	5.99906	3.47161	7.10851	0	0	1.25612	0	8.02921	0.505431	4.58952	0	0	6.2263	1.09218	2.88054	0	0	0	0	0	0	32.5592	6.31503	1.30616
UniRef90_A0A015TYG0: NO_NAME	3.20791	0	0	0	0.588875	0.898322	1.51635	0	0	0.123394	0	2.53898	0.0834012	0.917306	0	0	1.42513	0.206916	0.552696	0	0	0	0	0	0	5.74354	1.04514	0.118402
UniRef90_A0A015TYJ3: NO_NAME	0	0.0867037	0.0755132	0.077985	0	0	0	0	0	0	0	0	0	0	0	0	0	0	0	0	0	0	0	0	0	0	0	0
UniRef90_A0A015TYJ6: NO_NAME	7.97579	1.09372	0.938222	1.05192	3.41594	4.57151	4.90975	19.3996	1.5144	8.78922	2.74681	8.51935	13.8904	6.96365	3.9298	0.740152	5.56148	7.22977	5.26811	18.0938	0.39559	1.44825	2.33606	2.28786	2.60527	7.66931	8.89898	6.46461
UniRef90_A0A015TYL9: NO_NAME	2.64141	0	0	0	0	0.838578	0.260802	0	0	1.53579	0	0	0	0	0	0	0	0	0.340122	0	0	0	0	0	0	2.72587	1.7177	0
UniRef90_A0A015TYS8: NO_NAME	2.88131	0	0	0	0.207549	2.93502	1.20346	0	0	0.443016	0	0.19205	0	0	0	0	0.263176	0	0	0	0	0	0	0	0	1.44602	0.723693	0.0453357
UniRef90_A0A015TYU9: NO_NAME	0.544286	0	0	0	0	0	0	0	0	0	0	0.60458	0	0.145693	0	0	0	0	0	0	0	0	0	0	0	0.559484	0.411622	0
UniRef90_A0A015TYW8: Susd and RagB outer membrane lipofamily protein	7.36645	0	0	0	3.93345	0.264837	3.28561	0	0	0	0	3.93989	0	1.23574	0	0	2.47408	0	0.78976	0	0	0	0	0	0	11.4195	2.34041	0.54454
UniRef90_A0A015TZ15: NO_NAME	11.075	0	0	0	0.767366	0	0.0943192	0	0	0	0	0.526465	0	0	0	0	1.77155	0	3.0611	0	0	0	0	0	0	2.29107	2.47748	0
UniRef90_A0A015TZ43: NYN domain protein	3.44419	0	0	0	0.60526	0.596985	1.15154	0	0	0.0895976	0	1.4069	0.0924188	0.607611	0	0	1.33264	0.0937905	0.545858	0	0	0	0	0	0	4.60771	0.989715	0.196055
UniRef90_A0A015TZ48: NO_NAME	7.63377	1.45413	1.66867	0.716918	7.9753	4.47586	7.99226	0	0	3.62926	0.914273	10.7704	6.76665	4.80777	0	1.70426	9.71209	7.33082	7.48162	1.72754	0.787348	0.770443	0.0844981	0.255153	0.0508569	9.19681	9.2892	5.55694
UniRef90_A0A015TZ85: NO_NAME	0	0.553732	0.276405	0.403331	0.397418	0	0.219721	0	0.106764	0	0.17017	0.344827	0.963525	0	0	0	1.04901	0.66224	0.115951	1.23445	0.21073	0.244943	0.839475	0.110301	0.314283	0.472019	0.860337	0.146311
UniRef90_A0A015TZA4: NO_NAME	8.51456	0	0	0	0.357352	17.6101	2.32068	0	0	0	0	1.75775	0	0.770678	0	0	1.37277	0.338346	1.56995	0	0	0	0	0	0	38.1742	22.9217	0
UniRef90_A0A015TZE4: Helicase conserved C-terminal domain protein	4.44748	4.55809	8.67055	19.6857	7.22914	8.9777	11.3873	10.656	3.22898	5.06907	9.08557	6.93182	6.69517	10.0048	5.4329	6.2601	7.42112	11.0498	10.6047	12.6549	5.91651	8.39827	3.31695	9.43551	9.67283	7.11942	9.46781	7.41495
UniRef90_A0A015TZH5: NO_NAME	23.8723	1.74736	1.8913	1.84388	23.6291	24.1039	32.0773	0.442789	0.505444	13.9419	0.732403	38.7639	35.2777	21.515	0	0.582897	36.6117	20.392	21.8431	7.29355	1.55843	1.10433	2.56584	1.88859	2.49966	51.3859	39.3973	34.7722
UniRef90_A0A015TZP8: Nitroreductase family protein	2.96633	0	0	0	0.541728	3.17607	4.08191	0	0	0.125395	0	0.134753	0.522587	8.00433	0	0	0.067281	9.01535	4.66827	0	0	0	0	0	0	0	0	0.264034
UniRef90_A0A015TZU0: PcfJ-like family protein	2.52435	0	0	0	1.94311	0.273915	1.24464	0	0	0	0.0742118	0.993969	0	0	0	0	0.863483	0	0.801474	0	0	0	0	0.0917829	0.0678092	3.3257	4.69556	0
UniRef90_A0A015TZU4: NO_NAME	0	0.996316	2.38666	1.9068	0	0	0	3.22593	9.07426	0	9.9773	0	0	0	1.36075	4.14008	0	0	0	0.0851242	5.964	5.9532	2.99022	8.86243	7.66557	0	0	0
UniRef90_A0A015TZV8: NO_NAME	13.5749	0	0	0	62.3417	94.4837	86.5969	0	0	34.1658	0	52.31	64.5445	75.7633	0	0	57.231	86.9716	90.0147	0	0	0	0	0	0	23.4948	39.9471	24.9987
UniRef90_A0A015TZW5: NO_NAME	0	0	0	2.1593	0	0	0	0	0	0	0	0	0	0	0	0	0	0	0	0	0	0	0	0	0	0	0	0
UniRef90_A0A015TZZ6: NO_NAME	0.0676077	0.031	0.127362	0	0.112666	0	0.216632	0.0569815	0.0509398	0.148103	0.0227615	0.299518	0.157938	0.0818975	0	0	0.427696	0.040269	0.0884966	0.0615186	0	0.0300821	0	0	0.18995	0.0953652	0.147184	0.0684784
UniRef90_A0A015U005: NO_NAME	6.59991	0	0	0	1.02317	1.59469	1.52188	0	0	0.561045	0	3.72104	0	1.41671	0	0	2.15074	0.128039	0.43348	0	0	0	0	0	0	10.7051	2.14711	0.598888
UniRef90_A0A015U019: SNF2 family N-terminal domain protein (Fragment)	1.85859	0.178	0.429529	0.173057	2.16883	2.5334	2.55628	0.263223	0.0971168	1.8688	0.12167	1.77694	3.0573	2.52977	0.234038	0.0937248	1.78192	2.53762	2.19964	0.075134	0.32494	0.167251	0.199404	0.516409	0.150371	2.37766	2.60012	2.05344
UniRef90_A0A015U041: NO_NAME	0	0.113466	0	0	0	0	0	1.08644	0.0955398	0	0.120016	0	0	0	0	0	0	0	0	1.09655	0.0176712	0.0557474	0.133736	0.13733	0.142438	0	0	0
UniRef90_A0A015U0A2: NO_NAME	10.7528	0	0	0	0	0	0.548778	0	0	0	0	0	0	0	0	0	0.314942	0	0	0	0	0	0	0	0	0.972662	0	0
UniRef90_A0A015U0D7: NO_NAME	14.0414	0	0	0	13.4972	15.4676	15.2703	0	0	23.1857	0	13.8717	17.114	21.1903	0	0	12.556	14.9437	14.0429	0	0	0	0	0	0	14.9738	14.4946	14.8359
UniRef90_A0A015U0H3: Acid phosphatase	12.1589	0	0	0	2.48368	2.4829	4.37539	0	0	0.351061	0	7.40069	0.139198	1.69959	0	0	3.79489	0.375403	1.27884	0.106934	0	0	0	0	0	20.001	4.53313	0.731806
UniRef90_A0A015U0U7: TonB-dependent Receptor Plug domain protein	1.75212	0	0	0	0.533127	0.528315	0.89827	0	0	0	0	1.10264	0	0.334704	0	0	0.870517	0.138064	0.253573	0	0	0	0	0	0	3.20323	0.887817	0.10725
UniRef90_A0A015U0Y4: His Kinase A domain protein	1.22418	0	0	0	0.267581	0.28172	0.452441	0	0	0.0523442	0	0.629342	0.00668886	0.213572	0	0	0.481239	0.0523804	0.161719	0	0	0	0	0	0	2.11819	0.391018	0.0690552
UniRef90_A0A015U103: Tyrosine type site-specific recombinase domain protein	7.27719	0	0	0	0.429299	2.85827	5.33109	0	0	2.56975	0	5.69763	0.686164	0.985584	0	0	2.90154	0.889867	4.42063	0	0.0896979	0	0	0	0	3.59645	20.775	2.0866
UniRef90_A0A015U133: NO_NAME	1.89486	0	0	0	0	0	0	0	0	0	0	1.1216	0	0	0	0	0.20882	1.6418	0	0	0	0	0	0	0	1.63668	0.561303	0
UniRef90_A0A015U179: NO_NAME	1.23424	0	0	0	0.338569	0.123443	0.372562	0	0	0.0724429	0	0.611968	0	0.294964	0	0	0.415969	0.086676	0.0873127	0	0	0	0	0	0	2.07207	0.49035	0.142226
UniRef90_A0A015U1G9: NO_NAME	0	0	0	0	0	0	0	0	0	0	0	0	0	0	0	0	0	0	0	0	0	0	0	0	0	0.00230793	0	0
UniRef90_A0A015U1S5: MerR HTH regulatory family protein	9.55721	0	0	1.51222	27.0419	29.0925	30.9916	1.7004	1.16156	17.4419	0.578961	21.4686	22.6315	32.2391	0	0	25.5984	34.5566	34.3493	0.852004	0.976677	1.97491	0.770026	1.80912	2.05563	11.9846	20.3316	13.6942
UniRef90_A0A015U1T1: Peptidyl-prolyl cis-trans isomerase domain protein	1.12465	0	0	0	0.171032	0.198937	0.199692	0	0	0.0830235	0	0.567286	0	0.125803	0	0	0.106553	0.0486835	0.162363	0	0	0	0	0	0	1.49122	0.422169	0.083303
UniRef90_A0A015U2J6: NO_NAME	3.14505	0	0	0	0.93502	0.18868	2.99282	0	0	0.92667	0	0.991298	0.062066	2.40754	0	0	1.35632	1.58138	1.72572	0	0	0	0	0	0	10.2388	4.17662	1.04345
UniRef90_A0A015U2P2: NO_NAME	0.176464	0	0	0	0.134007	0.60575	0.13442	0.0833612	0.0621078	0.0372765	0	0	0	0	0	0	0.293818	0.238001	0.15503	0	0	0	0	0	0	0.458342	0.0821419	0.124119
UniRef90_A0A015U2R7: NAD dependent epimerase/dehydratase family protein	2.83101	0	0	0	0.477495	0.546446	0.94164	0	0	0	0	1.49197	0	0.275873	0	0	0.917992	0.091785	0.323118	0	0	0	0	0	0	4.71175	1.14822	0
UniRef90_A0A015U300: NO_NAME	1.48688	0	0	0	0.306977	0.275173	0	0	0	0	0	0.725992	0	0.141287	0	0	0.523522	0	0.21839	0	0	0	0	0	0	2.20101	0.431637	0
UniRef90_A0A015U372: NO_NAME	0.40077	0	0	0	0	0.739271	0.338034	0	0	0	0	0.391	0.245828	0.0728467	0	0	0.517103	0.0912114	0.350623	0	0	0	0	0	0	0.160209	0.238735	0.252171
UniRef90_A0A015U374: NO_NAME	18.7877	0	0	0	21.2291	57.4139	15.158	0	0	32.1815	0	15.2186	22.414	18.9399	0	0	20.3432	62.6871	46.899	0	0	0	0.104778	0	0	35.0939	26.8525	9.51497
UniRef90_A0A015U3F2: Malic enzyme, NAD binding domain protein	5.19045	0.140986	0.206389	0	1.18482	1.15739	1.74954	0	0	0.183542	0	2.81553	0.0762508	0.942302	0	0	1.72504	0.230713	0.597482	0.189475	0.309269	0.297598	0	0.260553	0	8.23507	1.82824	0.351654
UniRef90_A0A015U3F8: NO_NAME	2.65137	0	0	0	0.439131	0.528647	0.775212	0	0	0.037892	0	1.05904	0.0313314	0.23492	0	0	0.916843	0.133452	0.373223	0	0	0	0	0	0	3.73966	0.590567	0.129827
UniRef90_A0A015U3J8: NO_NAME	8.46552	0	0	0	1.42281	1.62322	3.16206	0	0	0.428709	0	4.65132	0.0761228	1.07957	0	0	2.6536	0.220465	0.727963	0	0	0	0	0	0	12.3621	1.79014	0.793428
UniRef90_A0A015U3Q3: NO_NAME	22.1266	0	0	0	6.00587	2.33612	5.39853	0	0	0.404155	0	5.28228	0.973429	2.30891	0	0	6.20923	0.345643	3.44856	0	0	0	0	0	0	22.4155	18.8354	0.338825
UniRef90_A0A015U3X2: NO_NAME	3.35529	0	0	0	1.50973	0	0.72147	0	0	0.426608	0	0.321435	0	0.328613	0	0	0.719968	1.09454	0.269949	0	0	0	0	0	0	11.5127	2.11648	0.357649
UniRef90_A0A015U3Z9: NO_NAME	81.2228	0	0	0	20.6403	22.0252	31.694	0	0	6.24203	0	45.2608	1.38535	26.1519	0	0	22.4596	1.92059	4.73669	0	0	0	0	0	0	105.142	22.5851	7.10268
UniRef90_A0A015U420: HAD ATPase, P-type, IC family protein	4.15957	0	0	0	1.0196	0.699333	1.43137	0	0	0.162207	0	2.30718	0.0488042	0.695421	0	0	1.59596	0.174128	0.456955	0	0	0	0	0	0	7.75616	1.35872	0.234411
UniRef90_A0A015U484: NO_NAME	11.8462	0	0	0	0	0	0.208057	0	0	0	0	0.99349	0	0.244557	0	0	0.735614	0	0	0	0	0	0	0	0	8.97498	1.09345	0
UniRef90_A0A015U4A2: DNA binding, excisionase family domain protein	0	0	0	0.0963151	0	0	0	0.0514794	0	0	0	0	0	0	0	0	0	0	0	0	0.0300345	0.183308	0.147831	0.0956773	0.243089	0	0	0
UniRef90_A0A015U4M5: UDP-N-acetylglucosamine 4,6-dehydratase	0	0	0	0	0	0	0	0.0269103	0	0	0	0	0	0	0	0	0	0	0	0	0	0	0	0	0	0	0	0
UniRef90_A0A015U4V1: NO_NAME	0.064462	0	0	0	0.274549	0	0.123962	0	0	0	0	2.73088	0.108705	0.131921	0	0	0.470837	0.374394	0.501349	0	0	0	0	0	0	0.451243	0.0999243	0.225535
UniRef90_A0A015U541: NO_NAME	0	0	0	0	0.194919	0	0	0	0	0	0	0.766471	0	0.489114	0	0	0	0.386307	0	0	0	0	0	0	0	0.249837	0	0.157016
UniRef90_A0A015U5I7: NO_NAME	1.1505	0	0	0	0	0	0.765309	0	0	0	0	0.0842344	0	0	0	0	0.156753	0	2.55091	0	0	0	0	0	0	2.19228	0	0.076639
UniRef90_A0A015U5K9: NO_NAME	3.9333	0	0	0	0.536028	0.195668	1.6966	0	0	0	0	0	0	0.456506	0	0	0.295258	0	1.02037	0	0	0	0	0	0	7.94131	0.612331	0.51631
UniRef90_A0A015U650: NO_NAME	1.31365	0	0	0	0	0	0	0	0	0.0853217	0	0.353081	0	0	0	0	0.272764	0	0	0	0	0	0	0	0	0.415645	0	0
UniRef90_A0A015U6A1: NO_NAME	46.3684	0	0	0	9.56061	16.7084	13.0665	0	0	3.24692	0	24.1768	2.44871	4.50718	0	0	14.2537	1.31846	5.14814	0	0	0	0	0	0	71.8795	8.72742	2.6695
UniRef90_A0A015U6B4: NO_NAME	7.03404	0	0	0	0.268014	0.293502	0.160771	0	0	0	0	0	0	0.18507	0	0	1.08845	0	0	0	0	0	0	0	0	10.1219	0.612331	0.338825
UniRef90_A0A015U6C8: NO_NAME	5.35916	0	0.0252183	0.150487	0	0	0.519912	0.0223898	0.0355106	0	0	0.36693	0	0	0	0	0.568548	0	0.318504	0.259123	0.0708613	0	0.284215	0	0	3.03577	0.61396	0
UniRef90_A0A015U6D7: NO_NAME	8.93143	0	0	0	1.38345	1.97406	2.64893	0	0	0.234181	0	4.66609	0.0609246	1.16778	0	0	3.21135	0.0791239	0.837181	0	0	0	0	0	0	14.3246	3.31319	0.280081
UniRef90_A0A015U6J5: NO_NAME	0.654495	0	0	0	0	0	0.217182	0	0	0	0	0	0	0	0	0	0.282521	0.152726	0	0	0	0	0	0	0	1.03364	0	0
UniRef90_A0A015U6P7: NO_NAME	3.2055	0	0	0	0.169272	0.338657	0.392997	0	0	0	0	2.02178	0	0	0	0	5.08031	0	0	0	0	0	0	0	0	14.3283	3.25672	0
UniRef90_A0A015U7I5: NO_NAME	3.40577	0	0	0	0.639836	0.73096	1.14476	0	0	0.146568	0	1.73196	0.0281069	0.578446	0	0	1.05487	0.220357	0.372655	0	0	0	0	0	0	5.40337	1.23302	0.199169
UniRef90_A0A015U7Z7: NO_NAME	123.52	0	0	0	43.372	27.4248	62.3499	0.13765	0	8.34558	0	84.0551	2.85968	16.3664	0	0	34.8315	7.35851	11.1464	0.210234	0.0708613	0	0	0	1.35663	189.957	31.8443	8.64108
UniRef90_A0A015U8D5: NO_NAME	14.1171	0	0	0	42.4718	47.0273	47.7866	0	0	25.1173	0	32.358	34.5322	48.901	0	0	33.0613	50.4224	52.4566	0	0	0	0	0	0	17.5563	32.4699	21.397
UniRef90_A0A015U8H2: NO_NAME	26.3261	0.0514508	0	0	72.1404	78.1327	81.0654	0.0238744	0	45.326	0.0706538	55.6142	59.1428	86.6177	0	0	55.6634	91.0482	97.1238	0	0	0	0	0	0	28.071	51.8967	37.342
UniRef90_A0A015U8I0: NO_NAME	0.111674	0	0	0	0.0933616	0	0.148715	0	0	0.186585	0	0	0	0.0998989	0	0	0.0493435	0	0.0418182	0	0	0	0	0	0	0.142601	0.106415	0
UniRef90_A0A015U9P3: Putative membrane protein	0.707623	0	0	0	0	0.361428	0.884536	0	0	0.211426	0	0.183536	1.03211	1.52785	0	0	0.423016	4.41269	1.13191	0	0	0	0	0	0	0.0507558	0.384224	0.554658
UniRef90_A0A015UAF0: NO_NAME	26.4409	0	0	0	2.19618	2.33417	6.70993	0	0	0.479934	0	6.19875	0.164237	1.44705	0	0	3.02981	0.903977	1.94784	0	0	0	0	0	0	28.8771	21.4993	0.429178
UniRef90_A0A015UAQ6: NO_NAME	0	0	0	0	0	0	0	0	0	0	0	0.88705	0	0	0	0	0	0	0	0	0	0	0	0	0	0	0.158042	0
UniRef90_A0A015UBY4: NO_NAME	23.3416	0	0	0	3.74703	5.04794	4.08498	0	0	0	0	11.1309	0.60139	1.78878	0	0	9.5258	0.264647	2.01963	0	0	0	0	0	0	33.8447	4.50251	0.519278
UniRef90_A0A015UC09: RteC family protein	19.02	0	0	0	4.25695	4.27504	8.13904	0	0	0.674793	0	11.9238	0.373212	2.92363	0	0	7.25124	0.906376	2.37712	0	0	0	0	0	0	33.5909	6.64342	1.11953
UniRef90_A0A015UC68: Beta-N-acetylhexosaminidase domain protein	0.939301	0	0	0	0.09363	0.374361	0.144807	0	0	0	0	0.548373	0	0.191298	0	0	0.386269	0	0	0	0	0	0	0	0	1.20243	0.396408	0
UniRef90_A0A015UD47: NO_NAME	1.03139	0	0	0	0	0.405466	0	0	0	0	0	1.62058	0	0	0	0	0.858932	0	0	0	0	0	0	0	0	2.19347	0.236035	0
UniRef90_A0A015UD76: NVEALA family protein	26.7457	0	0	0	4.95529	5.18755	8.4121	0	0	1.07697	0	15.4083	0.423567	4.66588	0	0	6.77043	0.900317	3.45982	0	0	0	0	0	0	38.1743	5.75679	1.08465
UniRef90_A0A015UDT2: NO_NAME	1.34057	0	0	0	0.246671	0.187822	0.427507	0	0	0.0322893	0	0.638384	0	0.255652	0	0	0.390186	0.101579	0.146405	0	0	0	0	0	0	1.99362	0.414523	0
UniRef90_A0A015UE99: NO_NAME	3.02637	0	0	0	0.29752	0.0800461	1.05701	0	0	0	0	1.19501	0	0.795569	0	0	1.30436	0.271816	0	0	0	0	0	0	0	2.38771	1.43533	0.13795
UniRef90_A0A015UEI0: NO_NAME	0.774459	0	0	0	0	0	0.121965	0	0	0	0	0.199356	0	0	0	0	0	0	0	0	0	0	0	0	0	0.19446	0.121494	0
UniRef90_A0A015UF78: Outer membrane efflux family protein	11.6045	0	0	0	2.30573	2.03508	3.92459	0	0	0.556658	0	5.68536	0.226811	1.67904	0	0	3.30164	0.393564	1.00718	0	0	0	0	0	0	17.7196	3.77336	0.672185
UniRef90_A0A015UFL9: NO_NAME	8.82768	0	0	0	1.54726	0.905479	1.56268	0	0	1.07099	0	3.96168	0	0.161424	0	0	1.16147	0.136908	1.22611	0	0	0	0	0	0	15.6809	1.49484	0.136972
UniRef90_A0A015UFX5: NO_NAME	8.4727	0	0	0	7.40867	1.10063	0	0	0	0	0	9.12432	0	1.11609	0	0	2.11473	0.160176	4.08477	0	0	0	0	0	0	33.4743	3.05859	0
UniRef90_A0A015UH29: N-acetylmuramoyl-L-alanine amidase family protein	0.257731	0	0	0	0	0	0	0	0	0	0	0	0	0	0	0	0	0	0	0	0	0	0	0	0	0.0832791	0	0
UniRef90_A0A015UH68: NO_NAME	3.42315	0	0	0	0.642909	0.650068	1.09934	0	0	0.146562	0	2.00645	0.0374059	0.513404	0	0	1.12201	0.0750633	0.431808	0	0	0	0	0	0	5.32398	1.20611	0.244766
UniRef90_A0A015UH77: Conjugation system ATPase, TraG family protein (Fragment)	4.36627	0.125148	0.226412	0.223154	2.39023	2.55076	2.9572	0.335275	0.293122	5.57211	0.408356	4.20281	6.37868	3.3205	0.279687	0.359298	7.57688	3.51709	3.2945	0.414706	0.306992	0.632146	0.268552	0.735674	0.598989	5.28259	5.6596	3.955
UniRef90_A0A015UHB5: NO_NAME	0.731886	0	0	0	0	0.200097	0.260955	0	0	0	0	0.23507	0	0	0	0	0	0	0	0	0	0	0	0	0	0.784255	0.138715	0
UniRef90_A0A015UHE0: NO_NAME	10.679	0	0	0	1.78711	1.65493	2.75471	0	0	0.336371	0	5.14004	0.18348	1.80238	0	0	3.26128	0.454552	0.938506	0	0	0	0	0	0	15.6416	3.72499	0.733942
UniRef90_A0A015UIN3: Putative transmembrane protein	1.20896	0	0	0	0.338409	0	0.975384	0	0	0	0	0.822458	0	0.10335	0	0	0.763233	0.214713	0	0	0	0	0	0	0	3.09544	0.690525	0.103139
UniRef90_A0A015UJA3: NO_NAME	7.51407	0	0	0	1.4505	1.75401	2.57961	0	0	0.349403	0	3.85121	0.0680803	1.43973	0	0	2.46831	0.332052	1.07592	0	0	0	0	0	0	11.3808	2.30091	0.496801
UniRef90_A0A015UJB5: RNA polymerase sigma factor	13.0604	0	0	0	2.31972	2.50569	3.78641	0	0	0.602331	0	7.22657	0.137711	2.17402	0	0	4.11298	0.672238	1.48545	0.157611	0	0	0	0	0	19.681	4.27087	0.833966
UniRef90_A0A015UJF7: Peptidyl-prolyl cis-trans isomerase	13.6863	0	0	0	2.67737	3.24801	5.21605	0	0	0.546425	0	7.34165	0.221347	2.46156	0	0	5.01748	0.605645	1.4226	0	0	0	0	0	0	21.4275	4.67022	0.81668
UniRef90_A0A015UJG5: Thiazole biosynthesis protein ThiH	2.13009	0	0	0.241709	0.352001	0.509602	0.6126	0.761396	0.0816639	0.0990933	0	1.18194	0	0.341811	0	0	0.752177	0.0836473	0.275778	0	0	0	0.148879	0.157747	0.155551	3.36765	0.626177	0.137742
UniRef90_A0A015UJH8: NO_NAME	3.19895	0	0	0	9.24748	8.30221	12.5839	4.16302	12.1534	3.34914	11.9075	7.50236	4.10732	9.86414	1.37128	4.90335	8.38364	9.10406	9.68958	0	8.19023	5.84876	4.00531	12.6162	9.0604	9.66143	14.8476	11.7365
UniRef90_A0A015UJL9: NO_NAME	6.97297	0	0.50698	1.05275	7.50858	10.977	6.08488	0.657019	1.61295	0	2.53592	4.44741	0.447863	18.705	0	1.8565	3.81415	35.9254	18.4563	0.209938	0	0.369988	0	6.58218	8.08443	20.2884	24.844	5.89719
UniRef90_A0A015UK16: NO_NAME	0.118531	0	0	0	0	0	0	0.00250035	0	0	0.0465396	0	0	0.00364723	0	0	0	0	0.0671293	0.00230128	0	0.00335042	0	0.00462031	0	0.0603056	0.0662357	0
UniRef90_A0A015UK66: NO_NAME	12.0418	0.824575	0.437221	0.429252	17.4373	17.7685	16.623	11.5559	0.507415	12.3106	1.34927	9.77172	18.7257	17.8997	2.01313	0.58421	9.69282	17.9194	16.1269	13.1283	3.69792	0.956699	1.46315	1.73964	1.70992	15.4672	14.9467	12.3027
UniRef90_A0A015UK82: NO_NAME	0	0	0	0	0	0	0	0.180541	0	0	0	0	0	0	0	0	0	0	0	0.604224	0	0	0	0	0.0845711	0	0	0
UniRef90_A0A015UKJ0: NO_NAME	0.779107	0	0	0	0	0	0	0	0	0	0	0	0	0	0	0	0	0	0	0	0	0	0	0	0	0.525946	0.103625	0
UniRef90_A0A015UKK0: NO_NAME	18.1716	0	0	0	4.24131	4.58969	8.1295	0	0	0	0	4.81919	0	0.393318	0	0	7.65889	0.161297	1.42882	0	0	0	0	0	0	26.2359	10.4001	0.982126
UniRef90_A0A015UL18: Tetratricopeptide repeat family protein	1.5568	0	0	0	0.291635	0.339839	0.552098	0	0	0.0606109	0	0.806125	0	0.197367	0	0	0.557035	0.095951	0.145167	0	0	0	0	0	0	2.43546	0.602996	0.0691114
UniRef90_A0A015ULD6: Putative membrane protein	0	0	0	0	0	0	0	0	0	0	0	0	0	0.228253	0	0	0	0	0	0	0	0	0	0	0	0	0	0
UniRef90_A0A015ULQ0: NO_NAME	6.33215	0	0	0	2.1051	2.30411	3.18533	0	0	0.32361	0	5.13537	0.100368	0.818105	0	0	3.30972	0.268731	1.10439	0	0	0	0	0	0	13.7413	2.01258	1.05967
UniRef90_A0A015UMD6: Divergent AAA domain protein	0.676389	0	0	0	0.242576	0.203279	0.247158	0	0	0.687027	0	0.254354	0.962845	0.161915	0	0	0.370249	0.196934	0.195343	0	0	0	0	0	0	0.725676	1.06831	0.805674
UniRef90_A0A015UMG5: NO_NAME	2.04294	0	0	0	0	0	2.08007	0	0	0	0	0.332504	0	0	0	0	0.787355	0	0	0	0	0	0	0	0	11.4885	1.26673	0
UniRef90_A0A015UMI2: NO_NAME	9.15518	0	0	0	0.918904	0	0	0	0	7.67895	0	1.106	0	0	0	0	1.70293	0.892911	0.476032	0	0	0	0	0	0	8.57348	3.47976	0.428022
UniRef90_A0A015UMZ5: NO_NAME	9.47612	0	0	0	0.306301	0	2.12044	0	0	0	0	0.350977	0	0.40775	0	0	0.494982	0.938174	1.48803	0	0	0	0	0	0	7.16615	4.27911	0
UniRef90_A0A015UP82: Aldo/keto reductase family protein	0.157421	0	0	0	0	0	0	0	0	0	0	0	0	0	0	0	0.0469585	0	0	0	0	0	0	0	0	0.227908	0.0839593	0
UniRef90_A0A015UPG7: NO_NAME	6.26416	0	0	0	1.60808	0	0.191188	0	0	0	0	1.4105	0	0	0	0	2.0613	0	0.118647	0	0	0	0	0	0	16.9252	1.34713	0
UniRef90_A0A015UPX2: GDSL-like Lipase/Acylhydrolase family protein	0.728004	0	0	0	0.130227	0.141173	0.193831	0	0	0.0364414	0	0.374482	0	0.0744371	0	0	0.124773	0	0.0853834	0	0	0	0	0	0	1.08923	0.160245	0
UniRef90_A0A015UQY1: NO_NAME	0	0.0993983	0	0	0	0	0.00514462	0.976826	0	0	0	0.0120832	0	0	0	0	0.00620083	0	0	0.989969	0.172604	0.131199	0	0	0	0	0	0
UniRef90_A0A015UR17: NO_NAME	0.0577935	0	0	0	0.546444	0.503031	0.361622	0	0	0	0	0.163834	0.162083	4.10498	0	0	0	0.249505	0.541412	0	0	0	0	0	0	0.0672639	2.57677	0
UniRef90_A0A015UR69: NO_NAME	0	0	0	0	0	0	0	0	0	0	0	0.0182561	0	0	0	0	0	0	0	0	0	0	0	0	0	0	0.0366571	0
UniRef90_A0A015URD2: NO_NAME	34.8402	1.90297	1.78514	1.77408	33.6041	34.8624	42.7757	0.935046	0.330356	18.1942	1.09012	51.2064	51.3027	25.3668	0.369206	0.126988	48.6313	25.5582	28.9777	9.44631	1.40067	0.852053	4.27193	2.13205	3.28954	65.8492	52.7324	42.4881
UniRef90_A0A015URE1: NO_NAME	0	0	0	0	0.0151414	0	0	0	0	0	0	0	0	0	0	0	0	0	0	0	0	0	0	0	0	0	0	0
UniRef90_A0A015URK2: NO_NAME	4.92193	0	0	0	4.04592	0	1.41479	0	0	3.6493	0	1.79182	3.7638	1.68886	0	0	8.0348	2.68065	3.54871	0	0	0	0	0	0	8.98198	1.47547	7.21412
UniRef90_A0A015URL9: NO_NAME	0	0	0	0	0	0	0	0	0	0	0	0	0	0.150666	0	0	0	0	0	0	0	0	0	0	0	0.118865	0	0.0910522
UniRef90_A0A015URP0: NO_NAME	2.46626	0	0	0	2.01907	2.1977	2.39444	0	0	2.7813	0	2.53257	3.61946	2.84449	0	0	2.87888	2.81663	2.66518	0	0	0	0	0	0	3.51263	3.49131	2.7515
UniRef90_A0A015URR1: NO_NAME	11.6496	0	0	0	8.81366	10.9588	14.8266	0	0	8.17716	0	16.5857	14.4017	8.53205	0	0	14.7815	8.63378	8.37368	0	0	0	0	0	0	20.0259	18.2443	11.5097
UniRef90_A0A015URT6: Phosphonopyruvate decarboxylase	3.19871	0	0	0	0.596314	0.78035	1.10182	0	0	0.062063	0	1.75203	0	0.456436	0	0	1.28479	0.145943	0.380664	0	0	0	0	0	0	5.20258	0.95795	0.154254
UniRef90_A0A015URY0: NO_NAME	0	0	0	0	0	0	0	0	0	0	0	0	0	0.0634036	0	0	0	0	0	0	0	0	0	0	0	0	0	0
UniRef90_A0A015USB0: MerR HTH regulatory family protein	0	0.5678	0.300485	0.220367	0	0	0	0.927258	0.0475401	0	0.10064	0.322622	0.088027	0	0	0.130268	0	0	0	0.145469	3.20773	0.0112801	0.103995	0.160241	0.199416	0	0	0
UniRef90_A0A015USF5: NO_NAME	0	0	0	0	0	0	0	0.0236097	0	0	0	0	0	0	0.0897375	0	0	0	0.0371931	0.0284307	0	0	0	0	0	0.10666	0.0152937	0
UniRef90_A0A015UT23: NO_NAME	0.448083	0	0	0	0.306301	0.122716	0	0	0	0	0	0.492279	0	0	0	0	0.418957	0.234543	0.268517	0	0	0	0	0	0	0.446369	0.41574	0.247603
UniRef90_A0A015UTA3: NO_NAME	21.6867	1.51899	1.90806	1.41103	18.2286	20.8992	25.4145	0.47733	0.261263	11.3151	0.475061	30.4339	29.2086	15.915	0	0.480315	28.1527	16.1608	17.0885	6.03091	1.30433	0.754395	1.84941	1.50943	2.52661	40.8609	34.0128	27.507
UniRef90_A0A015UTB3: NO_NAME	20.3238	0	0	0	5.09245	3.69631	7.17757	0	0	0.365664	0	15.0657	0.129412	3.92506	0	0	6.39527	0.548854	3.94883	0	0	0	0	0	0	34.0469	7.47904	1.614
UniRef90_A0A015UTC1: NO_NAME	0.0571891	0	0.240513	0	0	0	0.0610878	0	0	0	0	0	0	0	0	0	0	0	0	0.0722923	0	0	0.05721	0	0	0	0	0
UniRef90_A0A015UTC7: NO_NAME	3.02777	0	0	0	11.0923	22.4191	19.748	0	0	1.17403	0	0.427231	4.50425	15.674	0	0	1.80131	12.4308	16.5706	0	0	0	0	0	0	9.68877	10.1346	8.24284
UniRef90_A0A015UTD9: RHS repeat-associated core domain protein (Fragment)	0	0	0	0	0	0	0	0	0	0	0	0	0	0	0	0	0	0	0	0	0	0	0	0	0	0	0	0.310016
UniRef90_A0A015UTG4: NO_NAME	0.098589	0	0	0	0.8422	0.796661	0.314173	0	0	0	0	0	0.368068	0.888995	0	0	0	0.272862	0.0936115	0	0	0	0	0	0	0	0.524535	0.229917
UniRef90_A0A015UTR9: NO_NAME	5.68459	0	0	0	0.812643	1.45735	1.58563	0	0	0.153579	0	1.15948	0	1.18277	0	0	1.90529	0.53545	0.476368	0	0	0	0	0	0	6.32068	1.08768	0.127892
UniRef90_A0A015UVK0: NO_NAME	0.584354	0	0	0	0.737559	1.99558	0.939357	0	0	0.437161	0	18.7453	17.6891	0.521362	0	0	15.2371	0.261657	0.208345	0	0	0	0	0	0	0.516625	0.088482	0.266722
UniRef90_A0A015UVL1: Mobilization domain protein	0	0	0	0.273534	0	0	0.277326	0.101303	0.264251	0	0.0460788	0.640279	0	0	0	0	0	0	0	0	1.12335	0.0990389	0	0.272904	0.46931	1.94092	0	0
UniRef90_A0A015UVQ3: NO_NAME	3.45203	0	0	0	1.04686	0.729607	1.14308	0	0	0.10719	0	2.03667	0.125699	0.524906	0	0	1.08765	0.145136	0.221765	0	0	0	0	0	0	5.31061	1.12772	0.160261
UniRef90_A0A015UVQ8: NO_NAME	0	0	0	0.00948483	0	0	0	0	0	0	0	0	0	0	0	0	0	0	0	0	0.00890274	0.00955367	0	0	0	0	0	0
UniRef90_A0A015UVS0: NO_NAME	12.1077	0	0	0	9.56756	7.27852	14.716	0	0	5.88793	0	14.7516	11.4885	8.27227	0	0	15.8622	5.73443	9.23324	0	0	0	0	0	0	17.0078	15.658	13.2559
UniRef90_A0A015UW08: NO_NAME	2.70423	0	0	0	0.467008	0.639188	1.39986	0	0	0.189715	0	1.00109	0	0.292644	0	0	0.680092	0.183923	0.51734	0	0	0	0	0	0	3.11696	0.753132	0.139686
UniRef90_A0A015UWP3: Putative lipoprotein (Fragment)	0.0883573	0	0	0	0	0	0	0	0	0	0	0.0728149	0	0	0	0	0.045935	0	0	0	0	0	0	0	0	0.405303	0.062673	0
UniRef90_A0A015UWW4: NO_NAME	3.05187	0	0	0	0.451803	0.488955	1.74332	0	0	0.0455204	0	1.73097	0.151557	0.313398	0	0	1.45426	0	0.4949	0	0	0	0	0	0	4.02494	0.518562	0.144729
UniRef90_A0A015UWZ3: Type III restriction enzyme, res subunit	0	0	0	1.82929	0	0	0	0.838765	0.631478	0	0.737444	0	0	0	1.22601	0.519141	0	0	0	0	0	0.317047	0	0	0.258285	0	0	0
UniRef90_A0A015UXD9: Conjugation system ATPase, TraG family protein	0	0	0	0	0	0	0	0.358546	0.306198	0	0.269314	0.0158038	0	0	0	0	0	0	0	0	0	0	0	0	0	0.0261092	0	0
UniRef90_A0A015UXL8: Calcineurin-like phosphoesterase family protein (Fragment)	3.80414	0	0	0	0.743255	0.744822	1.17082	0	0	0.164774	0	2.11438	0.0530394	0.648422	0	0	1.25492	0.152842	0.386361	0	0	0	0	0	0	5.43918	1.17392	0.210434
UniRef90_A0A015UY60: NO_NAME	1.45023	0	0	0	0	0.978341	2.70781	0	0	0	0	0	0.376181	1.71565	0	0	1.57471	6.72876	5.30615	0	0	0	0	0	0	0	0	0.459834
UniRef90_A0A015V1E1: Cna B-type domain protein (Fragment)	4.4491	0	0	0	0.941988	1.4261	1.44256	0	0	0.149404	0	2.51751	0.0563583	0.774782	0	0	1.78097	0.295249	0.667519	0	0	0	0	0	0	7.66471	1.367	0.243491
UniRef90_A0A015V1H3: NO_NAME	1.4152	0	0	0	0.279765	0.204042	0.455987	0	0	0.0680192	0	0.729777	0	0.248004	0	0	0.401824	0	0.108144	0	0	0	0	0	0	2.06718	0.28259	0.0440803
UniRef90_A0A015V1K5: NO_NAME	1.88666	0.468393	0.951877	0.36526	1.23795	1.36766	0.505705	0.678761	0	0.182832	0.0895381	0.650001	0.268093	2.99611	0	0.184643	0.19496	4.75131	2.7253	0.1172	0.36564	0.522948	0	0.816813	1.52132	0.710171	1.70772	1.19568
UniRef90_A0A015V221: NO_NAME	6.60926	0	0	0	1.24384	1.30216	2.29136	0	0	0.38218	0	4.3621	0.130011	1.05715	0	0	2.00389	0.271923	0.641371	0	0	0	0	0	0	10.9978	2.33842	0.461886
UniRef90_A0A015V279: NO_NAME	0	0	0	0	0	0	0	0	0	0	0	0	0	0	0	0	0.0715777	0	0	0	0	0	0	0	0	0	0	0
UniRef90_A0A015V299: NO_NAME	0	0	0	0	0	0	0.176849	0	0	0	0	1.75819	0	0	0	0	0.0787355	0	0	0	0	0	0	0	0	1.50023	0.374202	0
UniRef90_A0A015V2D5: Two component regulator propeller family protein (Fragment)	2.53358	0	0	0	0.553922	0.457785	0.849248	0	0	0.122757	0	1.30348	0.0262748	0.331624	0	0	0.825189	0.105329	0.277051	0	0	0	0	0	0	3.80898	0.778396	0.115089
UniRef90_A0A015V2D7: Beta-galactosidase	10.8777	0	0	0	1.98683	2.52207	3.74401	0	0	0.467978	0	6.318	0.254769	1.9106	0	0	3.89855	0.289232	1.10666	0	0	0	0	0	0	17.2946	3.59065	0.586081
UniRef90_A0A015V2H8: NO_NAME	9.87179	0	0	0	2.10094	1.63692	3.64195	0	0	0.288504	0	5.42197	0.0987179	1.39421	0	0	3.13676	0.397078	1.05765	0	0	0	0	0	0	14.1826	2.95069	0.570517
UniRef90_A0A015V2J5: NO_NAME	0.0425484	0	0	0	0	0	0	0	0	0	0	0	0	0	0	0	0	0	0	0	0	0	0	0	0	0	0	0
UniRef90_A0A015V2T1: NO_NAME	5.08316	0	0	0	0.812746	0.980667	2.02958	0	0	0.213233	0	2.55552	0.125789	0.815422	0	0	2.50673	0.316775	0.376827	0	0	0	0	0	0	9.44958	2.03592	0.402645
UniRef90_A0A015V2V1: NO_NAME	13.5081	0	0	0	1.1107	18.5915	3.93771	0	0	0	0	7.17716	0	1.36051	0	0	3.88264	2.18907	0.803907	0	0	0	0	0	0	24.7511	2.59159	0
UniRef90_A0A015V320: FecR family protein	12.4664	0	0	0	2.73478	2.50714	4.3276	0	0	0.524771	0	7.55536	0.153547	2.39767	0	0	4.17416	0.653884	1.29815	0	0	0	0	0	0	20.737	4.30879	0.859818
UniRef90_A0A015V361: NO_NAME	20.9077	0	0	0	3.24278	6.5361	8.74181	0	0	0.791146	0	9.91642	0.0987414	3.57569	0	0	8.66238	1.43209	2.98576	0	0	0	0	0	0	30.3837	8.18751	1.14567
UniRef90_A0A015V3E8: Putative ATP-binding ABC transporter domain protein (Fragment)	4.60475	0	0	0	1.09613	1.1573	2.3426	0	0	0.244828	0	3.41472	0	0.997118	0	0	2.00315	0.276905	0.530112	0	0	0	0	0	0	8.29341	1.72755	0.263695
UniRef90_A0A015V3H5: RNA polymerase sigma factor, sigma-70 family protein	6.23002	0	0	0	1.27614	1.16473	2.75349	0	0	0.404455	0	3.59792	0.127577	1.02893	0	0	2.30288	0.334328	0.901965	0	0	0	0	0	0	11.0606	1.73066	0.47918
UniRef90_A0A015V3H8: NO_NAME	0.372447	0	0	0	0.109023	0.952988	0.196498	0	0	0	0	3.76461	2.8074	0	0	0	3.76065	0	0	0	0	0	0	0	0	0	0	0
UniRef90_A0A015V3I7: NO_NAME	30.1615	0	0	0	3.17794	5.37372	9.97273	0	0	1.67804	0	16.043	0.569705	2.36003	0	0	7.20028	0.139728	3.33568	0	0	0	0	0	0	26.8419	10.4335	1.23389
UniRef90_A0A015V3J9: NO_NAME	0.0705051	0	0	0	0.0677176	0.338825	0.0673709	0.0645093	0	0.152058	0	3.56417	1.83785	0.0684759	0	0	2.3697	0	0.051907	0.371737	0	0.0757854	0	0	0	0.0519464	0	0
UniRef90_A0A015V3M7: NO_NAME	7.85908	0	0	0	2.48265	1.39545	0.468573	0	0	0	0	1.45397	0	0.623769	0	0	2.41234	0.364845	0.649066	0	0	0	0	0	0	26.5631	3.56082	0.103833
UniRef90_A0A015V3Q6: Putative membrane protein	4.56372	0	0	0	0.923301	1.46751	0.575349	0	0	0	0	0.6468	0	0.252687	0	0	0.589382	0	5.10183	0	0	0	0	0	0	5.76665	1.49367	0
UniRef90_A0A015V3R2: NO_NAME	0.555311	0	0	0	0.186567	0	0.0769586	0	0	0	0	0.225762	0	0.125136	0	0	0.0803473	0.0484952	0.0506529	0	0	0	0	0	0	0.775799	0.08011	0.0474272
UniRef90_A0A015V3T0: 30S ribosomal protein S9	14.03	0	0	0	2.73101	3.15883	6.36021	0.10985	0	0.933824	0.109368	9.23609	0.395127	2.18039	0.0541181	0.0493361	5.03094	0.562847	1.4776	0	0.00488927	0	0	0.00379007	0	26.3311	5.31863	0.762045
UniRef90_A0A015V3T4: Bacteroidetes-Associated Carbohydrate-binding Often N-terminal family protein	0	0	0	0	0	0	0	0	0	0	0	0	0	0	0	0	0	0	0	0	0	0	0	0	0	5.00316	0	0
UniRef90_A0A015V3T7: NO_NAME	0.534804	0	0	0	0.550259	1.92581	0.749332	0	0	0.427677	0	14.5438	12.252	0.502575	0	0	11.4483	0.327387	0.236982	0	0	0	0	0	0	0.513383	0.0412402	0.403048
UniRef90_A0A015V3U0: NO_NAME	0	0	0	0	0	1.32939	0	0	0	0	0	7.55189	11.0318	0	0	0	2.12071	0	0	0	0	0	0	0	0	0	0	0
UniRef90_A0A015V3U4: NO_NAME	1.18059	0	0	0	0.173847	0.60684	0	0	0	0	0	2.64917	1.70085	0	0	0	1.33265	0	0	0	0	0	0	0	0	0.325446	0	0
UniRef90_A0A015V3U5: NO_NAME	344.139	0	0	0	67.9683	48.0523	101.83	0	0	6.8936	0	223.257	1.42599	32.3942	0	0	91.932	24.4319	23.9498	0	0	0	0	0	0	436.744	91.0944	22.5996
UniRef90_A0A015V3U9: NO_NAME	3.3006	0	0	0	0.921957	0.763204	1.28728	0	0	0.305462	0	2.35526	0.12099	0.732613	0	0	1.34652	0.268111	0.508008	0	0	0	0	0	0	6.04406	1.19221	0.189015
UniRef90_A0A015V4H8: CRISPR associated Cas2 family protein	1.41591	0	0	0	0.382877	0.349636	2.11449	0	0	0.17858	0	1.80973	0	0	0	0	1.40743	0.0781812	0.121472	0	0	0	0	0	0	3.38499	1.0411	0.0567972
UniRef90_A0A015V4J8: NO_NAME	1.74198	0	0	0	0.412035	0.425954	0.675573	0	0	0.0786444	0	1.09478	0.0379041	0.363066	0	0	0.812022	0.0907574	0.237619	0	0	0	0	0	0	3.34261	0.702738	0.0662738
UniRef90_A0A015V4R7: Bacterial DNA-binding family protein	1.71641	0	0	0	0.6714	0.707317	1.05926	0	0	0.0766746	0	1.23968	0.0375859	0.282829	0	0	0.690784	0.157384	0.255313	0	0	0	0	0	0	3.24519	0.58948	0.0631145
UniRef90_A0A015V517: NO_NAME	22.6341	0	0	0	3.06238	9.0489	6.78625	0	0	0	0	8.86091	0	3.28001	0	0	8.73923	0.505171	2.77943	0	0	0	0	0	0	33.3435	5.94995	2.45348
UniRef90_A0A015V5E8: 4-hydroxy-3-methylbut-2-en-1-yl diphosphate synthase domain protein (Fragment)	5.28291	0	0	0	1.04619	0.940932	1.5566	0	0	0.170112	0	3.0695	0.0787511	0.854719	0	0	1.40691	0.115988	0.493018	0	0	0	0	0	0	8.38805	1.48963	0.391175
UniRef90_A0A015V5U3: AcrB/AcrD/AcrF family protein	3.71452	0	0	0	0.991239	0.731677	1.32634	0	0	0.165512	0	1.92102	0.0573517	0.652536	0	0	1.13763	0.202621	0.407854	0	0	0	0	0	0	5.86305	1.47219	0.218301
UniRef90_A0A015V5W6: Ubiquinone oxidoreductase, Na(+)-translocating, B subunit	3.31734	0	0	0	0.853168	0.851301	1.31206	0	0	0.0736298	0	1.6348	0.0603254	0.54601	0	0	1.16409	0.119904	0.411058	0	0	0	0	0	0	5.79466	1.11434	0.167765
UniRef90_A0A015V653: Putative exported protein	4.34951	0	0	0	0.742932	0.765231	1.37745	0	0	0.189953	0	2.3302	0.042352	0.579532	0	0	1.38488	0.21018	0.48797	0	0	0	0	0	0	6.89973	1.26705	0.208874
UniRef90_A0A015V664: NO_NAME	34.6968	0	0	0	1.31905	3.3047	14.2971	0	0	3.84173	0	10.8915	0	1.88243	0	0	8.57325	0.80187	1.55849	0	0	0	0	0	0	36.5523	11.0759	2.61571
UniRef90_A0A015V6B3: AAA domain family protein	0.282997	0.470864	0.78416	0.997668	0	0	0.493193	0	0	0.491599	0.223591	0.459489	0.308183	0	0	0.189957	0	0.344829	0.378944	0	0	0.761351	0.124201	0	0.821737	0.85586	0.666743	0.461295
UniRef90_A0A015V6C6: NO_NAME	3.4293	0	0	0	0.712327	4.85299	4.21075	0	0	0	0	0.201316	0.695716	8.28117	0	0	0.152391	11.065	6.29176	0	0	0	0	0	0	0	0	0.207667
UniRef90_A0A015V6C9: NO_NAME	98.496	0	0	0	35.264	63.7119	51.8451	0	0	1.44622	0	35.1775	6.06275	53.1202	0	0	31.233	86.7495	49.466	0	0	0	0	0	0	122.53	21.4269	5.27203
UniRef90_A0A015V6F7: NO_NAME	11.9932	0	0	0	1.39367	2.76731	1.03364	0	0	0	0	12.4571	0	2.42651	0	0	3.6612	1.89362	6.0386	0	0	0	0	0	0	4.8965	6.69171	0
UniRef90_A0A015V6F9: NO_NAME	2.71836	0	0	0	0	0.546212	1.30079	0	0	0.0931302	0	0	0	0	0	0	1.08322	0.158678	0	0	0	0	0	0	0	4.85118	1.02135	0
UniRef90_A0A015V6I6: NO_NAME	0.31095	0	0	0	0	0.191415	0.0680187	0	0	0	0	0	0	0.249075	0	0	0	0	0	0	0	0	0	0	0	0.873848	0.198107	0
UniRef90_A0A015V6J7: NO_NAME	61.4222	0	0	0	14.0839	5.78653	23.9357	0	0	6.14316	0	30.6862	0.559244	10.9444	0	0	17.0819	4.48914	6.77027	0	0	0	0	0	0	84.1448	9.99126	1.30602
UniRef90_A0A015V6R6: NO_NAME	4.37572	0	0	0	0.943351	1.46444	3.16882	0	0	0.88005	0	1.61495	0	0.331993	0	0	1.10919	0	0.80884	0	0	0	0	0	0	6.0394	1.23279	0.199823
UniRef90_A0A015V6W7: NO_NAME	11.3431	0	0	0	6.43233	0.251574	7.31139	0	0	0	0	7.55978	0	0	0	0	2.40079	0.16839	1.65337	0	0	0	0	0	0	7.65107	5.39942	0
UniRef90_A0A015V6Z0: Fibrobacter succinogenes major paralogous domain protein	1.05356	0	0	0	0	0.265226	0.348615	0	0	0.0594013	0	0.664022	0	0	0	0	0	0	0.0930986	0	0	0	0	0	0	1.65746	0.516265	0
UniRef90_A0A015V718: Putative membrane protein	0.803191	0	0	0	0	0	0	0	0	0	0	0	0	0	0	0	0	0	0	0	0	0	0	0	0	0.182516	0	0
UniRef90_A0A015V766: Type I restriction modification DNA specificity domain protein	0	0	0	0	0	0	0	0.756111	0	0	0	0	0	0	0	0.0613483	0	0	0	0.404391	0.291387	0.0592859	0	0	0.0945223	0	0	0
UniRef90_A0A015V794: Trypsin family protein	0	0	0	0	0.1722	0.0880315	0.173714	0	0	0	0	1.76526	0	0.121962	0	0	0.242785	0.320728	0.135957	0	0	0	0	0	0	0.198639	0.172187	0.192571
UniRef90_A0A015V7H0: NO_NAME	0.0771021	0.465208	0.774622	1.8346	0.171301	0.212468	0.245571	0.699104	0.535599	0.0597164	0.852823	0.0990451	0.203721	0.184578	0.539814	0.594992	0.137709	0.082917	0.174287	0.524755	0.453281	0.651341	0.325221	0.534177	0.662582	0.0813834	0.0647043	0.168242
UniRef90_A0A015V7I5: NO_NAME	30.4005	0	0	0	9.89227	4.33143	4.7241	0	0	0.207539	0	29.2681	0.814617	6.86672	0	0	10.1356	1.21032	5.0219	0	0	0	0	0	0	50.5855	14.8177	0.814241
UniRef90_A0A015V7K4: NO_NAME	41.0421	0	0	0	10.6144	4.35978	13.3477	0	0	1.70683	0	21.7612	0	5.26352	0	0	14.0432	0.262689	2.84224	0	0	0	0	0	0	51.474	11.7169	2.4257
UniRef90_A0A015V7Q3: Type I restriction modification DNA specificity domain protein	0	0	0	0	0	0	0	0.812209	0	0	0	0	0	0	0	0.0632245	0	0	0	0.419222	0.303095	0.0600588	0	0.116883	0.0940176	0	0	0
UniRef90_A0A015V7R7: NO_NAME	6.27975	0	0	0	0.164932	0	0.178796	0	0	0.972667	0	1.00839	0	0.325117	0	0	1.85284	0	0.221819	0	0	0	0	0	0	9.46419	2.89699	0
UniRef90_A0A015V7S6: NO_NAME	17.3952	0	0	0	3.85008	3.51076	5.98495	0	0	0.643278	0	9.90789	0.303456	2.72524	0	0	5.88339	0.684585	1.92779	0	0	0	0	0	0	28.7733	5.73766	0.977819
UniRef90_A0A015V7T6: Sigma-70, region 4 family protein	2.8445	0	0	0	0.513776	0.788548	1.07533	0	0	0	0	1.52316	0.0508556	0.321297	0	0	0.835995	0	0.271778	0	0	0	0	0	0	4.78792	0.949221	0.149497
UniRef90_A0A015V7W0: NO_NAME	0	0	0	0	0.389428	0.550317	0.46773	0	0	0	0	9.23166	4.30843	0	0	0	3.15184	0	0.188942	0	0	0	0	0	0	0.172906	0	0.263572
UniRef90_A0A015V7X0: NO_NAME	0.111993	0	0	0	0	0	0	0	0	0	0	0	0	0	0	0	0	0	0	0	0	0	0	0	0	0	0	0
UniRef90_A0A015V859: Transcriptional regulatory family protein	8.54172	0	0	0	2.36327	2.02482	3.21151	0	0	0.395771	0	4.59919	0.105803	1.60819	0	0	3.16667	0.36565	1.40393	0	0	0	0	0	0	15.577	2.94755	0.476667
UniRef90_A0A015V8C2: NO_NAME	0.243186	0	0	0	0.13222	0	0	0	0	0	0	0.0877442	0	0	0	0	0.203777	0	0	0	0	0	0	0	0	0	0.233606	0
UniRef90_A0A015V8D2: Riboflavin biosynthesis protein	13.2576	0	0	0	2.16875	2.50058	4.63058	0	0	0.696201	0	7.12746	0.146759	1.72508	0	0	4.13529	0.469402	1.20291	0	0	0	0	0	0	19.8029	4.22264	0.797443
UniRef90_A0A015V8D6: NO_NAME	12.3645	0	0	0	3.33816	2.37975	5.3225	0	0	0.205829	0	6.54094	0.101415	1.64068	0	0	3.60591	0.569102	1.27039	0	0	0	0	0	0	17.8586	3.46065	0.593158
UniRef90_A0A015V8F8: NO_NAME	14.2491	0	0	0	0	0	3.07394	0	0	0	0	8.4255	0	1.33134	0	0	6.28355	0.710396	2.78133	0	0	0	0	0	0	17.4977	6.21746	0
UniRef90_A0A015V8K4: Peptidase S41 family protein (Fragment)	2.44538	0	0	0	0.528003	0.569337	0.820444	0	0	0.101431	0	1.37673	0.0422618	0.344923	0	0	1.02378	0.144275	0.321491	0	0	0	0	0	0	4.28228	0.67429	0.158659
UniRef90_A0A015V8S7: NO_NAME	11.162	0	0	0	2.42296	3.36377	4.92189	0	0	0.218749	0	5.57523	0.212928	1.01948	0	0	3.8731	0.547218	0.97297	0	0	0	0	0	0	14.1927	2.44208	0.499657
UniRef90_A0A015V8U3: Putative membrane protein	1.42208	0	0	0	0.416039	0.48391	0.809228	0	0	0.0606575	0	0.811356	0	0.391533	0	0	0.73084	0.127603	0.23205	0	0	0	0	0	0	3.00664	0.443318	0.116017
UniRef90_A0A015V918: NO_NAME	0.209502	0	0	0	1.79156	0.56207	1.00063	0	0	0.616912	0	6.0677	4.21099	0.744074	0	0	3.9713	0.480227	0	0	0	0	0	0	0	0.460609	0.476499	0.488326
UniRef90_A0A015V961: NO_NAME	55.4263	0	0	0	13.2383	6.45654	22.3374	0.0482625	0	2.17563	0	29.2806	0	8.92915	0	0	22.2959	2.57538	7.80706	0	0	0	0	0	0	76.14	13.0519	0.757374
UniRef90_A0A015V9A6: DNA binding, excisionase family domain protein	0	0	0	0	0	0	0	0.834828	2.58511	0	2.84373	0	0	0	0.381543	1.1009	0	0	0	0.017969	1.88274	1.32541	0.86025	2.66255	1.69299	0	0	0
UniRef90_A0A015V9D6: NO_NAME	1.14052	0	0	0	0	0.293502	0	0	0	0	0	0.180502	0	0	0	0	0	0	0	0	0	0	0	0	0	1.0972	0.0732134	0
UniRef90_A0A015V9E4: NO_NAME	0.705714	0	0	0	0	0	0.112285	0	0	0	0	0.0701953	0	0.0634036	0	0	0.0709043	0	0.159432	0	0	0	0	0	0	1.54765	0.535918	0.0656906
UniRef90_A0A015V9G2: 5-formyltetrahydrofolate cyclo-ligase family protein	0	0	0	0	0.00258255	0	0	0	0	0	0	0	0	0	0	0	0	0	0	0	0	0	0	0	0	0	0	0
UniRef90_A0A015V9I5: NO_NAME	29.108	0	0	0	3.86301	2.88531	9.35763	0	0	1.78391	0	14.5364	0.169391	4.26361	0	0	10.8913	2.37131	3.60971	0	0	0	0	0	0	47.3784	6.31817	2.28314
UniRef90_A0A015V9M3: NO_NAME	0.467275	0	0	0	0	1.72564	0.843528	0	0	0.236801	0	0.305047	0.25885	1.60841	0	0	0	1.95898	0.906096	0	0	0	0	0	0	0.0795042	0.205796	0
UniRef90_A0A015V9T0: NO_NAME	3.44455	0	0	0	0	0.251973	1.28617	0	0	0.295344	0	2.58837	0	0.190211	0	0	0.132908	0	0.156872	0	0	0	0	0	0	11.7459	1.0818	0
UniRef90_A0A015V9U6: NO_NAME	0	0.414372	0.322726	0.0696642	0	0	0	8.34467	0.546736	0	1.15635	0	0	0	1.86433	0.556567	0	0	0	9.72685	0.074115	0.628162	1.2177	1.02032	1.06532	0	0	0
UniRef90_A0A015VA31: NO_NAME	1.87994	0	0	0	0.438455	0.372412	0.971084	0	0	0	0	1.05535	0	0.38066	0	0	0.859518	0.0891442	0.202287	0	0	0	0	0	0	3.5643	0.778106	0.0736773
UniRef90_A0A015VAF4: NO_NAME	0	0	0	0	0	0	0	0	0	0	0	0	0	0	0	0	0	0	0	0	0	0	0	0	0	0.122064	0	0
UniRef90_A0A015VAP7: NO_NAME	0	0	0	0	0	0	0	0	0	0	0	0.00621928	0	0	0	0	0	0	0	0	0	0	0	0	0	0	0	0
UniRef90_A0A015VAQ9: Putative lipo domain protein	0.391281	0	0	0	0.134047	0	0.0892325	0	0	0	0	0.255507	0	0.0954773	0	0	0.0838703	0	0	0	0	0	0	0	0	0.446954	0	0
UniRef90_A0A015VAW2: NO_NAME	117.793	0	0	0	29.9407	14.6091	47.1596	0	0	11.5968	0	46.2936	2.72485	27.8431	0	0	45.7434	2.18907	7.8809	0	0	0	0	0	0	164.469	27.8726	0
UniRef90_A0A015VAW9: NO_NAME	0.460056	0	0	0	5.50752	6.32051	4.96662	0	0	0.142203	0	0.562006	2.0504	5.33051	0	0	0	4.50698	4.61049	0	0	0	0	0	0	0.390773	1.8562	1.96033
UniRef90_A0A015VB60: NO_NAME	5.09396	0	0	0	0.961983	1.07004	2.46937	0	0	0.490578	0	1.78467	0	0.862665	0	0	2.33043	0.463945	0.564565	0	0	0	0	0	0	9.47839	1.73881	0.322085
UniRef90_A0A015VBC0: NO_NAME	0.374394	0	0	0	0	0	0	0	0	0	0	0	0	0	0	0	0	0	0.0520594	0	0	0	0	0	0	0.136892	0	0
UniRef90_A0A015VBC7: NO_NAME	115.455	0	0	0	31.6182	26.2338	31.2149	0	0	6.57463	0	84.1108	0	11.4642	0	0	50.19	1.84989	17.8947	0	0	0	0	0	0	152.357	50.3384	3.67737
UniRef90_A0A015VBE2: NO_NAME	2.61317	0	0	0	8.94928	8.32342	13.2621	4.0741	10.6832	3.06839	10.2806	6.0174	3.86863	8.87352	0.875233	4.91778	6.82789	8.11834	8.31124	0.0762261	7.163	5.94012	3.07171	10.9263	7.72011	10.1618	13.6555	9.47917
UniRef90_A0A015VBE7: NO_NAME	7.21189	0	0	0	1.46761	1.09236	2.28799	0	0	0.40735	0	3.2467	0.0510228	0.702998	0	0	2.6115	0.0514165	0.555452	0	0	0	0	0	0	11.8246	2.09704	0.199831
UniRef90_A0A015VBY3: Putative lysozyme	0	0	0	0	0	0	0	0	0	0	0.282324	0	0	0	0	0	0	0	0	0.0108724	0	0	0	0	0	0	0	0
UniRef90_A0A015VC52: NO_NAME	0	2.36882	2.29792	2.9234	0.0636864	0.125787	0	1.4535	0.408442	0	2.0425	0.0595998	0.867969	0.0992405	0.426007	0.357033	0.236524	0.656722	0.159696	4.56322	0.932002	1.86408	1.26099	1.64742	3.11983	4.07217	0.182935	0.576636
UniRef90_A0A015VC89: NO_NAME	4.76435	0	0	0	0.714703	1.76101	0.65445	0	0	0	0	1.40391	0	1.9858	0	0	7.35333	0	0	0	0	0	0	0	0	9.73636	1.293	0
UniRef90_A0A015VCB5: NO_NAME	21.6494	0	0	0	4.04407	3.79294	8.31039	0	0	1.25927	0	12.1994	0.431314	5.37757	0	0	7.26947	1.1913	2.67924	0	0	0	0	0	0	32.2424	6.60952	0.980446
UniRef90_A0A015VCB9: HxlR-like helix-turn-helix family protein	0.775692	0	0	0.182708	0	0	0	0	0	0	0.0849228	0	0.27956	0.0421966	0	0	0.233081	0	0.398265	0.0649293	0.0796195	0	0	0	0.157235	0	0.153122	0.153278
UniRef90_A0A015VCF3: Endolytic murein transglycosylase	9.03541	0	0	0	1.77964	2.21687	3.27605	0	0	0.305771	0	4.58146	0.131721	1.5507	0	0	3.17952	0.332957	0.926427	0	0	0	0	0	0	15.56	3.23178	0.523012
UniRef90_A0A015VCH4: NO_NAME	0.268155	0	0	0	0	0	0	0	0	0	0	0	0	0	0	0	0	0	0	0	0	0	0	0	0	0	0	0.162508
UniRef90_A0A015VCJ4: NO_NAME	4.56029	0	0	0	0	0	0	0	0	1.18138	0	0	0	0	0	0	0.660315	0	0	0	0	0	0	0	0	5.25731	0.292854	0
UniRef90_A0A015VCL5: NO_NAME	0	0	0	0	0	0	0	0	0	0	0	0	0	0	0	0	0	0	0	0	0	0	0	0	0.378627	0	0	0
UniRef90_A0A015VCT3: NO_NAME	2.32323	0	0	0	0.867102	0.214758	1.21947	0	0	0.191974	0	1.97506	0.162923	0.582686	0	0	1.23733	0	0.688884	0	0	0	0	0	0	2.21842	1.22903	0.390859
UniRef90_A0A015VCU2: NO_NAME	0.281588	0	0	0	0	0	0	0	0	0	0	0.129639	0	0	0	0	0.0948209	0	0.0169711	0	0	0	0	0	0	0.294913	0.112054	0
UniRef90_A0A015VCV9: NO_NAME	0.698622	0	0	0	0.136806	0.162739	0.292186	0	0	0	0	0.40982	0	0.0913092	0	0	0.209618	0	0.0500447	0	0	0	0	0	0	1.11081	0.299544	0.0464864
UniRef90_A0A015VCW8: NO_NAME	64.3957	0	0	0	9.39557	11.1372	25.3314	0	0	0.318784	0	26.3699	0.465495	5.88228	0	0	26.1152	1.86186	4.25954	0	0	0	0	0	0	82.6988	14.8329	2.45687
UniRef90_A0A015VCY3: NO_NAME	0	0	0	0	0	0	0	0.0658125	0	0	0	0	0	0	0	0	0	0	0	0	0.0754203	0	0	0	0	0	0	0
UniRef90_A0A015VCZ6: NO_NAME	0	0	0	0	0	0	0	0.156787	0	0	0.100457	0	0	0	0	0	0	0	0	0.390742	0	0	0	0	0	0	0	0
UniRef90_A0A015VD24: NO_NAME	0	0.0550335	0	0	0	0	0	0.111964	0	0	0	0	0	0	0	0	0	0	0	0	0.107154	0	0	0	0	0	0	0
UniRef90_A0A015VD40: Conjugative transposon TraM protein	0	0.0505518	0.082958	0.11654	0	0	0	4.23547	0.10716	0	0.296015	0	0	0	0.12335	0.131386	0	0	0	2.08517	2.08657	0.239119	0.105845	0.240359	0.270886	0	0	0
UniRef90_A0A015VD76: NO_NAME	0.0690667	0	0	0	0	0	0	0	0	0	0	0	0	0	0	0	0	0	0	0	0	0	0	0	0	0.0683709	0	0
UniRef90_A0A015VDB5: NO_NAME	1.93512	0	0	0	0.205915	0.509591	0.670363	0	0	0.0577365	0	0.7636	0.0489995	0.290476	0	0	0.999215	0.0258839	0.0788672	0	0	0	0	0	0	3.71766	0.794892	0.12238
UniRef90_A0A015VDD7: NO_NAME	2.61376	0	0	0	0.635156	0.518372	0.963087	0	0	0.113517	0	1.47077	0.0473537	0.533575	0	0	0.945678	0.155075	0.296593	0	0	0	0	0	0	4.4071	0.886543	0.142781
UniRef90_A0A015VDF0: AAA domain protein	0.0748553	0	0	0	0.28123	0.334506	0.140684	0.0204192	0	0.192594	0	0.0919635	0.216556	0	0	0	0.0352677	0	0	0	0.0154586	0	0	0	0	0.23275	0.108832	0.334637
UniRef90_A0A015VDI6: NO_NAME	0.0882112	0	0	0	0	0	0	0	0	0	0	0.371622	0	0	0	0	0	0	0	0	0	0	0	0	0	0	0.432197	0
UniRef90_A0A015VDJ8: TPR repeat family protein	9.17114	0	0	0	2.05803	2.28304	3.80384	0	0	0.402347	0	5.06085	0.130621	1.64145	0	0	3.01982	0.343869	1.03963	0	0	0	0	0	0	15.1933	2.83523	0.448517
UniRef90_A0A015VDK1: HMGL-like family protein	4.88392	0	0	0	0.968801	1.12669	1.97625	0	0	0.0809455	0	2.81195	0.0711869	0.880029	0	0	1.88017	0.247744	0.555302	0	0	0	0	0	0	8.94436	1.92591	0.251479
UniRef90_A0A015VDR9: Putative transmembrane protein	3.28315	0	0	0	0	0	0	0	0	0	0	1.73048	0	0	0	0	0	0	0	0	0	0	0	0	0	4.16991	0	0
UniRef90_A0A015VDY3: Putative glycosyltransferase domain protein (Fragment)	0	0	0	0	0	0	0	0	0	0	0	0	0	0	0	0	0	0	0	0	0	0	0	0	0	0.146833	0	0
UniRef90_A0A015VE21: Cys/Met metabolism PLP-dependent enzyme family protein	4.56605	0	0	0	1.34023	1.00843	1.89763	0	0	0.23576	0	2.80814	0.0614666	0.929335	0	0	1.7371	0.223719	0.41258	0	0	0	0	0	0	7.81679	1.59624	0.365713
UniRef90_A0A015VEP3: Phage integrase family protein	0	0	0	0	0.0533072	0.187891	0	0	0	0.0321719	0	1.22261	0.932534	0	0	0	1.041	0.0542745	0	0	0	0	0	0	0	0	0	0
UniRef90_A0A015VER2: NO_NAME	1.11317	0	0	0	6.43233	0	0.298441	0	0	0	0	0.300837	0	0	0	0	1.49257	0	0	0	0	0	0	0	0	11.1476	2.39167	0
UniRef90_A0A015VF55: NO_NAME	0.404117	0	0	0	0.0274886	0.0439212	0.0377758	0	0	0	0	0.270086	0	0.0350661	0	0	0.040139	0	0.04215	0	0	0	0	0	0	0.167254	0.263685	0
UniRef90_A0A015VF96: NO_NAME	40.5771	0	0	0	9.68378	7.88119	19.0323	0	0	1.05554	0	26.1189	2.80726	6.03476	0	0	18.0882	1.31632	7.75049	0	0	0	0	0	0	67.063	10.0348	3.75531
UniRef90_A0A015VFN3: NO_NAME	2.69644	0	0	0	0.456021	0.465751	0.809836	0	0	0.133239	0	1.14672	0	0.477364	0	0	0.74518	0.0669301	0.235781	0	0	0	0	0	0	3.37407	0.700143	0.151564
UniRef90_A0A015VFQ1: NO_NAME	8.79261	0	0	0	1.63978	1.75052	8.77055	0	0	0.167571	0	3.68333	0.0678847	0.1562	0	0	2.24539	0.700405	0.392373	0	0	0	0	0	0	22.2195	2.30366	0.270009
UniRef90_A0A015VFT9: NO_NAME	57.5924	0	0	0	12.8017	10.9205	18.0808	0	0	2.62124	0	31.7082	0.506464	12.2119	0	0	16.16	1.70847	5.96368	0	0	0	0	0	0	69.5286	15.7696	3.85121
UniRef90_A0A015VFV4: NO_NAME	0	0	0	0	0	0	0	0	0	0	0	0	0	0.045046	0	0	0	0	0	0	0	0	0	0	0	0.303327	0.0895318	0
UniRef90_A0A015VFZ0: NO_NAME	0	0	0	0	0	0	0	0	0	0	0	0	0	0	0	0	0	0	0	0	0	0	0	0	0	0.0476962	0	0
UniRef90_A0A015VG24: Sensory box protein	3.23988	0	0	0	0.685113	0.750836	1.35253	0	0	0.147863	0	1.74742	0.0519804	0.549992	0	0	1.27809	0.153593	0.42235	0	0	0	0	0	0	5.71849	1.28507	0.169893
UniRef90_A0A015VGB8: NO_NAME	3.45727	0	0	0	0.754999	1.03798	1.41356	0	0	0.118513	0	1.73767	0.0274276	0.762987	0	0	1.22222	0.215988	0.492151	0	0	0	0	0	0	5.34372	1.19442	0.273435
UniRef90_A0A015VGE5: NO_NAME	12.7924	0	0	0	0.348537	1.36528	2.7337	0	0	0.0843841	0	0.882644	0.143229	0.287634	0	0	2.34381	0.0965767	0.781741	0	0	0	0	0	0	10.892	1.53516	0.157016
UniRef90_A0A015VGH0: Reverse transcriptase family protein (Fragment)	0.260787	0	0	0	2.88116	3.0323	2.70188	0	0	0.182699	0	0.363674	0.996624	2.43057	0	0	0	2.62941	2.24208	0	0	0	0	0	0	0	0.728836	0
UniRef90_A0A015VGP4: Beta-ketoacyl-[acyl-carrier-protein] synthase III	0	0	0	0	0.234007	0.0842413	0.118467	0	0	0	0	1.83389	0.0620871	0.16426	0	0	0.188847	0.367627	0.238184	0	0	0	0	0	0	0.299261	0.16906	0.146892
UniRef90_A0A015VGS9: NO_NAME	8.85052	0	0	0	6.43233	0.503565	1.04425	0	0	0	0	0	0	0	0	0	0.697319	0.0625449	0.242944	0	0	0	0	0	0	7.3363	0.0756813	1.25688
UniRef90_A0A015VGT1: NO_NAME	0	0	0	0	0.394798	0.140532	0	0	0	0	0	2.3432	0.129831	0.136516	0	0	0.269133	0.551554	0.238701	0	0	0	0	0	0	0.157157	0.157545	0.121076
UniRef90_A0A015VHH7: NO_NAME	10.995	0	0	0	0.282432	1.21594	1.25604	0	0	11.3887	0	0	7.48071	0	0	0	0.152222	0	0	0	0	0	0	0	0	11.6794	17.7752	14.7285
UniRef90_A0A015VI03: NO_NAME	0.176453	0	0	0	0	0	0	0	0	0	0	0.145077	0	0	0	0	0.032357	0	0	0	0	0	0	0	0	0.396491	0.0449042	0.0502943
UniRef90_A0A015VIH3: NO_NAME	2.71131	0	0	0	2.79731	3.55817	2.47013	0	0	1.61045	0	4.73744	3.48654	2.78915	0	0	4.31859	1.47061	2.56434	0	0	0	0	0	0	5.65064	4.69225	4.38565
UniRef90_A0A015VIJ3: Putative membrane protein	3.43511	0	0	0	0.66345	0.715405	1.35203	0	0	0.154839	0	1.81922	0.0347172	0.534683	0	0	0.99714	0.1019	0.36667	0	0	0	0	0	0	5.1756	1.17898	0.198175
UniRef90_A0A015VJ63: Phage integrase family protein	0	0	0	0	0	0.328141	0	0	0	0	0	1.78446	1.79997	0	0	0	1.47634	0	0	0	0	0	0	0	0	0	0	0
UniRef90_A0A015VJF4: Putative dnaJ domain-containing protein	0	0	0	0	0	0.199206	0	0	0	0.0807935	0	0	0	0	0	0	0.321575	0	0	0	0	0	0	0	0	0	0	0.204628
UniRef90_A0A015VJI0: NO_NAME	2.49296	0	0	0	0.46255	0.650975	0.913588	0	0	0.154746	0	1.65324	0.0580633	0.413412	0	0	0.831958	0.0730667	0.220397	0	0	0	0	0	0	4.56265	0.785018	0.0951541
UniRef90_A0A015VJP1: NO_NAME	0.235751	0	0	0	0	0.0158933	0	0	0	0	0	0	0	0	0	0	0	0	0	0	0	0	0	0	0	0	0	0
UniRef90_A0A015VJP2: NO_NAME	18.8586	0	0	0	3.57894	2.80826	10.059	0	0	3.05929	0	11.8047	0	3.65448	0	0	9.51515	1.10219	1.86531	0	0	0	0	0	0	49.2684	4.7765	0.117049
UniRef90_A0A015VLY4: NO_NAME	0	0	0	0	0	0	0.137665	0	0	0	0	0.0530833	0	0	0	0	0	0.0631463	0	0	0	0	0	0	0	0.245816	0	0
UniRef90_A0A015VMA5: NO_NAME	6.6241	0	0	0	0	0	0	0	0	0	0	0.354792	0	0	0	0	0.401492	0	0.182208	0	0	0	0	0	0	7.12131	0.706124	0
UniRef90_A0A015VMH2: RHS Repeat family protein (Fragment)	5.19201	0	0	0	3.58012	4.35852	6.29424	0	0	2.98834	0	7.3199	7.23762	3.91005	0	0	6.72517	3.77281	3.53234	0	0	0	0	0	0	10.0373	8.93386	5.1875
UniRef90_A0A015VMJ0: NO_NAME	0	0.359829	0.674611	0.864812	0	0	0	0.211049	0.356903	0	0.671516	0	0	0	0	0.577773	0	0	0	0.145672	0.480518	0.808566	0.237859	1.00663	0.536436	0	0	0
UniRef90_A0A015VMK3: NO_NAME	15.4228	0	0	0	3.31548	3.08502	5.51926	0	0	0.920592	0	9.86824	0.149655	2.943	0	0	4.91765	0.541802	1.52202	0	0	0	0	0	0	23.4782	5.40229	0.996018
UniRef90_A0A015VMM6: NO_NAME	0.0955495	0	0	0	0.0680908	0.329572	0.0550152	0	0	0.0422057	0	2.74119	2.23261	0.0420425	0	0	2.1957	0.0288228	0.0540358	0	0	0	0	0	0	0.0966687	0	0.0420864
UniRef90_A0A015VMS3: NO_NAME	0	0	0	0	0	0	0	0	0	0	0	0	0	0	0	0	0	0	0	0	0	0	0	0	0	0.694666	0	0
UniRef90_A0A015VMV1: Putative lipo domain protein	4.31475	0	0	0	0.721828	0.91313	1.72011	0	0	0.142548	0	2.12352	0	0.831368	0	0	1.37801	0.181151	0.521994	0	0	0	0	0	0	6.54008	1.35713	0.245478
UniRef90_A0A015VMV7: NO_NAME	4.08402	0	0	0	12.0093	8.30108	6.35081	0	0	9.36684	0	73.5991	88.9787	0.120133	0	0	85.9173	1.01755	3.69414	0	0	0	0	0	0	0.769753	2.24521	6.99237
UniRef90_A0A015VN23: Protein TonB	10.7298	0	0	0	2.57274	2.28519	3.54101	0	0	0.492008	0	5.76834	0.168256	1.92416	0	0	3.19202	0.371643	1.22359	0	0	0	0	0	0	17.697	3.60074	0.801959
UniRef90_A0A015VN64: NO_NAME	3.57693	0.0850981	0	0.527004	11.3744	10.3534	14.7527	4.44967	14.3947	4.50826	15.2976	8.42177	4.33098	10.4916	2.38526	7.08937	10.1028	9.64017	10.3885	0.0577599	14.192	6.46576	5.63972	14.1765	9.15508	11.1703	16.2189	12.7195
UniRef90_A0A015VNC9: NO_NAME	0.248804	0	0	0	0.546412	1.71117	0.484777	0	0	0.295313	0	10.9725	10.1597	0.1802	0	0	9.55488	0.177247	0.304617	0	0	0	0	0	0	0.326672	0	0.216681
UniRef90_A0A015VND4: NO_NAME	3.17328	0	0	0	0	0	0	0	0	0	0	1.38381	1.92732	0	0	0	2.48407	0	0	0	0	0	0	0	0	0.169245	0	0
UniRef90_A0A015VNE5: NO_NAME	1.35127	0	0	0	3.99946	4.06094	5.78675	0	0	1.2037	0	3.15147	1.73446	3.35447	0	0	5.41037	3.20638	3.57055	0	0	0	0	0	0	3.73737	4.5365	4.33367
UniRef90_A0A015VNK2: NO_NAME	0	0	0	0	0	0	0	0	0	0	0	0.217848	0	0	0	0	0.232633	0	0	0	0	0	0	0	0	0	0	0
UniRef90_A0A015VNX2: NO_NAME	9.89412	0	0	0	0	0.111457	0.505282	0	0	2.19399	0	0.3841	0.9424	0.1292	0	0	0.892423	0	0	0	0	0	0	0	0	10.9461	2.28895	0.146311
UniRef90_A0A015VP94: NO_NAME	5.18391	0	0	0	57.3681	62.5547	59.214	0	0	5.87906	0	12.2792	19.8181	56.8715	0	0	2.65207	50.9324	47.571	0	0	0	0	0	0	8.25926	25.878	15.251
UniRef90_A0A015VPN3: Bacterial sugar transferase family protein	0	0	0	3.02316	0	0	0	0	0	0	0	0	0	0	0	0	0	0	0	0	0	0	0	0	0	0	0	0
UniRef90_A0A015VQ17: NO_NAME	0	0	0	0	0	0	0	0	0	0.0468229	0	0	0	0	0	0	0	0	0	0	0	0	0	0	0	0	0	0
UniRef90_A0A015VQG2: NO_NAME	2.89932	0	0	0	0	0	0.208057	0	0	0.163382	0	1.5285	0	0.170885	0	0	0.411572	0	0	0	0	0	0	0	0	3.84127	1.12261	0
UniRef90_A0A015VRG3: NO_NAME	0.223468	0	0	0	0	0	0.252641	0	0	0.416857	0	0.121492	0.0740561	0	0	0	0	0	0	0	0	0	0	0	0	0.728692	0.873121	0
UniRef90_A0A015VRG8: NO_NAME	9.44691	0	0	0	4.1474	4.47565	4.30155	0	0	7.1272	0	9.26836	9.02689	5.8852	0	0	7.00269	5.44468	5.07965	0	0	0	0	0	0	13.6806	9.02158	5.99531
UniRef90_A0A015VRI6: NO_NAME	0	0	0	0	0	0	0	0	0	0	0	0	0	0	0	0	0	0	0	0	0	0	0	0	0	0	0.145981	0
UniRef90_A0A015VSI1: NO_NAME	0	0	0	0	0	0	0	0	0	0	0	0	0	0	0	0	0.0410794	0	0	0	0	0	0	0	0	0.0456225	0	0
UniRef90_A0A015VSW2: NO_NAME	13.9901	0	0	0	3.41251	5.83176	8.29648	0	0	0.789321	0	6.05821	1.04847	10.301	0	0	4.8701	10.1508	6.50953	0	0	0	0	0	0	19.7504	3.9743	1.02045
UniRef90_A0A015VSY9: NO_NAME	55.7613	0	0	0	16.2348	18.5055	48.4385	0	0	0	0	36.1948	0.662738	22.6974	0	0	15.0809	29.3913	21.0603	0	0	0	0	0	0	55.0075	7.63118	0
UniRef90_A0A015VTB4: Ribose 5-phosphate isomerase A domain protein	0.291694	0	0	0	0	0.0579281	0	0	0	0	0	0.0572691	0.036612	0	0	0	0	0.0443731	0	0	0	0	0	0	0	0.360996	0	0
UniRef90_A0A015VTS6: NO_NAME	24.7688	0	0	0	5.34706	3.08942	7.76237	0	0	1.32336	0	13.7287	0.940363	3.84123	0	0	9.12631	1.12698	4.0288	0	0	0	0	0	0	38.1712	9.98338	1.75678
UniRef90_A0A015VU08: NO_NAME	17.9789	0	0	0	3.40548	3.19513	6.51431	0	0	0.850113	0	11.6408	0.0888165	3.86856	0	0	6.79628	0.586242	2.67255	0	0	0	0	0	0	29.5847	6.69459	1.18243
UniRef90_A0A015VU23: NO_NAME	0	0	0	0	0	0	0	0.0193912	0	0	0	0	0	0	0	0.0504447	0	0	0	0	0	0	0	0	0	0	0	0
UniRef90_A0A015VU96: NO_NAME	15.9603	0	0	0	3.20526	3.24227	5.96352	0	0	0.398358	0	9.09344	0.519045	1.92027	0	0	5.18138	0.867646	2.18188	0	0	0	0	0	0	25.6437	4.0958	0.642152
UniRef90_A0A015VUJ5: NO_NAME	29.5536	0	0	0	6.79822	8.24247	8.72467	0	0	2.02149	0	12.9029	0.790657	1.95498	0	0	9.93859	0.959498	2.6951	0	0	0	0	0	0	35.5217	13.3821	1.72254
UniRef90_A0A015VVR2: NO_NAME	79.3182	0	0	0	14.0963	18.7044	38.7995	0	0	3.50059	0	36.3316	1.91812	15.7421	0	0	17.9873	2.36606	5.75563	0	0	0	0	0	0	112.81	18.0556	1.77238
UniRef90_A0A015VVR8: NO_NAME	18.3154	0	0	0	1.87645	2.40252	6.35577	0	0	1.48138	0	15.2701	0	2.44	0	0	3.28085	0	4.2738	0	0	0	0	0	0	38.7918	10.5515	2.18605
UniRef90_A0A015VWK6: NO_NAME	12.5566	0	0	0	4.54157	3.49327	2.77599	0	0	0.927053	0	9.3623	1.02719	3.67444	0	0	5.30454	0.518465	1.13374	0	0	0	0	0	0	25.2611	6.48511	0.357649
UniRef90_A0A015VWU8: NO_NAME	11.1885	0	0	0	1.60412	2.78118	3.89534	0	0	0.478435	0	6.60277	0.0232643	2.3149	0	0	4.11258	0.41789	1.27426	0	0	0	0	0	0	17.5944	3.64316	0.588895
UniRef90_A0A015VWW1: Putative gp44	8.07704	0	0	0	1.48372	2.16603	2.32212	0	0	0.539094	0	4.95038	0.131196	0.78901	0	0	3.20984	0.574971	1.51964	0	0	0	0	0	0	11.5943	1.77823	0.703045
UniRef90_A0A015VX62: NO_NAME	0.0684087	0	0	0	0	0	0	0	0	0	0	0	0	0	0	0	0	0	0	0	0	0	0	0	0	0.171147	0	0
UniRef90_A0A015VXA9: NO_NAME	0.355916	0	0	0	0	0.0550317	0	0	0	0	0	0.354834	0	0	0	0	0.517104	0	0	0	0	0	0	0	0	0.612322	0.292854	0
UniRef90_A0A015VXS2: NO_NAME	0.135311	0	0	0	0	0	0.0768907	0	0	0	0	0.14692	0	0	0	0	0.0814505	0	0	0	0	0	0	0	0	0.393153	0.22905	0
UniRef90_A0A015VXU9: NO_NAME	0.910143	0	0	0	0	0.160092	0	0	0	0	0	0.0517834	0	0	0	0	0.151819	0	0.049056	0	0	0	0	0	0	0.950575	0.290774	0
UniRef90_A0A015VXY0: 4Fe-4S single cluster domain protein	13.1983	0	0	0	2.50556	2.82782	6.3816	0	0	0.551237	0	7.73116	0.0619616	2.02674	0	0	4.55569	0.57038	1.62401	0	0	0	0	0	0	26.2395	4.93644	1.14059
UniRef90_A0A015VY72: Putative membrane protein	1.62035	0	0	0	0.0518736	0	0.648669	0	0	0	0	1.00684	0	0.313748	0	0	0.316804	0	0.268517	0	0	0	0	0	0	15.732	0.535262	0
UniRef90_A0A015VYC9: NO_NAME	6.47696	0	0	0	0.576059	4.42195	6.73695	0	0	0	0	5.67546	1.46773	6.54913	0	0	3.19368	9.30834	6.89399	0	0	0	0	0	0	26.7488	3.41072	0.919668
UniRef90_A0A015VYD4: NAD dependent epimerase/dehydratase family protein	0.128924	0	0	0	0	0	0	0	0	0	0	0	0	0	0	0	0	0	0	0	0	0	0	0	0	0	0	0
UniRef90_A0A015VYL5: Conjugative transposon TraO family protein	1.26356	0	0	0	1.1018	1.10495	1.73772	0	0.00992053	1.38534	0	1.41658	2.09824	1.874	0	0	2.19871	1.26098	1.8212	0.0305452	0.00342812	0.011667	0	0	0	2.85175	2.38195	1.65242
UniRef90_A0A015VYS4: NO_NAME	49.0979	0	0	0	147.991	182.78	183.389	0	0	94.5104	0	102.946	128.694	193.912	0	0	123.679	187.065	196.07	0	0	0	0	0	0	59.5646	104.746	67.4929
UniRef90_A0A015VZX7: NO_NAME	4.39227	0	0	0	1.28647	0	0.643086	0	0	0	0	3.14124	0	2.28253	0	0	1.80231	0	0	0	0	0	0	0	0	7.11133	1.2165	0
UniRef90_A0A015W084: Putative alanine racemase 1 (Fragment)	8.99098	0.439533	0.71563	1.57062	7.17703	5.13198	5.92541	1.35615	0.380362	2.55887	0.788158	4.51019	3.58017	7.22857	0	0.273334	7.16873	4.20125	7.8023	1.95146	0.804552	1.64216	0.627715	1.51326	2.25168	7.87034	10.4519	4.81078
UniRef90_A0A015W0K4: Threonyl and Alanyl tRNA synthetase second additional domain protein	5.50096	0	0	0	1.5346	1.29878	2.50877	0	0	0.184665	0	3.80948	0.0908663	1.26458	0	0	2.28177	0.325257	0.586031	0	0	0	0	0	0	9.5124	1.78489	0.390141
UniRef90_A0A015W0W6: NO_NAME	0	0	0	0	0	0	0	0	0	0	0	0.304256	0	0	0	0	0	0.113228	0	0	0	0	0	0	0	0	0	0
UniRef90_A0A015W130: NO_NAME	0	0	0	0	0	0	0	0	0	0	0	1.04483	0	0	0	0	2.70333	0	0	0	0	0	0	0	0	0.349772	0.673564	0
UniRef90_A0A015W1D8: DNA topoisomerase family protein	1.93961	0	0.0133057	0	1.91143	2.21224	2.11033	0	0.0183755	1.91929	0	2.00534	3.19011	2.43194	0	0	2.14729	2.43487	2.21618	0	0	0	0	0	0	2.94995	3.00486	2.10603
UniRef90_A0A015W1I4: NO_NAME	10.0734	0	0	0	4.86368	1.8952	5.00382	0	0	10.5963	0.0704061	8.58766	9.81306	4.97319	0	0	3.96102	5.37994	3.77326	0	0	0	0	0	0	6.91442	9.9741	7.9019
UniRef90_A0A015W225: NO_NAME	33.952	0	0	0	5.72802	10.6769	15.0762	0	0	0.399676	0	23.4231	0.595411	7.01088	0	0	9.47533	2.6934	4.10183	0	0	0	0	0	0	51.892	9.39531	2.60448
UniRef90_A0A015W257: NO_NAME	13.8472	0	0	0	0	3.3019	4.51946	0	0	0	0	1.89527	0	0	0	0	0.813881	1.09454	5.75229	0	0	0	0	0	0	16.4361	0.438898	1.56344
UniRef90_A0A015W2C3: NO_NAME	3.89882	0	0	0	0.803391	0.996811	1.32552	0	0	0.142534	0	2.44064	0.109978	0.611341	0	0	1.5512	0.371131	0.557406	0	0	0	0	0	0	8.28759	1.72847	0.384799
UniRef90_A0A015W2D8: NO_NAME	14.2884	0	0	0	2.27622	3.54822	4.922	0	0	1.04825	0	9.52042	0.408925	1.93617	0	0	4.94125	0.414529	1.2165	0	0	0	0	0	0	21.2358	5.75323	0.27624
UniRef90_A0A015W310: NO_NAME	0.526214	0	0	0	0.211438	0	0.505282	0	0	0	0	0.943294	0	0	0	0	0.173208	0	0	0	0	0	0	0	0	0.867549	0.229624	0
UniRef90_A0A015W314: NO_NAME	0.651603	0	0	0.188061	0.102826	0.0557912	0.257624	0	0	0	0	0.203904	0	0.0570633	0	0	0.244535	0	0.0958576	0	0	0	0	0	0	0.782544	0.14211	0.0770368
UniRef90_A0A015W3E5: NO_NAME	4.80463	0	0	0	1.15951	1.24738	1.85757	0	0	0.0964186	0	3.23561	0.164575	0.84583	0	0	1.51207	0.255019	0.442219	0	0	0	0	0	0	7.43144	1.52245	0.1749
UniRef90_A0A015W3G8: NO_NAME	31.2148	0	0	0	6.33307	7.1087	11.9847	0	0	1.54434	0	16.0178	0.668088	4.71293	0	0	6.35533	0.746524	3.88936	0	0	0	0	0	0	45.1371	7.19738	1.6737
UniRef90_A0A015W3L1: NO_NAME	4.8487	0	0	0	0.269831	0.825639	2.00505	0	0	0.149743	0	2.93157	0	0.359065	0	0	2.37653	0.36987	0.85593	0	0	0	0	0	0	7.15108	1.60267	0.214987
UniRef90_A0A015W3L7: NO_NAME	26.8313	0	0	0	7.61975	0.307305	4.77253	0	0	7.56073	0	0	1.13848	0.273904	0	0	2.35327	2.51512	8.56067	0	0	0	0	0	0	4.0307	9.15495	8.01758
UniRef90_A0A015W411: NO_NAME	2.68422	0.457106	0.637903	0.191334	1.47203	2.21357	1.70765	4.49558	0.0566598	1.19849	0.485834	2.47275	1.24902	0.725538	1.68571	0.156872	1.47262	2.00216	2.00273	4.14779	1.9523	0.983217	0.359053	0.577267	0.630659	4.37887	3.27561	1.1442
UniRef90_A0A015W424: NO_NAME	0.21626	0	0	0	2.17869	2.35694	2.27338	0	0	0	0	0.488638	0.914231	1.17421	0	0	0	2.28766	1.36106	0	0	0	0	0	0	0.0664125	1.88999	1.17049
UniRef90_A0A015W426: NO_NAME	1.05458	0	0	0	0	0	0.644603	0	0	0.989603	0	0	1.07823	0	0	0	0	0	0	0	0	0	0	0	0	1.50734	1.91376	0
UniRef90_A0A015W429: Plasmid recombination enzyme family protein (Fragment)	0.848389	0	0	0	0.246095	0.398996	0.522906	0	0	0.678674	0	0.217997	0.748878	0.59184	0	0	0.367347	0.705748	0	0	0	0	0	0	0	1.10786	1.35104	1.00052
UniRef90_A0A015W472: NO_NAME	3.88475	0	0	0	0.716221	0.7614	1.26731	0	0	0.210145	0	2.31534	0.0408996	0.540123	0	0	1.15071	0.165185	0.398355	0	0	0	0	0	0	6.15667	1.1893	0.238556
UniRef90_A0A015W4B2: NO_NAME	238.082	0	0	0	50.5693	36.6635	99.1264	0	0	17.0524	0	98.7938	3.5313	93.3166	0	0	106.788	15.9813	23.751	0	0	0	0	0	0	297.896	68.73	12.4074
UniRef90_A0A015W4H1: NO_NAME	4.62181	0	0	0	0.999836	0.688211	1.38745	0	0	0.2035	0	2.53243	0	0.492766	0	0	1.29888	0.0918231	0.324221	0	0	0	0	0	0	6.0929	1.30451	0.266968
UniRef90_A0A015W4M7: NO_NAME	10.6347	0.102118	0	0	7.30487	5.80888	4.03535	0	0	4.78923	0	12.4978	13.0001	0	0	0	10.973	17.1477	4.88458	0.143306	0	0	0	0	0	22.546	14.8115	3.63413
UniRef90_A0A015W4U8: NO_NAME	3.32162	0	0	0	0.877486	0.648393	0.923574	0	0	0.0898549	0	1.36319	0.0647471	0.37473	0	0	1.26813	0.10019	0.381864	0	0	0	0	0	0	4.35265	0.96673	0.138051
UniRef90_A0A015W535: Putative mobilization protein (Fragment)	0	0	0	0	0	0	0	0.0152945	0.00392057	0	0	0	0	0	0	0	0	0	0	0.0320306	0	0	0.00407807	0	0	0	0	0
UniRef90_A0A015W607: Tol-pal system protein YbgF	12.0271	0	0	0	2.02996	2.17174	3.84988	0	0	0.579898	0	6.39914	0.163037	1.68787	0	0	3.60418	0.395782	1.24411	0	0	0	0	0	0	18.7643	3.91838	0.673466
UniRef90_A0A015W635: NO_NAME	12.8983	0	0	0	2.40338	2.2133	4.02009	0	0	0.593686	0	6.81654	0.117732	1.64584	0	0	3.61522	0.485463	1.15957	0	0	0	0	0	0	19.0324	4.13401	0.585356
UniRef90_A0A015W6F0: RNA helicase family protein	13.1788	0	0	0	13.8121	14.8925	20.6866	0	0	10.5833	0	16.3526	11.7833	20.9594	0	0	9.43696	23.5077	19.6754	0	0	0	0	0	0	10.2026	17.9789	16.3192
UniRef90_A0A015W715: Natural product, GG-Bacteroidales family domain protein (Fragment)	1.59243	0	0	0	0.664164	0.257838	0.199938	0	0	0	0	0.910448	0.11849	0	0	0	0.393431	0	0.0582777	0	0	0	0	0	0	2.62633	0.523135	0.117049
UniRef90_A0A015W721: DNA methylase family protein	0	0	0	0	0.198909	0.0712472	0.110731	0	0	0	0	1.14995	0.0645048	0.118056	0	0	0.185689	0.189074	0.140785	0	0	0	0	0	0	0.122295	0.154813	0.111129
UniRef90_A0A015W767: TonB-dependent receptor family protein	12.2347	0	0	0	2.2723	2.17098	3.81475	0	0	0.512058	0	6.47977	0.156823	1.66592	0	0	3.49727	0.426942	1.10107	0	0	0	0	0	0	18.8427	3.90099	0.619411
UniRef90_A0A015W773: GDSL-like Lipase/Acylhydrolase family protein	13.1101	0	0	0	2.28909	2.70121	4.14876	0	0	0.68152	0	7.1726	0.199341	1.84383	0	0	4.38981	0.789056	1.3066	0	0	0	0	0	0	20.8246	4.36335	0.705663
UniRef90_A0A015W7I5: NO_NAME	0.133147	0	0	0	0	0	0	0	0	0.0872608	0	0	0.0452565	0.054346	0	0	2.51323	0	0	0	0	0	0	0.0796234	0	0	0	0
UniRef90_A0A015W7N1: Archaeal ATPase family protein	2.69424	0	0	0.0567747	5.82153	4.98694	6.37836	0.0802461	0.13175	6.67596	0.175851	5.80297	7.52442	4.16064	0	0.20242	2.94352	4.2425	3.42013	0.462837	0.0527506	0.136491	0.0554622	0	0.0789556	4.49068	3.47739	3.02504
UniRef90_A0A015W7P2: NO_NAME	8.39188	0	0	0	1.80472	1.87032	3.03017	0	0	0.238442	0	5.45571	0.163427	1.31654	0	0	2.8451	0.501564	0.839556	0	0	0	0	0	0	13.425	2.63063	0.567036
UniRef90_A0A015W7R1: NO_NAME	1.44109	0	0	0	0.300578	0	0.411818	0	0	0	0	0.739759	0	0.248034	0	0	0.319062	0.0368192	0.116202	0	0	0	0	0	0	1.98576	0.475689	0.0461923
UniRef90_A0A015W7S7: NO_NAME	4.70422	0	0	0	1.79569	1.43966	5.68474	0	0	14.8133	0	12.051	9.53066	2.12787	0	0	5.93603	7.4491	1.60485	0	0	0	0	0	0	4.40175	18.5753	3.02346
UniRef90_A0A015W7U4: NO_NAME	0	0.0804563	0.106172	0.0850745	0	0	0	0.362597	0.0706033	0	0.240582	0	0	0	0	0.103844	0	0	0	0.0171648	0.0984875	0	0	0.0569156	0.185277	0	0	0
UniRef90_A0A015W7X7: NO_NAME	11.8499	0	0	0	2.30903	2.80019	3.96291	0	0	0.399424	0	6.61957	0.224689	2.33585	0	0	3.7301	0.489973	1.24475	0	0	0	0	0	0	18.787	3.88816	0.750681
UniRef90_A0A015W810: NO_NAME	20.2102	0	0	0	3.63908	5.09333	7.81853	0	0	0.815143	0	8.89765	0.260422	2.60364	0	0	6.36006	0.805278	1.27131	0	0	0	0	0	0	29.2012	5.11508	1.47434
UniRef90_A0A015W839: NO_NAME	1.18647	0	0	0	0.234192	0.173864	0.414632	0	0	0.0479923	0	0.656685	0	0.20694	0	0	0.378197	0	0.102568	0	0	0	0	0	0	1.92185	0.340243	0.0918816
UniRef90_A0A015W869: NO_NAME	8.39767	0	0	0	0.743758	2.1894	2.96469	0	0	0.383617	0	3.9684	0.144821	1.13837	0	0	1.92535	0.290202	0.740326	0	0	0	0	0	0	15.0716	3.8892	0.78819
UniRef90_A0A015W896: NO_NAME	0	0	0	0	0	0.096759	0	0	0	0	0	0	0	0	0	0	0	0	0	0	0	0	0	0	0	0	0	0
UniRef90_A0A015W8F4: Reverse transcriptase family protein	0	0	0	0.402645	0	0	0	0	0.408991	0	0.389497	0	0	0	0	0.560291	0	0	0	0	0.98292	0.299525	0	0.194878	0.0997398	0	0	0
UniRef90_A0A015W8P0: NO_NAME	130.764	0	0	0	28.6706	22.7608	58.0234	0	0	11.8718	0	81.6291	0	17.7197	0	0	30.6781	6.24982	17.7789	0	0	0	0	0	0	166.161	24.32	1.60942
UniRef90_A0A015W8T1: NO_NAME	2.33466	0	0	0	1.36907	1.25787	3.46552	0	0	17.3973	0	8.33609	1.5162	0	0	0	9.38279	5.05396	3.84214	0	0	0	0	0	0	9.13529	11.9112	5.9012
UniRef90_A0A015W8V6: NO_NAME	2.58146	0	0	0	1.38639	2.306	1.85435	0	0	4.13011	0	2.64155	6.49851	1.54967	0	0	1.78046	2.36032	2.68971	0	0	0	0	0	0	4.30116	2.84144	2.76671
UniRef90_A0A015W919: RNA polymerase sigma factor	1.87276	0	0	0	0.349236	0.413999	0.572565	0	0	0.159415	0	0.929161	0	0.169463	0	0	0.588426	0	0.147365	0	0	0	0	0	0	2.7624	0.647518	0.0803036
UniRef90_A0A015W945: SNF2 family N-terminal domain protein	9.7032	0	0	0	2.0402	2.12773	3.56695	0	0	0.429603	0	5.08146	0.133302	1.38833	0	0	3.29525	0.411513	1.05699	0	0	0	0	0	0	16.4407	3.29848	0.580273
UniRef90_A0A015W954: NO_NAME	14.5001	0	0	0	2.6727	3.05526	4.64778	0	0	0.527159	0	9.59226	0.155645	2.39964	0	0	4.20862	0.737223	1.48569	0	0	0	0	0	0	20.3675	3.84326	0.488908
UniRef90_A0A015W961: Putative lipoprotein (Fragment)	1.44829	0	0	0	0	0	0	0	0	0	0	0.295254	0	0	0	0	0	0	0.226861	0	0	0	0	0	0	2.19991	0.168919	0
UniRef90_A0A015W9D5: NO_NAME	10.0515	0.0843174	0	0	73.4175	79.1594	69.0123	0	0	10.9791	0	10.1091	37.9476	68.4104	0	0	10.4806	70.3094	54.5196	0	0	0	0	0	0	26.8232	28.0643	38.7505
UniRef90_A0A015W9E6: Thymidine kinase (Fragment)	5.11886	0	0	0	0.739127	1.07111	1.30685	0	0	0.100277	0	3.6137	0	1.21292	0	0	0.771714	0.0643845	0.804519	0	0	0	0	0	0	11.0368	1.83875	0.404351
UniRef90_A0A015W9J6: NO_NAME	0.134132	0	0	0	0.125485	0.554535	0.201104	0	0	0	0	0.197653	0.172015	0.130537	0	0	0.259338	0.189268	0.18571	0	0	0	0	0	0	0.245024	0.276931	0.169744
UniRef90_A0A015W9U4: NO_NAME	12.5937	0	0	0	0	0	0.471596	0	0	0	0	0.335023	0	0	0	0	0	0.729691	0.208238	0	0	0	0	0	0	1.23201	0.894831	0
UniRef90_A0A015WA14: NO_NAME	3.29237	0	0	0	0.536028	0	2.94747	0	0	0	0	6.55873	0	0.115485	0	0	0.909957	0	0	0	0	0	0	0	0	11.3399	2.36982	0.076639
UniRef90_A0A015WA25: Putative membrane protein	6.6521	0	0	0	1.20333	0	0	0	0	0	0	8.95608	0	0	0	0	0	0	0.523264	0	0	0	0	0	0	11.7849	4.75846	0
UniRef90_A0A015WA34: NO_NAME	0	0	0.0245952	0	0	0	0	0.130873	0.0346435	0	0.0826743	0	0	0	0	0	0	0	0	0.100801	0	0.037164	0.0847814	0.197492	0.0583124	0	0	0
UniRef90_A0A015WA61: NO_NAME	0.0156282	0.416096	0.0939772	0.142194	0.00237069	0	0.0631602	5.67645	0.394809	0.122735	0.384047	0	0.00527992	0.037832	0.21418	0.348589	0.0499594	0.00488746	0	4.8384	1.07617	0.220446	0.699099	0.48785	0.636778	0	0	0.0690021
UniRef90_A0A015WA67: NO_NAME	4.61867	0	0	0	0.899897	1.7848	3.60776	0	0	0.136738	0	2.48599	0.217231	1.03724	0	0	2.95391	0	0.844664	0	0	0	0	0	0	10.1654	2.04865	0.0731554
UniRef90_A0A015WAP7: Cytochrome c family protein	4.65288	0	0	0	1.03184	1.07633	1.70507	0	0	0.140505	0	2.29225	0.0686248	0.610272	0	0	1.54128	0.161043	0.465186	0	0	0	0	0	0	7.27331	1.28287	0.178821
UniRef90_A0A015WAX6: NO_NAME	0	0	0	0	0	0	0	0	0	0	0	0	0	0	0	0	0	0	0	0	0	0	0	0	0	0.0895195	0	0
UniRef90_A0A015WB24: NO_NAME	2.32313	0	0	0	0.649808	0.454143	0.854478	0	0	0.0935041	0	1.21215	0.0655105	0.349738	0	0	0.86897	0.11171	0.207419	0	0	0	0	0	0	3.88898	0.766452	0.199531
UniRef90_A0A015WB39: NO_NAME	3.02543	0	0	0	3.02021	3.63075	3.55434	0	0	1.64083	0	5.0977	4.421	2.88591	0	0	4.65957	2.15397	2.51871	0	0	0	0	0	0	6.5977	5.70118	4.16464
UniRef90_A0A015WB58: NO_NAME	11.633	0	0	0	0.0945931	0.223546	0.518564	0	0	0	0	1.36881	0	0	0	0	0.5045	0	0	0	0	0	0	0	0	10.6608	1.94877	1.07295
UniRef90_A0A015WB73: Glycosyl transferase 2 family protein	12.5646	0	0	0	2.47297	2.70267	4.39935	0	0	0.591687	0	6.60788	0.162514	2.02559	0	0	3.98741	0.604152	1.33944	0	0	0	0	0	0	17.8746	3.87773	0.773513
UniRef90_A0A015WB90: NO_NAME	3.01372	0	0	0	0.459452	0	0.294748	0.0298142	0	0	0.0347728	0	0.383349	6.14371	0	0	0	1.04042	5.64792	0	0	0	0	0	0	0	0	0.482826
UniRef90_A0A015WBF1: Conjugative transposon TraJ protein	27.134	36.3598	57.1231	66.4619	50.5281	53.0729	56.7076	55.0353	16.2163	28.7304	24.7834	35.774	53.0081	50.5188	24.4688	13.9468	31.7795	49.3431	47.4719	47.9265	25.3905	37.5566	12.7428	31.8973	40.0389	48.4224	51.4743	37.2079
UniRef90_A0A015WBK0: Macrolide efflux A domain protein	7.77434	0	0	0	1.88723	1.76762	3.08345	0	0	0.287462	0	4.24899	0.122321	1.4131	0	0	3.02419	0.421115	0.868825	0	0	0	0	0	0	14.004	2.72541	0.360956
UniRef90_A0A015WBK8: NO_NAME	3.03814	0	0	0	0.39967	0.258973	0.897846	0	0	0	0	0.622001	0	0	0	0	2.41052	1.09454	0.364416	0	0	0	0	0	0	9.71598	0.480093	0
UniRef90_A0A015WBM5: Mobilization domain protein	1.61399	0	0	0	0.722214	0.938626	1.11843	0.719279	0	1.31901	0	0.469768	1.72667	1.41091	0	0	1.10247	1.92509	1.2797	0	0	0	0	0	0	2.10888	2.29745	2.14433
UniRef90_A0A015WCI4: NO_NAME	0	0	0	0	0	0	0	0.0740391	0	0	0	0	0	0	0	0	0	0	0	0.0341775	0.0715771	0	0	0	0	0	0	0
UniRef90_A0A015WCK3: Conjugative transposon TraJ protein	0	0.0264769	0.046241	0.171748	0	0	0	4.01103	0.0669504	0	0.133332	0	0	0	0.136023	0.0958395	0	0	0	1.79374	2.23596	0.344863	0.108771	0.319275	0.270322	0	0	0
UniRef90_A0A015WCK7: NO_NAME	0	0.176382	0	0.180872	0	0	0	5.92908	0.0375607	0	0.313757	0	0	0	0	0.182943	0	0	0	2.89682	3.15151	0.484509	0.155294	0.278524	0.194647	0	0	0
UniRef90_A0A015WCL8: NO_NAME	0	0.11501	0	0.172529	0	0	0	5.35102	0.0871723	0	0.191154	0	0	0	0	0.0871932	0	0	0	3.15947	3.17182	0.371724	0	0.574039	0.257362	0	0	0
UniRef90_A0A015WCP2: NO_NAME	22.8073	0	0	0	6.30374	6.74944	14.1793	0	0	0	0	19.0873	0.786767	10.0095	0	0	10.0575	0.681114	2.14895	0	0	0	0	0	0	46.9004	15.3646	0.715297
UniRef90_A0A015WCQ7: NO_NAME	13.9578	0	0	0	3.49378	3.09928	5.02286	0	0	0.409526	0	8.0325	0.246074	2.54106	0	0	5.27792	0.285307	2.30761	0	0	0	0	0	0	21.6254	3.78615	0.831071
UniRef90_A0A015WCX3: NO_NAME	0.730902	0	0	0	0.247397	0	0	0	0	0	0	0.164121	0	0.0611392	0	0	0.233589	0	0	0	0	0	0	0	0	0.975067	0.0990535	0
UniRef90_A0A015WCX6: NO_NAME	108.773	0	0	0	32.6758	15.1222	53.5873	0	0	3.45553	0	76.1973	0.935772	24.4875	0	0	37.2421	6.96432	19.2988	0	0	0	0	0	0	181.302	30.6008	11.323
UniRef90_A0A015WD28: NO_NAME	5.72088	0	0	0	0.780634	3.0159	2.24838	0	0	6.30412	0	4.45912	6.74121	4.14335	0	0	9.41334	2.40605	3.2324	0	0	0	0	0	0	8.03183	5.35824	4.94514
UniRef90_A0A015WD29: NO_NAME	0	0	0	0	0	0.14089	0	0	0	0.030472	0	0	0	0	0	0	0.0590516	0	0	0	0	0	0	0	0	0.0888144	0.116166	0
UniRef90_A0A015WDA9: NO_NAME	0.188202	0	0	0	0.224632	0	0.121965	0	0	0	0	0.0734602	0	0.0698734	0	0	0	0	0	0	0	0	0	0	0	0.554465	0.192447	0
UniRef90_A0A015WDK6: Bacterial regulatory s, luxR family protein	3.24775	0	0	0	0.537577	0.826825	1.39064	0	0	0.0674261	0	1.77809	0	0.61469	0	0	1.12351	0.0595	0.286481	0	0	0	0	0	0	5.67985	1.34413	0.173441
UniRef90_A0A015WDQ7: NO_NAME	25.234	0	0	0	9.52168	5.95867	17.1574	0	0	2.55965	0	15.906	0	1.95801	0	0	8.87473	0.397921	5.42107	0	0	0	0	0	0	49.9254	9.48261	0.774498
UniRef90_A0A015WDS3: NO_NAME	4.76377	2.55198	1.06515	0.351795	29.7813	22.217	39.5726	28.4542	3.54515	37.1888	3.19001	18.5224	13.8735	22.5621	2.74861	1.29199	14.6657	23.1068	20.87	32.9055	6.7818	2.82024	3.36589	3.20591	5.01706	30.8453	35.2945	45.619
UniRef90_A0A015WDT3: NO_NAME	0.259174	0	0	0	0	0	0	0	0	0	0	0	0	0	0	0	0	0	0	0	0	0	0	0	0	0.145786	0	0
UniRef90_A0A015WDU6: NO_NAME	9.11631	0	0	0	0.386706	0.111457	1.88905	0	0	0	0	3.60481	0	0.287193	0	0	1.21348	0	2.85833	0	0	0	0	0	0	15.1266	4.74911	0.655955
UniRef90_A0A015WE01: NO_NAME	6.23338	0	0	0	1.52846	0.536927	2.21488	0	0	0	0	2.99735	0	0.55569	0	0	1.34006	0	1.20729	0	0	0	0	0	0	12.8946	1.79928	0.495206
UniRef90_A0A015WED6: NO_NAME	7.91281	0.00800496	0.0208314	0.16454	16.718	16.9996	20.6822	0.0715982	0	7.71266	0	27.8796	41.1899	16.8978	0	0	30.5437	17.3862	21.8868	0.215428	0.0839665	0.00665097	0	0	0	21.9839	30.4424	31.3297
UniRef90_A0A015WEE1: NO_NAME	5.24578	0	0	0.25857	4.02505	3.55893	3.52754	0.830897	0.0427728	10.7335	0.183691	5.04625	3.89381	6.64037	0.0883121	0.0588364	2.23047	5.86225	6.92931	1.58074	0.464429	0.385758	0.495539	0.537547	0.892843	5.03301	4.49123	5.19585
UniRef90_A0A015WEF5: Glycosyl transferases group 1 family protein	13.5055	0	0	0	2.75194	3.13618	4.51245	0	0	0.591983	0	8.09331	0.227978	2.47998	0	0	4.43085	0.600287	1.45145	0	0	0	0	0	0	22.8559	4.08666	0.651584
UniRef90_A0A015WEI1: His Kinase A domain protein	4.00648	0	0	0	0.904252	1.09093	1.55436	0	0	0.211295	0	2.58204	0.0478055	0.8171	0	0	1.68928	0.210829	0.473254	0	0	0	0	0	0	7.69273	1.44375	0.274345
UniRef90_A0A015WEI4: NO_NAME	11.4441	0	0	0	2.26318	2.46683	4.10987	0	0	0.414318	0	6.74197	0.306395	2.13536	0	0	4.35	0.346553	1.52093	0	0	0	0	0	0	18.4294	4.16558	0.781975
UniRef90_A0A015WES8: Homocysteine S-methyltransferase family protein	9.60075	0	0	0	2.27229	1.84873	3.57208	0	0	0.317155	0	5.43212	0.120562	1.46097	0	0	3.21989	0.380004	1.02647	0	0	0	0	0	0	16.2446	3.45054	0.64305
UniRef90_A0A015WEV7: NO_NAME	35.8409	2.12617	4.19757	2.18001	35.26	42.0171	56.2019	0.366113	0.0398717	19.7807	0.862554	70.4461	66.5537	46.4037	0	0.568371	64.2078	25.5662	34.1582	12.2562	3.75126	1.0581	4.10039	3.26473	2.5761	64.6597	40.6815	49.8835
UniRef90_A0A015WFA8: NO_NAME	23.5122	0	0	0	12.4782	15.2238	11.809	0	0	23.1454	0	23.7709	25.3247	19.4958	0	0	16.3936	22.6992	15.625	0	0	0	0	0	0	25.7953	25.1526	19.7739
UniRef90_A0A015WFD7: Putative membrane protein	1.19155	0	0	0	0.065636	0.231712	0	0	0	0	0	0.384231	0	0.0622509	0	0	0.392683	0	0	0	0	0	0	0	0	0.332928	0.361845	0
UniRef90_A0A015WFF6: NO_NAME	0	0.492935	0.278903	0.311307	0	0	0	1.03333	0.275502	0	0.365147	0	0	0	1.0851	0.42948	0	0	0	0.415776	0.417357	0.392204	0.241481	0.269739	0.805626	0	0	0
UniRef90_A0A015WFG8: NO_NAME	7.17496	0	0	0	2.64264	1.56025	2.57267	0	0	0.184246	0	6.35213	0.347033	1.36404	0	0	4.57113	0.724915	1.39258	0	0	0	0	0	0	15.0134	2.55495	0.512306
UniRef90_A0A015WFK0: NO_NAME	57.9578	0	0	0	11.3639	10.1282	29.0125	0	0	1.18209	0	36.1719	0	7.24904	0	0	24.869	4.20336	16.8477	0	0	0	0	0	0	104.652	10.1349	0.708378
UniRef90_A0A015WFV9: NO_NAME	52.1127	0	0	0	14.7636	13.3157	23.0665	0	0	0.568602	0	27.2888	3.56335	6.47376	0	0	23.5911	3.61139	4.79438	0	0	0	0	0	0	99.0915	24.7345	5.75814
UniRef90_A0A015WFZ8: NO_NAME	0.496405	0	0	0	0.659046	5.12282	0.866034	0	0	1.03008	0	29.5913	26.9954	1.61258	0	0	24.6074	0.599532	1.26688	0	0	0	0	0	0	0.952681	0	0.112895
UniRef90_A0A015WG09: NO_NAME	0.276065	0	0	0	0.233806	0.938855	0.294483	0	0	0.200747	0	5.60429	5.39301	0.14291	0	0	4.62782	0	0.150618	0	0	0	0	0	0	0.160953	0	0.134965
UniRef90_A0A015WG22: Histidine kinase-, DNA gyrase B-, and HSP90-like ATPase family protein	6.56285	0	0	0	0.932273	1.09109	2.35922	0	0	0.154864	0	4.0212	0.12341	1.07284	0	0	2.07968	0.364613	0.605821	0	0	0	0	0	0	10.3158	1.98933	0.55952
UniRef90_A0A015WG30: Bacterial regulatory s, tetR family protein	0.016719	0	0	0	0.23222	0	0	0	0	0.0577126	0	2.07495	0.0814795	0.257108	0	0	0.286902	0.295202	0.177941	0	0	0	0	0	0	0.140719	0.149734	0.128996
UniRef90_A0A015WG34: NO_NAME	0	0	0	0	0	0	0.416114	0	0	0	0	0	0	0	0	0	0	0	0	0	0	0	0	0	0	0	0	0
UniRef90_A0A015WG56: Putative transmembrane protein	0	0	0	0	0.275947	0	0.107068	0	0	0.023252	0	1.66519	0.0338641	0.123448	0	0	0.173391	0.266505	0.107878	0	0	0	0	0	0	0.0929404	0.11216	0.201711
UniRef90_A0A015WG87: NO_NAME	0	0	0	0	0	0	0.392997	0	0	0	0	0	0	0	0	0	0	0	0	0	0	0	0	0	0	0	0	0
UniRef90_A0A015WGN6: Putative membrane protein	0.209769	0	0	0	0	0	0	0	0	0	0	0.0902511	0	0.106994	0	0	0.267055	0	0	0	0	0	0	0	0	0.965389	0.20411	0
UniRef90_A0A015WGP0: NO_NAME	17.0509	0	0	0	4.26867	3.82479	8.10323	0	0	0.720351	0	12.7884	0.350785	3.44698	0	0	6.20464	1.04283	1.46309	0	0	0	0	0	0	29.2101	6.20598	0.9423
UniRef90_A0A015WGP7: Beta-glucosidase domain protein	3.1892	0	0	0	0.688795	0.906966	1.224	0	0	0	0	1.85046	0.0557003	0.919231	0	0	1.57372	0.196643	0.29048	0	0	0	0	0	0	6.21479	1.21367	0.107853
UniRef90_A0A015WGS0: NO_NAME	1.4838	0	0	0	0	0	0.536441	0	0	0.959869	0	0.700514	0	0	0	0	2.87637	0	0	0	0	0	0	0	0	2.03183	0	0
UniRef90_A0A015WGU3: NO_NAME	13.9748	0	0	0	2.21681	3.98642	7.32198	0	0	0.0972019	0	8.90057	0.243169	2.43817	0	0	5.21331	0.695038	1.7282	0	0	0	0	0	0	24.2032	4.7851	1.06555
UniRef90_A0A015WGV9: NO_NAME	6.19898	0	0	0	0.292379	0	0.191188	0	0	0	0	1.8163	0	0	0	0	2.22913	0	0.141717	0	0	0	0	0	0	9.77585	15.2306	0
UniRef90_A0A015WGX7: NO_NAME	7.84456	0	0	0	0	1.1918	0.243929	0	0	0	0	0	0	0.228253	0	0	0.763236	0	0.152095	0	0	0	0	0	0	13.4218	2.31878	0.643768
UniRef90_A0A015WHC0: NO_NAME	43.4418	0	0	0	9.19066	12.652	18.5978	0	0	2.8107	0	22.1692	0	6.54819	0	0	14.3321	3.21569	6.16715	0	0	0	0	0	0	61.2737	10.4118	4.46828
UniRef90_A0A015WHQ6: NO_NAME	12.6958	0	0	0	2.95659	3.55259	5.5526	0	0	0.489731	0	9.14979	0.455752	2.80503	0	0	4.8174	0.813594	2.13778	0	0	0	0	0	0	24.1301	4.85277	0.505978
UniRef90_A0A015WI01: NO_NAME	206.534	0	0	0	44.3363	35.4437	37.0022	0	0	3.3672	0	89.1717	0	20.274	0	0	53.6954	2.53317	18.7557	0	0	0	0	0	0	279.271	38.1595	11.9097
UniRef90_A0A015WID8: NO_NAME	6.44182	0	0	0	1.527	2.38595	1.1803	0	0	0.548496	0	10.0877	0.168249	0.940461	0	0	0.388913	0	0.919079	0	0	0	0	0	0	11.2731	1.73039	0.159562
UniRef90_A0A015WIF0: NO_NAME	10.5584	0	0	0	1.8813	2.50465	3.7498	0	0	0.641235	0	6.24464	0.114131	1.52216	0	0	4.59453	0.312133	1.23631	0	0	0	0	0	0	16.4015	3.27344	0.662525
UniRef90_A0A015WIF4: GDSL-like Lipase/Acylhydrolase family protein	11.657	0	0	0	2.43257	2.10361	4.32589	0	0	0.412481	0	6.60955	0.120094	1.63098	0	0	4.16719	0.465563	1.26874	0	0	0	0	0	0	19.523	4.05809	0.765715
UniRef90_A0A015WIG1: NO_NAME	3.47559	0	0	0	0.60093	0.452986	1.2696	0	0	0.165284	0	1.71736	0.0503124	0.56141	0	0	0.92265	0.0726169	0.27193	0	0	0	0	0	0	4.68518	1.03801	0.182674
UniRef90_A0A015WIJ3: NO_NAME	0	0	0	0	0	0	0.104029	0	0	0	0	0.0831261	0	0	0	0	0.0984193	0	0	0	0	0	0	0	0	0	0.0863543	0
UniRef90_A0A015WIQ8: NO_NAME	0.158885	0	0	0	0	0	0	0	0	0	0	0.145585	0	0	0	0	0.0332685	0	0	0	0	0	0	0	0	0.281886	0	0
UniRef90_A0A015WIU0: Glycosyl transferase 8 family protein	1.18791	0	0	0	0.219454	0.138129	0.273994	0	0	0	0	0.555909	0	0.0789649	0	0	0.378527	0	0.12939	0	0	0	0	0	0	1.59912	0.385496	0
UniRef90_A0A015WIY1: NO_NAME	2.34296	0	0	0	0.643233	0.463425	0.715269	0	0	0	0	0.371622	0	0	0	0	0.590516	0	0	0	0	0	0	0	0	3.48837	0.515885	0
UniRef90_A0A015WJZ2: Short chain dehydrogenase family protein	0	0	0.0625385	0	0	0	0	0	0	0	0	0	0	0	0	0	0	0	0	0	0	0	0	0	0	0	0	0
UniRef90_A0A015WKY7: NO_NAME	0	0.786865	0.602466	1.36319	0	0	0	2.4157	0.727236	0	1.03684	0	0	0	1.52397	0.675559	0	0	0	3.68631	2.76861	1.15752	0.55756	2.00045	2.09953	0	0	0
UniRef90_A0A015WL15: NO_NAME	5.08601	0	0	0	0.494795	0	1.60006	0	0	0.767895	0	6.30995	0	0	0	0	1.35767	0	0	0	0	0	0	0	0	14.9458	1.28475	0
UniRef90_A0A015WL37: Polysaccharide biosynthesis family protein	8.66804	0	0	0	2.08194	2.20936	3.72293	0	0	0.36138	0	5.80225	0.218167	1.6979	0	0	3.42791	0.384443	1.12179	0	0	0	0	0	0	12.7817	2.71352	0.441656
UniRef90_A0A015WL98: NO_NAME	3.19123	0	0	0	0	0.284035	10.7165	0	0	0	0	0	0	1.7119	0	0	1.982	0.656722	0.921858	0	0	0	0	0	0	11.7267	0.0635437	0
UniRef90_A0A015WLD3: NO_NAME	0	0.316465	0.27662	1.17178	0	0	0	1.72654	0.853815	0	0.966351	0	0	0	0.49677	0.32443	0	0	0	6.4721	0.533427	1.91563	0.574453	1.20982	2.94651	0	0	0
UniRef90_A0A015WLH5: NO_NAME	10.9914	0	0	0	2.53869	2.75262	4.34982	0	0	0.0669117	0	6.95457	0.228664	2.11048	0	0	3.2383	0.349581	1.12664	0	0	0	0	0	0	18.9247	3.805	0.916835
UniRef90_A0A015WLT0: Cna B-type domain protein	2.34988	0	0	0	0.587294	0.522843	1.02767	0	0	0.0783399	0	1.27761	0.0406845	0.330493	0	0	0.87195	0.159886	0.281053	0	0	0	0	0	0	4.39489	0.821319	0.205988
UniRef90_A0A015WM12: NO_NAME	0.12044	0	0	0	0.0647181	0	0	0	0	0	0	0	0	0	0	0	0.0984193	0	0	0	0	0	0	0	0	0.20832	0.326934	0
UniRef90_A0A015WNE0: NO_NAME	1.20638	0	0	0	0.208004	0.15539	0.494048	0	0	0.0705173	0	0.68407	0	0.277773	0	0	0.442885	0.0820481	0.141436	0	0	0	0	0	0	2.04949	0.471732	0.118483
UniRef90_A0A015WP95: Glycosyl hydrolase family 3 C-terminal domain protein	2.47693	0	0	0	0.550124	0.510113	0.832638	0	0	0.128761	0	1.23917	0.0420209	0.333276	0	0	0.807568	0.108181	0.265443	0	0	0	0	0	0	3.95345	0.817523	0.134852
UniRef90_A0A015WPT7: TonB-dependent Receptor Plug domain protein (Fragment)	1.79237	0	0	0	0	0	0.606232	0	0	0	0	1.05006	0	0	0	0	0.447069	0	0	0	0	0	0	0	0	3.04311	0	0
UniRef90_A0A015WQA0: NO_NAME	0	0	0	0	0	0.394248	0	0	0	0	0	0	0	0	0	0	0.202866	0	0	0	0	0	0	0	0	0	0	0
UniRef90_A0A015WS52: NO_NAME	24.3198	0	0	0	5.3175	3.79434	9.32497	0	0	0	0	17.1281	0	2.80812	0	0	8.71721	0.710488	2.3246	0	0	0	0	0	0	61.2923	12.8927	0.601783
UniRef90_A0A015WSZ0: NO_NAME	10.9091	0	0	0.201531	69.8327	80.9988	65.5915	0.308658	0.0707288	7.70528	0.122037	10.6284	37.188	67.3546	0	0	5.61712	69.0804	56.6106	0	0.470881	0	0	0	0	5.01262	27.2339	13.7745
UniRef90_A0A015WTK8: Putative exported hydrolase domain protein	4.2103	0	0	0	0.867297	1.28824	1.21717	0	0	0.154351	0	1.99166	0	0.87249	0	0	1.49424	0.222162	0.476357	0	0	0	0	0	0	6.97219	1.18333	0.316941
UniRef90_A0A015WUL7: NO_NAME	0	1.39494	1.48125	0.966591	0	0	0	0.746581	2.39983	0	2.71561	0	0	0	0	1.71099	0	0	0	0.521463	3.33746	3.52045	1.45319	3.55876	1.70523	0	0	0
UniRef90_A0A015WVP2: Bacteroidetes-Associated Carbohydrate-binding Often N-terminal family protein	15.8487	0	0	0	2.95824	4.02349	6.20806	0	0	0.44864	0	8.80609	0.243924	2.61746	0	0	5.81937	0.763637	1.71855	0	0	0	0	0	0	28.4589	5.70658	0.619535
UniRef90_A0A015WVQ4: FtsX-like permease family protein	2.48727	0	0	0	0.510137	0.600516	1.04186	0	0	0.0980925	0	1.44939	0.0421026	0.406765	0	0	0.941138	0.112152	0.333923	0	0	0	0	0	0	4.39536	0.826114	0.121838
UniRef90_A0A015WWA9: NO_NAME	0	0.0540623	0	0.395356	0	0	0	0.0819904	0.375239	0	0.394228	0	0	0	0	0.122101	0	0	0	0	0.169405	0.293386	0.172874	0.43627	0.440345	0	0	0
UniRef90_A0A015WWM8: Aldo/keto reductase family protein	4.94399	0	0	0	1.28814	1.27365	2.12536	0	0	0.131481	0	3.43111	0.122223	0.84153	0	0	2.18273	0.230493	0.601891	0	0	0	0	0	0	8.74797	1.71491	0.269606
UniRef90_A0A015WWN3: NO_NAME	0	0	0	0	0	0	0	0	0	0	0	0.0410067	0	0	0	0	0	0	0	0	0	0	0	0	0	0.0359355	0	0
UniRef90_A0A015WWP0: NO_NAME	10.2009	0	0	0	0.360134	4.92048	1.68824	0	0	0	0	3.88248	0.296224	0.636394	0	0	2.68039	0	0.632594	0	0	0	0	0	0	14.3548	2.04242	0
UniRef90_A0A015WWR8: NO_NAME	0.320958	0	0	0	0.728482	3.70946	1.63159	0	0	0.448931	0	18.2758	18.6794	1.00812	0	0	15.3537	0.462803	0.526159	0	0	0	0	0	0	0.702498	0	0.453336
UniRef90_A0A015WX06: NO_NAME	0	0	0	0	0	0	0	0	0	0	0	0	0	0	0	0	0.472413	0	0	0	0	0	0	0	0	0	0	0
UniRef90_A0A015WX07: Oligopeptide transporter, OPT family	3.32959	0	0	0	0.870388	0.756901	1.18332	1.13077	0	0.140005	0.115259	1.71644	0.056545	0.546602	0	0	1.26268	0.172958	0.343834	1.08917	0.443372	0	0	0.191285	0	5.88965	1.17868	0.174408
UniRef90_A0A015WX20: NO_NAME	0.435518	0	0	0	0.139904	0.441202	0.545389	0	0	0.243387	0	0	0.131178	0	0	0	0.0684656	0.102613	0.150054	0	0	0	0	0	0	0.191301	0.314375	0.518025
UniRef90_A0A015WX53: Phosphate butyryltransferase domain protein	0.326835	0	0	0.118431	0	0	0	0.0167785	0	0	0.00868508	0.172441	0	0	0.308518	0	0.118745	0	0.0728832	0.03453	0.0220248	0	0	0.0226351	0.038592	0.59714	0	0
UniRef90_A0A015WX83: Phage integrase family protein	0	0	0	0	0	0	0	1.34777	0	0	0	0	0	0	0.327036	0	0	0	0	1.75206	0	0	0	0	0	0	0	0
UniRef90_A0A015WXN5: TonB-dependent Receptor Plug domain protein (Fragment)	2.56868	0	0	0	0.567294	0.545214	0.999295	0	0	0.120237	0	1.35886	0.0257854	0.372473	0	0	0.942203	0.090478	0.229918	0	0	0	0	0	0	4.27285	1.07645	0.105653
UniRef90_A0A015WXV6: Restriction endonuclease family protein	0	0	0	0	0.200011	0	0.0589629	0	0	0.120539	0	1.28968	0.0466161	0.125579	0	0	0.160224	0.252778	0.0863921	0	0	0	0	0	0	0.198335	0.148047	0.183108
UniRef90_A0A015WY92: Putative mobilization protein (Fragment)	0	0	0	0	0	0	0	0.0240687	0	0	0	0	0	0	0	0	0	0	0	0	0	0	0	0	0	0	0	0
UniRef90_A0A015WYJ4: NO_NAME	7.22912	0	0	0	6.43233	0	0.336854	0	0	0	0	0	0	0	0	0	0.944826	0	0.722759	0	0	0	0	0	0	11.1406	1.47349	2.78966
UniRef90_A0A015WYU8: Glutamine-fructose-6-phosphate transaminase domain protein	0	0.0166513	0.0374716	0.0414946	0	0	0	0	0.0188991	0	0.0393595	0	0	0	0	0	0	0	0	0.0444828	0	0	0	0	0	0	0	0
UniRef90_A0A015WZ97: NO_NAME	1.03633	0	0	0	3.95929	2.74754	5.97637	0	0	1.66284	0	5.56926	7.18399	1.72429	0	0	3.74626	1.34923	1.90334	0	0	0	0	0	0	5.29222	1.35425	4.3719
UniRef90_A0A015WZD1: NO_NAME	2.88113	0	0	0	1.28647	0	0.0918043	0	0	0.29277	0	0.201407	0	0	0	0	0.52998	0	0.375551	0	0	0	0	0	0	11.3292	1.12261	0
UniRef90_A0A015WZK3: Integrase domain protein	5.07002	0	0	0	0.864417	0.773397	1.63006	0	0	0.281277	0	2.1455	0	0.652306	0	0	1.41451	0.208594	0.377338	0	0	0	0	0	0	8.72957	1.55814	0.223611
UniRef90_A0A015WZV7: Helix-turn-helix domain protein	16.4885	0	0	0.42368	4.6303	4.29649	6.17434	0	0	0.325054	0	11.4826	0.155681	2.90271	0	0	5.099	0.814369	1.54409	0	5.95995	0	0	0	0	26.0197	5.43258	1.02643
UniRef90_A0A015X029: NO_NAME	14.5398	0.454849	0	0	12.3623	11.2759	18.32	0	0	2.97524	0	20.2094	10.0534	11.059	0	0	16.1997	9.4853	9.80677	0	0	0	0	0	0	27.8699	18.4867	12.0589
UniRef90_A0A015X060: Ribosomal L13 family protein	8.55411	0	0	0	1.89552	1.12945	3.51947	0	0	0.085887	0	4.86907	0	0.567712	0	0	3.79183	0.262689	1.13883	0	0	0	0	0	0	12.7289	1.66768	0.917732
UniRef90_A0A015X065: Conjugation system ATPase, TraG family protein	13.2709	1.77262	1.71024	1.03516	5.7561	7.49521	10.4155	4.71818	0.507597	2.25447	0.301788	8.68266	3.37838	10.0712	0.361663	0.333851	8.01839	9.44284	7.61164	1.86426	0.467697	0.447979	0.266426	0.274638	1.23832	20.4334	8.84577	4.6741
UniRef90_A0A015X086: NO_NAME	0.519798	0	0	0	0.0518736	0	0	0	0	0	0	0	0	0.0925351	0	0	0.0482054	0	0	0	0	0	0	0	0	1.18065	0.325918	0
UniRef90_A0A015X0D5: NO_NAME	5.05619	0	0	0	0.357352	0	0.561424	0	0	0	0	0.395974	0	0	0	0	0.837776	0	0.231901	0	0	0	0	0	0	4.45182	0.182044	0
UniRef90_A0A015X1B8: NO_NAME	26.8251	0	0	0	10.296	4.95169	10.4986	0	0	0.94491	0	13.7334	0.264442	6.97314	0	0	7.12828	0.914899	6.20598	0	0	0	0	0	0	39.7467	8.15061	0.704771
UniRef90_A0A015X1E6: GldM C-terminal domain protein	2.08502	0	0	0	0.553443	0.550587	0.835744	0	0	0.0343404	0	1.13571	0	0.329836	0	0	0.718007	0.098388	0.204133	0	0	0	0	0	0	3.60518	0.813794	0.173447
UniRef90_A0A015X1K4: NO_NAME	4.22949	0	0	0	0.58963	0.548698	0	0	0	0.174522	0	0.906106	0	0.491792	0	0	0.933094	0	0	0	0	0	0	0	0	7.12981	1.6461	0
UniRef90_A0A015X220: NO_NAME	1.44223	0	0	0	0.201931	0.336476	0.439489	0	0	0.0599467	0	0.632662	0	0.220434	0	0	0.463735	0.0627831	0.0968235	0	0	0	0	0	0	2.05508	0.343828	0.100245
UniRef90_A0A015X2C2: Putative exported domain protein	3.49977	0	0	0	0.797184	0.494791	1.17307	0	0	0.113561	0	1.88421	0.0445108	0.613333	0	0	1.10204	0.138362	0.407472	0	0	0	0	0	0	5.83197	1.23507	0.313758
UniRef90_A0A015X2L5: NO_NAME	11.5402	0	0	0	0.291287	0	1.28617	0	0	0	0	0.505059	0	0	0	0	1.59454	0	0.557847	0	0	0	0	0	0	15.7236	3.1452	0.804709
UniRef90_A0A015X2L8: NO_NAME	10.3208	0	0	0	2.44875	3.03529	5.84431	0	0	0.442454	0	16.0733	0	1.77132	0	0	5.27532	1.43049	1.69016	0	0	0	0	0	0	18.5002	1.77859	0.688014
UniRef90_A0A015X2N5: NO_NAME	11.9295	0	0	0	1.07206	0.0989334	0.537436	0	0	0	0	0.143581	0	0.855949	0	0	1.17688	0	0.47779	0	0	0	0	0	0	9.55234	5.63747	1.60942
UniRef90_A0A015X2P8: NO_NAME	0	0.786865	0.627818	1.41478	0	0	0	2.43758	0.742077	0	1.05258	0	0	0	1.53285	0.691242	0	0	0	3.71354	2.83914	1.20189	0.559666	2.06681	2.09953	0	0	0
UniRef90_A0A015X2W2: NO_NAME	22.4726	0	0	0	280.854	248.933	222.389	0	0	26.364	0	19.5046	63.5551	194.104	0	0	0	189.472	177.259	0	0	0	0	0	0	4.96049	65.8238	22.2183
UniRef90_A0A015X2Y1: NO_NAME	0	0.0410295	0	0	0	0.208912	0	0	0	0	0	0	0	0	0	0	0	0	0	0	0	0	0	0	0	0	0	0
UniRef90_A0A015X310: Reverse transcriptase family protein	0	8.05865	10.2224	12.0541	0	0	0	3.5541	0.26896	0	0.714056	0	0	0	0.882826	0.648594	0	0	0	0.0359286	0.542894	1.36159	1.23458	2.02486	0.940933	0	0	0
UniRef90_A0A015X347: NO_NAME	0	0	0	0	0	0	1.41479	0	0	0	0	0.863134	0.214083	0	0	0	3.77751	0	0.106288	0	0	0	0	0	0	0	0	0
UniRef90_A0A015X357: RHS Repeat family protein (Fragment)	0.649472	0	0	0	0.189186	0.0698815	0.549585	0	0	0.34084	0	0.631489	0.303459	0.258302	0	0	0.737167	0.151106	0.250209	0	0	0	0	0	0	1.55489	0.499202	0.778284
UniRef90_A0A015X397: NO_NAME	4.94659	0	0	0	1.51298	1.76507	0.970388	0	0	0	0	2.38267	0	0	0	0	3.02342	0	0.501901	0	0	0	0	0	0	10.4937	2.63405	0.585243
UniRef90_A0A015X3B1: NO_NAME	0.0404363	0	0	0	0.0650554	0.306516	0.060294	0	0	0.0522199	0	2.19305	1.74782	0.0644697	0	0	1.69585	0.0335647	0.0658586	0	0	0	0	0	0	0.0598142	0	0.0297556
UniRef90_A0A015X3C4: NO_NAME	0	0	0.410244	0.127822	0	0	0	0.169829	0	0	0	0	0	0	0	0	0	0	0	0.422557	0	0	0	0.0885904	0.131475	0	0	0
UniRef90_A0A015X3D3: NO_NAME	0	0	0	0	0	0	0	0	0	0	0	0	0	0	0	0	0.103287	0	0	0	0	0	0	0	0	0.0858622	0	0.168729
UniRef90_A0A015X3E3: RHS repeat-associated core domain protein (Fragment)	1.69318	0	0	0	0.954446	1.13011	1.27658	0	0	0.65872	0	1.79109	1.66621	0.984695	0	0	1.78874	0.995591	1.39485	0	0	0	0	0	0	2.28417	2.06428	1.50916
UniRef90_A0A015X3G6: NO_NAME	0	0	0	0	0	0	0	0	0	0	0.156165	0	0	0	0	0	0	0	0	0	0	0	0	0.0970276	0	0	0	0
UniRef90_A0A015X3W0: NO_NAME	4.17288	0	0	0	7.23637	1.58382	1.23505	0	0	0.267276	0	0.510463	0	0.818125	0	0	0.511564	0.320352	0.363536	0	0	0	0	0	0	31.0675	6.52057	0
UniRef90_A0A015X414: NO_NAME	0	0	0.240631	0	0	0	0	1.70991	0.0679917	0	0.0867106	0	0	0	0	0	0	0	0	0.526931	0.965341	0.0813696	0	0.0970276	0	0	0	0
UniRef90_A0A015X422: Helix-turn-helix family protein	2.4815	0	0	0	9.36161	8.54048	14.2063	3.50153	11.2211	3.60768	9.9024	7.19722	4.14531	9.09669	2.53582	5.04261	8.95891	8.18922	8.24594	0.199553	8.14188	6.25373	3.42717	11.2746	8.2808	10.4182	13.1185	9.87165
UniRef90_A0A015X476: NO_NAME	16.3639	0	0	0	4.28271	5.95619	9.38625	0	0	0.874958	0	25.2835	14.6614	4.24265	0	0	16.6527	0.517153	1.90583	0	0	0	0	0	0	25.2299	5.47754	1.4247
UniRef90_A0A015X4A9: NO_NAME	168.797	0.159171	0	0.0651005	177.122	155.31	197.775	0	0	206.346	0.13923	310.936	324.428	138.894	0	0	205.847	171.843	166.275	0	0	0	0	0	0	152.943	260.6	239.613
UniRef90_A0A015X4J7: NO_NAME	0	0	0	0	0	0	0	0	0	0	0	0.123874	0	0	0	0	0	0	0	0	0	0	0	0	0	0	0	0
UniRef90_A0A015X4R5: NO_NAME	0.12271	0	0	0	0.306971	0.361638	0.396995	0	0	0.452909	0	0.243563	0.269431	0.351691	0	0	0.22472	0.594627	0.380737	0	0	0	0	0	0	0.197976	0.348954	0.233863
UniRef90_A0A015X4T6: Peptidase, M20E subfamily domain protein	0.473002	0	0	0	0.00417409	0	0.117899	0	0	0	0	0	0	0.11713	0	0	0.105125	0	0	0	0	0	0	0	0	0.60741	0.112261	0.100589
UniRef90_A0A015X4W5: Ribbon-helix-helix, copG family protein	2.26219	0	0	0	0.478222	0.794792	1.47337	0	0	0.11724	0	1.00907	0.123329	1.49011	0	0	0.944594	1.32674	1.12749	0	0	0	0	0	0	2.99172	0.643168	0.245618
UniRef90_A0A015X504: NO_NAME	16.0657	0	0	0	4.20774	4.44783	5.76061	0	0	0.790732	0	9.02785	0.050029	2.41198	0	0	6.69537	0.737853	2.14517	0	0	0	0	0	0	25.8648	4.68091	1.1537
UniRef90_A0A015X557: Conserved protein found in conjugate transposon	0	0	0	0	0	0	0	0.721687	0.544319	0	0	0	0	0	0	0.183891	0	0	0	0	0	0	0	0	0	0	0	0
UniRef90_A0A015X573: NO_NAME	0	0	0	0	0	0	0	0	0	0	0	0	0	0	0	0	0	0	0	0	0	0	0	0	0	0.168036	0	0
UniRef90_A0A015X579: Putative helicase protein	0	0	0	1.3527	0	0	0	0.344747	0	0	0	0	0	0	0	0	0	0	0	0	0	0	0	0	0	0	0	0
UniRef90_A0A015X5B5: Ferredoxin domain protein	10.0405	0	0	0.0389925	2.2035	2.62864	3.10325	0	0	0.32251	0	8.76427	0.0376824	1.92935	0	0	4.11845	0.250105	1.45091	0	0	0	0	0	0	13.9405	3.42457	0.860111
UniRef90_A0A015X5D1: NO_NAME	0	0	0	0	0	0	0	0	0	0	0	0.100562	0.0330428	0	0	0	0.110748	0	0	0	0	0	0	0	0	0	0	0
UniRef90_A0A015X5J5: NO_NAME	0.0192844	0	0	0	0	0	0	0	0	0	0	0	0	0	0	0	0	0	0	0	0	0	0	0	0	1.3306	0.120966	0
UniRef90_A0A015X5L2: NO_NAME	0.560029	0	0	0	0.564308	0.729853	0.501561	0	0	0.664696	0	0.588501	0.786303	0.71702	0	0	0.611794	0.667548	0.645167	0	0	0	0	0	0	0.908844	0.827247	0.639894
UniRef90_A0A015X5Q9: NO_NAME	7.00533	0	0	0	1.40438	1.41597	2.80215	0	0	0.255799	0	3.8982	0.176856	1.07606	0	0	2.98907	0.310543	0.874072	0	0	0	0	0	0	12.8485	2.45752	0.468459
UniRef90_A0A015X5S4: NO_NAME	0	0	0	0.0861818	0	0	0	0	0	0	0	0	0	0	0	0	0	0	0	0	0.657858	0	0	0	0	0	0	0
UniRef90_A0A015X5S8: Putative membrane protein	0.181191	0	0	0	0	0	0	0	0	0	0	0	0	0	0	0	0	0	0	0	0	0	0	0	0	4.50332	3.36782	0
UniRef90_A0A015X5U5: Acetyltransferase family protein	4.22203	0	0	0	0.552115	7.43447	6.39667	0	0	0.214731	0	1.2179	0.634781	21.1887	0	0	0	15.4543	8.69098	0	0	0	0	0	0	0	0	0.228301
UniRef90_A0A015X5Z3: TonB-linked outer membrane, SusC/RagA family protein	8.18728	0	0	0	1.7811	1.83218	3.13345	0	0	0.306699	0	4.58188	0.139603	1.37816	0	0	2.8768	0.374987	0.906977	0	0	0	0	0	0	13.5943	2.78091	0.528714
UniRef90_A0A015X625: NO_NAME	0.0728701	0	0	0	0	0	0	0	0	0	0	0	0	0.154412	0	0	0	0	0	0	0	0	0	0	0	0	0	0
UniRef90_A0A015X650: NO_NAME	0.361493	0	0	0.0167828	1.01736	2.79278	2.8669	0.146245	0	1.02374	0.0668661	3.18155	0.873579	0.103751	0	0.019018	0.746901	0.649963	0.236728	0	0.129484	0.084152	0	0.438043	0.222361	1.7564	1.42978	2.0375
UniRef90_A0A015X681: NO_NAME	1.06917	0	0	0	0.183781	0	0	0	0	0	0	1.5794	0	0	0	0	0	0	1.51189	0	0	0	0	0	0	8.00364	0.561303	3.80247
UniRef90_A0A015X692: NO_NAME	4.90434	0	0	0	1.05483	0.955873	1.89433	0	0	0.341429	0	2.75175	0.0293556	0.760562	0	0	1.86536	0.239459	0.663353	0	0	0	0	0	0	9.59457	2.31054	0.447356
UniRef90_A0A015X697: Major Facilitator Superfamily protein (Fragment)	0	0	0	0	0.090397	0.114881	0.0824354	0	0	0.0505193	0	0.182587	0.0907461	0	0	0	0.0270973	0.0206436	0	0.0179562	0	0	0	0	0	0.120267	0.0819791	0.0475919
UniRef90_A0A015X6A3: NO_NAME	0.476428	0	0	0	0.0730947	0.233604	0	0	0	0	0	0.17359	0	0	0	0	0.0944826	0	0	0	0	0	0	0	0	1.22828	0.0580658	0
UniRef90_A0A015X6B0: NO_NAME	3.06459	0	0	0	0.486624	0.587005	0.128617	0	0	0	0	0.550416	0	0	0	0	0.787355	0	0.956592	0	0	0	0	0	0	11.8561	7.15661	0
UniRef90_A0A015X6E2: ATPase associated with various cellular activities family protein	0	0.522234	0.257131	0.0482972	0	0	0	6.8296	0.507051	0	0.750979	0	0	0	1.75081	0.319377	0	0	0	7.80125	0.059592	0.516532	0.835618	0.977237	1.14482	0	0	0
UniRef90_A0A015X6E4: NO_NAME	0	0.622411	0.442544	0.075918	0	0	0	5.87256	0.515851	0	0.6603	0	0	0	1.26269	0.267231	0	0	0	7.60258	0.10908	0.403955	0.759359	0.797354	1.13033	0	0	0
UniRef90_A0A015X6G0: 5-nitroimidazole antibiotic resistance protein	5.73144	0	0	0	0.973308	1.05282	2.11747	0	0	0.457083	0	3.89516	0.0854201	0.653226	0	0	1.58118	0.394163	0.56152	0	0	0	0	0	0	8.59672	2.41106	0.280749
UniRef90_A0A015X6H3: Bacterial regulatory helix-turn-helix s, AraC family protein	14.3757	0	0	0	2.7232	2.54523	4.51222	0	0	0.518167	0	7.89301	0.271106	2.29685	0	0	4.22549	0.580087	1.44406	0	0	0	0	0	0	20.4399	4.61882	0.816285
UniRef90_A0A015X6J3: NO_NAME	10.1455	0	0	0	3.7171	2.9087	5.23927	0	0	0.721328	0	9.75902	0.14972	2.71613	0	0	4.85301	0.587069	1.63166	0	0	0	0	0	0	20.384	3.8434	0.707954
UniRef90_A0A015X6M0: NO_NAME	0	9.08337	9.98028	15.9227	0	0	0	8.43763	5.55415	0	7.90817	0	0	0	6.41548	5.87473	0	0	0	14.1503	19.4231	10.8003	1.10549	17.5142	17.1572	0	0	0
UniRef90_A0A015X6V3: NAD binding domain of 6-phosphogluconate dehydrogenase family protein	1.81424	0	0	0	0.37668	0.451976	0.489024	0	0	0	0	0.935654	0	0.248097	0	0	0.58495	0.102023	0.153079	0	0	0	0	0	0	2.94268	0.591577	0
UniRef90_A0A015X702: Type IV secretory system Conjugative DNA transfer family protein	0.150719	0	0	0	0.0990684	0.13893	0.182847	0	0	0.121098	0	0.117748	0.294937	0.215419	0	0	0.572758	0.0829211	0.162765	0	0	0	0	0	0	0.270452	0.223046	0.152087
UniRef90_A0A015X7C3: DNA binding, excisionase family domain protein	0	0	0	0	0.44092	0.135766	0.312935	0	0	0	0	1.96259	0.233985	0.208123	0	0	0.25789	0.570346	0.292093	0	0	0	0	0	0	0.0955918	0.371015	0.220855
UniRef90_A0A015X7F1: NO_NAME	0	0	0.116824	0	7.84721	2.28948	2.55324	0	0.00634037	0	0	0.110835	1.83138	2.63514	0	0	2.02998	5.56173	3.07732	0.068323	0	0.0358817	0	0.405498	0	0.374756	11.3641	3.79091
UniRef90_A0A015X7G0: NO_NAME	1.09621	0	0	0	34.6558	34.9911	33.188	0	0	2.0223	0	7.16486	13.1883	33.4255	0	0	0	29.2388	29.5847	0	0	0	0	0	0	0.906815	6.55285	4.08232
UniRef90_A0A015X7H8: NO_NAME	0.226276	0	0	0	1.53912	0.875823	1.22683	0	0	1.0846	0	2.06949	1.11228	0.434634	0	0	0.158189	1.00152	0.641912	0	0	0	0	0	0	0.695649	1.02853	0.700842
UniRef90_A0A015X7I1: NO_NAME	7.35169	0	0	0	1.25261	0.958199	1.30671	0	0	0	0	3.55255	0	1.60864	0	0	1.03231	0	0.369784	0	0	0	0	0	0	9.66409	2.08986	0.076639
UniRef90_A0A015X7M8: NO_NAME	42.4024	0	0	0	9.30821	7.95482	15.4916	0	0	1.4718	0	32.3458	0.841771	9.27639	0	0	17.268	2.20678	8.22284	0	0	0	0	0	0	66.0759	14.6835	3.6602
UniRef90_A0A015X7N4: NO_NAME	18.6013	0	0	0	4.52573	3.76767	8.09328	0	0	0.802727	0	12.831	0.538718	2.67595	0	0	5.942	0.952155	2.25578	0	0	0	0	0	0	29.8822	6.34739	1.15999
UniRef90_A0A015X7X3: Ribosomal S9/S16 family protein	21.2529	0	0	0.0205667	6.30079	4.76527	9.31915	0.150018	0	0	0.0750932	12.87	0.724104	3.21365	0.0947067	0.0830149	7.91718	1.97317	3.44426	0	0.00412254	0	0	0.00658094	0	45.9652	3.95487	0.71048
UniRef90_A0A015X7X6: NO_NAME	0.431132	0	0	0	0	0	0	0	0	0	0	0.0881972	0	0	0	0	0.127581	0.165383	0.143272	0	0	0	0.0424629	0	0	0.485453	0.387728	0.184327
UniRef90_A0A015X7Y8: NO_NAME	7.00155	0	0	0	1.07746	0.722966	5.58949	0	0	0	0	1.35529	0	0	0	0	1.60304	0	0.134259	0	0	0	0	0	0	5.20201	5.3012	0
UniRef90_A0A015X810: Fibronectin type III domain protein	1.78649	0	0	0	0.324499	0.410949	0.830941	0	0	0.0370305	0	0.759423	0	0.27164	0	0	0.509602	0.0891589	0.254414	0	0	0	0	0	0	3.13438	0.601262	0.0985039
UniRef90_A0A015X8A8: NO_NAME	8.96826	0	0	0	6.4531	5.6474	8.59382	0	0	14.9028	0	8.45898	6.71498	7.46894	0	0	8.55151	9.7786	11.9868	0	0	0	0	0	0	10.7356	9.75972	8.69044
UniRef90_A0A015X8I1: NO_NAME	1.02345	0	0	0	0.321617	1.25787	0	0	0	0	0	0.526465	0	0	0	0	0	1.31344	0.255091	0	0	0	0	0	0	4.88848	0.716081	0
UniRef90_A0A015X8S7: NO_NAME	2.28484	0	0	0	0.675432	0.198922	0.783887	0	0	0.14913	0	1.26597	0.064316	0.193838	0	0	0.683802	0.127539	0.40639	0	0	0	0	0	0	3.64617	0.893527	0.0626951
UniRef90_A0A015X993: NO_NAME	151.397	0	0	0	33.2062	23.723	44.4437	0	0	10.2136	0	85.8762	1.30339	21.9573	0	0	42.0559	3.00271	16.1798	0	0	0	0	0	0	196.042	23.5964	1.9313
UniRef90_A0A015X9D5: NO_NAME	12.5945	0	0	0	124.723	137.816	118.83	0	0	10.8369	0	24.1779	39.442	88.8165	0	0	6.4542	99.097	98.7458	0	0	0	0	0	0	14.3767	51.7649	28.7519
UniRef90_A0A015X9F9: NO_NAME	6.32407	0	0	0	45.4564	49.3503	41.3428	0	0	2.77435	0	13.5524	10.9083	45.2969	0	0	2.64473	40.0148	32.422	0	0	0	0	0	0	9.0393	43.0849	7.48211
UniRef90_A0A015X9Q8: NO_NAME	2.4539	0	0	0	0	1.66373	0.529511	0	0	0.168582	0	0.199503	0.0671849	0.147134	0	0	0.525487	0	0.510183	0	0	0	0	0	0	6.94878	1.32708	0.0755333
UniRef90_A0A015X9V2: Putative membrane protein (Fragment)	4.77353	0	0	0	0.323768	1.84716	1.88005	0	0	0.383948	0	3.32798	0	0.428571	0	0	1.78874	0.576278	0	0	0	0	0	0	0	4.83229	2.65264	0.360025
UniRef90_A0A015XA56: NO_NAME	0.343065	0	0	0	0.334559	0.283922	0.383117	0	0	0.225373	0	0.192841	0.338387	0.185665	0	0	0.624294	0.184886	0.309368	0	0	0	0	0	0	0.4118	0.456665	0.303214
UniRef90_A0A015XA58: Putative kelch repeat-containing protein	9.49477	0	0	0	1.84154	2.07165	2.91765	0	0	0.340236	0	5.46118	0.0835437	1.24967	0	0	2.97099	0.294052	1.2623	0	0	0	0	0	0	14.301	3.78572	0.655169
UniRef90_A0A015XA66: NO_NAME	7.132	0	0	0	8.26115	12.5798	52.3329	0	0	31.045	0	16.6708	25.035	13.2475	0	0	57.9968	28.3472	11.0857	0	0	0	0	0	0	61.0188	46.4813	28.0596
UniRef90_A0A015XA83: NO_NAME	0	0	0	0	0	1.62267	0.589495	0	0	0	0	15.0424	15.0276	3.98924	0	0	15.3135	0	0.0826662	0	0	0	0	0	0	0.530075	0	0.495206
UniRef90_A0A015XAA0: NO_NAME	22.0208	0	0	0	0	0	0.826824	0	0	0	0	4.29432	0	1.05975	0	0	0.483661	0	2.63063	0	0	0	0	0	0	7.56727	1.24969	0
UniRef90_A0A015XAA2: Methyltransferase domain protein	0	0	0	0	0	0	0	0	0	0	0	0	0	0	0	0	0	0	0	0.0436569	0	0	0	0	0	0	0	0
UniRef90_A0A015XAC6: Polysaccharide biosynthesis family protein	7.4094	0	0	0	1.73341	1.72775	3.36717	0	0	0.404277	0	4.54492	0.0597291	1.39415	0	0	3.04352	0.186759	0.952284	0	0	0	0	0	0	12.0425	2.60179	0.267532
UniRef90_A0A015XAE4: NO_NAME	4.26846	0	0	0	3.47673	3.63752	4.66079	0	0	1.81268	0	5.3559	5.71516	2.55869	0	0	5.45889	2.82016	2.81048	0	0	0	0	0	0	6.62055	5.86112	5.14051
UniRef90_A0A015XAH4: Glycosyl transferase 2 family protein	13.0573	0	0	0	2.80777	2.49613	4.36943	0	0	0.631271	0	6.41447	0.139289	1.78428	0	0	3.87198	0.549452	1.11326	0	0	0	0	0	0	18.8264	4.23972	0.887275
UniRef90_A0A015XAI7: NO_NAME	1.8367	0	0	0	0.230776	0.443943	0.900941	0	0	0.111289	0	0.693144	0.0930991	0.0992405	0	0	0.473229	0.0469411	0.4403	0	0	0	0	0	0	3.09133	0.467852	0.231989
UniRef90_A0A015XAJ1: Polysaccharide biosynthesis family protein	10.7994	0	0	0	2.16674	2.28371	3.79165	0	0	0.45627	0	5.70883	0.182047	1.8355	0	0	3.59699	0.41521	1.20419	0	0	0	0	0	0	16.2007	3.62682	0.602302
UniRef90_A0A015XAL6: Lipoyl(octanoyl) transferase	4.28206	0	0.0628279	0.0365021	1.05799	1.11995	1.67018	0.632922	0.0602709	0.112794	0	2.37347	0.0371972	0.699781	0	0.069335	1.54523	0.361502	0.621361	0.598905	0.206049	0	0	0.190983	0	8.03086	1.58959	0.252331
UniRef90_A0A015XAP2: AraC /two component family regulatory domain protein (Fragment)	0	0	0	0	0	0	0	0	0	0	0	0	0	0	0	0	0	0	0	0	0	0	0	0	0	0.00437596	0	0
UniRef90_A0A015XAU3: NO_NAME	8.51707	0	0	0	2.03528	2.10864	3.4611	0	0	0.253404	0	5.48462	0.089893	2.08925	0	0	3.05893	0.3231	1.20629	0	0	0	0	0	0	14.1893	3.53628	0.33676
UniRef90_A0A015XAV3: NO_NAME	0	0	0	0	0	0	0	0	0	0.177211	0	0	0	0	0	0	0	0	0	0	0	0	0	0	0	0.0109962	0	0
UniRef90_A0A015XAW2: NO_NAME	1.78468	0	0	0	0	0	2.35798	0	0	0	0	0.701953	0	0.105348	0	0	0.320216	0	0.850304	0	0	0	0	0	0	0.480642	0.11042	0
UniRef90_A0A015XAZ6: NO_NAME	6.69312	0	0	0	1.44671	1.61792	2.44611	0	0	0.282276	0	3.56064	0.0585201	1.1778	0	0	2.62393	0.231372	0.707227	0	0	0	0	0	0	10.3087	2.16356	0.414193
UniRef90_A0A015XB32: NO_NAME	2.84901	0	0	0	0.577395	0.525621	0.544922	0	0	0.181435	0	1.71733	0.0824928	0.505326	0	0	1.0127	0.0388975	0.266575	0	0	0	0	0	0	4.90252	1.12442	0
UniRef90_A0A015XB83: NO_NAME	0.160127	0	0	0	0	0	0.143647	0	0	0	0	0	0	0	0	0	0	0	0	0	0	0	0	0	0	0.207062	0	0
UniRef90_A0A015XBC2: Type IV secretory system Conjugative DNA transfer family protein	0.906845	0	0	1.09441	2.309	2.55281	2.43924	1.03192	0.969032	1.54099	0.508445	1.76073	1.87363	2.7458	1.44673	0.518888	2.09565	2.81029	2.91906	0.552116	1.0218	1.31924	0.382051	1.19265	1.05865	1.06473	1.94041	1.04896
UniRef90_A0A015XBC7: CobQ/CobB/MinD/ParA nucleotide binding domain protein	1.36191	0	0	3.48754	5.21764	6.18533	5.67254	3.36638	2.79839	2.71703	1.48795	3.81712	4.18742	5.47589	3.80169	1.59016	4.43814	6.32806	6.55817	1.54248	3.4649	4.07761	1.2771	3.68378	3.6987	1.99201	4.3962	2.81495
UniRef90_A0A015XBF7: NO_NAME	3.38908	0.0655293	0.0987343	0.0839152	3.20101	3.5288	4.15083	0.0324883	0.0235639	3.69046	0.0384217	4.12461	4.96107	4.15207	0	0.0280738	4.56801	4.43965	3.54562	0.0390747	0.0155721	0.0640776	0.0259589	0.051024	0.0532789	5.763	5.21598	4.39261
UniRef90_A0A015XBQ5: NO_NAME	10.979	0	0	0	0.744919	0.681113	3.29442	0	0	0.639913	0	7.53705	0.460023	1.36746	0	0	8.07715	0.547268	0.824595	0	0	0	0	0	0	26.1213	2.59627	0.60872
UniRef90_A0A015XC29: NO_NAME	11.4228	0	0	0	2.16533	2.25763	4.08228	0	0	0.435114	0	6.29342	0.157012	1.60713	0	0	3.76182	0.525246	1.162	0	0	0	0	0	0	17.2515	4.03381	0.672817
UniRef90_A0A015XCE4: NO_NAME	3.68825	0	0	0	0.818832	1.10848	1.43284	0	0	0.0898763	0	2.90701	0	0.548501	0	0	1.48475	0.15367	0.536667	0	0	0	0	0	0	5.37602	0.921009	0.409518
UniRef90_A0A015XCW6: NO_NAME	1.29504	0	0	0	0	0	0	0	0	0	0	1.32813	0	0	0	0	0.29111	0	0	0	0	0	0	0	0	11.4676	18.4343	0
UniRef90_A0A015XD47: NO_NAME	177.689	0	0	0	49.5174	32.2056	62.2564	0	0	5.57694	0	88.8744	1.30339	10.7571	0	0	43.1776	3.94033	12.1713	0	0	0	0	0	0	275.398	56.0967	12.7738
UniRef90_A0A015XDB4: dTDP-4-dehydrorhamnose 3,5-epimerase	2.77895	0	0	0	0.599972	0.760008	1.05628	0	0	0.0909306	0	1.67172	0	0.446127	0	0	1.17966	0.149205	0.359066	0	0	0	0	0	0	4.98466	0.830068	0.127746
UniRef90_A0A015XDE6: NO_NAME	69.9194	6.19053	6.67135	10.0947	108.151	125.71	141.318	5.74788	3.45504	49.1575	4.34639	114.475	137.405	105.603	5.01104	3.61954	82.0036	104.514	86.4442	8.65911	11.7524	7.61816	0.912431	13.0579	10.4724	128.536	115.406	72.7733
UniRef90_A0A015XDF1: NO_NAME	0	0	0	0	0	0	0	0	0	0	0	0	0	0	0	0	0	0	0	0	0	0	0	0.00462523	0	0	0	0
UniRef90_A0A015XDF5: AAA domain protein	20.5533	6.20979	6.31861	10.7173	27.7955	33.3459	35.2701	5.03994	2.95451	13.6701	4.91187	31.4197	35.937	30.8445	5.99608	3.43257	23.9016	28.9201	25.4205	10.637	12.3817	7.34602	0.972883	11.784	12.3422	42.5431	35.4021	23.13
UniRef90_A0A015XDK0: Aminotransferase class I and II family protein (Fragment)	2.53049	0	0	0	0.624689	0.541225	1.0521	0	0	0	0	1.50187	0	0.515158	0	0	0.941394	0	0.343252	0	0	0	0	0	0	4.63512	0.73847	0
UniRef90_A0A015XDK5: NO_NAME	0.182432	0	0	0	0	0.114352	0	0	0	0	0	0	0.114993	0	0	0	0.250705	0	0	0	0	0	0	0	0	0	0	0
UniRef90_A0A015XDL8: Phage integrase family protein	0	0	0	0	0	0	0	0	0	0	0	0	0.120937	0	0	0	0	0	0	0	0	0	0	0	0	0	0	0
UniRef90_A0A015XDL9: Major Facilitator Superfamily protein	6.24142	0	0	0	1.31681	1.1419	2.37312	0	0	0.217078	0	3.22151	0.0397087	1.0945	0	0	2.16316	0.24288	0.637608	0	0	0	0	0	0	10.1225	2.01634	0.365672
UniRef90_A0A015XDQ1: Fibrobacter succinogenes major paralogous domain protein	5.65763	0	0	0	1.05887	1.0371	1.83108	0	0	0.193572	0	2.78453	0.0839133	0.839596	0	0	1.80512	0.226653	0.581342	0	0	0	0	0	0	8.51985	1.83043	0.309234
UniRef90_A0A015XDR3: Glycoside hydrolase xylanase family protein	11.3431	0	0	0	2.22999	2.25768	4.09956	0	0	0.486387	0	6.03978	0.203385	1.67587	0	0	3.79466	0.470413	1.23121	0	0	0	0	0	0	18.6064	3.70487	0.643804
UniRef90_A0A015XDT7: NO_NAME	33.5115	0	0	0	60.8976	51.7093	101.639	0	0	58.4806	0	90.4492	100.96	93.0034	0	0	133.513	47.6837	33.2189	0	0	0	0	0	0	129.659	99.972	73.3989
UniRef90_A0A015XDU1: Type-2 restriction enzyme EcoRII	11.7542	0.301014	0.23601	0.205388	4.71939	4.2758	6.75495	0	0.317293	0.549371	0	7.75962	0.180855	3.34859	0	0	4.52726	2.20077	2.66043	0.235234	0	0.27896	0	0.332606	0.186452	19.6232	6.22322	2.62574
UniRef90_A0A015XE35: NO_NAME	4.94823	0	0	0	1.07206	2.20127	0	0	0	0	0	0.701953	0	0.570633	0	0	0.590516	0	0	0	0	0	0	0	0	0.772282	0	0
UniRef90_A0A015XEI7: NO_NAME	24.331	0	0	0	6.44711	3.36316	9.80921	0	0	0	0	16.4038	1.18531	2.90033	0	0	13.4521	1.25664	0.595945	0	0	0	0	0	0	36.3591	5.65086	0.963153
UniRef90_A0A015XEK3: NO_NAME	46.3003	0	0	0	10.0418	1.89926	2.33895	0	0	1.04311	0	14.0849	0.698058	2.64927	0	0	13.8539	4.12623	2.12336	0	0	0	0	0	0.0792297	66.0794	16.0164	0.134118
UniRef90_A0A015XEN4: NO_NAME	4.73762	0	0	0	0.690758	0.568905	1.95228	0	0	0.155958	0	2.54269	0.0453105	0.824904	0	0	1.79576	0.0951771	0.46908	0	0	0	0	0	0	8.12767	2.58996	0.501213
UniRef90_A0A015XEN9: NO_NAME	1.28492	0	0	0	0.529327	2.01037	0.707394	0	0	0	0	0.827667	0	0.115748	0	0	0	0	0.127546	0	0	0	0	0	0	2.45429	0.632283	0
UniRef90_A0A015XER3: NO_NAME	16.6687	0	0	0	3.26293	3.89846	6.42929	0	0	0.565851	0	10.3633	0.177607	2.68264	0	0	5.17345	0.781847	2.01208	0	0	0	0	0	0	28.0918	5.9005	1.06826
UniRef90_A0A015XF09: NO_NAME	75.0584	0	0	0	18.51	5.669	26.5759	0	0	2.20066	0	29.9451	1.74561	10.0012	0	0	17.7464	5.30927	11.3185	0	0	0	0	0	0	108.042	18.6499	0.493727
UniRef90_A0A015XFN6: UDP-glucose 4-epimerase GalE	3.62031	0.158311	0.0742932	0.20569	0.869229	0.754271	1.41374	1.40868	0.133839	0.190933	0.284372	2.08872	0.0239507	0.614859	0	0.0899012	1.41883	0.115894	0.336126	1.33575	0.598763	0.12172	0.248473	0.228203	0.285167	6.36635	1.4334	0.196444
UniRef90_A0A015XFS1: NO_NAME	7.24282	0	0	0	0.804041	0	0.261998	0	0	0	0	6.72559	0	0	0	0	0.0576113	0	0	0	0	0	0	0	0	4.01246	0.134713	0
UniRef90_A0A015XGA5: NO_NAME	24.0092	0	0	0	4.71484	6.11358	6.50742	0	0	0.426608	0	10.5362	0	1.70174	0	0	8.70238	2.04777	1.62755	0	0	0	0	0	0	28.2101	3.65539	2.70747
UniRef90_A0A015XGA8: Putative membrane protein	19.3766	0	0	0	2.4526	1.92326	6.66648	0	0	1.09699	0	0.824299	0	1.2338	0	0	0.962322	6.66672	0	0	0	0	0	0	0	17.4575	0.34109	0.459834
UniRef90_A0A015XGY1: NO_NAME	0.132499	0	0	0	0.67458	0.53708	0.532347	0	0	0.521568	0	0.682658	0.815168	0.56303	0	0	0	0.605339	0.349342	0	0	0	0	0	0	0	0.740688	0.229036
UniRef90_A0A015XH24: NO_NAME	0.73787	0	0	0	0	0	0	0	0	0	0	0	0	0	0	0	0	0	0	0	0	0	0	0	0	0.141492	0	0
UniRef90_A0A015XH53: NO_NAME	2.26006	0	0	0	0.39711	0.301453	0.62569	0	0	0.0947434	0	1.43292	0.0361712	0.30692	0	0	0.704797	0.0847852	0.177995	0	0	0	0	0	0	3.49473	0.699267	0.105371
UniRef90_A0A015XH61: NO_NAME	0.297509	0	0	0	1.48811	1.51063	0.50157	0	0	0.333282	0	4.50654	3.61832	0.21698	0	0	5.58916	0.437815	0.63976	0	0	0	0	0	0	0	0.333187	0.216085
UniRef90_A0A015XH65: NO_NAME	0	0	0	0	0.142941	1.71289	0	0	0	4.20301	0	3.20531	3.03822	0	0	0	9.24852	0.166686	0.0927605	0	0	0	0	0	0	0.17785	2.23719	0
UniRef90_A0A015XHA9: NO_NAME	8.47853	0	0	0	0.722361	0	2.50339	0	0	0.548496	0	0	0	0	0	0	1.96481	0	0	0	0	0	0	0	0	4.87205	3.73949	0
UniRef90_A0A015XHB7: Sodium/hydrogen exchanger family protein	7.5483	0	0	0.046491	1.84248	1.82586	2.98053	0.83848	0	0.20888	0.134875	4.08587	0.143284	1.31184	0	0	2.8386	0.394321	0.894227	1.00088	0	0	0	0	0	12.8715	2.55349	0.501861
UniRef90_A0A015XHE9: RHS Repeat family protein (Fragment)	0	0	0	0	0	0.0214692	0	0	0	0	0	0	0	0	0	0	0.0195469	0	0	0	0	0	0	0	0	0	0	0
UniRef90_A0A015XHF1: NO_NAME	25.5966	0	0	0	8.06284	6.86142	10.343	0	0	0.538685	0	14.2841	0.539698	5.02104	0	0	12.9798	1.43163	3.22575	0	0	0	0	0	0	50.8999	12.9151	1.53517
UniRef90_A0A015XI07: NO_NAME	0.0562174	0	0	0	0.0968092	0.951195	0.130086	0	0	0.0712926	0	3.68678	2.81696	0.128716	0	0	3.70186	0.111231	0.179494	0	0	0	0	0	0	0.0989108	0	0.0487048
UniRef90_A0A015XI11: NO_NAME	6.77776	0	0	0	1.03954	1.47285	2.78858	0	0	0.358494	0	3.6969	0.132418	0.937465	0	0	2.17064	0.186735	0.927987	0	0	0	0	0	0	9.20283	1.70051	0.402643
UniRef90_A0A015XI53: NO_NAME	0	0	0	0	0.160808	0	0.742105	0	0	0	0	0.57487	2.25196	2.15968	0	0	0.660277	0.572144	0.400143	0	0	0	0	0	0	1.07823	1.28951	0
UniRef90_A0A015XI61: NO_NAME	3.68895	0	0	0	0.877347	0.867571	1.36059	0	0	0.174665	0	2.08271	0.0558009	0.401102	0	0	1.30049	0.114964	0.34734	0	0	0	0	0	0	5.7195	1.1554	0.188054
UniRef90_A0A015XI71: NO_NAME	4.02745	0	0	0	0.892984	0.866539	1.51595	0	0	0.213776	0	2.00042	0.149264	0.734488	0	0	1.37467	0.205027	0.55226	0	0	0	0	0	0	6.04777	1.47653	0.194572
UniRef90_A0A015XIA9: NO_NAME	21.1392	1.54651	2.20275	1.594	4.74353	4.95315	6.88697	0.410483	0.382369	0.722836	0.69168	12.2723	0.407192	3.87616	0	0.459762	7.619	0.994357	2.44471	5.9003	1.16922	0.921999	1.99753	1.56113	2.08609	31.0013	7.43666	0.919821
UniRef90_A0A015XIE9: NO_NAME	30.9983	0	0	0	6.36476	7.00578	15.0466	0	0	0.995815	0	22.2779	0.393559	5.04134	0	0	9.49775	1.24748	3.63761	0	0	0	0	0	0	49.19	10.4483	2.47161
UniRef90_A0A015XIF5: NO_NAME	11.5496	0	0	0	0.257293	0.258973	2.07032	0	0	3.32755	0	3.34752	0	0	0	0	2.22782	0	0	0	0	0	0	0	0	10.368	2.16048	0
UniRef90_A0A015XIF9: NO_NAME	2.52997	0	0	0	0.527962	1.13488	0.121371	0	0	0.404515	0	2.12048	0.499189	0.973373	0	0	1.69771	0.859503	0.115951	0	0	0	0	0	0	1.36142	2.38095	1.37265
UniRef90_A0A015XIG2: NO_NAME	19.2825	0	0	0	4.23544	4.86019	6.76011	0	0	0.789997	0	10.2342	0.163067	3.96075	0	0	5.81525	1.47079	2.01888	0	0	0	0	0	0	26.6227	5.64468	1.65352
UniRef90_A0A015XIM8: NO_NAME	3.66545	0	0	0	6.40244	6.70395	15.3715	0	0	3.63562	0	7.79673	5.88159	21.5296	0	0	13.1912	24.4882	16.6601	0	0	0	0	0	0	9.89138	15.3309	11.797
UniRef90_A0A015XIQ1: NO_NAME	0.899957	0	0	0	2.29579	1.77579	3.02128	0	0	1.41326	0	2.00917	1.66017	2.18831	0	0	3.09377	2.08954	2.14034	0	0	0	0	0	0	3.68794	3.62926	2.78984
UniRef90_A0A015XIQ3: NO_NAME	16.8016	0	0	0	0	0	1.71724	0	0	9.76709	0	0	0	0	0	0	2.76576	0	0.121472	0	0	0	0	0	0	3.77241	3.99251	0
UniRef90_A0A015XIS7: NO_NAME	14.8763	0	0	0	3.8736	4.32999	9.13751	0	0	0.41798	0	10.7543	0.0862877	2.7927	0	0	6.39649	1.32042	1.02376	0	0	0	0	0	0	30.4428	4.72851	1.33776
UniRef90_A0A015XJ12: Transketolase, C-terminal domain protein	5.12869	0	0	0	1.10131	1.0266	2.14045	0	0	0.232182	0	2.98446	0.116836	0.936295	0	0	1.68286	0.14012	0.454486	0	0	0	0	0	0	9.87985	1.8498	0.47463
UniRef90_A0A015XJ66: NO_NAME	14.6507	0	0	0	21.9729	23.4604	30.7779	0	0	11.1748	0	44.0618	42.3075	23.2235	0	0	34.4591	24.0421	19.0623	0	0	0	0	0	0	25.4134	41.8005	32.4413
UniRef90_A0A015XJE4: NO_NAME	8.32782	0	0	0	2.33516	1.9086	3.53632	0	0	0.18918	0	5.55587	0.210652	1.82624	0	0	3.36779	0.396304	1.13031	0	0	0	0	0	0	15.6653	3.24619	0.655044
UniRef90_A0A015XJH2: NO_NAME	0.206486	0	0	0	0.0402021	0	0	0	0	0	0	0	0	0	0	0	0.140704	0	0	0	0	0	0	0	0	0	0.174599	0
UniRef90_A0A015XJJ0: Two-component system sensor histidine kinase domain protein	7.26641	0	0	0	0	0.326114	0	0	0	0	0	8.91145	0	6.26774	0	0	6.20746	0	0	0	0	0	0	0	0	18.3412	0.483644	0.0585243
UniRef90_A0A015XJT5: Type I restriction modification DNA specificity domain protein	3.6494	0	0	0	2.56821	1.9066	2.31082	0	0	7.26202	0	3.2978	2.09168	4.19082	0	0	1.75858	4.16728	4.63489	0	0	0	0	0	0	3.44432	3.16969	3.19914
UniRef90_A0A015XJU0: NO_NAME	0.339022	0	0	0	0.136858	0	0.392679	0	0	0.573802	0	0.225628	0.030453	0	0	0	0.104981	0.469087	0.104119	0.0198055	0	0.018061	0	0	0	0.601239	0.384992	0
UniRef90_A0A015XK42: NO_NAME	13.0706	0	0	0	8.33782	13.8125	15.3862	0	0	8.75268	0	5.09757	14.4924	18.1078	0	0	9.94029	26.2597	16.0983	0	0	0	0	0	0	17.0074	12.7675	14.1141
UniRef90_A0A015XKF2: NO_NAME	23.0039	0	0	0	1.38203	2.33868	4.21682	0	0	0.404155	0	6.21284	0.342997	2.47362	0	0	9.59175	0	0.880987	0	0	0	0	0	0	21.9776	6.16659	0.292275
UniRef90_A0A015XKR7: NO_NAME	2.52051	0	0	0	0.277691	0.563722	0.708745	0	0	0.222104	0	1.28869	0.0669246	0.390536	0	0	0.774522	0.105936	0.149564	0	0	0	0	0	0	3.67504	0.863881	0.242379
UniRef90_A0A015XLY8: CDP-diacylglycerol-serine O-phosphatidyltransferase	11.9874	0	0	0	2.49834	2.31345	4.47458	0	0	0.516846	0	7.19987	0.238593	1.87909	0	0	4.06669	0.517483	1.21008	0	0	0	0	0	0	19.4194	3.93868	0.813569
UniRef90_A0A015XMU3: NO_NAME	0.0728701	0	0	0	0	0	0.119285	0	0	0	0	0	0	0	0	0	0	0	0	0	0	0	0	0	0	0.0546519	0.224688	0
UniRef90_A0A015XN87: Bacterial alpha-L-rhamnosidase family protein	2.70922	0	0	0	0.418874	0.589018	1.03564	0	0	0	0	1.60403	0	0.430048	0	0	0.917309	0	0.392111	0	0	0	0	0	0	4.47136	0.840717	0
UniRef90_A0A015XNQ2: NO_NAME	0.425742	0	0	0	0	0	0.166563	0	0	0	0	0.246192	0	0	0	0	0.11185	0	0.0750269	0	0	0	0	0	0	1.15043	0.128692	0
UniRef90_A0A015Y1F2: NO_NAME	8.10869	0.0305352	0	0	58.7302	64.2458	60.4359	0	0	9.65579	0	7.50844	32.9803	70.9959	0	0	8.25607	57.4317	50.6941	0	0	0	0	0	0	20.1029	19.5547	28.6407
UniRef90_A0A015Y227: NAD dependent epimerase/dehydratase family protein	10.9189	0	0	0	2.38243	2.6789	4.18273	0	0	0.660346	0	6.30357	0.184303	1.68526	0	0	4.10717	0.502449	1.36205	0	0	0	0	0	0	18.1143	3.63581	0.764531
UniRef90_A0A015Y2C3: NO_NAME	0	0.105639	0	0	0	0	0	0	0	0.189604	0	0	0	0	0	0	0.134975	0.0820902	0	0	0.263675	0	0	0	0	0	0	0.62629
UniRef90_A0A015Y2L5: NO_NAME	40.6565	0	0	0	13.5959	11.5034	17.8025	0	0	0.846222	0	24.6353	0	9.3859	0	0	15.1083	6.18102	2.52668	0	0	0	0	0	0	61.6386	27.7061	1.07295
UniRef90_A0A015Y315: NO_NAME	0.935657	0	0	0	0.219624	0.0937782	0.372644	0	0	1.01505	0	0	1.12503	0	0	0	0.131751	0	0	0	0	0	0	0	0	1.44921	2.05835	1.41455
UniRef90_A0A015Y370: TonB-dependent Receptor Plug domain protein	9.45786	0	0	0	1.75331	1.6911	2.80662	0	0	0.405689	0	4.89071	0.110137	1.27257	0	0	2.88448	0.457601	0.924377	0	0	0	0	0	0	14.2795	2.97066	0.459139
UniRef90_A0A015Y3I9: NO_NAME	28.6607	0	0	0	0.72393	1.97661	10.6641	0	0	1.09699	0	12.2252	0	4.51606	0	0	2.85589	0	0.264216	0	0	0	0	0	0	45.6326	10.9921	4.83843
UniRef90_A0A015Y3T0: NO_NAME	11.754	0	0	0	3.31053	2.11707	4.70121	0	0	0.826068	0	7.99563	0.21617	1.56389	0	0	3.95106	0.684467	1.39778	0	0	0	0	0	0	21.1063	3.84334	1.00928
UniRef90_A0A015Y4A6: Polymerase suppressor protein 1/PSP1 family protein	11.3628	0	0	0	2.20858	2.13991	3.88008	0	0	0.515069	0	5.94189	0.218805	1.5924	0	0	3.66356	0.384653	1.02149	0	0	0	0	0	0	17.5397	3.98286	0.748704
UniRef90_A0A015Y4T8: NO_NAME	20.0443	0	0	0	2.32259	19.4058	3.05765	0	0	0.195448	0	5.97614	0	0.991918	0	0	6.44202	0.607517	2.14484	0	0	0	0	0	0	22.4593	8.59669	0.509857
UniRef90_A0A015Y4X7: NO_NAME	6.57679	0	0	0	0.582597	0.643673	1.38712	0	0	0.273529	0	4.02988	0.0458761	0.55827	0	0	1.32175	0.117509	0.735074	0	0	0	0	0	0	8.18324	2.11064	0.128355
UniRef90_A0A015Y502: NO_NAME	29.1604	0	0	0	3.88966	3.41293	5.74441	0	0	0.340211	0	16.8508	0	3.05559	0	0	6.19527	0.266505	2.11588	0	0	0	0	0	0	43.3546	14.3525	1.75573
UniRef90_A0A015Y537: Starch-binding associating with outer membrane family protein	2.81596	0	0	0	0.588667	0.58534	0.907499	0	0	0.16453	0	1.55703	0.0306826	0.485498	0	0	1.01799	0.0930012	0.276063	0	0	0	0	0	0	4.64156	1.00676	0.135496
UniRef90_A0A015Y574: NO_NAME	0.853989	0	0	0	0.326566	0.231225	0.984687	0	0	0.291606	0	0.749128	0	0.11141	0	0	0.0840325	0	0.0593236	0	0	0	0	0	0	1.67419	0.167072	0.240759
UniRef90_A0A015Y5H4: Bacterial transferase hexapeptide family protein	12.0416	0	0	0	2.52703	2.50547	4.68597	0	0	0.480668	0	7.8449	0.127284	2.41038	0	0	4.82455	0.5756	1.26234	0	0	0	0	0	0	20.0985	4.03263	0.812992
UniRef90_A0A015Y5Q9: NO_NAME	0	0	0	0	0.280585	2.4853	0	0	0	0.17858	0	2.687	3.10535	0	0	0	3.74751	0.308924	0.115951	0	0	0	0	0	0	0.749512	9.54215	0.10871
UniRef90_A0A015Y5R3: NO_NAME	0.728493	0	0	0	4.21998	5.08128	1.28818	0	0	3.86391	0	18.5801	19.8817	1.3955	0	0	14.3826	1.35789	1.42873	0	0	0	0	0	0	1.61651	2.01004	2.64489
UniRef90_A0A015Y5S0: NO_NAME	0	0	0	0	0	0	0	0	0	0	0	0	0.14791	0	0	0	0.214733	0	0	0	0	0	0	0	0	0	0.127087	0
UniRef90_A0A015Y603: NO_NAME	1.14011	0	0	0	0.0918904	0	0	0	0	0	0	0.643457	0	0.0645999	0	0	0.0985044	0	0.291533	0	0	0	0	0	0	1.14036	0.0863543	0
UniRef90_A0A015Y622: NO_NAME	0	0	0	0	0	0	0	0	0	0.198594	0	0	0	0	0	0	0	0	0	0	0	0	0	0	0	0	0	0
UniRef90_A0A015Y656: NO_NAME	19.4043	0	0	0	7.4121	5.83332	5.74126	0	0	3.17736	0	13.2472	1.1849	4.73442	0	0	8.92548	0.260822	1.95736	0	0	0	0	0	0	25.768	6.81856	0
UniRef90_A0A015Y6C1: NO_NAME	2.88936	0	0	0	0.336381	0.40802	1.85166	0	0	0.116348	0	1.90296	0	1.20843	0	0	0.906499	0	0.149527	0	0	0	0	0	0	3.29334	1.15968	0.154296
UniRef90_A0A015Y6C2: Purine nucleoside phosphorylase I, inosine and guanosine-specific	23.7914	3.0832	3.29945	2.67693	18.8899	23.4326	26.8561	20.8902	1.60259	13.0354	3.2958	26.0321	24.4989	22.8891	3.4994	1.84641	36.361	29.1069	31.0609	16.8528	13.0038	6.46648	2.64502	5.86203	4.83611	28.1476	21.9402	16.0328
UniRef90_A0A015Y6P5: Phage portal family protein	8.83881	0	0	0	1.97232	2.1808	3.35706	0	0	0.447306	0	5.37465	0.128181	1.49472	0	0	3.30488	0.425374	1.14049	0	0	0	0	0	0	15.2204	3.16375	0.472286
UniRef90_A0A015Y716: Helix-turn-helix domain protein	6.74214	0	0	0	1.81953	2.92884	4.23635	0	0	3.67655	0	3.24326	13.3187	3.54764	0	0	4.47806	4.68315	3.47628	0	0	0	0	0	0	0.028514	3.13366	3.80318
UniRef90_A0A015Y741: Putative lipo domain protein	2.95691	0	0	0	0.71132	0.685594	1.19652	0	0	0.146743	0	1.41041	0.063825	0.436863	0	0	1.03496	0.097952	0.349568	0	0	0	0	0	0	5.01823	0.75097	0.129096
UniRef90_A0A015Y742: NO_NAME	0.670405	0	0	0	0	0	0	0	0	0	0	5.20981	3.64288	0	0	0	2.42697	0.469087	0	0	0	0	0	0	0	0.145738	0	0
UniRef90_A0A015Y755: NO_NAME	0.702217	0	0	0	0	0.0687896	0	0	0	0	0	1.34967	0	0	0	0	2.17045	0	0	0	0	0	0	0	0	0.280614	0	0
UniRef90_A0A015Y7K8: NO_NAME	1.349	0	0	0	0	0	0.443525	0	0	0	0	0.309905	0	0.236124	0	0	1.12985	0	0.425152	0	0	0	0	0	0	2.39026	0.124734	0.109113
UniRef90_A0A015Y7T9: NO_NAME	10.8743	0	0	0	2.68522	2.21489	4.39859	0	0	0.240728	0	6.023	0.242422	1.17076	0	0	4.30418	0.497394	1.31874	0	0	0	0	0	0	17.2902	3.52437	0.745166
UniRef90_A0A015Y7V7: Metallo-beta-lactamase family domain protein	15.6588	0	0	0	3.06162	3.30905	6.30772	0	0	0.652937	0	9.00013	0.609191	1.74039	0	0	5.47779	0.55897	1.46461	0	0	0	0	0	0	25.9425	5.26814	0.829049
UniRef90_A0A015Y7Y8: NO_NAME	39.2787	0	0	0	5.05943	14.3934	18.9765	0	0	0.698086	0	26.3602	0	6.54674	0	0	15.1781	1.61337	3.45481	0	0	0	0	0	0	70.6269	12.0832	1.86452
UniRef90_A0A015Y8B0: NO_NAME	12.5033	0	0	0	2.43684	2.23306	3.78427	0	0	0.581563	0	6.70535	0.134869	1.88403	0	0	3.85838	0.430816	1.25136	0	0	0	0	0	0	19.1689	3.83648	0.919701
UniRef90_A0A015Y8N9: PDZ domain family protein	0.676837	0	0	0	0.176353	0	0.535926	0	0	0	0	0.731275	0	0.120861	0	0	0.172616	0	0.147262	0	0	0	0	0	0	1.14594	0.320064	0
UniRef90_A0A015Y8S3: NO_NAME	4.31621	0	0	0	0.268014	1.09236	0.943192	0	0	0	0	2.23349	0	0	0	0	1.52854	0	1.42551	0	0	0	0	0	0	10.2725	1.01035	1.28754
UniRef90_A0A015Y8T7: NO_NAME	11.6706	0	0	0	0.960928	0	0	0	0	1.27983	0	0.90683	0	0	0	0	0.903924	0	0	0	0	0	0	0	0	17.734	2.59382	0.536473
UniRef90_A0A015Y8X6: NO_NAME	0.348784	0	0	0	0	0	0	0	0	0	0	0	0	0	0	0	0	0	0	0	0	0	0	0	0	0.402189	0	0
UniRef90_A0A015Y8Y9: NO_NAME	0	0	0	0	0	0	0	0	0	0	0	0	0	0	0	0	0	0	0	0	0	0	0	0	0	0.11802	0	0
UniRef90_A0A015Y926: NO_NAME	4.10668	0	0	0	0.459452	0.533641	2.22324	0	0	0	0	0.464586	0	0.526738	0	0	1.6559	0	0	0	0	0	0	0	0	12.5817	3.79887	0
UniRef90_A0A015Y944: NO_NAME	15.2824	0	0	0	5.09963	4.24244	4.65933	0	0	0.29688	0	9.72443	0	2.08015	0	0	4.67307	0.746055	2.06921	0	0	0	0	0	0	26.6201	4.86812	0.810059
UniRef90_A0A015Y962: NO_NAME	92.9033	0	0	0	12.1531	20.4863	63.1651	0	0	0.170643	0	62.3705	0	12.419	0	0	40.1758	0.94006	12.0616	0	0	0	0	0	0	170.094	37.3912	1.80371
UniRef90_A0A015Y999: Fibrobacter succinogenes major domain family protein	2.33861	0	0	0	0.778463	0.500969	0.886463	0	0	0.166891	0	1.36089	0	0.388039	0	0	0.958299	0.0295221	0.15921	0	0	0	0	0	0	4.05872	0.580563	0.125536
UniRef90_A0A015Y9E6: Heavy metal efflux pump, CzcA family protein	6.95064	0	0	0	1.65203	1.60847	2.8337	0	0	0.32392	0	3.79363	0.108491	1.16719	0	0	2.46674	0.314517	0.773603	0	0	0	0	0	0	12.9172	2.55552	0.439141
UniRef90_A0A015Y9F3: Patatin-like phospholipase family protein	16.8227	0	0	0	3.24349	3.22016	5.31926	0	0	0.659452	0	8.64515	0.300682	2.82941	0	0	4.83262	0.712186	1.77138	0	0	0	0	0	0	27.017	5.92511	0.97055
UniRef90_A0A015Y9J2: NO_NAME	0	0	0	0	0.460779	0.476879	0	0	0	0.142203	0	0	0.549517	0	0	0	0	0.355307	0	0	0	0	0	0	0	0.254092	0	0.310096
UniRef90_A0A015Y9J7: NO_NAME	0	0	0	0	0	0	0	0	0	0.21597	0	0	0	0	0	0	0	0	0	0	0	0	0	0	0	0	0	0
UniRef90_A0A015Y9J9: NO_NAME	15.0991	0	0	0	3.65449	3.79109	5.74248	0	0	0.982771	0	8.39957	0.104989	2.43054	0	0	6.02276	1.2057	1.83787	0	0	0	0	0	0	23.352	5.78022	0.38513
UniRef90_A0A015Y9P4: Glycosyl transferase 2 family protein	7.16573	0	0	0	1.71241	1.86492	2.9741	0	0	0.245135	0	4.11178	0.162425	0.938602	0	0	2.56519	0.327323	0.871884	0	0	0	0	0	0	13.7219	2.52974	0.318947
UniRef90_A0A015Y9T8: Helix-turn-helix domain protein	0	0	0	0	0	0.336208	0	0	0	0	0	2.40194	2.409	0.219186	0	0	2.19893	0	0	0	0	0	0	0	0	0	0	0.093787
UniRef90_A0A015Y9W1: Gram-negative bacterial tonB family protein	0	0	0.0737855	0	0	0	0	0	0	0	0	0	0	0	0	0	0	0	0	0	0	0	0	0	0	0	0	0
UniRef90_A0A015Y9Y7: NO_NAME	14.7067	0	0	0	2.88743	3.32431	4.31734	0	0	0.823801	0	7.34113	0.287406	2.58741	0	0	5.34606	0.70255	1.74709	0	0	0	0	0	0	21.0461	4.752	0.659905
UniRef90_A0A015YA43: NO_NAME	48.2122	0	0	0	10.7261	4.76228	14.0049	0	0	0.874454	0	24.8793	0.23267	5.3297	0	0	15.2949	3.79377	2.82302	0	0	0	0	0	0	72.3768	14.1185	4.44193
UniRef90_A0A015YA94: Putative transposase	0	0	0	0	0	0	0	0	0	0.0193925	0	0	0	0	0	0	0	0	0	0	0	0	0	0	0	0	0	0
UniRef90_A0A015YA98: Putative zinc ribbon domain protein	1.38351	0.064206	0.0328708	0	16.045	19.4354	13.4266	1.05701	0.12163	2.36283	0.0905402	2.50589	6.25011	17.0963	0.129989	0.0581946	0	14.1782	12.9576	1.26925	0	0.0540212	0.142543	0.104514	0.260192	0.425771	6.05824	2.81143
UniRef90_A0A015YAA3: Divergent AAA domain protein	1.05002	0	0	0	0.265024	0.795475	0.646386	0.0831161	0	0.544459	0	0.721428	2.29686	0.613887	0	0	1.29885	0.691742	0.691447	0	0	0	0	0	0	0	1.1274	0.846895
UniRef90_A0A015YAH0: NO_NAME	26.6502	0	0	0	6.63616	4.35634	11.2427	0	0	0.295344	0	17.0999	1.20074	7.70819	0	0	13.7557	1.57782	3.52516	0	0	0	0	0	0	52.3338	9.75628	2.40045
UniRef90_A0A015YAN2: NO_NAME	7.43406	0	0	0	0.279667	2.30735	1.9843	0	0	0	0	2.62139	0	0	0	0	5.29118	0	0.596317	0	0	0	0	0	0	12.5449	9.65276	0.279899
UniRef90_A0A015YAX0: DNA/RNA non-specific endonuclease family protein	5.96098	0	0	0	1.32165	1.37777	2.07294	0	0	0.230563	0	3.28129	0.070311	0.952557	0	0	2.24437	0.333338	0.561677	0	0	0	0	0	0	8.73493	1.86793	0.280616
UniRef90_A0A015YAX4: NO_NAME	30.744	0	0	0	15.577	7.92536	9.85013	0	0	1.5753	0	24.2395	0.890395	3.18754	0	0	11.1975	4.54255	4.79466	0	0	0	0	0	0	58.4389	18.3064	2.49481
UniRef90_A0A015YB53: NO_NAME	13.3321	0	0	0	0.150742	0.36883	5.61447	0	0	1.25532	0	4.196	0	0.686555	0	0	1.13401	0.234543	0.0548583	0	0	0	0	0	0	18.6126	4.41068	1.08386
UniRef90_A0A015YB73: NO_NAME	3.18142	0	0	0	1.10728	0.721139	1.7849	0	0	0.284665	0	1.8861	0	0.410786	0	0	1.41969	0.246366	0.390117	0	0	0	0	0	0	4.65768	1.2068	0.0481157
UniRef90_A0A015YBG8: NO_NAME	16.5527	0	0	0	1.93558	2.70808	2.23176	0	0	1.91974	0	3.92778	0.139117	1.22003	0	0	5.23092	0.345643	0.485888	0	0	0	0	0	0	36.1779	3.58977	0.482679
UniRef90_A0A015YBX9: NO_NAME	2.78118	0	0	0	5.72471	6.2803	6.48009	0	0	3.60521	0	8.33944	8.93532	5.28331	0	0	9.47181	4.89849	5.93648	0	0	0	0	0	0	9.96826	9.57323	8.43799
UniRef90_A0A015YBY3: Transposase DDE domain protein	0	0	0	0.0232235	0	0	0	0	0	0	0	0	0	0	0	0	0	0	0	0	0	0	0	0	0.0187037	0	0	0
UniRef90_A0A015YC32: Transcriptional regulator domain protein	0	0	0	0	0.355707	0.540872	0.14245	0	0	0.1884	0	1.43565	1.30522	0.336116	0	0	1.36256	0	0.0505977	0	0	0	0	0	0	0	0.302284	0.0382606
UniRef90_A0A015YC40: Helix-turn-helix family protein	0	0	0	0	0.292513	0.498365	0.272544	0	0	0.488398	0	1.33999	1.70933	0.15524	0	0	1.17535	0.166996	0.146862	0	0	0	0	0	0	0.160642	0.182935	0.219466
UniRef90_A0A015YC54: NO_NAME	0	0	0	0	0	0	0.0969033	0	0	0	0	0.2462	0.148112	0	0	0	0.535921	0	0	0	0	0	0	0	0	0	0	0
UniRef90_A0A015YC59: NO_NAME	0.268162	0	0	0	0.368053	0.504067	0	0	0	0.777161	0	7.03171	4.2518	0	0	0	7.27492	0.134025	0.0965508	0	0	0	0	0	0	4.4596	1.42022	1.02418
UniRef90_A0A015YC72: NO_NAME	0	0	0	0	2.32279	0.513967	0.258255	0	0	6.34169	0	6.93081	8.12502	0	0	0	3.32484	3.24712	1.73556	0	0	0	0	0	0	1.49902	1.99623	0.74226
UniRef90_A0A015YC88: NO_NAME	65.1428	0	0	0	16.2592	17.686	25.4426	0	0	8.83079	0	49.5642	2.93262	19.2058	0	0	37.67	4.133	10.1013	0	0	0	0	0	0	150.043	37.104	2.9091
UniRef90_A0A015YC98: NO_NAME	0	0	0	0	0.247287	0.341977	0.2438	0	0	0.295344	0	0	0.533099	1.06813	0	0	0.119714	0	0.556404	0	0	0	0	0	0	0	0.129531	0.362972
UniRef90_A0A015YCF5: Peptidase M23 family protein	16.8781	1.38048	1.79752	1.27708	14.8952	16.1669	20.2977	0.207817	0.376635	9.86326	0.638264	25.7852	22.7914	13.2514	0	0.386885	24.5477	13.0352	13.6876	6.08529	0.914441	0.515816	1.45792	1.34825	2.07878	35.7253	30.0273	23.2339
UniRef90_A0A015YCH0: Thiamine pyrophosphate enzyme, N-terminal TPP binding domain protein (Fragment)	1.9677	0	0	0.625819	0.639261	0.232482	1.09603	0	0	0	0	0.612852	0	0.270898	0	0	0.865466	0.0781812	0.195471	0	0	0	0	0	0	3.89513	1.06439	0.329736
UniRef90_A0A015YCP8: TonB-linked outer membrane, SusC/RagA family protein	2.00084	0	0	0	0.427639	0.352299	0.69546	0	0	0.0739033	0	0.992516	0.0112668	0.256234	0	0	0.661903	0.0698222	0.195005	0	0	0	0	0	0	3.20332	0.661903	0.0985203
UniRef90_A0A015YCU9: NO_NAME	0.536384	0.439984	0.334977	0.179349	2.94713	3.00435	1.47223	0	0.0710472	2.62546	0.0579704	13.3447	12.665	1.36121	0	0.0922808	9.51693	1.31454	0.77549	0.159265	1.74846	0.890875	0.254931	0.322915	0	0.696079	2.04422	1.30619
UniRef90_A0A015YCV1: NO_NAME	6.29056	0	0	0	0.643233	0.101208	1.8861	0	0	0	0	10.1632	0	0.622509	0	0	2.49632	0	0.392448	0	0	0	0	0	0	11.5927	0.679687	0
UniRef90_A0A015YCV5: NO_NAME	0.515374	0	0	0	0	0.258973	0.112285	0	0	0	0	0.445615	0	0	0	0	0.231251	0	0.106288	0	0	0	0	0	0	1.72244	0.18589	0
UniRef90_A0A015YD63: Helicase conserved C-terminal domain protein	4.12115	1.00541	1.03365	7.13343	8.64907	10.7405	13.6649	6.98425	2.83083	5.30948	2.89198	7.86427	6.62961	12.0623	5.57484	1.61751	4.78225	12.7242	13.1195	4.98244	2.78465	2.63204	1.61329	2.961	4.88549	7.00992	10.4322	8.39757
UniRef90_A0A015YD68: NO_NAME	13.6423	0	0	0	1.41691	0	3.80952	0	0	0	0	7.37051	0	0.34238	0	0	0.413051	0	0.425152	0	0	0	0	0	0	19.2995	5.37062	0
UniRef90_A0A015YDB2: TonB-dependent Receptor Plug domain protein	7.48608	0	0	0	1.4586	1.62645	2.53012	0	0	0.363007	0	4.06565	0.122226	1.10039	0	0	2.59192	0.384943	0.801925	0	0	0	0	0	0	12.5643	2.47211	0.432779
UniRef90_A0A015YDF5: NO_NAME	2.7905	0	0	0	0.820635	0	0	0	0	0.568086	0	2.10586	0.425368	0	0	0	1.61606	0.455026	0.44801	0	0	0	0	0	0	5.65416	1.66799	1.29329
UniRef90_A0A015YDG8: NO_NAME	0.770515	0	0	0	0.302588	0.654608	0.356737	0	0	0.584611	0	0.311452	1.56767	0.473263	0	0	0.824909	0.825894	0.489494	0	0	0	0	0	0	0.395478	0.719953	0.389945
UniRef90_A0A015YDH5: Type IV secretory system Conjugative DNA transfer family protein	0.292516	0	0.0898868	0.223983	1.74015	1.61334	2.22508	0	0	0.0551866	0.0793051	1.03065	0	1.4552	0	0	0.735353	1.5111	1.36149	0.035086	0	0.0541434	0	0	0	1.41391	2.29445	2.00042
UniRef90_A0A015YDH6: UbiE/COQ5 methyltransferase family protein	6.16029	0	0	0	1.43787	2.79769	2.87724	0	0	3.139	0	2.99106	11.9552	3.19425	0	0	4.52321	4.18637	3.10008	0	0	0	0	0	0	0.0695876	3.95566	3.65975
UniRef90_A0A015YDJ4: NO_NAME	12.0953	0	0	0	1.93893	0.966609	5.36787	0	0	0	0	2.76958	0	0	0	0	0.499743	0.262689	0.204073	0	0	0	0	0	0	11.38	0.49479	0.153278
UniRef90_A0A015YDS6: NO_NAME	0.00494979	0	0	0	0	0	0	0	0	0	0	0	0	0	0	0	0	0	0	0	0	0	0	0	0	0	0	0
UniRef90_A0A015YDY6: Putative membrane protein	21.5195	0	0	0	5.66336	4.96339	8.74734	0	0	1.72533	0	11.0369	0.936579	4.21557	0	0	6.99945	0.83725	2.30627	0	0	0	0	0	0	28.2554	6.08172	1.14226
UniRef90_A0A015YE16: NO_NAME	4.78739	0	0	0	1.02865	1.0077	1.9341	0	0	0.223384	0	2.60971	0.0574347	0.805479	0	0	1.55701	0.231197	0.429415	0	0	0	0	0	0	7.8484	1.69165	0.259697
UniRef90_A0A015YE39: NO_NAME	26.6954	0	0	0	4.26983	6.17972	21.1668	0	0	0.734334	0	11.3851	0	3.85403	0	0	12.3323	0.561239	4.74885	0	0	0	0	0	0	55.2249	8.06374	0.162051
UniRef90_A0A015YE72: Cell cycle family protein (Fragment)	4.14257	0	0.129212	0.111791	0.771692	0.725564	1.51257	0.775657	0.110672	0.206451	0.130795	2.33314	0.0523881	0.577192	0.255926	0.0574091	1.2441	0.162886	0.462558	0.575035	0.211055	0.156456	0.11655	0.226107	0.171973	6.79411	1.3405	0.195342
UniRef90_A0A015YEA6: NO_NAME	2.60447	0	0	0	0.507392	0.54661	0.917056	0	0	0.162841	0	1.67042	0.0546426	0.466813	0	0	0.933023	0.122013	0.37266	0	0	0	0	0	0	4.32223	0.794755	0.181971
UniRef90_A0A015YEB0: Peptidase M15 family protein	17.3749	0	0	0	3.62445	4.18263	7.51856	0.0807699	0	0.86887	0	9.46863	0.0895809	3.14367	0	0	5.73947	0.615859	1.95257	0	0	0	0	0	0	27.3877	6.11823	0.735529
UniRef90_A0A015YEB3: Glycosyltransferase like 2 family protein	0.813924	0	0	0	0	0	0.0833958	0	0	0	0	0	0	0	0	0	0.163105	0	0.0369268	0	0	0	0	0	0	1.10729	0.252638	0
UniRef90_A0A015YEB7: NO_NAME	0.511211	0	0	0	0	0.72517	0	0	0	0	0	0	0	0	0	0	0.27789	0	0.0893177	0	0	0	0	0	0	1.21329	0.068731	0.0519167
UniRef90_A0A015YEC6: NO_NAME	0.208918	0	0	0	0	0	0	0	0	0	0	0	0	0	0	0	0	0	0	0	0	0	0	0	0	0.201336	0	0
UniRef90_A0A015YEE9: NO_NAME	20.8822	0	0	0	5.21681	5.40246	7.39929	0	0	1.34292	0	11.0272	0.501303	4.18175	0	0	5.60485	4.90638	4.31111	0	0	0	0	0	0	49.5594	6.53529	2.89984
UniRef90_A0A015YEF8: 50S ribosomal protein L17	2.97535	0	0	0	0.435182	0.608735	1.44752	0.0409919	0	0.110477	0	1.68473	0.112708	0.513071	0	0	0.928825	0.101441	0.302817	0.0195325	0	0	0	0.0172631	0	4.66694	0.769574	0.136642
UniRef90_A0A015YEH8: ABC transporter family protein	5.69447	0	0	0	1.84318	1.58334	2.45545	0	0	0.145434	0	3.77574	0.0841503	0.633959	0	0	2.4006	0.31492	0.63632	0	0	0	0	0	0	10.4318	2.34093	0.43733
UniRef90_A0A015YEP7: Putative membrane protein	0.251155	0	0	0	0.0756745	0	0	0	0	0	0	0.143803	0	0.0384696	0	0	0.0522019	0	0	0.0141177	0	0	0	0	0	0.543506	0.12533	0
UniRef90_A0A015YEU8: Virulence RhuM family protein	1.1041	0	0	0	3.20609	3.53167	5.01126	0	0	1.79789	0	5.39559	2.82375	4.58552	0	0	6.9506	5.2922	6.82392	0	0	0	0	0	0	1.25105	2.96311	1.70619
UniRef90_A0A015YFA6: NO_NAME	14.267	0	0	0	0.1021	0.628934	0.243218	0	0	0	0	1.82269	0	0	0	0	1.66212	0	0.765618	0	0	0	0	0	0	13.9833	3.68399	0
UniRef90_A0A015YFK9: NO_NAME	0.0713197	0	0	0	0	0	0	0	0	0	0	0	0	0	0	0	0.259294	0	0	0	0	0	0	0	0	0.506709	0.0841955	0
UniRef90_A0A015YFS1: NO_NAME	0.0708754	0	0	0	0.222322	0.240464	0.411092	0	0	0.172458	0	0.543953	0.242317	0.436964	0	0	1.46503	0.73208	0.422999	0	0	0	0	0	0	0.410161	0.699273	0.365129
UniRef90_A0A015YFT4: Fic family domain protein	4.29464	0	0	0	0.965429	2.4624	3.87632	0	0	0.752624	0	3.00836	0.923188	4.82532	0	0	1.12732	5.53441	2.69122	0	0	0	0	0	0	5.61508	1.07708	1.13199
UniRef90_A0A015YFZ2: AAA domain family protein	0.782895	0	0	0	0.67165	0.689427	0.95029	0	0	0.749948	0	0.798332	1.08021	0.779713	0	0	1.30334	0.707874	0.874539	0	0	0	0	0	0	1.43743	1.37895	0.953756
UniRef90_A0A015YG23: NO_NAME	0.0724144	0	0	0	0.433841	1.21557	0.651947	0	0	0.60428	0	0.518672	0.382196	0.595618	0	0	1.09462	0.727299	1.21129	0	0	0	0	0	0	0.148573	0.491924	0.085318
UniRef90_A0A015YG35: NO_NAME	0.344591	0	0	0	0.229726	0	0.168427	0	0	0	0	0.727462	0	0	0	0	0	0	0	0	0	0	0	0	0	8.00782	0.95357	0.402355
UniRef90_A0A015YG42: NO_NAME	0.571123	0	0	1.1258	2.22846	2.049	2.13436	1.22946	1.01115	1.31253	0.584449	1.68705	1.77521	2.6941	2.05061	0.579863	2.03429	2.65216	2.58002	0.625945	1.25152	1.48099	0.448146	1.44411	1.35715	0.878049	1.64564	0.920623
UniRef90_A0A015YG59: NO_NAME	4.54971	0	0	0	0.0974596	9.78341	0	0	0	0.767895	0	0	0	0	0	0	0.994877	0	0	0	0	0	0	0	0	5.45374	2.73508	0.189343
UniRef90_A0A015YG95: NO_NAME	2.96056	0.15345	0.214938	0.926428	0.655286	3.62047	3.35182	0.0684328	0.160376	0.294468	0.124872	0.413079	0.821425	6.73461	0	0.209525	0.304812	8.26424	3.81131	0.475381	0.122787	0.456851	0.0948502	0.349126	0.222713	0.854913	0.0904285	0.547988
UniRef90_A0A015YGD0: ABC-2 transporter family protein	2.73739	0	0	0	0.540706	0.617484	0.782243	0	0	0.122759	0	1.51978	0.0363675	0.429424	0	0	0.768408	0.144732	0.269136	0	0	0	0	0	0	4.02381	0.97257	0.0989099
UniRef90_A0A015YGD5: NO_NAME	0.279335	0	0	0	0.643233	0	0	0.0784993	0	0	0	0.210586	0.0757783	1.04616	0	0	0.439255	0	0.742795	0	0	0	0	0.373793	0.0841222	0.0610068	0.96399	0.643768
UniRef90_A0A015YGI4: Glycosyl transferase 2 family protein	12.1179	0	0	0	2.46295	2.87701	4.31636	0	0	0.50162	0	7.15782	0.139042	1.83556	0	0	4.2769	0.511931	1.21103	0	0	0	0	0	0	18.4167	3.89447	0.571932
UniRef90_A0A015YGJ0: NO_NAME	0	0	0	0	0	0	0	0	0	0	0	0	0	0	0	0	0.0288057	0	0	0	0	0	0	0	0	0	0	0
UniRef90_A0A015YGM3: NO_NAME	1.38639	0	0	0	34.1505	50.4337	34.5821	0.0366271	0	2.78449	0	4.76467	11.769	29.1493	0	0	0.0993373	32.6218	23.4076	0.015967	0	0	0	0	0	0.507117	9.40419	6.15481
UniRef90_A0A015YGN4: Glycosyltransferase like 2 family protein	11.6911	0	0	0	2.13991	2.21356	4.16369	0	0	0.42723	0	6.10843	0.211473	1.73778	0	0	3.53629	0.506622	1.09828	0	0	0	0	0	0	16.3421	3.91631	0.755593
UniRef90_A0A015YGS3: NO_NAME	0	0	0	0.0222085	0	0	0	0.0763398	0.0747867	0	0.180051	0	0	0	0.134397	0.0837237	0	0	0	0	0.0838589	0.0532474	0	0	0	0	0	0
UniRef90_A0A015YGS8: NO_NAME	1.40797	0	0	0	0	0	0	0	0	0	0	0.0686694	0	0	0	0	0	0	0.0750269	0	0	0	0	0	0	0.213452	0	0.268236
UniRef90_A0A015YGT1: NO_NAME	56.3082	0	0	0	18.2995	5.75958	17.8861	0	0	2.55965	0	44.3288	0	11.5638	0	0	25.4311	2.18907	11.2558	0	0	0	0	0	0	116.068	22.0736	4.01847
UniRef90_A0A015YGV9: YWFCY family protein	0	0.0774945	0.137322	0.816711	0	0	0.0998014	0	0	0	0	0.135035	0	0.112384	0	0	0.18431	0	0.159204	0.020299	0.22541	0	0	0.0546757	0.0108687	0.046328	0	0
UniRef90_A0A015YGW3: Ribosomal RNA adenine dimethylase family protein	0.173112	0	0	0	0.411014	0.356348	0.310623	0	0	0.198247	0	0.735099	0.378152	0.484669	0	0	0.870639	0.510559	0.694177	0	0	0	0	0	0	0.152653	0.355818	0.183466
UniRef90_A0A015YGY0: Transposase DDE domain protein	0	0	0	0	0.0640394	0	0	0	0	0	0	0	0	0	0	0	0	0	0	0	0	0	0	0	0	0	0	0
UniRef90_A0A015YH18: NO_NAME	0.048554	0	0	0	0.0155313	0	0	0	0	0	0	0.10669	0.0259453	0.0596687	0	0	0.177045	0.00427841	0.0155225	0	0	0	0	0	0	0.135218	0.208101	0.0963775
UniRef90_A0A015YH19: NO_NAME	0.436894	0	0	0	2.69091	2.86162	3.30474	0	0	1.28719	0	1.9235	2.15598	3.346	0	0	2.20588	3.46239	4.20172	0	0	0	0	0	0	0.781431	1.71901	1.13601
UniRef90_A0A015YH64: NO_NAME	0	0	0	0	0	0	0	0	0	0	0	0	0	0	0	0	0.115223	0	0	0	0	0	0	0	0	0	0	0
UniRef90_A0A015YH80: Putative exported domain protein (Fragment)	3.99434	0	0	0	0.706884	0.833825	1.25509	0	0	0.155838	0	2.03776	0	0.44194	0	0	1.2254	0.18089	0.365201	0	0	0	0	0	0	5.13802	1.0653	0.224706
UniRef90_A0A015YH90: NO_NAME	93.7061	0	0	0	16.8508	26.4793	34.1371	0	0	6.94762	0	62.584	0.176133	10.4817	0	0	28.1733	0	14.4077	0	0	0	0	0	0	127.78	35.4949	5.85522
UniRef90_A0A015YH91: NO_NAME	9.06636	0	0	0	7.35427	6.60567	6.13964	5.48204	13.0456	7.75938	14.0712	6.98674	7.48953	31.8363	1.25908	6.16863	8.81362	41.0812	34.7819	0.206142	9.94161	7.84102	4.58382	14.7606	9.52137	13.29	15.7719	10.5287
UniRef90_A0A015YHD2: NO_NAME	16.9033	0	0	0	0.922198	2.43833	2.10778	0	0	1.23412	0	2.43338	0	0.456506	0	0	5.56281	1.6418	0	0	0	0	0	0	0	25.8521	4.76344	0.268236
UniRef90_A0A015YHD4: NO_NAME	0	0	0	0.0850745	0	0.300313	0	0	0	0	0.0980656	0.137339	0.0651693	0	0	0	0	0.0566139	0	0	0	0	0	0	0	0.149242	0	0
UniRef90_A0A015YHD6: NO_NAME	6.42329	0	0	0	0.585867	0.714998	3.03169	0	0	0	0	0.344184	0	0.35139	0	0	0.748337	0	0.351494	0	0	0	0	0	0	6.64197	9.46197	0
UniRef90_A0A015YHE5: NO_NAME	53.3461	0	0	0	8.53683	6.11137	23.7943	0	0	2.81754	0	25.6821	2.87379	2.97966	0	0	11.3995	2.11601	4.39674	0	0	0	0	0	0	103.253	19.7931	1.58526
UniRef90_A0A015YHF0: NO_NAME	99.8172	0	0	0	13.7724	25.1048	43.7764	0	0	3.01673	0	36.3245	2.44385	10.6085	0	0	32.5788	6.05857	3.17008	0	0	0	0	0	0	129.937	30.5889	4.81853
UniRef90_A0A015YHG7: NO_NAME	31.7341	0	0	0	0.257293	0	0	0	0	0	0	0	0	0	0	0	0	0	0	0	0	0	0	0	0	0.131165	1.82824	0
UniRef90_A0A015YHI8: Nitrous oxide-stimulated promoter family protein	2.40012	0	0	0	0.466156	0.296303	0.483373	0	0	0.155497	0	1.15341	0.0229126	0.524803	0	0	1.10436	0.108431	0.122952	0	0	0	0	0	0	4.84931	0.99744	0.343185
UniRef90_A0A015YHK9: NO_NAME	3.69738	0	0	0	1.42941	0	0.785994	0	0	0.142203	0	0.442709	0	0	0	0	4.72413	0	0.200072	0	0	0	0	0	0	6.4799	1.61544	0
UniRef90_A0A015YHV6: NAD dependent epimerase/dehydratase family protein	0	0.215145	0.217563	0.0602674	0	0	0	2.64967	0.198815	0	0.322159	0	0	0	0.740992	0.189268	0	0	0	3.19666	1.64372	0.19124	0.540698	0.42154	0.373903	0	0	0
UniRef90_A0A015YI19: NO_NAME	1.7268	0	0	0	3.41202	4.31953	1.2454	0	0	6.96057	0	34.1191	20.167	1.6336	0	0	14.2185	3.71289	1.97322	0	0	0	0	0	0	2.33228	4.66085	2.59134
UniRef90_A0A015YI39: NO_NAME	9.25344	0	0	0	0.660432	0.366878	0.0740921	0	0	0	0	0	0	0	0	0	0.705739	0.505171	0.0548583	0	0	0	0	0	0	4.48748	0.601282	0.247603
UniRef90_A0A015YI68: NO_NAME	10.4795	0	0	0	89.1937	108.273	46.9564	0	0	78.6347	0	333.955	324.794	34.1616	0	0	289.656	58.6417	18.9765	0	0	0	0	0	0	16.5581	32.6762	48.0267
UniRef90_A0A015YI72: RteC family protein	0.127176	0	0	0	0.0820612	0.0960894	0	0	0	0	0	0.0515592	0.227763	0.0446109	0	0	0	0.0957614	0.0544627	0	0	0	0	0	0	0	0.107482	0.0901068
UniRef90_A0A015YI83: NO_NAME	21.4952	0	0	0	1.76806	2.28513	5.17125	0	0	6.7274	0	5.90443	7.91005	1.49089	0	0	0.215614	8.92135	5.43076	0	0	0	0	0	0	5.09663	4.26687	3.12792
UniRef90_A0A015YI85: NO_NAME	29.4003	0	0	0	9.36405	7.39669	8.2091	0	0	0	0	7.99546	0	2.59348	0	0	6.12117	0.262689	3.14557	0	0	0	0	0	0	41.2272	9.59788	0.938874
UniRef90_A0A015YIG9: NO_NAME	5.8731	0	0	0	2.41683	1.28143	3.38981	0	0	0.800696	0	3.08202	0.0704698	2.10575	0	0	2.9546	0.0538297	1.27448	0	0	0	0	0	0	12.9178	2.01228	0.236133
UniRef90_A0A015YII1: Putative kelch repeat-containing protein	0.0362381	0	0	0	0	0.0437289	0.0025486	0	0	0	0	0.0771289	0	0	0	0	0	0	0	0	0	0	0	0	0	0.0091507	0	0
UniRef90_A0A015YIN6: NO_NAME	1.88351	0	0	0	0.343891	0.414558	0.547851	0	0	0.0376147	0	0.908259	0	0.207712	0	0	0.565782	0.0703903	0.214788	0	0	0	0	0	0	2.72108	0.576698	0.102206
UniRef90_A0A015YIQ1: NO_NAME	0.782506	0	0	0	3.06219	4.05375	1.81206	0	0	3.5846	0	19.4264	19.2426	1.29699	0	0	14.2339	2.26303	1.01818	0	0	0	0	0	0	1.15989	2.01947	1.69721
UniRef90_A0A015YIR0: NO_NAME	0.115587	0	0	0	0	0	0	0	0	0	0	0	0	0	0	0	0	0	0	0	0	0	0	0	0	0	0.153972	0
UniRef90_A0A015YIX2: NO_NAME	35.504	0	0	0	7.35891	10.7021	15.2568	0	0	0	0	22.4738	0	6.61886	0	0	15.1939	2.93535	3.57154	0	0	0	0	0	0	58.4373	12.9673	0.865644
UniRef90_A0A015YJ47: NO_NAME	20.9766	0	0	0	1.25648	0	1.53564	0	0	0	0	1.0078	0	0	0	0	0.452412	0.938174	0	0	0	0	0	0	0	16.8498	0	0
UniRef90_A0A015YJH3: NO_NAME	0	0	0	0	0	0	0	0	0	0	0	0	0	0	0	0	0	0	0	0.0179947	0	0	0	0.00360362	0	0	0	0
UniRef90_A0A015YJI0: Helicase conserved C-terminal domain protein	18.6699	33.6309	53.6552	28.7039	31.887	34.8308	40.2068	31.4802	5.76807	22.0978	14.5084	25.4567	33.5504	35.8528	8.92626	9.67782	21.7592	37.5428	35.3293	28.9735	8.40046	25.8283	6.60303	17.6326	22.3694	27.7114	32.4536	24.7148
UniRef90_A0A015YJL4: DNA helicase	2.59675	0	0	0	0.597904	3.49179	3.73349	0	0	0.255702	0	0.183774	0.482705	6.86774	0	0	0.0467423	8.39416	4.47739	0	0	0	0	0	0	0	0	0.349191
UniRef90_A0A015YJQ2: NO_NAME	26.0962	0	0	0	3.10842	5.64627	6.0363	0	0	0.650782	0	17.3003	0.490203	7.9062	0	0	6.51109	1.82379	1.46516	0	0	0	0	0	0	41.3103	10.3695	1.67407
UniRef90_A0A015YK71: NO_NAME	5.11532	0	0	0	0	0	1.04144	0	0	0	0	3.42202	0	0.126807	0	0	0.349308	0	0.277453	0	0	0	0	0	0	3.6618	0	0
UniRef90_A0A015YKD0: NO_NAME	0.119218	0	0	0	0	0	0	0	0	0	0	0	0	0	0	0	0	0	0	0	0	0	0	0	0	0	0	0
UniRef90_A0A015YKD4: NO_NAME	2.8572	0	0	0	0.306301	0	2.12218	0	0	0	0	1.67095	0	0.18507	0	0	0.0621596	0	0.192522	0	0	0	0	0	0	8.49786	0	0
UniRef90_A0A015YKJ7: Outer membrane efflux domain protein	4.67112	0	0	0	0.875845	1.00275	1.75186	0	0	0.0930782	0	2.49216	0.198596	0.699762	0	0	1.58563	0.0793765	0.396712	0	0	0	0	0	0	6.94098	1.43338	0.160764
UniRef90_A0A015YKL2: NO_NAME	0	0	0	0	0	0	0	0.312151	0	0	0	0	0	0	0	0	0	0	0	0	0	0	0	0	0	0	0	0
UniRef90_A0A015YKM6: NO_NAME	0	0	0.0765698	0	0	0	0	1.10363	0	0	0.0686459	0	0	0	0	0.0830619	0	0	0	0.284517	0.667589	0	0	0.0961122	0	0	0	0
UniRef90_A0A015YKZ8: NO_NAME	4.86321	0	0	0	1.38536	0.36258	3.4417	0	0	0.239967	0	2.14519	0	0.908861	0	0	1.69564	0	0.0689436	0	0	0	0	0	0	8.67683	0.966832	0
UniRef90_A0A015YL54: ATP-dependent DNA helicase recG family protein	3.52346	0	0	0	0.802723	1.10471	1.33824	0	0	0.0928552	0	2.04661	0.0840466	0.438542	0	0	1.45163	0.1659	0.382884	0	0	0	0	0	0	6.11912	1.26198	0.229872
UniRef90_A0A015YLE2: Cupin fold metallo, WbuC family protein	9.77695	0	0	0	2.028	2.29432	3.36746	0	0	0.245118	0	6.09759	0.186068	1.74267	0	0	3.59931	0.321956	1.27644	0	0	0	0	0	0	17.9274	2.79924	0.596877
UniRef90_A0A015YM31: Glycosyl transferase 2 family protein	1.64782	0	0	1.09892	0.422596	0.337311	0.586461	0	0	0.0823815	0.317687	0.832055	0.00647751	0.18275	0	0	0.729369	0.0923596	0.154187	0	0.698384	0.54441	0.676506	0	1.12644	2.55378	0.585009	0.111975
UniRef90_A0A015YM74: NO_NAME	57.26	0	0	0	8.66582	2.8426	10.7645	0	0	0.415328	0	23.9573	0.127783	5.49553	0	0	15.3442	1.19648	9.34505	0	0	0	0	0	0	87.1669	14.9165	0.804709
UniRef90_A0A015YMP8: NO_NAME	6.0953	0	0	0.161001	5.77476	3.51146	10.7492	0.587908	0	3.62463	0	3.37903	11.8434	3.95383	0	0	11.5532	5.26732	5.08343	0.247574	0.219548	0	0	0	0	8.76806	13.0172	4.75501
UniRef90_A0A015YMU7: NO_NAME	9.21478	0	0	0	3.10114	1.96871	4.07406	0	0	0.421582	0	4.92633	0	2.00795	0	0	2.9624	0.689159	0.762414	0	0	0	0	0	0	13.3951	2.81078	0.47766
UniRef90_A0A015YN39: NO_NAME	0	0	0	0	0	0	0	0	0	0	0	0	0	0	0	0	0	0	0	0	0	0	0	0	0	0.223586	0.20554	0
UniRef90_A0A015YN62: NO_NAME	4.20865	0.0988236	0.638789	0.422953	1.38097	7.64234	0.558597	0.253361	0	0	0.0895381	1.83922	0.108616	0.253615	0	0.22383	1.98193	1.21019	3.78959	0.561345	0.0787348	0.648663	0.175868	0	0	2.16505	4.45925	2.36048
UniRef90_A0A015YNG3: NO_NAME	1.18174	0	0	0	0.36354	0.20514	0.405793	0	0	0	0	0.653751	0	0.158	0	0	0.472269	0.06952	0.113642	0	0	0	0	0	0	2.28632	0.4842	0.0689052
UniRef90_A0A015YNJ5: NO_NAME	5.13438	0	0	0	0	0	0.884243	0	0	0	0	0.30238	0	0.570937	0	0	1.64027	0	0	0	0	0	0	0	0	18.9463	0.282453	0
UniRef90_A0A015YNN9: NO_NAME	3.83175	0	0	0	0.890045	0.660914	1.22073	0	0	0.227853	0	1.78519	0.0480318	0.540609	0	0	1.22489	0.165094	0.419915	0	0	0	0	0	0	6.31537	1.30078	0.239621
UniRef90_A0A015YNW2: Susd and RagB outer membrane lipofamily protein	15.2371	0	0	0	3.83506	2.41496	6.50615	0	0	0.3585	0	8.69286	0	4.19101	0	0	4.09772	1.30583	1.76328	0	0	0	0	0	0	29.4675	3.0704	0.995987
UniRef90_A0A015YP93: NO_NAME	18.1057	0	0	0	6.43233	13.5202	18.3015	0	0	4.23081	0	29.4946	0	12.422	0	0	6.83041	3.51128	4.61001	0	0	0	0	0	0	53.2037	10.1667	3.69933
UniRef90_A0A015YPD1: NO_NAME	7.06328	0	0	0	0.559333	0	1.76518	0	0	0.150568	0	0	0	0	0	0	5.29705	0	0	0	0	0	0	0	0	5.89355	0.748404	0
UniRef90_A0A015YPN3: Cys/Met metabolism PLP-dependent enzyme family protein	0	0	0	0	0	0	0	0	0	0	0	0	0	0	0	0	0	0	0	0	0.220111	0	0	0	0	0	0	0
UniRef90_A0A015YPT8: NO_NAME	55.1486	0	0	0	7.21261	5.78666	15.1561	0	0	0.170643	0	27.7033	0	6.0309	0	0	17.7408	2.16674	10.5802	0	0	0	0	0	0	86.2119	19.4571	3.31525
UniRef90_A0A015YQC7: Phosphoribosylglycinamide formyltransferase	1.03241	0	0	0	0.101391	0	0	0	0	0	0	0.405038	0	0	0	0	0.316676	0	0	0	0	0	0	0	0	1.88205	0	0
UniRef90_A0A015YQD7: Aldo/keto reductase family protein	0.858141	0	0	0	0	0	0	0	0	0	0	0.406881	0	0	0	0	0	0	0.061393	0	0	0	0	0	0	1.34799	0.257278	0
UniRef90_A0A015YQM3: NO_NAME	3.91011	0	0	0	0.0722734	0.207178	0	0	0	0	0	0.292431	0	0	0	0	0.585602	0.729691	0.154914	0	0	0	0	0	0	3.0457	0.919456	0
UniRef90_A0A015YR67: Starch-binding associating with outer membrane family protein	11.0563	0	0	0	2.07438	2.04019	3.62446	0	0	0.418653	0	5.48361	0.212505	1.72711	0	0	3.18312	0.471429	1.04652	0	0	0	0	0	0	17.2059	3.53649	0.66301
UniRef90_A0A015YR83: NO_NAME	2.10573	0	0	0	0.371694	0.372271	0.488551	0	0	0	0	1.07999	0.0292483	0.33097	0	0	0.497501	0.100939	0.105946	0	0	0	0	0	0	3.10488	0.675755	0.152834
UniRef90_A0A015YRJ0: Glycosyl hydrolase family 20, catalytic domain protein	1.37794	0	0	0	0.236273	0.243805	0.451177	0	0	0.0732455	0	0.622562	0	0.233869	0	0	0.363547	0.0488173	0.123206	0	0	0	0	0	0	1.97149	0.415648	0.0645579
UniRef90_A0A015YV40: NO_NAME	0	0	0	0	0	0	0	0	0	0	0	0	0	0	0	0	0	0.163138	0	0	0	0	0	0	0	0	0	0
UniRef90_A0A015YVN2: Sulfotransferase family protein	5.0293	0	0	0	0.973467	1.00954	1.99105	0	0	0.268502	0	2.61392	0.0504213	0.925098	0	0	1.53462	0.152491	0.455932	0	0	0	0	0	0	7.76078	1.65038	0.295848
UniRef90_A0A015YXB5: NO_NAME	2.53969	0	0	0	0.494795	0.733756	0	0	0	0	0	0.287163	0	0	0	0	0.118103	0	0	0	0	0	0	0	0	1.998	0.140326	0
UniRef90_A0A015YXG8: NO_NAME	17.2092	0	0	0	20.2962	24.301	10.1575	0	0	26.8376	0	10.2435	44.8264	19.5589	0	0	40.6239	28.9247	21.8822	0	0	0	0	0	0	29.1462	44.2134	17.8007
UniRef90_A0A015Z041: Threonine-phosphate decarboxylase	4.77487	0	0	0	0.985974	0.984214	1.95619	0	0	0.118269	0	2.91219	0.0562259	0.807232	0	0	1.79821	0.227253	0.486113	0	0	0	0	0	0	9.03405	1.79814	0.321074
UniRef90_A0A015Z0F4: NO_NAME	1.95027	0	0	0	0	1.85885	0.11053	0	0	0	0	0.28272	0	0	0	0	0.502879	0	0.202417	0	0	0	0	0	0	1.26995	0.106915	0
UniRef90_A0A015Z210: NO_NAME	0.944771	0	0	0	0	0	0	0	0	0	0	0	0	0	0	0	0	0	0	0	0	0	0	0	0	0	3.36782	0
UniRef90_A0A015Z2E4: Conjugation system ATPase, TraG family protein	1.05891	0	0	1.25126	2.8927	2.99625	2.8464	0.963357	0.944315	2.02731	0.484538	2.10067	2.15191	3.0667	1.58583	0.432887	2.01219	3.46933	3.25641	0.533699	1.14637	1.28047	0.380402	1.24458	1.18658	1.38151	2.31676	1.5031
UniRef90_A0A015Z3R0: NO_NAME	6.23505	0	0	0	0	1.80699	0.114096	0	0	0	0	0.609474	0	0.297721	0	0	0.831474	0	0.0944783	0	0	0	0	0	0	5.52516	0	0
UniRef90_A0A015Z3V5: NO_NAME	1.85181	0	0	0	1.48165	2.32153	1.77156	0	0	0.487566	0	2.5288	2.39385	0.514118	0	0	2.64172	1.04188	1.26936	0.100383	0	0	0	0	0	2.46774	3.69622	2.85778
UniRef90_A0A015Z793: Putative exported domain protein (Fragment)	9.32441	0	0	0	1.7874	1.88409	3.73774	0	0	0.449122	0	5.42746	0.105638	1.42619	0	0	2.97734	0.364638	0.80114	0	0	0	0	0	0	13.1819	2.93945	0.571077
UniRef90_A0A015Z832: Putative clindamycin resistance transfer factor BtgB (Fragment)	0	0	0	0	0	0	0	0.101219	0	0	0	0.132999	0	0	0	0	0.113794	0	0	0	0	0	0	0	0	0	0	0
UniRef90_A0A015Z845: NO_NAME	0	0	0	0	0.149589	0	0.392997	0	0	0	0	0.269629	0	0	0	0	0.195897	0.625449	0.413445	0	0	0	0	0	0	0.818678	0.168391	0.624903
UniRef90_A0A015Z878: Iron-containing alcohol dehydrogenase family protein	4.4712	0	0	0	1.04956	1.21306	1.68884	0	0	0.16701	0	2.54508	0.0451649	0.958701	0	0	1.70205	0.217614	0.533232	0	0	0	0	0	0	7.72612	1.64388	0.236396
UniRef90_A0A015Z8S5: MORN repeat variant family protein	0	0	0	0	0	0	0	3.02698	0.473091	0	0.200412	0	0	0	0.193057	0.53537	0	0	0	0.0873547	0.119581	0.403749	0.11062	0.549374	0.460235	0	0	0
UniRef90_A0A015Z8T6: NO_NAME	0.0836151	0	0	0	0.177472	0.205885	0.0907061	0	0	0.0550807	0	2.36062	2.1188	0	0	0	1.82463	0	0.0639382	0	0	0	0	0	0	0.079441	0	0
UniRef90_A0A015Z9G2: NO_NAME	0	0	0	0	0	0	0	0	0	0	0	0	0	0	0	0	0	0	0	0.0314158	0	0	0	0	0	0	0	0
UniRef90_A0A015ZBP5: NO_NAME	0	0	0	0	1.58559	1.21233	0.457541	0	0	1.03102	0	2.79058	7.13407	0.3604	0	0	2.47583	0.464431	0.188093	0	0	0	0	0	0	0.093689	0.564647	0.189343
UniRef90_A0A015ZBQ7: NO_NAME	0.756609	0	0	0	5.63249	5.68791	2.50943	0	0	5.19466	0	19.6914	22.9063	2.28426	0	0	15.6273	2.90552	1.409	0	0	0	0	0	0	1.41737	4.12227	2.66649
UniRef90_A0A015ZBR0: NO_NAME	0	0	0	0	0	0.187342	0	0	0	0	0	4.67374	2.10595	0.622509	0	0	6.46916	0.570071	0.637728	0	0	0	0	0	0	5.49738	0	0.536473
UniRef90_A0A015ZBU5: NO_NAME	16.1131	0.265306	0.225572	0.223195	4.72932	5.17552	4.33986	0.197438	0.0615163	6.2595	0.0815595	22.7286	6.78861	15.0368	0	0	11.4278	10.1246	5.57164	0.43849	0.0668503	0.149461	0.206704	0	0.359326	20.0817	15.1783	13.0669
UniRef90_A0A015ZBV0: Single-strand binding family protein	26.1374	1.91766	2.46326	1.83507	24.9177	26.5462	33.7572	0.232007	0.398331	16.1259	1.05173	42.9883	39.4303	23.3447	0	0.52984	42.5198	22.7471	22.9343	7.8925	1.75396	0.681989	2.75966	2.12784	2.76534	53.9507	45.8977	35.0824
UniRef90_A0A015ZBW5: Type IV secretory system Conjugative DNA transfer family protein	0.0590261	0.306617	0.454979	0.210526	0.067824	0.0599454	0.0429391	0.36177	0.102363	0.0589807	0.146589	0.167085	0.210242	0	0	0.21156	0.158558	0.0701672	0	0.402666	1.26469	0.527574	0.190129	0.197141	0.0586501	0.0795701	0.0714279	0.0602814
UniRef90_A0A015ZC13: NO_NAME	0	0	0	0	0	0.258973	0	0	0	0	0	0	0	0	0	0	0	0.0556544	0	0	0	0	0	0	0	0	0	0
UniRef90_A0A015ZC18: NO_NAME	20.1488	0	0.0795726	0	12.1927	13.5253	17.168	0.0632567	0	8.85689	0	25.9825	21.6757	8.60403	0	0.0946086	17.0057	7.71115	23.3786	0.456977	0.143154	0	0.531861	0.31431	0.1589	38.1539	42.5448	23.7457
UniRef90_A0A015ZC25: NO_NAME	0.389169	0.770774	2.66472	1.19771	0.0886075	0.166655	0	0.114306	0.184549	0	2.51021	0.300159	0.177408	0.313479	0	1.51424	0.458815	0.100082	0	6.44199	0.952499	1.20076	0.951869	1.35902	0.150536	0.193381	0	0.183212
UniRef90_A0A015ZCC6: NO_NAME	0	0	0	0	1.57884	0	0	0	0	0.853217	0	0.371622	0	0.366749	0	0	0	1.43132	1.78032	0	0	0	0	0	0	0	0.484039	0
UniRef90_A0A015ZCD1: Type I restriction modification DNA specificity domain protein	0	0	0	0.209396	0	0	0	0	0	0	0	0	0	0	0	0	0	0	0	0	0	0	0	0	0	0	0	0
UniRef90_A0A015ZCJ2: NO_NAME	6.04533	0.116337	0	0.0891257	0.955727	1.57723	1.5987	0.0794566	0	2.65163	0	6.16408	6.63803	1.84838	0	0	5.22033	4.37815	5.47971	0.213193	0	0.0920252	0	0	0.0855321	13.2341	10.9819	5.58537
UniRef90_A0A015ZCL4: NO_NAME	5.50015	0	0	0	4.5043	4.71834	3.1333	0	0	3.4602	0	4.3248	5.10438	3.42347	0	0	19.1402	12.004	4.72711	0	0	0	0	0	0	12.9316	7.91406	6.83676
UniRef90_A0A015ZCZ7: NO_NAME	0	0	0	0	0	0	0	0	0	2.81562	0	1.39793	0.381722	0.273904	0	0	0.376355	0.193153	0.801018	0	0	0	0	0	0	2.83297	0.146427	0.877865
UniRef90_A0A015ZD34: NO_NAME	0.0515696	0	0	0	1.31295	0.139763	0.294748	0	0	0.954704	0	7.48698	3.34099	0.285316	0	0	2.69347	0.0443731	0.212576	0	0	0	0	0	0	0.521286	0.112261	0.804709
UniRef90_A0A015ZD93: NO_NAME	31.3456	1.23273	1.13116	2.51391	15.6614	18.4107	20.511	1.53461	0.631157	2.50738	0.869373	10.0589	5.19026	13.623	1.45421	1.27629	7.32864	14.3808	14.2331	2.54083	3.76676	2.1138	0.163086	3.22423	2.91356	30.1211	17.1942	5.56802
UniRef90_A0A015ZDE3: NO_NAME	16.6354	0	0	0	1.67306	1.40229	3.9674	0	0	2.36669	0	4.66268	0	0.660497	0	0	2.20763	0.410451	3.36905	0	0	0	0	0	0	22.3547	5.94917	0.452683
UniRef90_A0A015ZDR9: Rubredoxin	74.4383	0	0	0	18.3799	20.8325	33.4332	0	0	6.00172	0	43.7418	1.8338	9.97034	0	0	22.6262	3.93629	8.64321	0	0	0	0	0	0	127.55	24.0056	3.87431
UniRef90_A0A015ZDV8: NO_NAME	19.6813	0	0	0	3.92812	3.95034	5.65227	0	0	0.783532	0	9.70929	0	2.58826	0	0	5.65355	0.984813	1.40131	0	0	0	0	0	0	31.3999	6.7385	0.92816
UniRef90_A0A015ZDX0: NO_NAME	72.7392	0	0	0	11.8512	8.70039	21.7814	0	0	0.815498	0	32.1049	0.543078	6.07182	0	0	18.4091	3.49376	6.77784	0	0	0	0	0	0	105.83	26.6673	7.00338
UniRef90_A0A015ZET9: NO_NAME	13.7647	0	0	0	2.27908	2.95948	4.77482	0	0	0.456545	0	7.77388	0.183385	2.62949	0	0	4.56574	0.402027	1.41436	0	0	0	0	0	0	19.0528	4.02861	0.976784
UniRef90_A0A015ZEU5: NO_NAME	73.9207	0	0	0	31.5857	35.9129	33.028	0	0	51.2456	0	32.8627	37.8872	36.6024	0	0	50.8621	48.3036	55.6232	0	0	0	0	0	0	106.018	193.937	79.3033
UniRef90_A0A015ZF05: NO_NAME	7.32634	0	0	0	0.065636	1.76101	0.196498	0	0	0	0	0.484074	0	0	0	0	0.561418	0.182423	0	0	0	0	0	0	0	2.55971	2.92555	0
UniRef90_A0A015ZF50: NO_NAME	0.0982483	0	0	0	0	0	0	0	0	0	0	0	0	0	0	0	0.24625	0	0	0	0	0	0	0	0	0.329733	0.0811522	0
UniRef90_A0A015ZFB5: Dihydroxy-acid dehydratase	10.3825	0	0	0	2.16873	2.03573	3.44434	0.219708	0	0.409947	0.0410865	5.5465	0.143243	1.58153	0	0	3.29248	0.321775	1.06663	0.111815	0	0	0	0	0	17.3402	3.61705	0.61544
UniRef90_A0A015ZFD7: NO_NAME	13.4372	0	0	0	2.61527	2.46835	4.49704	0	0	0.594545	0	6.26447	0	2.41008	0	0	3.65635	0.262689	1.13955	0	0	0	0	0	0	16.3747	3.26117	0.405842
UniRef90_A0A015ZFK4: MerR HTH regulatory family protein	11.4962	81.9069	122.251	143.208	40.4143	43.0976	43.544	151.769	40.9198	17.2344	72.7094	14.8948	30.1744	43.2446	59.2801	52.1908	11.6113	36.8573	34.9816	279.977	141.354	97.4845	43.053	146.24	152.776	14.1303	23.2181	19.6243
UniRef90_A0A015ZFL0: Putative dNA methylase	0.62391	0	0	0	1.37936	1.60218	2.89028	0	0.105819	0	0	1.40214	1.01165	2.16531	0	0	1.5335	2.57333	2.47949	0	0	0	0	0	0	1.29178	2.23653	1.33663
UniRef90_A0A015ZFV6: Voltage gated chloride channel family protein	2.02145	0.0830739	0.0983344	0.105669	0.401617	0.405396	0.63767	1.5237	0.075345	0.0646693	0.144415	1.03983	0.0327516	0.228804	0.312061	0.0806534	0.789318	0.0599136	0.22169	1.67347	0.449837	0.133896	0.180527	0.21757	0.215231	3.15853	0.601108	0.154136
UniRef90_A0A015ZFX0: M trans-acting positive regulator (MGA) HTH domain protein	0	0	0	0.401539	0	0	0	0	0	0	0	0	0	0	0	0	0	0	0	0	0	0	0	0	0	0	0	0
UniRef90_A0A015ZG63: Glycoside hydrolase xylanase family protein	11.2347	0	0	0	1.86672	2.07342	3.73908	0	0	0.415828	0	6.05568	0.187076	1.56749	0	0	3.66109	0.486027	1.12046	0	0	0	0	0	0	17.6552	3.70523	0.631787
UniRef90_A0A015ZGD5: NO_NAME	2.4637	0	0	0	7.74866	1.65263	1.11758	0.185703	0	1.72231	0	0.959082	0.44698	1.83073	0	0	0.81746	3.47914	3.1316	0.117238	0	0	0	0	0.280573	0.192551	1.49363	1.06938
UniRef90_A0A015ZGQ7: NO_NAME	2.00508	0	0	0	0	0	1.03255	0	0	0	0	0.767723	0	0	0	0	1.69697	0.234543	0	0	0	0	0	0	0	4.3981	0.187101	0.149713
UniRef90_A0A015ZGZ5: NO_NAME	0	0	0	0	0	0	0	0	0	0	0	0	0	0	0	0	0	0	0	0	0	0	0	0	0	0	0.0635437	0.0684859
UniRef90_A0A015ZHA8: Putative transcriptional regulator	2.94739	0	0	0	0.546645	0.46358	0.992014	0	0	0.124135	0	1.62234	0	0.290112	0	0	1.00391	0.0659203	0.386281	0	0	0	0	0	0	4.36591	0.930531	0.104279
UniRef90_A0A015ZHV3: Transposase IS4 family protein	0.75307	0	0	0	4.94955	5.48094	3.32035	0	0	9.33989	0	29.5669	27.4487	1.15978	0	0	20.232	4.16001	1.20696	0	0	0	0	0	0	3.88193	2.9213	2.69367
UniRef90_A0A015ZHV9: NO_NAME	0.223468	0	0	0	0.285881	0	1.5793	0	0	0.739386	0	7.96658	17.0519	0	0	0	12.1383	0	0.340122	0	0	0	0	0	0	0.93475	2.39927	2.81051
UniRef90_A0A015ZIL8: NO_NAME	0	0	0	0.187598	0	0	0	0	0	0	0	0	0	0	0	0	0	0	0	0	0	0	0	0	0	0	0	0
UniRef90_A0A015ZIS0: NO_NAME	12.9976	0	0	0	1.34752	0.461446	0.321543	0	0	0.767895	0	1.70945	0	0.311254	0	0	0.773428	0	0	0	0	0	0	0	0	16.7633	0.420127	0.214806
UniRef90_A0A015ZIX3: NO_NAME	0	0	0	0	0	0	0	0	0	0	0	0	0	0	0	0	0	0	0	0	0	0	0	0	0	0.0413117	0	0
UniRef90_A0A015ZJ40: NO_NAME	0.516393	0	0	0	0	0	0.372313	0	0	0	0	0.90683	0	0	0	0	0.295258	0	0	0	0	0	0	0	0	3.12742	0	0
UniRef90_A0A015ZJ76: NO_NAME	0	0	0	0	0	0	0	0	0	0	0	0	0	0	0	0	0	0	0	0	0	0	0	0	0	0.0464281	0	0
UniRef90_A0A015ZJD5: Putative mobilization protein	1.96108	0	0	0	1.50091	2.1284	2.32309	0	0	0.819201	0	0.475785	2.29325	3.65352	0	0	2.45454	4.55032	3.003	0	0	0	0	0	0	1.76951	1.48965	1.49797
UniRef90_A0A015ZJE5: Chorismate binding enzyme family protein	3.86571	0	0	0	0.98803	0.85741	1.5471	0	0	0.107026	0	1.76611	0.0502104	0.568912	0	0	1.37215	0.17947	0.487154	0	0	0	0	0	0	6.16605	1.21712	0.232432
UniRef90_A0A015ZJK3: NO_NAME	1.59095	0	0	0	0	0	0	0	0	1.09699	0	0	0.114332	0	0	0	0	0	0	0	0	0	0	0	0	1.8463	1.76578	1.45614
UniRef90_A0A015ZJL1: NO_NAME	22.0205	0	0	0	0.584757	1.23336	1.57199	0	0	0	0	11.0351	0	0.330048	0	0	15.6859	0	0	0	0	0	0	0	0	20.4053	8.52834	0
UniRef90_A0A015ZJP7: NO_NAME	50.6787	0	0	0	10.6033	10.0003	8.33002	0	0	0.903406	0	10.3918	0	5.81634	0	0	15.0381	2.22712	3.65888	0	0	0	0	0	0	41.7179	15.5381	1.9171
UniRef90_A0A015ZJX3: NO_NAME	9.90992	0	0	0	0	0	0.416114	0	0	0	0	1.11542	0	3.4238	0	0	1.29046	0	0	0	0	0	0	0	0	23.5899	8.72105	0
UniRef90_A0A015ZK11: Type I restriction modification DNA specificity domain protein	0.0490282	0	0	0	0.127433	0.0925197	0.0712522	0	0	0.869881	0	0.364627	0	0	0	0	0.224041	0	0	0	0	0	0	0	0	0.384585	0.349623	0.117228
UniRef90_A0A015ZK48: Glyoxal reductase	0.672055	0	0	0	0	0.196428	0.234224	0	0	0	0	0.281986	0	0	0	0	0.305178	0	0.0570843	0	0	0	0	0	0	1.21283	0.160658	0.0431556
UniRef90_A0A015ZKE9: Bacteroidetes-Associated Carbohydrate-binding Often N-terminal family protein	2.30244	0	0	0	0.453397	0.434931	0.679086	0	0	0.133322	0	1.20235	0	0.377819	0	0	0.804199	0.0992339	0.30994	0	0	0	0	0	0	3.7707	0.535267	0.17601
UniRef90_A0A015ZKR9: NO_NAME	26.7665	0	0	0	4.66508	5.505	6.28117	0	0	1.20943	0	8.20125	1.22193	1.10008	0	0	9.56412	1.37594	1.88677	0	0	0	0	0	0	59.7221	7.61284	0.335047
UniRef90_A0A015ZKU3: Divergent AAA domain protein	3.54981	0	0	0	0.749074	0.744587	1.47767	0	0	0.160553	0	2.05637	0.0622293	0.567288	0	0	1.43324	0.153729	0.400588	0	0	0	0	0	0	5.728	1.22772	0.234563
UniRef90_A0A015ZLK4: NO_NAME	23.8641	0	0	0	4.72227	7.58273	6.15285	0	0	1.01806	0	8.98456	0.156657	3.29467	0	0	5.29561	0.895621	1.41755	0	0	0	0	0	0	32.6084	3.95198	1.08943
UniRef90_A0A015ZMI7: Aminotransferase	2.81042	0	0	0	0.556901	0.764396	0.959106	0.881211	0	0.129981	0	1.46633	0.0622024	0.444383	0	0	0.89991	0.0693388	0.334865	0.981105	0.313982	0	0	0	0	4.37953	1.01894	0.169762
UniRef90_A0A015ZMK3: NO_NAME	0.428855	2.22977	0.87201	3.36553	0.231481	0	0.380384	2.40945	1.3393	0.0863239	2.16599	0	0.0880667	0.324274	1.09154	1.81572	0	0.357269	0.291171	4.80108	3.56223	3.23623	0.841797	3.35214	4.60433	0.358573	0.140326	0.468062
UniRef90_A0A015ZMK6: NO_NAME	0	2.41089	1.71499	0	0	0	0	0	0.71187	0	0	0	0	0	0	0	0	0	0	0	0	0	0	0	0.107597	0	0	0
UniRef90_A0A015ZMK9: NO_NAME	1.15583	4.13446	3.02816	6.2073	3.88291	4.71651	5.62741	2.69507	2.07866	1.99045	4.27771	3.6547	4.10262	5.32808	1.9773	1.31943	7.24399	4.37287	6.72296	11.5395	7.04993	3.71671	1.53447	2.68569	4.30349	1.2021	2.95842	1.60512
UniRef90_A0A015ZMM0: NAD dependent epimerase/dehydratase family protein (Fragment)	2.57085	0	0	0	0.561946	0.520817	0.909774	0	0	0.0936132	0	1.3573	0	0.418009	0	0	1.16274	0.107606	0.388243	0	0	0	0	0	0	4.41447	0.813896	0.282185
UniRef90_A0A015ZMP9: NO_NAME	0.140693	0	0	0	0.126448	0	0.121623	0	0	0	0	0	0	0	0	0	0.111814	0	0	0	0	0	0	0	0	0.382355	0	0
UniRef90_A0A015ZMS1: Aldehyde dehydrogenase (NAD) family domain protein	0	0	0	0	0	0	0	0	0	0	0	0	0	0	0	0	0	0	0	0	0	0	0	0	0	0.144349	0	0
UniRef90_A0A015ZMY1: Putative membrane protein	11.5183	0.0701572	0	0	1.48966	3.36728	5.1736	0	0	0.125516	0	6.55772	0.109337	2.7107	0	0	4.43587	0.76058	1.65514	0	0	0	0	0	0	17.6612	3.76668	0.315855
UniRef90_A0A015ZNB2: NO_NAME	6.67114	0	0	0	0	0.464443	1.17899	0	0	0.139617	0	2.52035	0	0	0	0	4.26344	0	0	0	0	0	0	0	0	20.9175	2.33829	0.88471
UniRef90_A0A015ZNH2: Glycosyl transferases group 1 family protein	11.2569	0	0	0	2.41757	2.15969	4.18146	0	0	0.509319	0	6.70218	0.120423	1.86166	0	0	3.97595	0.405302	1.37354	0	0	0	0	0	0	17.981	3.65945	0.716804
UniRef90_A0A015ZNV4: NO_NAME	0	0	0	0	0	0	0.0760639	0	0	0	0	0	0	0	0	0	0	0	0	0	0	0	0	0	0	0	0	0
UniRef90_A0A015ZNZ0: NO_NAME	0.39121	0	0	0	0.0876547	0.125681	0.257567	0	0	0	0	0.298022	0	0	0	0	0.182082	0	0.0563864	0	0	0	0	0	0	0.819433	0.151795	0
UniRef90_A0A015ZNZ8: UDP-N-acetylglucosamine 2-epimerase	0	0	0	0	0	0	0.0342297	0	0	0	0	0	0	0.0296911	0	0	0.0273308	0.0408834	0.0523075	0	0	0	0	0	0	0	0	0
UniRef90_A0A015ZP32: NO_NAME	0	0	0	0	1.13242	1.36784	1.30172	0	0	0.187319	0	0.142185	1.76465	1.14953	0	0	1.69766	0.140286	1.22128	0	0	0	0	0	0	0.544893	0.445586	1.47352
UniRef90_A0A015ZP40: NO_NAME	20.3522	0	0	0	21.6679	18.9151	19.1656	0	0	26.8224	0	23.831	33.5826	19.8661	0	0	18.1183	19.9199	19.7828	0	0	0	0	0	0	25.13	29.399	16.9798
UniRef90_A0A015ZP59: NO_NAME	102.846	0	0	0	90.5898	75.7285	92.3334	0.106376	0	138.929	0	116.924	173.4	76.164	0	0	124.424	125.772	95.1638	0.0599823	0	0	0	0	0	170.109	114.221	136.05
UniRef90_A0A015ZPE4: Putative dNA packaging protein gp3	11.0964	0	0	0	2.35357	2.45676	3.62719	0	0	0.474703	0	6.88216	0.197643	1.97706	0	0	4.67841	0.416799	0.89146	0	0	0	0	0	0	18.531	3.72497	0.660552
UniRef90_A0A015ZPH6: NO_NAME	2.25867	0	0	0	0.665571	1.71912	0	0	0	0	0	3.29162	0	0.133021	0	0	0.0513492	0	0.0859302	0	0	0	0	0	0	1.91586	0	0
UniRef90_A0A015ZPK8: NO_NAME	1.254	0	0	0	0.0636864	0	1.44593	0	0	0	0	0	0	0	0	0	0	0	0	0	0	0	0	0	0	1.06563	1.21616	0
UniRef90_A0A015ZQF4: NO_NAME	6.81342	0	0	0	1.19405	1.17456	1.96814	0	0	0.310719	0	3.9148	0	1.1415	0	0	1.88199	0.185618	0.543497	0	0	0	0	0	0	8.41075	1.97212	0.489568
UniRef90_A0A015ZQG2: Response regulator	11.2424	0	0	0	3.02833	3.24268	5.56324	0	0	0.665117	0	7.1564	0.176586	1.71827	0	0	4.33659	0.869674	1.04859	0	0	0	0	0	0	19.5745	4.27448	0.918715
UniRef90_A0A015ZQJ7: Phage integrase family protein	5.05616	0	0	0	1.38636	1.21442	2.06226	0	0	0.176916	0	3.31657	0.110476	0.985317	0	0	1.79553	0.298888	0.682716	0	0	0	0	0	0	9.19236	1.68294	0.324165
UniRef90_A0A015ZR18: NO_NAME	0.118047	0	0	0	0	0	0	0	0	0	0	0.0987363	0	0	0	0	0.0847615	0	0	0	0	0	0	0	0	0.143482	0	0
UniRef90_A0A015ZS48: Glycosyl hydrolase family 20, catalytic domain protein	7.33059	0	0	0	1.46782	1.45173	2.88027	0	0	0.255966	0	4.22659	0.127585	1.28161	0	0	2.77652	0.336492	0.838866	0	0	0	0	0	0	13.0363	2.57274	0.495183
UniRef90_A0A015ZSL7: NO_NAME	9.77239	0	0	0	0	0	1.71347	0	0	0.247272	0	3.46238	0	0	0	0	3.00191	0	0.850304	0	0	0	0	0	0	8.14424	0.946649	0
UniRef90_A0A015ZT49: NO_NAME	0.706735	0	0	0	0	0	0.0884243	0	0	0	0	0.143581	0	0	0	0	0.111052	0	0	0	0	0	0	0	0	0.476883	0	0
UniRef90_A0A015ZT55: NO_NAME	3.5294	0	0	0	0.941786	0.844896	1.45038	0	0	0.119893	0	2.08399	0.0782345	0.600992	0	0	1.17183	0.180809	0.356515	0	0	0	0	0	0	6.17719	1.11799	0.216089
UniRef90_A0A015ZTI8: Putative membrane protein	9.63713	0	0	0	0	0	0.725532	0	0	0	0	4.37143	0	0	0	0	0.27789	0	0	0	0	0	0	0	0	8.25696	3.18114	0.643768
UniRef90_A0A015ZTP0: NO_NAME	95.8087	0	0	0	15.7437	23.9118	29.9804	0	0	3.83948	0	73.9355	1.30339	25.4351	0	0	37.349	0	14.7737	0	0	0	0	0	0	140.151	48.4844	4.7976
UniRef90_A0A015ZU31: 2-oxoisovalerate dehydrogenase subunit alpha	1.97789	0	0	0	0.461236	0.502423	0.801828	0	0	0.085071	0	0.87369	0.0429314	0.322209	0	0	0.696573	0.0798102	0.23786	0	0	0	0	0	0	3.57629	0.669055	0.151312
UniRef90_A0A015ZUT4: NO_NAME	10.6911	0.218824	0	0.508016	8.78493	8.65406	10.2662	0	0	7.85005	0	20.0859	12.8682	9.54029	0	0	20.4639	7.1868	9.88252	2.70133	0	0	2.09555	0.291083	4.28611	44.3609	43.6858	9.88668
UniRef90_A0A015ZUX4: RNA polymerase sigma factor, sigma-70 family protein	9.23752	0	0	0	2.43939	2.14331	3.9327	0	0	0.266313	0	5.58196	0.0971194	2.0407	0	0	3.08603	0.485416	0.802608	0	0	0	0	0	0	15.0594	3.38518	0.642692
UniRef90_A0A015ZV39: NO_NAME	13.3756	0	0	0	0.650285	0.244585	0.243929	0	0	0	0	0.524396	0	1.18203	0	0	2.36206	0	0.108549	0	0	0	0	0	0	17.495	0.665628	0
UniRef90_A0A015ZVB7: Mobilization domain protein	2.54774	0.0408471	0	0	1.35967	2.27932	1.65085	0.747351	0	0.837749	0	3.5153	3.2577	1.95157	0	0.0406064	4.37582	2.4182	2.887	0.181118	0.154666	0.136008	0	0.0905591	0.0670544	1.17541	1.8084	0.697604
UniRef90_A0A015ZVV8: NO_NAME	15.463	0	0	0	0	0	2.13752	0	0	0	0	0	0	1.79749	0	0	0.641865	0	0.318864	0	0	0	0	0	0	15.3462	0.487236	0
UniRef90_A0A015ZVY3: NO_NAME	0	1.11738	1.25649	0.187479	0	0	0	2.11981	0.240208	0	0.278252	0	0	0	0	0.276022	0	0	0	0.764349	0	0.194301	0.189801	0.184683	0.583457	0	0	0
UniRef90_A0A015ZW03: NO_NAME	16.3335	0	0	0	1.09572	0.435919	2.48207	0	0	0	0	8.34149	0	0.39149	0	0	2.26477	3.44648	0.306643	0	0	0	0	0	0	29.8255	5.65773	0.715297
UniRef90_A0A015ZWR9: NO_NAME	5.81434	0	0	0	0	0	1.05123	0	0	0	0	3.41979	0	0.311254	0	0	0.920472	0.234543	0.784896	0	0	0	0	0	0	12.3326	4.81167	0
UniRef90_A0A015ZX29: NO_NAME	296.583	0	0	0	54.8485	78.3455	120.942	0	0	5.60698	0	233.364	8.90426	27.5405	0	0	79.961	19.4778	33.558	0	0	0	0	0	0	499.582	111.638	14.098
UniRef90_A0A015ZX87: Outer membrane insertion C-terminal signal domain protein	13.5547	0	0	0	0.114863	2.03194	1.15377	0	0	0	0	8.10268	0	0.760844	0	0	1.27387	0.856466	2.79313	0	0	0	0	0	0	29.2631	4.84938	1.64636
UniRef90_A0A015ZXX1: Melibiase family protein	7.10203	0	0	0	1.28396	1.20695	2.52983	0	0	0.317398	0	3.55268	0.107105	1.02762	0	0	2.03192	0.306682	0.579324	0	0	0	0	0	0	10.4008	2.35021	0.455178
UniRef90_A0A015ZY56: Bacterial alpha-L-rhamnosidase family protein	1.86589	0	0	0	0.333298	0.310191	0.58287	0	0	0.12171	0	0.929524	0.023887	0.217537	0	0	0.549394	0.0609433	0.234631	0	0	0	0	0	0	2.82813	0.520637	0.107038
UniRef90_A0A015ZYB6: NO_NAME	3.40998	0	0	0	0	3.65868	4.45113	0	0	0.62833	0	0.650339	0	4.89335	0	0	0	8.26823	3.00826	0	0	0	0	0	0	0	0	0.495206
UniRef90_A0A015ZYD0: NO_NAME	0	0.499898	0.731739	0.541131	0	0	0	0.756463	0	0	0.0748865	0	0	0	0	0	0	0	0	0	0.0644194	0.274569	0.0961263	0.276364	0.138118	0	0	0
UniRef90_A0A016A3L2: NO_NAME	2.6974	0	0	0	3.6497	3.03453	4.21098	0	0	3.58888	0	0.989448	5.65956	1.76989	0	0	7.15996	5.11292	5.2457	0	0	0	0	0	0	7.36307	3.01884	5.30504
UniRef90_A0A016A3V5: NO_NAME	2.45743	0	0	0	14.6788	16.8884	6.86075	0	0	14.8363	0	61.1798	64.2244	5.65641	0	0	52.5909	9.59183	4.43495	0	0	0	0	0	0	8.0216	13.627	8.0645
UniRef90_A0A016A3X0: NO_NAME	78.4832	0	0	0	45.3486	52.4658	36.2958	0	0	87.9096	0	48.0968	38.6927	51.1	0	0	75.7724	42.2749	59.907	0	0	0	0	0	0	123.534	257.582	89.8975
UniRef90_A0A016A3Z8: NO_NAME	10.1031	0	0	0	10.2235	10.2315	12.5623	0	0	5.50776	0	16.0411	15.0068	9.1049	0	0	15.1402	7.82574	8.6132	0.754734	0	0	0	0	0	20.1467	16.5353	14.7756
UniRef90_A0A016A403: NO_NAME	0	0	0	0	0	0	0	0	0	0	0	0	0	0	0	0	0	0	0	0	0	0	0	0	0	0	0.0683593	0
UniRef90_A0A016A4W8: NO_NAME	0	0	0	0	0	0	0	0	0	0	0	0.0099021	0	0	0	0	0.0197713	0	0	0	0	0.0441691	0	0	0	0.027838	0.0401248	0
UniRef90_A0A016A4Y4: NO_NAME	24.8018	1.56735	1.89798	1.58801	23.0585	22.3546	30.3017	0.469835	0.555712	14.1853	0.780385	38.9059	36.4045	20.0334	0.286897	0.561856	34.9567	18.9455	21.6633	7.46571	1.23024	0.332074	1.71303	1.91612	2.12821	50.5957	40.7032	33.3179
UniRef90_A0A016A595: NO_NAME	0	0	0	0.0204542	0	0	0	0	0	0	0	0	0	0	0	0	0	0	0	0	0	0	0	0	0	0	0	0
UniRef90_A0A016A5A2: NO_NAME	6.17318	0	0	0	1.85928	3.2665	3.28899	0	0	3.62259	0	2.5232	11.6029	3.26699	0	0	4.09803	3.55734	3.32131	0	0	0	0	0	0	0.0649747	3.27423	3.91481
UniRef90_A0A016A5T1: NO_NAME	0	8.25816	8.40605	15.5697	0	0	0	9.61931	5.49169	0	8.34252	0	0	0	10.2614	5.68531	0	0	0	15.436	23.736	17.0508	2.25911	19.3556	20.2585	0	0	0
UniRef90_A0A016A5Y1: NO_NAME	0.195813	0	0	0	0	0	0	0	0	0	0	0.0987122	0	0.103751	0	0	0.201954	0	0	0	0	0	0	0	0	0.294849	0.289626	0
UniRef90_A0A016A5Z3: NO_NAME	0	0	0	0	0.00255989	0	0	0	0	0	0	0	0	0	0	0	0	0	0	0	0	0	0	0	0	0	0	0
UniRef90_A0A016A669: Ribosomal protein L24	7.58431	0	0	0	1.63563	1.96943	2.26586	0.0916675	0.00202528	0.329461	0	4.9646	0	1.02329	0	0	2.73142	0.227545	0.848219	0	0	0	0	0	0	11.1506	2.95619	0.543715
UniRef90_A0A016A7V8: Putative transposase	0	0.780122	0	0.188404	0	0	0	0	0	0	0	0	0	0	0	0.31645	0	0	0	0.864658	0	0.0888519	0.123268	0	0.517772	0	0	0
UniRef90_A0A016A7W1: DNA-binding domain protein	0	0	0	0.0390693	0	0	0	0	0	0	0	0	0	0	0	0	0	0	0	0	0	0	0	0	0	0	0	0
UniRef90_A0A016A817: NO_NAME	15.9579	0	0	0	2.94345	3.8561	5.63985	0	0	0.426608	0	13.1245	0	1.32061	0	0	3.7283	0	2.20192	0	0	0	0	0	0	26.3359	3.91252	1.7001
UniRef90_A0A016A8B3: NO_NAME	31.1715	0	0	0	6.24664	4.60867	8.5203	0	0	0.97518	0	16.7099	0.317812	3.51279	0	0	9.58192	1.4129	3.38348	0	0	0	0	0	0	43.5289	8.33735	0.520483
UniRef90_A0A016A953: NO_NAME	2.8239	0	0	0	0.469816	0	0	0	0	0	0	0.140391	0	0	0	0	0	0	0.992022	0	0	0	0	0	0	5.19471	0.969229	0
UniRef90_A0A016A958: NO_NAME	0	0	0	0	0	0	0	0	0	0	0	0	0	0	0	0	0	0	0	0	0	0	0	0	0	0.133928	0	0
UniRef90_A0A016A975: Tic20-like family protein	4.301	0	0	0	1.21461	0.882762	1.83123	0	0	0.222351	0	2.18608	0	0.812431	0	0	1.52536	0.160422	0.610295	0	0	0	0	0	0	6.76328	1.23857	0.247327
UniRef90_A0A016A9F1: Carboxypeptidase regulatory-like domain protein	9.99322	0	0	0	1.98819	2.01564	3.10492	0	0	0.358405	0	5.06836	0.141463	1.53527	0	0	3.27001	0.428546	0.94336	0	0	0	0	0	0	15.0132	3.18151	0.594805
UniRef90_A0A016A9P2: Four helix bundle family protein	0.156475	0	0	0	0	0	0	0	0	0	0	0	0	0	0	0	0	0.0754853	0	0	0	0	0	0	0	0.146756	0	0
UniRef90_A0A016AA95: NO_NAME	4.03135	0	0	0	8.57726	2.6372	4.78799	0	0	3.66208	0	46.9332	36.7906	4.98135	0	0	30.9894	3.39525	0.884358	0	0	0	0	0	0	2.48831	20.2661	5.53053
UniRef90_A0A016AAA7: NO_NAME	0.0419307	0	0	0	0.712652	1.3252	0.383247	0	0	0.703991	0	3.69057	3.62942	0.704683	0	0	3.75723	0.41221	0.290077	0	0	0	0	0	0	0.284776	0.544868	0.2902
UniRef90_A0A016AAD4: NO_NAME	2.88236	0	0	0	12.6642	15.5139	3.82033	0	0	10.6789	0	55.3258	47.4373	5.45037	0	0	45.9513	4.95669	3.10299	0	0	0	0	0	0	4.71362	6.52751	5.27547
UniRef90_A0A016AAE0: NO_NAME	0	0	0	0	0	0.0759058	0	0	0	0.219399	0	0.823263	0.155165	0	0	0	0.444504	0	0	0	0	0	0	0	0	0	0	0
UniRef90_A0A016AAE7: NO_NAME	0.181191	0	0	0	0.678576	2.22022	0	0	0	9.37314	0	6.62281	5.09772	0.134267	0	0	11.2774	4.38704	0.340122	0	0	0	0	0	0	0.893862	1.45885	2.60573
UniRef90_A0A016AAG9: Thioredoxin	5.20051	0	0	0	1.62163	1.23319	2.59361	0	0	0.194347	0	2.96633	0.0657449	0.583774	0	0	2.13669	0.384604	0.476436	0	0	0	0	0	0	9.44575	1.54124	0.471114
UniRef90_A0A016AB67: NO_NAME	1.56921	0	0	0	0.870509	0.800461	1.42327	0	0	1.95797	0	0.154087	0.271539	0	0	0	0.892838	1.86213	4.00858	0	0	0	0	0	0	1.28819	2.4278	1.72438
UniRef90_A0A016ABH7: NO_NAME	1.83898	0	0	0	0.612818	0.582564	0.799488	0	0	0.0624563	0	0.851819	0.0394275	0.374522	0	0	0.683871	0.0730091	0.237537	0	0	0	0	0	0	3.6001	0.631029	0.103704
UniRef90_A0A016ACS1: NO_NAME	58.7204	0	0	0	13.06	16.9609	23.885	0	0	2.45303	0	25.7214	0.861914	7.37073	0	0	24.5357	2.9205	7.99247	0	0	0	0	0	0	88.7487	20.4627	1.07358
[truncated: 63,535 more rows]

## Sheet: Sample Metadata
Sample	Mouse line1	Infection status2	Experimental batch
S1	HMA	Sm+	B1
S10	HMA	Sm+	B1
S11	WT	Sm-	B1
S12	WT	Sm-	B1
S13	WT	Sm-	B1
S14	HMA	Sm-	B1
S15	HMA	Sm-	B1
S16	HMA	Sm-	B1
S18	WT	Sm+	B2
S19	WT	Sm-	B2
S2	WT	Sm+	B1
S20	WT	Sm-	B2
S21	HMA	Sm+	B2
S22	HMA	Sm+	B2
S23	HMA	Sm-	B2
S25	WT	Sm+	B2
S26	WT	Sm-	B2
S27	HMA	Sm+	B2
S28	HMA	Sm-	B2
S29	HMA	Sm-	B2
S3	WT	Sm+	B1
S31	WT	Sm+	B2
S4	WT	Sm+	B1
S5	WT	Sm+	B1
S6	WT	Sm+	B1
S7	HMA	Sm+	B1
S8	HMA	Sm+	B1
S9	HMA	Sm+	B1
1HMA = human-microbiota associated; WT = wild type
2Sm+ = Schistosoma mansoni-infected; Sm- = S. mansoni uninfected
