# Supplementary material for: The gut microbial metabolic capacity of microbiome-humanized vs. wild type rodents reveals a likely dual role of intestinal bacteria in hepato-intestinal schistosomiasis
Source: PLoS Negl Trop Dis. 2022 Oct 24;16(10):e0010878. doi: 10.1371/journal.pntd.0010878 (PMC9633004; doi:10.1371/journal.pntd.0010878)
Supplement: S11 Table — Results of mapping of whole genome shotgun sequencing reads against reference bacterial genomes available from GenBank. (XLSX) [file pntd.0010878.s018.xlsx]

## Sheet: Depth coverage
	S11 Table. Mapping results. Results of mapping whole genome shotgun sequencing reads against reference bacterial genomes available from GenBank.
	Values in cells are the total number of bases mapping to that genome for that sample. All numeric values in this table are number of bp.
	See Sample Metadata sheet for host, infection status and experimental bathch information on each sample.
			S1	S10	S11	S12	S13	S14	S15	S16	S18	S19	S2	S20	S21	S22	S23	S25	S26	S27	S28	S29	S3	S31	S4	S5	S6	S7	S8	S9
		total_bases_input	26911437273	28526892595	25134607985	29596641593	31669215481	29241901280	20568816191	25051646048	34541469183	36946743505	37045766897	28631878224	28698370373	28890151239	26656113667	5954381104	25613592994	39736746802	28200794614	36708074255	30561305966	33326065653	21864862023	22747795594	31366877626	35087899044	28595495699	31296726533
		total_mapped_bases	12150009208	13451523219	7416847281	9145905368	11515349257	15792246505	12433418734	16835273987	13529994573	11265012234	15288060735	9885870407	18710826862	18301902301	16367540628	1981502306	7626199567	24327712223	18405994100	23549032000	9589064887	11288721679	4328069528	6726221288	10106023774	22648639964	17877883662	15816259129
	Taxa	Genome_length
	Parabacteroides goldsteinii DSM 19448 = WAL 12034	6486757	1933734139	1847893981	31144065	21723643	9418624	832141634	735110836	1006034092	59193000	3813826	425548759	5609226	1873320899	2763876007	1292268048	732089	4045481	1720055464	1552349813	1447775100	15543425	19215964	8966013	10391307	16478717	2294426643	2162779007	1631484935
	Robiginitalea sediminis	3302432	1614489066	1169514233	846590328	448205957	230885755	185074814	667832642	243644067	307618979	136181246	507458781	95705677	311282986	94191530	327712989	20822193	1114095027	199417538	417082331	319719022	981512885	319527928	1963172336	946988340	246951765	328350859	396563712	1090495823
	Bacteroides cellulosilyticus	7084828	1037844085	810334398	2170071	3193126	5971405	2003543177	1614343324	2546003810	5037964	2816504	6202329	3193545	2648148419	1468179853	2372817886	563380	2153507	5547972287	3070206286	4989788000	4084912	6194975	985193	3986113	5986890	986145456	1754047906	1072802236
	Bacteroides vulgatus ATCC 8482	5163189	598841604	720881666	156392404	219168750	185423079	1176678348	841805117	1501172659	56418297	53129020	917581870	83406024	2126122210	1820126572	889850454	1884860	40924175	2142087186	1039211806	1168146264	83516032	148683408	182032716	139926509	268506942	1968469693	2444040397	2023451592
	Barnesiella intestinihominis YIT 11860	3443906	567393332	178703428	1431723	2582641	6503074	159841543	245899327	430411697	3325198	1568460	3420409	1866887	637427649	1443403449	417635841	323826	1189723	867551763	437048057	467800544	2314110	2621319	871356	2056874	3119051	911414523	923261357	663836894
	Rikenellaceae bacterium	3215546	519400027	293563948	928794	1459977	39690544	304013290	149192403	210290676	44950668	35730559	33783830	18386677	284826458	242148998	335093038	9112235	13120285	184903985	367697912	493528917	56429892	32167982	14240406	38666035	47066390	363868051	273698722	310134031
	Bacteroides thetaiotaomicron VPI-5482	6293399	471963258	768780828	4897642	6234237	5416393	692273990	421590395	558176245	12566005	3202277	20395663	3789182	472497573	771644283	480190897	725358	2213190	1452693513	882897798	869705873	8094071	12875347	3210294	5702184	7446896	1933917212	672002025	955538277
	Bacteroides dorei CL03T12C01	5310365	379392257	734136918	30040661	44600576	34884855	358389028	617641050	849358400	19011007	10837910	131994005	15874131	1049448160	1119436859	1115963995	1192194	8532166	1006870786	1431053181	1037287840	20934310	27325226	25892740	25715673	46379901	794787752	913527996	769344259
	Alistipes onderdonkii subsp. vulgaris	3507492	367092722	203213619	1164630	1835022	40783566	230962103	106337043	157403351	45723223	35657338	34216876	18640179	198625124	169486870	230880428	9105405	13290093	128704646	253452961	341115442	56414767	31993703	14486885	38678947	47462854	253029496	188664622	213121414
	Parasutterella excrementihominis YIT 11859	2831696	291687511	187393032	2800592	5713137	5751365	59395566	64023537	80377023	1499353	502533	1263841	775584	239941992	148906411	172122913	32155	615061	233548589	201302027	197542090	3444812	2419918	999459	2002703	2386779	31808825	74125510	63996887
	Parabacteroides distasonis ATCC 8503	4811379	284055072	234777469	48431136	48312353	55292036	274963576	229958183	397124830	219963045	55494304	120374716	51881408	323855428	483367999	298341976	32691386	37308832	823618622	256100928	416458926	57308531	74942611	37868218	34495530	141759824	761322692	547780830	363578861
	Alistipes finegoldii DSM 17242	3734239	280001899	45435083	2970070	4706417	85354973	292061741	124269849	130311321	93106772	72870647	76019607	38937650	71907630	182786163	137324635	18454208	27338177	32398206	162596603	140812199	117703414	66231711	30302637	81403804	97296630	91509954	239021871	176979385
	Bacteroides uniformis	4989532	247812708	209853732	197385105	208900719	540422184	2715238446	2193818358	2315423041	368383647	208700536	693114894	270072397	429967592	936182454	2229225285	64319542	165694820	96441265	2278049905	2741727093	426965844	798251574	38875075	485978025	693859997	190526106	827367970	418331835
	Bacteroides clarus YIT 12056	3747170	242342151	478351478	2053500	2677367	5805289	164334775	203480445	257057186	3851087	2282650	6137129	2977219	265550309	1027193098	260774189	544120	1845631	535121085	339363921	368631620	4055108	6716964	749552	4524260	6479701	7659933	302902564	333058556
	Bacteroides timonensis	7017222	197088562	160504804	3445509	4619795	8681122	391484172	319932854	497084534	6347587	3880452	15102441	4782443	502544485	285017082	469074060	824813	3033651	1065693019	607529031	970888725	6499793	11029401	1460499	6547844	9499732	189470656	337903842	204552733
	Odoribacter splanchnicus DSM 20712	4392288	98150255	37824937	1679430	2868721	19603987	146561432	103340369	138354361	18883845	16090071	4064194	12396412	167472522	133935442	131311293	2706898	7143589	164079010	153489930	155019098	19156688	12601119	16562338	13495617	48876143	118683130	177767127	85081462
	Parabacteroides johnsonii DSM 18315	4787097	94752248	35593520	2548637	4293900	8349456	252009350	227427290	344628062	11100757	5348294	12233026	5538037	88170618	303925722	308866782	1286815	3496724	122039037	90265442	384383352	5152455	5606765	1987364	4553315	6921972	122798100	103389053	332203992
	Negativibacillus massiliensis	2876881	72068308	46124883	907732	846026	419170	28150080	34672239	67411945	800131	5438213	857723	3177888	46113097	69373551	42267704	184554	1909365	41700706	56734891	40077595	382778	1789667	99381	136988	721328	23446480	55419197	60104160
	Bacteroides sartorii	5464209	69423116	78478310	55039536	93194941	139935117	78170366	73658372	97239257	45141382	35826748	102101330	53420738	232274413	245527039	68654182	2531890	38973578	247584584	76972471	83364833	61476422	43828899	22279699	47787790	62888504	165088536	191721812	153580733
	Bacteroides fragilis NCTC 9343	5241700	69174126	1719262402	1709073	2593298	4390872	391373608	289130103	602701054	3147712	1622646	6160126	1937351	1009022916	44427382	284904511	208022	1244483	829512457	98448218	266982695	2536254	3152883	1156835	2614464	3644034	3547586539	583660873	118386738
	bacterium 1xD42-87	4822914	69099357	149060146	348513499	265724562	214392912	112399698	16528105	30217914	288473410	1281461023	149017470	1319322964	27853308	75957729	58306862	40418882	823917098	71140959	37970352	62392591	108590739	444597226	13457701	50725903	335165878	137351573	250041432	311032720
	Bacteroides xylanisolvens	6547285	67783943	53434952	34310535	42801041	9290264	128622864	179073396	151821150	39080093	9396164	32001216	9718450	230811494	83829569	157342491	1103957	6975188	154824135	236034285	319988909	82201479	102771393	17413595	27585430	10837889	98983331	151788891	91265830
	Alistipes shahii WAL 8301	3763317	61748667	27465986	4923091	8157213	91410101	49557845	26800136	38179348	100208387	76687148	82970571	40256520	55671356	38278466	48036343	19157349	29163794	49241546	55926310	62682349	133594360	74177590	33771404	92050754	106328574	91820842	67918702	43594442
	Flavonifractor plautii	3818478	58632271	81205748	21375168	24646881	6081977	48620026	19660058	30647709	19298334	34769865	27968228	19040054	50510412	72094423	35644432	3925747	13556025	58829176	38778244	40825098	5941192	13093263	1812221	2900509	14313509	81944564	67146339	93932606
	Bacteroides intestinalis	5785761	58409163	48923164	2341833	2849550	5314633	124111231	100950708	153151003	5850476	2767733	8439121	3271620	149837007	91266162	141667216	830465	2153242	321598244	182947154	291278118	4658194	7478623	1230840	4754201	7762722	57987899	102479285	62772375
	Dysosmobacter welbionis	3576111	53904109	32467606	43128731	41608498	10875827	36794258	44332796	44462828	30121601	73525505	49219647	39941052	46572718	62527879	43829511	7738248	33389339	41409204	60641114	51772609	12288772	28354063	2571939	5561169	28619116	94984377	47268158	51146548
	Bacteroides rodentium JCM 16496	4884492	51406617	44590292	125297812	132327860	349946182	503594582	407030482	432687539	235852213	133604884	440330094	173980219	88341087	178628868	414197386	41280284	106156499	36585125	427081277	515143423	271969210	511355308	24002365	309943755	442095129	52127256	165478468	86993077
	Enterorhabdus mucosicola DSM 19490	3009872	47246506	18462148	3926762	3631368	3016434	7376581	5943040	13517396	4137126	4918190	6271464	3852861	13002773	23487456	5088999	524381	3936177	8898817	4771508	8768852	2776727	6118835	1107969	1227747	2583370	24301321	12440537	17500205
	Bacteroides oleiciplenus YIT 12058	7087734	46398346	89100697	3197864	5142072	8425821	117044323	100861197	151333579	7145663	3448497	9449508	4150394	261264069	82238914	133890420	821590	2527511	161370699	144793776	197390071	5772129	7785569	1543025	5650119	8258474	77972714	90991752	49078115
	Coprobacter fastidiosus NSB1	3413912	45144831	22914691	733719	1403984	1530108	119528921	115726092	81712560	1654894	950686	1648559	1195853	44840184	96361781	4907644	124492	820715	45574268	5962489	6401809	1360564	1281654	428328	1394612	1895803	137579275	85441103	105381092
	Phascolarctobacterium faecium	2454371	44933897	60932875	66993	63053	43821	33360280	42872836	71297577	52980	79466	71107	55026	103649375	66314735	38205474	12238	42468	102337223	62615972	62067438	83338	126611	25536	34388	77211	147731539	77620791	55387376
	bacterium 1XD8-92	9677269	42975569	100537394	155851315	157264311	96612561	134446268	17879123	31191532	500022872	242427984	640835345	180700677	43921689	96583148	73120084	68017191	122790670	139231921	49727962	110317444	67475234	342527612	54557739	39373970	132839090	68132249	72122323	103379877
	Enterocloster aldensis	6740239	40225650	114622754	2594543	2249871	1648845	39098179	21503342	38953762	2647506	5491826	2635800	3823834	51942850	83291533	19024672	1012417	2764169	104743975	15886570	26603493	1662995	3609445	455302	620166	2338221	109139041	71833893	61557428
	Bacteroides stercorirosoris JCM 17103	6241374	39342660	32923019	4613519	6566312	12909307	93815979	75229477	112416696	7044015	4365361	23557443	5064598	101099670	61102891	102805102	755739	3251672	206116522	129401078	200285782	7330563	8515740	2785359	7264754	10225784	43140816	73749201	46537129
	Bacteroides faecis MAJ27	6114510	38344451	58247990	3352595	5124915	5940152	76941090	54842601	67601809	4492635	1640292	6612545	2049825	42171514	69769484	66109671	332924	1335668	117346834	96201321	101198253	4683681	6647028	920654	3116094	3969161	140251084	59367974	80481839
	[Clostridium] innocuum 2959	4803668	35964633	39270509	458309	447691	492253	3759182	3593722	7468754	809959	1083756	664936	755444	78119794	31242119	7194005	183502	568009	35494092	6870633	11220316	569996	1142148	179757	256401	626729	29614996	36818078	29831780
	Parabacteroides gordonii MS-1 = DSM 23371	6677094	35425726	54952650	4309199	5830825	7733264	50704110	39464600	61210102	13863516	15739919	31232635	13200216	81653264	82559853	46538785	626068	6628300	105926263	49168348	64690107	12317024	15351114	6297331	13904335	15287276	125221764	83627621	72812141
	Butyricimonas virosa DSM 23226	4717857	34401292	13452733	12239386	13347414	33355387	28818040	5166052	26302430	23894764	13482589	41387493	16533188	69949464	22140621	18993396	3957526	10856562	83515752	23877132	16642796	24533788	45444114	3968343	26780298	40899920	192905088	29583638	78605441
	Eubacterium plexicaudatum ASF492	6508819	34278266	50190682	129797793	113232348	77930646	74583148	11085952	19855115	257171148	277492979	230711805	199400350	20829132	55060376	43809731	193865146	124924736	62353891	30368496	224289104	105655194	193309245	25194359	30928966	197648721	48374191	101218429	117627434
	bacterium 1xD42-62	5152081	34031401	83959161	88557534	79169557	52680361	96122336	13344388	24990323	127846986	190052655	131839181	129023034	24633524	80177372	56309293	38705158	92314142	77682386	33107887	70936303	62429152	154259433	18082433	29735788	102870035	65843593	72343116	109743273
	Bacteroides gallinarum DSM 18171 = JCM 13658	4917576	33166830	42267768	7219727	15400365	15533214	34235759	28109223	41728001	17127144	13935869	18373182	16430779	50833171	54765616	42934278	1010859	10208653	77113377	52699205	78874657	19848163	15688941	5680196	19063604	24344107	60645620	68167889	54252936
	Dorea phocaeensis	2467622	31059988	15676010	2324252	2302008	2017596	4376916	4438849	6614677	2388542	5770448	3303108	3605694	31641882	21898159	6296294	644693	2460902	8561487	1219223	1486014	2673234	3632964	626776	836393	3642362	14410715	7206470	13574599
	Acetatifactor muris	6013646	31038265	62431919	98081477	91483451	55032009	95819343	12564452	21491780	177327064	200564983	145344890	135195174	29329963	64724701	47960538	37011546	95840181	95021999	31677634	66843569	47290442	146961745	15524344	21192298	98936089	56147114	57175019	87489518
	Parabacteroides merdae	4403124	30386915	14400528	3497648	4945514	8942767	80860863	69946268	110890725	6711135	3549081	14462518	4356220	30078951	89136911	95271557	772775	2673357	38268362	32597829	117607320	5445112	8111050	2213293	5927888	9028298	51613779	40526382	107641164
	[Clostridium] bolteae 90A9	6377378	29593802	39794146	3372449	2590237	1818785	21086243	26664194	47854785	3246799	7015929	3541902	4719896	31607333	28872469	38075806	1135733	3437590	40227412	42038222	120827710	1931676	3803219	574280	713635	3081625	38684280	53174471	61861491
	Alistipes senegalensis JC50	4017609	28888516	14657871	2642848	4165071	93660317	18935239	9442012	13638743	107760446	83513551	73615762	46004672	20764549	14538715	19663752	21734173	30854322	15459542	22229984	26662696	126209973	68405303	32661256	86939738	100999796	31797641	22977790	18758050
	bacterium 0.1xD8-71	4102192	27198414	59443548	50768209	47149895	26270619	104016566	14726143	27064933	77955069	133234156	65522454	92323655	21999987	69075081	55043505	21362681	72858423	64643880	35112210	56853126	29039326	107670657	10544443	17961503	50069084	41508618	58174893	82460491
	Ruminococcus gauvreauii DSM 19829	4094708	26792847	16072586	8393512	6176464	2818042	30076961	29685149	42664676	3638703	20948172	2771105	19789283	31390216	51741812	38478383	918195	24439978	15721342	25675375	91158197	3802319	11407652	1373191	1059714	6815441	37176323	60811217	81302332
	Bacteroides cutis	3903522	26383688	22641512	3637999	6421971	10704852	36197033	28446904	37007055	10772321	6080216	10929030	6746538	53128315	53936425	34214531	1414187	4038921	60693439	40077451	56520516	7418368	9359789	2082411	7644193	11800318	42738087	58715159	43400468
	Blautia hydrogenotrophica DSM 10507	3626943	24246088	8292243	1847813	1447962	1081997	3727985	3569429	4820110	1882524	4403566	1898549	3084813	9782078	15622813	4406619	581802	2193315	8557439	4710111	5500936	1411059	2898817	447275	599794	1701293	10471485	15681211	15551500
	bacterium 0.1xD8-82	4785746	24179184	64615292	85797256	64035288	35474742	70256760	10401621	19764456	116961726	180504793	82987999	110676196	17398510	62013161	38677916	30918595	81248647	51870768	21739542	41280008	53476479	120086628	12964718	22051159	72309187	44421567	48102974	72962771
	Blautia coccoides	6115043	23589756	31179845	8642201	7956367	5392664	20303928	24063746	56581868	18457117	22681180	13163197	14701361	47943238	39331534	19808643	5293988	10555685	32810555	24648356	17355524	5610955	13772850	1800653	2388349	11720515	22420086	16826032	41187191
	Alistipes ihumii AP11	2772824	23016125	4247584	2891388	3582030	12050797	11192087	6422680	15151340	17275764	8222779	58175560	7987936	5172404	6811547	8042120	1226808	4709601	3503577	27271749	39181302	16301883	9966664	7547458	10732868	28656448	5043224	12418618	3687587
	Butyricimonas faecihominis	4804398	21258643	11155044	2403269	3462435	8558654	37459683	23555113	33312264	7762549	3699264	14745210	4503339	33028283	19988742	31616366	756615	2749815	33485223	33905602	37172393	6429821	8709804	2658585	5499545	9944165	76696070	22174031	36327559
	Bacteroides koreensis	7181066	21029305	16751126	8633089	12836137	5205284	43420335	45374880	46381611	15603350	3073241	13145207	3462630	53117516	33852865	47573616	505748	2279657	46314940	61169383	80599133	16721468	17657750	3602099	6590930	4919887	27829237	39077137	25409027
	Bacteroides kribbi	7176701	20949905	16745130	8749044	12962819	5187262	43550970	45517605	46429165	15664287	3064506	13215845	3461671	53130530	33786955	47607855	507447	2351578	46099704	61159206	80592168	16760031	17706107	3636351	6643536	4938102	27707406	39017135	25364715
	Anaerostipes caccae DSM 14662	3606936	20106118	44369109	1254459	1432313	812263	12107878	11465296	15028182	1651563	2754304	1786424	1941300	36827630	50612212	9070069	361972	1387720	34979805	7592164	10415605	1046995	1970724	342473	434178	1388112	18430403	9838296	17917205
	Bacteroides massiliensis B84634 = Timone 84634 = DSM 17679 = JCM 13223	4646209	19130993	28178596	6053291	8226129	11809650	31890358	25826554	36779495	9863448	6102506	36723050	7386985	46354000	39728840	31987152	682421	4617107	49127856	33859704	42354769	9286715	11992491	6019622	8915570	14545523	58387632	45069713	34402550
	Acetivibrio ethanolgignens	3660245	18250623	19437604	7167269	6396120	4066116	21882233	11909263	20931753	8360117	16534105	8994874	10043704	19321530	23979108	22143475	4386081	7531505	27096636	24149272	38852458	5404170	9721460	1569886	1961146	8398109	35464829	47291237	42183465
	bacterium 1xD8-48	5508981	18055642	39624218	84631424	65502546	55776852	47702921	6413475	11374704	94233672	118706217	84731895	85615169	13681315	34940779	24405396	43875619	57397818	44415312	14366289	30677494	31918145	81905268	8930799	17015429	52736911	29855811	29649376	42596834
	bacterium C-53	4025695	17786989	37861432	40674973	36502805	22229621	57642910	7992098	14117307	59781788	86157831	59314750	59088794	16232841	40689686	29645552	17221501	40902486	49403727	19719074	41879152	25053884	66249498	8456863	11776481	43762649	28795277	33225133	52253741
	bacterium D16-50	4960820	17761648	40954771	201710780	242985060	47770858	79654816	10239292	17594859	287609731	163360634	405047671	108383521	33513256	58992511	64392952	38052325	77778768	98645681	40185795	83560516	61412308	140029654	22496774	38950968	107374817	43854286	39506896	61993119
	[Clostridium] hylemonae DSM 15053	3889859	17630780	76264779	2322244	2194451	1863932	3270425	1451084	3409278	2385743	6033213	2737354	4069293	24364660	12725928	25786296	633798	2904356	6841634	25323245	58501363	2349414	3222736	545671	682926	3545209	48241202	37331504	6812816
	Bacteroides coprophilus DSM 18228 = JCM 13818	4041504	17394737	24797621	3823640	6824900	8486674	36705363	32592897	42891003	4896964	4011153	15498542	5058437	43064668	37514730	35226180	314345	3197073	52690097	37789866	49107289	6585633	5597338	3017323	6638171	8909745	58840895	44027168	36759999
	Paraprevotella clara YIT 11840	4233768	17284136	16452380	1215203	2170636	5093818	26730136	20737556	29029456	3582352	5202629	2727750	4601111	24799591	24268275	49426664	320904	2246427	36920599	58892437	67519725	4166732	5102103	1534178	4573302	5116534	31990937	36012685	27066127
	Eisenbergiella massiliensis	7114556	15816711	32930037	7366964	6326130	3680460	30143963	22467000	39939910	10249807	14624036	8953698	10823070	44511311	45571959	27935834	2072024	7961992	48088127	38012930	51257544	5701297	15650651	2070724	3006418	6377869	33705250	43821158	41794761
	Bacteroides plebeius DSM 17135	4421924	15621157	18788652	1805094	3654200	5033449	49878025	41492490	51973202	8154652	3818137	7190303	3979424	36109492	40789948	52815201	512724	2184090	43950466	55291859	62964810	4536071	5036782	2083581	4491264	6346739	38703996	32242700	32171063
	[Clostridium] citroniae WAL-17108	6647380	15541389	9363456	2973881	2314717	1620888	9918420	8038710	19053289	2991466	6126565	2843984	4319774	14103796	15664663	18944882	950153	2988636	14187328	28685305	40569370	1767607	4092119	514852	703585	2273002	10560264	12982532	18966133
	Bacteroides coprocola DSM 17136	4300117	15412759	11212514	2928645	4554876	7418734	28941235	22893954	29959859	10108769	5990758	15525137	5687786	47957529	41862567	27892397	1067521	3232717	57350500	31840598	39173078	6629746	9056951	2781784	6557776	10662792	25713299	28635099	23261758
	Butyricimonas faecalis	4976422	15296027	49211273	1851417	2963863	7535800	45544497	35729519	52290538	5487664	2761768	5260236	2518752	51329343	24324670	44934375	574460	1560547	50573392	44182031	62041379	3225514	4045911	1437584	2757663	5375293	115682314	40645444	33179776
	Evtepia gabavorous	2494407	14712069	7728940	5386952	7019427	2155785	5969420	6148292	10464593	4930913	10145424	8110253	5962097	10699975	13939444	9332521	1194027	4467636	10748761	8740948	12799773	1962240	3980408	825878	914706	3704368	14292821	11735702	14013914
	Cuneatibacter caecimuris	3462725	14349605	11502357	3303285	3020331	1795367	7764117	3528591	10450707	4988341	10357153	7314732	7750722	7872458	9768780	15826269	1027262	5645549	13137319	22120405	33256705	2884597	6392745	921679	1219156	4880699	8160531	7174306	12799764
	Parabacteroides massiliensis	5015786	13785232	10613398	1933630	2845624	5730330	25886982	21015098	32796303	4187746	2359867	6661927	2745499	25788077	32280756	29970122	447989	1701687	34595380	20596125	40595627	3621690	5102362	1150347	3712263	5588771	26894421	27681662	33233510
	bacterium 1XD42-8	6852223	13609667	29153455	53383912	51751157	28922947	35214238	5084070	8906664	81982187	221457883	67518203	104075132	12384859	27105999	27098521	21998988	75364231	35558152	16850511	33587501	45484335	81726558	14897352	21500970	61519822	23748133	22057675	33235948
	bacterium 1XD42-54	3696592	13554732	19044477	34900395	29554967	18092287	20783784	9004617	13692883	35772777	68009669	33630434	45109325	9628583	22804312	19867246	8197395	29791244	18001625	15583466	30709737	15429277	29639470	5353556	6112113	31734797	21578478	20065833	21789703
	Bacteroides caecimuris	4839927	13066143	15523468	126313216	184334350	132832781	21937912	24865888	27421385	1016838139	74824547	642988785	116967776	27659397	19332696	30746534	12168394	70666012	28995902	41000258	47891933	265532021	615518857	71468096	151316569	148811186	25901499	24145773	18328491
	Roseburia hominis A2-183	3592125	12875356	26491203	4690037	4154373	2792333	18030135	3731840	7131063	8443122	12940206	5200626	8478253	9209100	16505830	8725108	1983743	6117244	26511839	5981376	11348441	3562529	8758442	1446769	1785617	5184240	26968125	12372671	17021133
	Holdemania filiformis DSM 12042	3932923	12486683	18386723	650823	669682	455117	23461404	28136948	50803162	691566	1424200	833888	1064416	39275299	38597036	22583923	670653	610181	25129119	34008132	20080657	585427	696480	130208	177851	950214	20267657	24982095	30006390
	Bacteroides stercoris ATCC 43183	4009829	12402368	18034563	6882743	8442679	15476666	21899448	19248131	26216627	23068641	6235248	33146784	8079733	29480800	35882030	22182639	1696471	4534590	36399450	26406966	32150165	11817984	19160459	3574551	11819498	17069274	27072887	26589835	20890097
	Blautia producta ATCC 27340 = DSM 2950	6085687	12162147	10546862	2504217	2136795	1896302	7352258	7674782	17540974	3487982	5877289	3360255	3774884	13934397	12555558	6545646	1252640	2675642	11149784	7633325	6441249	2040559	4410300	601599	831263	2956080	9859719	7565341	12597242
	Schaedlerella arabinosiphila	6521014	11758424	19232388	55029061	42513189	45709422	27899750	5125801	8470108	56538172	290056071	58663691	208713869	10818030	19602597	17615967	15014309	143567784	25334451	12369833	25157393	28574363	50488751	7169402	9573694	57714427	26036354	18416095	26583435
	bacterium D16-29	4135080	11747301	24780385	201714408	212679651	52111286	11207396	2640064	3999172	174687523	380112859	264130683	197562495	18948623	14163927	71500859	42523602	143612069	34506681	44847950	74035314	50207085	120398372	16116435	25805110	129086261	15053518	8900180	8439568
	bacterium 1XD21-70	4314868	11630781	18061991	31255263	27844469	19396287	24617816	4530302	7062994	47119139	66171373	41603306	42717789	10142890	18341118	17830212	13724917	28974224	22496680	11388383	24035938	22608974	56098134	7317546	10449118	30809421	19109826	19180835	26896610
	Bacteroides salyersiae WAL 10018 = DSM 18765 = JCM 12988	5315450	11469069	10529156	3338536	5899914	7632248	56081320	48068369	56574323	3974038	2740686	7505138	3351677	25020337	24059702	52824588	333977	2202392	28051165	56983610	67456012	5121236	4146348	1718364	4346376	7380301	19251050	30938478	22391527
	Bacteroides eggerthii DSM 20697	4197635	11258406	17110721	3139233	4044523	8534796	23151301	20325407	27806935	8177310	3480162	10136967	4164340	23047930	27990162	28580521	922762	2451500	23911095	34007897	35519271	6142061	9190372	1296168	6067747	8833135	15128120	21830521	18753623
	Bacteroides finegoldii CL09T03C10	5115628	11076876	12598862	3603219	4511068	7236492	18870948	16936147	22007484	8687751	3366718	14526368	3829141	21193639	19663601	20317418	528006	2120711	27423302	24682976	32212408	6537156	10812063	2469080	5190811	6768093	21760390	21736375	17867599
	Hungatella effluvii	6863335	11046248	17839084	5087156	4709435	3983987	5424867	3357124	5299852	8948098	9911950	13709813	8446470	26428873	28176733	8206881	4018013	5918110	27408647	9336460	10624399	4570863	14565637	1839602	2565691	7563524	26965257	36131991	23640555
	Marinifilum breve	5613963	10888856	4035674	33236	44233	70970	87724	72103	80457	9049881	37278	12718665	39095	8208624	4215080	81145	223940	40105	9581099	102933	122507	3036871	2390009	1898707	1997878	6111036	7914879	2480449	3185288
	Prevotella stercorea DSM 18206	3097322	10778252	18634324	2612853	4492723	9475982	25920350	20330389	28991630	5820075	5629488	11477838	5466553	30443934	29972320	21727983	416169	2708636	37914564	22564413	30327403	4718988	5672343	3046782	5538501	7229606	46047091	33126886	27302652
	Bacteroides bouchesdurhonensis	5308568	10742561	13747049	4895451	6941797	10384973	29524484	20403576	35239007	8069809	3837098	13495757	4575635	27038096	18595607	26524836	867551	2940584	40689462	31750357	39249805	7367637	11236342	2142577	6575101	9674745	38589271	36717278	30836486
	Enterocloster lavalensis	6400899	10551876	10034165	3705412	3394892	2057972	13339290	11721212	15864959	3525133	6958193	4023406	4730547	11737428	12055042	10242882	1211195	3182449	13735264	10847858	16697210	2115470	4772799	583413	899584	2838878	13809289	16909359	14012429
	Bacteroides ovatus	6472489	10539565	11771079	8826294	11582930	3126687	24815387	29489082	29239727	19172938	4036170	16883961	4301555	39187980	12065972	25992410	800208	2670752	24735756	38815137	53545387	18997764	23892080	5274775	7362772	4858844	18901364	31303210	19288823
	Bacteroides mediterraneensis	4075696	10255673	15786754	1520020	3009528	6215617	19105260	14510509	24692249	3551603	6271502	9297719	5974928	19070561	16504003	22454886	344205	3714090	32407973	24172235	29391267	5371561	4634148	1414516	5320801	6658230	39565665	25292791	16206928
	Bacteroides caecimuri	4390533	10235611	11065306	83942593	109299819	65879455	18334361	19950767	19473300	403193301	36990933	318177218	51403454	26785085	19358524	19686982	7558387	30217082	26197185	28066061	36552749	177190625	311587422	46364752	85010208	70627549	18440270	18909485	14658315
	bacterium D16-56	5542728	10185715	16304628	57373114	42655576	29108812	21016750	3407392	5507794	62879416	140229058	85480279	97168056	6535871	13898328	13683464	28372610	55214231	18550714	8988905	21930431	66928380	63954634	9145602	17081557	73088250	15924748	16324136	22896256
	bacterium D16-54	5542143	10132006	16146437	58229838	43514596	29396669	21101897	3433413	5533990	64685685	139995274	85371150	96789739	6532057	13822576	13740619	28564316	54931500	18460050	9049621	21864427	66787312	63337126	9119838	16991725	73081150	16019976	16264538	22771370
	Faecalicatena contorta	5545490	10032666	8077183	3203060	2589578	1771475	4958090	3845289	9461328	2974610	7549639	3343452	5211027	10588098	13991802	5794379	1183595	3716603	8575045	4165903	5703330	2202743	3791460	587040	772602	3370246	12922761	12570935	13727696
	Paraprevotella xylaniphila YIT 11841	4125322	10027170	13828787	1183023	2313568	4982307	24432113	19950710	23787765	3591233	2426286	2691111	2544712	24435674	24969190	22139833	336040	1466116	25009047	23483269	30596828	2892091	2756780	1039977	2564187	3426281	26592460	18207045	13723708
	bacterium 1XD8-76	4021802	9772768	19151513	47944560	45567607	19425307	25665331	3849742	6792913	57169665	58035717	53138818	38830411	8230837	19133929	17344991	18937005	29393900	22820123	10766837	22362209	23150063	68648028	5794414	10818524	31133877	15668033	17772067	27003594
	Bacteroides ndongoniae	4949270	9745995	9768451	3270205	4424100	6867552	30846360	26498449	38877685	11438563	3395859	8847781	4147346	23160063	15548931	33309755	596364	2415475	29324191	38998598	52359063	7054597	10648900	1519436	5372215	6645811	20447771	25659639	19373981
	Alistipes provencensis	3805205	9533126	3881902	2472920	4008354	65364954	10035802	5177700	8547325	69589885	53785923	56510455	28525270	11474712	7483337	8435282	13737154	20111814	10930502	10114956	10364565	95722353	49397562	24686932	65210754	75033236	21624547	14905951	7919593
	Coprobacillus cateniformis	3861289	9065772	7028242	401231	476189	575175	5933270	6243873	11838661	705055	726690	470584	546288	11172680	10697191	4632672	144770	363258	10476902	7015405	8209852	607031	557769	358594	288343	1860391	9215049	7350893	10861488
	Bacteroides fluxus YIT 12057	4330716	9058010	8358928	14496182	16074694	39656811	30084756	24445867	29197206	28185277	15469775	51566249	19752896	14909274	19497187	28377134	4635979	12251095	18452488	30848265	38613346	31712898	55507573	3780010	34546256	49264536	12058761	16959238	11666908
	bacterium D16-36	4755784	8930160	17788126	49005799	39810539	49875716	38500225	6044323	10861630	79029288	115658994	58234203	75560277	10426752	28084303	20985092	22256062	49845143	27200207	15060248	30866954	34865392	56066136	10386786	11983536	59780843	18635426	23836414	39639143
	bacterium 1xD8-6	4735240	8841065	17393800	48122929	39088241	49304155	38214043	5960959	10857580	79094363	114475524	56341867	74680512	10399707	28068431	20662139	22128910	48950042	26894165	14926163	30130616	33934297	55496831	10173837	11708676	58429395	18561629	23614451	39424118
	[Clostridium] asparagiforme DSM 15981	6417332	8721152	8056010	4028423	3699807	1923459	6061099	4515515	7330876	4696941	8424091	4108275	5622935	6847043	7696386	7715548	1338263	3609108	7457411	8281160	11506423	1781921	4172258	476709	694364	2980039	11133738	13121691	13320299
	bacterium 1XD42-94	4185486	8311926	14537801	42235573	35258889	16483577	16688041	4490980	7224286	46620231	84247961	40188501	48095247	9349428	14875822	11901092	12947222	33593483	17253107	8508504	16058495	17567432	39951510	4844759	7465276	29270583	17350755	16234038	19469635
	bacterium 1XD42-76	4152241	8255423	14682497	42269779	35298458	16620799	16629518	4436466	7287546	46606372	84829141	39661378	48337948	9256765	14786697	11972590	12952796	33672639	17333571	8580581	16143858	17779610	40143431	4854614	7523394	29216683	17407461	16335639	19528054
	Eisenbergiella tayi	7148401	8175180	11105183	5774621	4579620	2454561	21039945	9702494	15656090	7289014	10626962	6718586	8122364	11267367	21256515	14480165	1648524	6074429	15140443	14147300	23807404	5415047	13868539	2084319	3015865	4818230	10069647	13443146	14048102
	Prevotella lascolaii	3765112	7995521	15963159	1914885	3827371	12649763	9949700	7974311	12529303	6994864	10626692	10588085	9687181	11085967	11953070	10149022	515302	5335506	17609551	11733766	13342245	7457300	7701164	2595244	7705346	8677944	33968940	17656637	13780059
	Dorea formicigenerans ATCC 27755	3186031	7880781	5838753	2285253	2044498	1786957	4361230	2899153	4679943	2457437	4727184	3333698	2988634	10118489	8686944	4218904	653758	2205130	6171895	2794608	3224394	2447280	3662623	621131	859189	2957650	6208784	5609130	6555839
	Clostridium phoceensis	3453778	7694316	6509078	9043294	10356553	2183567	7009215	6584505	10218434	9982865	16371282	11709764	8592707	9265472	8796106	8252566	1811129	6320740	8593474	10700273	9693613	2660633	4790161	777015	1237202	5800505	14580949	12065113	9601397
	Bacteroides acidifaciens	5143076	7670024	8660084	179346210	197940671	213957422	15662904	13597519	18329639	2543798763	212598743	2906556908	310948884	16382772	12811316	16666541	84760128	134461131	17012728	21217975	24762451	283165184	735953474	212520639	311502049	475035310	18187665	18109840	15106444
	bacterium 1XD21-13	4452691	7390250	14733877	30074307	26353040	34595789	18154875	3121594	5544036	48632340	79072675	53926501	53152680	6836850	14724764	12771935	14048515	40490124	17336600	7979994	15422344	20692659	46254468	5973286	8194705	39247627	13175174	14006488	19903582
	Alistipes timonensis JC136	3488964	7325072	2002016	20530588	19593408	54153502	7381269	3218360	5386730	60604188	43392248	44005574	25476856	8458945	4444868	5331096	11495291	17040895	7377682	6628974	5909069	96641037	52481974	22416872	62804144	62333885	17572860	11533932	5235223
	Longibaculum muris	3167958	7294231	7961955	3498235	3007310	4082586	4232022	4091778	6559486	3585319	5740772	8217259	3799282	411042	3378031	1074471	823769	2385946	1401467	2019833	4695115	1857785	2457728	588552	885459	5428484	7214912	7152026	7008157
	Bacteroidaceae bacterium	6374953	7234267	12848067	3062082	4277900	1418392	27596500	25344230	30030499	3524121	1128017	2485202	1168443	25022643	10525648	24868039	120790	860711	19459770	32039554	44308188	7154880	7576161	1503478	2805574	1590371	22385575	24893737	16851584
	Dorea longicatena DSM 13814	2915433	7090046	4556020	1854138	1676422	1628081	2639932	1651154	2661375	1749979	4859593	2718447	3017225	8000710	6437870	2535568	522977	2036149	3256826	1278798	1664950	2348712	2716369	505604	641440	3092403	4479718	3052044	4741256
	Eubacterium coprostanoligenes	1823434	6974344	1320288	1974360	1740127	5105582	234202	59999	84244	526159	965772	4588924	236523	94163	139942	98303	49886	304621	168826	92661	101386	10466997	473878	3342153	1544680	27498939	6353199	15776193	11059054
	Lawsonibacter asaccharolyticus	4282156	6947713	6750158	9634035	11168792	2514676	6297989	5668225	9267892	10860328	17998034	13280990	9554469	9609565	8764233	7666742	1978843	7044004	11076322	9588317	8002108	3358399	5200915	988638	1629307	7022731	14359130	10895250	9498971
	bacterium 1XD42-1	3435606	6837821	13948188	31030303	32758471	16956362	9432790	1551761	2399051	55873368	187257201	40474078	76172339	4579393	7351586	12215116	13066874	58550936	13394064	7537079	16385376	26004679	31627218	7645750	10649526	30930800	9454056	7464459	9394852
	[Ruminococcus] gnavus AGR2154	3724077	6806072	8419886	3339835	2784905	1923038	6289384	2695632	4842281	3855958	8493791	3128650	5150990	10010715	9996504	4535433	860826	3256484	8471651	3084984	4232321	2617722	5538340	874945	1050088	3421323	8550274	6116366	8121820
	Parabacteroides timonensis	6483439	6736727	6866053	1004746	1423145	2450512	4683443	4136704	5740359	2786245	1578093	4598873	1537514	8240911	10684514	6612489	353906	916956	9726790	7571916	8639465	1566703	1617119	601376	1350632	2040146	9228100	8525174	6889057
	Mediterranea massiliensis	3949838	6476254	8157208	3111870	5985414	12490148	23883449	17031693	29930949	7397663	7896899	8546804	8290466	20564233	11448730	25402235	663288	4818952	25912846	29925449	36368667	8641484	8795766	2675828	8758093	10072298	22088110	26101225	21549461
	Bacteroides faecichinchillae JCM 17102	4782583	6245649	6732548	3674753	4657256	9594543	20978235	16760486	20787953	8402947	3771004	11687063	4241152	16156564	15012869	19179264	820405	2774215	21842773	21798523	28898989	7682604	10232694	2514607	6449561	9786139	12001994	13415041	9200740
	Roseburia intestinalis L1-82	4411375	6225294	14489623	4741158	3977673	3266132	15030282	2870141	5150550	8532475	12398459	6379370	7814636	7139710	13339650	6368211	2383480	5455466	18149436	4402067	7330187	4706436	9680748	1726651	2170391	6220434	12663213	8271470	11995467
	bacterium 1xD42-67	3559693	6181578	10119071	126918966	138802297	28537141	7500234	2298091	3516756	145260425	267108689	181741933	136254235	13107275	8511998	48575551	30810030	100634584	20524120	31416628	49259868	33965628	81065017	11221494	19260284	86308585	9546245	5652111	5282434
	Hungatella hathewayi DSM 13479	7163884	5942428	12181889	2751330	2451533	1508919	7650145	7148258	11035470	3139499	5434564	2891487	3687061	11595202	12542200	12633616	1066130	2931739	15150588	10299038	18127269	1720183	4063774	520447	728302	2530221	16586887	15071823	15163564
	Merdimonas faecis	3318223	5931534	5880408	4439281	3986869	3197973	5058028	2883677	4719065	4753752	10586813	5795586	7336379	9122525	8138609	4652888	1349634	5001078	5868831	3527762	3996180	4031783	6063890	987904	1295035	6211891	7176415	5090835	6625711
	bacterium D16-59	5354105	5892969	10428258	33801927	24995867	19901839	15954525	2782058	4905190	52504736	68500009	55724880	45497212	4610888	11925130	9397537	13762550	30070499	11619046	6626287	16448821	38519918	35080843	7477147	8710102	53109532	11855641	12703758	19324176
	bacterium D16-51	5346127	5881332	10802753	34053368	25167371	20283507	16711660	2840863	5040903	51879403	67983893	56331719	45224264	5009252	12432454	9448606	14470557	30240140	13132461	6662327	17075254	39834349	34409494	7581475	8782652	54330673	11939883	12985070	19552960
	Sanguibacteroides justesenii	3385516	5813113	7694760	307399	649953	1950703	44288235	33546468	39025726	1341245	1088105	737487	944168	12111819	16592789	35618365	152467	581153	12737671	39246774	46181521	1293355	1337315	1047639	1004844	3057037	18234090	21170411	16233644
	Bacteroides nordii WAL 11050 = JCM 12987	5591555	5801840	6502504	2257559	3683039	3887743	8324521	6892208	9146129	4888524	2654585	4763149	2879928	11510534	12508736	8681724	450672	1755392	14403940	9963131	12242659	4135692	4639892	1074393	3878737	4784021	10460858	9703389	7722529
	Sellimonas intestinalis	3189052	5774127	6464207	2990503	3021610	2592575	8024334	3053797	5068587	4286098	6709351	4618044	4898580	7451451	10760421	6109532	1044638	3327023	7618436	6053673	6257520	2744204	5443218	792478	999837	4168402	7427730	7252366	11544083
	[Clostridium] clostridioforme CM201	5655915	5739953	10416797	7552756	6517953	4421847	10928867	4797524	8326088	9171076	13637174	8622681	10144005	9297843	12749025	9385275	2524177	6765811	12505988	7890717	14072879	5796210	14177462	2110901	2985225	6608951	12621879	13377761	15940455
	Bacteroides caccae	4570803	5706761	7451008	2135682	3185195	2901998	9635539	8115859	9767694	8408317	3069112	6848267	3056705	9491387	11266892	9041030	752355	1664210	14164951	11953524	13916211	4255628	7488374	1553715	2712511	3645758	14886443	11586816	9940466
	Alistipes putredinis DSM 17216	2550678	5589751	3526292	3505588	5514482	26202254	10064388	7360773	10562077	24720315	17057418	26655688	11174613	9292551	7026004	10472149	4292353	7535711	15536003	11941628	17206358	25249093	18432173	6705180	17358854	27275346	6192144	7078808	5160761
	Butyricicoccus pullicaecorum 1.2	3325721	5424246	4943732	1146876	1167989	683157	5408765	4556572	8171506	1297899	3461335	2223075	2013603	7573994	7725022	5734139	397562	1258108	9512219	9212803	6813108	737934	1761251	251960	395302	1382599	5866704	8598251	6765923
	Akkermansia muciniphila ATCC BAA-835	2664102	5387061	50799	4393150	6282014	4217169	8107069	9603971	37932318	10852605	1670304	243318	4073034	1014437472	9851362	10957746	2492631	2253757	1048571887	46825678	60852354	8872837	389800	25380962	4895108	35760603	1912217364	43755582	303162
	Culturomica massiliensis	4410591	5381748	7191160	1366269	2044862	14267587	7893112	7049361	10463924	8308011	5875135	4439808	5120231	10055138	6937086	9733723	1111140	2956979	12258864	11178646	17377014	7361957	12691568	5192815	5739312	16905611	14265920	10348676	7864580
	Fusicatenibacter saccharivorans	3653886	5326210	4802586	2356211	2313352	1525758	5803778	3313248	5173736	2867003	6485707	2957461	4086120	8279769	8234052	4993469	836246	2962579	6192663	3789448	3615484	1793587	3775177	542425	705379	2975767	5527676	5036480	6280503
	Roseburia inulinivorans DSM 16841	4048462	5272159	13361534	4434982	3448351	2612450	14100041	4838369	8766194	7230562	10538011	6718136	7453863	13197245	16305551	7618746	2520163	4553147	21655651	6337102	8169495	3930151	9745913	1608717	2157777	5121883	13710904	12674656	13336118
	[Clostridium] scindens ATCC 35704	3658040	5134752	5708622	6080312	5919431	4385062	6897776	2495877	4266400	5940102	16063748	8026937	10651606	10715512	13812635	5399713	1762277	6501094	8399109	8529585	5840232	6295359	8645274	1303157	1844960	9098332	4992831	4118200	6059525
	Prevotella marseillensis	4160700	5099278	5229126	1920452	4130118	9776935	8688322	7474711	10190113	5771857	7826276	4092953	7352870	8898357	8899522	10930704	410645	3586512	12998464	11977031	15125341	6114142	6256314	2357184	7083381	7869689	8975463	9111275	6489758
	Mediterraneibacter glycyrrhizinilyticus JCM 13369	3215420	5071747	4381898	2267044	2062106	1654430	3997438	1791706	2906373	2774420	5956921	2880677	4224362	6012248	5889549	3125758	605091	2900088	4225305	2051127	2489259	1808816	3588798	542719	710705	3017906	4333625	3243625	4490249
	Faecalimonas umbilicata	3262821	4974685	4650185	1676629	1599418	1076793	6633361	2392804	2875301	2293111	3841172	2235310	2512933	6805760	6641226	2556677	526865	1810414	7725674	1470778	1814817	1904690	3539013	634122	839976	2016744	3884579	2364411	3946085
	Alistipes communis	3301347	4953282	3380676	3347702	5211963	41230658	6282283	3827716	6108508	46047079	32333218	43057245	18656111	4939343	3517250	7052371	8035400	12857914	3754848	8327188	8901972	54910126	31418124	15029807	36052420	55529959	6555446	4599520	3994658
	Adlercreutzia muris	2765182	4762539	1839103	11548405	9189535	4860747	789814	636115	1434701	2224024	8280167	15665035	5893952	1281226	2383169	581760	788335	6516682	945562	519682	991099	5214599	7969137	1846948	3930615	7891550	2495878	1361683	1808834
	bacterium D16-76	3778552	4663597	9520899	50025586	51310378	16440693	6812793	1860780	2883428	79694689	113488148	72958382	61794090	6348735	6727539	18754661	16059747	53555150	13648276	13032419	20723989	18289993	40790821	5396551	8190732	43127482	8922266	5749398	6688063
	Bacteroides salanitronis DSM 18170	4308663	4638542	3626977	3454374	6572335	9410801	13333311	11301152	17440388	5695984	3832087	6390908	4162214	17353094	12025211	13537503	527253	2580755	19169420	16603402	20733064	4791759	4813674	1646651	4357952	5456666	12322581	12708090	13215206
	Barnesiella viscericola DSM 18177	3076856	4539337	3166209	7861575	15163588	18764239	12298425	7892485	11476800	9599020	6838067	10894090	8501295	6955836	8340012	10974946	780782	6183514	6639833	12630035	14122952	10209508	6643890	2860896	8260994	10672065	8467425	9162407	7104882
	Coprococcus comes ATCC 27758	3242215	4506860	3803764	1811713	1682892	1327967	3290367	1780285	2922116	2445279	5073516	2347195	3464735	6432322	5655949	2716669	635702	2220149	3881575	1867070	2061210	1694571	2716602	432209	575535	2318629	3955009	3031913	4185381
	Acutalibacter muris	3802913	4503350	7362667	33902350	34666852	14564358	5957534	1283592	2182696	59848459	75410328	48104269	53096781	4450435	5422181	16028619	15351828	28237225	8756961	10255958	18127959	14332325	27318857	3749153	5792819	31206952	7143226	5740228	7177706
	Marvinbryantia formatexigens DSM 14469	4548960	4495575	7907948	7243246	6919705	4893121	32208341	23078545	20080451	10124621	17556612	8088467	11658603	11071559	12241794	13630835	2513687	8221063	12028763	11132102	6874844	4788235	9558311	1469119	1886655	7353339	9017728	7566703	10498974
	Parabacteroides bouchesdurhonensis	3732097	4480010	5227322	1824912	2852518	5221714	6525610	5132978	7611061	5215114	2728326	5759915	2851799	7793373	10952254	7321375	595617	1770945	11105631	8448492	10442744	3665815	4415973	1229015	3468278	5184468	7477455	7902545	6816516
	[Eubacterium] rectale ATCC 33656	3449685	4410970	4302559	4089724	3845993	1291664	4154511	1663654	2762414	3132794	4243250	2477776	3208424	6480084	5908232	2563287	1129418	1888387	5272868	1775840	1945666	2275751	4516463	723733	1057457	2219706	4039267	2815394	4390750
	Clostridiaceae bacterium	3412690	4397965	9703078	3772556	3074251	2553224	9357484	5101223	8583828	5251606	8061663	5687809	5745264	11130409	13554588	7912103	1600156	3650106	11968723	6289970	9026199	3644824	7117627	1049836	1549960	4063657	12228130	13015331	13162388
	Anaerotruncus colihominis DSM 17241	3719688	4194083	7862918	3691549	4025644	1335208	7700158	3233125	5155057	3055265	5644440	4506620	3413890	4293786	6982349	6893445	756586	1982051	6392875	6510064	8027816	738871	2994225	254367	368862	1569114	7928459	6179525	5260444
	Angelakisella massiliensis	4041781	4126932	4339944	3063540	2966452	1596281	3708240	3194981	5394844	4729202	8508777	9084565	5099877	5120257	5702512	4519704	1215639	2772325	4587922	5018194	5295343	1440765	4422364	452570	676327	3607269	5613676	5948107	5479419
	Bacteroides congonensis	6373337	4084063	5395955	8587457	11342075	13495038	6985894	7445392	8157284	32213723	6457616	38914580	7722588	9295804	7423233	8682398	1371691	4399103	11249596	11863032	14477005	17957925	70904817	5826076	10755133	11555535	8639970	7447026	6290628
	Bacteroides ilei	3974623	4069900	4973762	1143243	2075577	2866476	8591409	6819813	10643206	3141436	1279120	4825461	1555969	6986880	7117632	8968039	156784	979888	12562326	11639873	13196147	1858231	2152641	850581	1853089	2552690	12186122	9143757	8597931
	Extibacter muris	3711428	4044078	4886025	7316508	6366137	4159990	4192537	1445582	2310791	6218442	15807634	7462937	11637783	4483684	6209823	7401703	1432856	10128907	5483183	4093832	8077397	9585662	18024761	3163435	4203546	8312246	4771320	3245078	4553373
	Parabacteroides acidifaciens	5101196	4042760	2572690	1168598	1862149	3808555	7636139	6430400	9893783	4582442	2183057	5074810	2766419	4920327	9148488	9063300	390797	1886737	6790000	5396758	11930015	3269361	3493608	970262	3178169	4564792	6243435	5385296	9016516
	Lactonifactor longoviformis DSM 17459	4839287	4006246	5157404	5277938	8617687	4689488	6473250	2818599	4687043	6760440	11585285	7288849	7986139	3509289	5201687	4589425	2169205	5085512	6030660	4291635	6720042	3023240	7087324	987296	1152977	5911873	4571437	5733935	6554782
	Massilimicrobiota timonensis	2784379	3964636	3010067	194026	167038	350475	7262371	8080354	11322384	210933	205082	206837	204662	240147	2155994	419734	46636	134837	189952	955334	622542	274176	318043	203085	107028	1019414	2413050	2099906	3094413
	[Ruminococcus] faecis JCM 15917	3259449	3832173	3365286	1206053	1006459	836171	2997022	1868136	3015709	1887621	3067975	1767482	1965198	7145826	5497429	2482570	439954	1438526	3654325	2095564	1613500	1681707	2829876	493822	656761	1689022	3819578	2375679	3679763
	Anaerotruncus massiliensis	3145951	3786045	8340084	1032601	1073635	734034	2761420	726095	1177877	1216804	4416878	3053369	2313120	1280006	2427904	2462254	343327	1041123	4890688	1468447	3885086	346073	1328020	118640	198718	893080	4185615	2333879	1892084
	Alistipes dispar	2962376	3659427	5463872	1453654	2140854	97580306	7612917	4459670	7443368	100250369	77928968	94381000	39235189	7012799	2498689	6283046	19722343	28515031	4761470	6850616	9782571	161390696	72973088	41672265	107371781	121869333	12840976	5816575	3778544
	Neobittarella massiliensis	3233519	3642810	5000812	636632	722210	326639	3927480	3369047	5497879	652736	1860769	1140603	869166	5544403	6296987	4286520	183042	557264	4883427	5021597	3822914	240595	650489	91234	138208	540076	7115532	5832887	7250508
	Eubacteriaceae bacterium	2758171	3635504	2404054	1188405	911181	1039479	2633042	1562764	2574575	1409852	1885663	1998939	1427515	4765773	3745638	2359119	543513	954247	1895091	2606646	1855237	2117451	2420950	490241	672575	1888586	2377816	1930203	2981331
	Massilistercora timonensis	2769591	3620510	4127056	4407870	4048495	3231030	3704084	2505914	4299507	4441661	10444285	4809467	6684149	5066538	5302006	3355280	998924	4626269	4481491	3285034	4516411	3511798	5232047	750621	1067058	4820698	4419813	4165892	4841881
	Ruthenibacterium lactatiformans	4111078	3613642	3115313	1752950	2154130	754024	4457406	3721787	7327318	2074421	5439807	2225076	4699886	6089739	4643198	4562833	692228	2487926	3685653	4897827	5024521	978991	1579112	291938	329724	2468213	4132934	7363287	5631746
	Neglecta timonensis	3671597	3594705	2107461	1682221	1639897	837368	2152999	2033857	3874704	1503408	3168325	1903443	1830944	3559367	2412853	3002003	313284	1326240	2483720	4295907	3945613	730346	1311636	188088	327772	1628852	1946998	2269355	3301994
	Blautia wexlerae	4111435	3573600	4083582	2395654	2052626	1498637	5973483	4247473	6736279	3597550	5470241	3574413	3709198	14841032	10505938	5130247	1024742	2647731	7215860	4809620	2657273	2821246	5283213	883587	1252003	3445140	5607379	3815247	6305619
	Oscillospiraceae bacterium	3368907	3528666	5380921	4598308	5830475	1253654	4540649	4126804	7167942	4489410	10852732	6568009	6204665	9440069	8722276	7808769	1362199	4443452	8549104	7517238	8284087	1456598	3713247	385842	712877	3080211	7616950	8935078	7663793
	Kineothrix alysoides	4676087	3468377	8290173	3736178	3193030	1695015	10577090	1528184	2774012	4757978	8527118	5002379	6697411	2854581	8538026	7203614	1298114	5369718	8684159	4108274	8068225	2876066	8487164	1136309	1641375	3396064	5024399	5154361	8114437
	Rikenella microfusus DSM 15922	2880076	3454320	2666687	1028149	1705012	5580346	5299896	3122819	5401741	6669604	4095039	5163505	3389652	4094041	4325587	4547535	743409	1984628	3852392	5307489	6291045	4482579	3336063	2418086	3547226	7705865	6279297	5104760	4149654
	Anaerotruncus rubiinfantis	3409026	3437903	7586297	630386	559932	606821	3022273	984224	1608192	644609	3327381	1704550	1700800	1856891	2432342	2358967	187877	649555	4625269	1568877	3575218	178959	926929	73329	97548	444144	3861711	2316021	2243592
	Lachnoclostridium phocaeense	3500754	3415470	4886637	4078578	3746582	2578783	5381277	2532456	4127274	5412251	8954377	5066877	6482498	6029402	6779518	4338094	1381247	4299930	7073049	3383416	4338834	3337320	6292992	835333	1097956	4963046	6250630	5460963	5788926
	Enterorhabdus caecimuris B7	2955616	3395279	1307770	6174913	5778097	11359667	582400	479083	1065235	1244056	2753541	4780506	2385895	954295	1787590	494940	248466	1911509	700237	428610	750352	14110372	2715864	2277071	5286420	13135368	1804082	991903	1312348
	Anaerostipes rhamnosivorans	3588860	3375510	7084210	948278	882900	529439	2912418	2055954	2810674	1116014	2054552	1000706	1455251	6164851	8351488	2202054	283326	1110371	5968121	1762814	2522837	635274	1303573	220226	245001	1001635	3254900	2042078	3393405
	Parabacteroides provencensis	3822891	3367123	3475009	978735	1859018	1377553	3695381	2994781	3889792	2444667	1840063	2732286	2218970	4170027	5746354	4188911	147548	1527657	4132602	4673784	5092967	3061374	1955397	769957	2525449	3486854	5127634	4868704	3638051
	Vibrio aquaticus	4451605	3361896	1256777	2089	2388	16098	445	2934	282	2759510	7201	3919351	4294	2585193	1313820	651	71905	9530	2951608	682	609	901816	716450	566574	591171	1801455	2449092	732856	976886
	Bacteroides helcogenes P 36-108	3998906	3353596	4024725	2207830	2757118	6471426	15614662	12615614	14360912	4122057	2536892	6710651	3153589	9494798	9634892	13506927	626508	1994532	11333626	14484074	18712662	4548365	7646718	647570	5056255	7167518	6121524	7148204	4415583
	Bacteroides barnesiae DSM 18169 = JCM 13652	3619906	3304868	4307548	1451576	2607649	5172099	12946881	8817502	14157642	3850914	2144795	5429714	2345181	9005630	6563099	10960533	379763	1410927	11065068	13104101	15792783	2810020	2837885	1215855	2494285	4212201	11628294	12573927	10789784
	Frisingicoccus caecimuris	2716364	3285075	4660516	2287827	2136609	1306260	6519614	4511413	7221569	2638454	4097418	2927404	2664061	15441966	11314935	5822154	633718	2207656	7817808	5211799	2884421	2081322	4495785	699455	958248	2865266	7031206	4151969	6688401
	Blautia obeum ATCC 29174	3625508	3264729	3049800	1788956	1415287	1032734	6729146	7040411	11256229	1911540	3477679	2394644	2402428	23360572	14877634	8263016	599490	1622465	6817029	8255905	3050062	2068892	3393427	569337	800148	2133965	6856143	4606907	7686710
	Intestinimonas timonensis	3444574	3258493	4102132	11609004	14163939	3886360	5625711	3898045	6569994	11766255	22672055	17854676	12695672	10826764	12773482	8880597	2479158	8845923	11771675	9340938	9902584	3286897	6647111	1024436	1654078	7615584	6899422	8323362	7751152
	Coprococcus phoceensis	3601259	3236465	2633055	2107313	1822568	1243210	2570197	1518693	2383767	2993127	5544258	3275209	3550994	4741603	4190422	1950599	820207	2229335	2827835	1682079	1826742	2096615	4213629	650718	843784	2285320	2715823	2047155	3132416
	Pseudoflavonifractor capillosus ATCC 29799	4241076	3227974	3715363	15833679	19264048	4291396	4589120	3623980	5418320	14951960	27006456	20718311	15466126	5898036	5241256	10240950	2926693	10650251	5812170	9712586	9964872	4337621	8661381	1304293	2168195	9961544	5603902	4716549	4438153
	Bacteroides togonis	3977103	3198638	3257430	2313765	3939262	9205256	9983226	8384906	10877356	5392317	3713275	7587241	4192312	11732021	12504622	9876589	608231	2555016	12977204	10153098	13031403	5168314	6152156	1359987	5365363	7379956	6319142	7043861	6407061
	[Bacteroides] pectinophilus ATCC 43243	3028326	3104410	2252027	1283724	1100135	772644	2261998	902218	1496184	1571034	2305628	2055607	1584454	3836974	3492121	1691180	441622	1303856	2115304	1220966	1399561	1907793	2240729	432411	621575	1929198	2281144	1869381	2943674
	Blautia luti DSM 14534	3712230	3076847	2833192	1940184	1735086	1197063	5020215	3877053	6023294	2478995	5725068	2779915	4200309	11000971	8715372	4506201	748529	2497184	5541667	4462131	2418364	1959408	3167691	439884	559030	2465166	4436757	4049203	6041032
	Prevotella rara	3788330	3073031	3503719	1063439	2123193	6571120	6807566	5117790	7771937	4763640	9719969	2492980	8191854	6120680	4821111	7825956	333256	3623376	8939634	8791703	11308526	5592759	7433477	2331389	7374758	7327272	8647426	8008011	5751240
	Roseburia faecis	3567818	2918179	5361759	3687115	3108054	1904686	6388848	1607054	2920515	6162188	6106116	4073800	4419548	4065198	6092923	3451073	2142081	3124146	6653474	2496096	3825511	3339529	6704390	1178748	1553401	3867485	5241709	4148070	5746421
	Anaerotignum lactatifermentans DSM 14214	3546077	2792983	3459711	2553037	2588477	1472185	3761961	2353887	3961330	4121912	4644652	4092304	3234613	4391230	5396409	4525703	922717	2133577	4879035	4119953	4895105	1426933	4159267	503295	787467	3108894	4561566	5187833	5323914
	Tyzzerella nexilis	3137315	2743504	2211138	1271474	1011994	795142	1928202	1005274	1679857	1368513	2902980	1677501	1649299	3649532	3307727	1627650	399871	1166516	1891309	1110342	1399461	1527457	2385284	452041	555499	1619936	2795656	1928557	2959841
	Christensenella minuta	2969292	2685779	1384719	158049	184301	88982	481484	537200	932580	213294	544814	158055	309459	3187811	1890451	741771	61955	204631	864758	662038	807058	249143	528400	100120	139924	194904	1378245	841599	1255241
	Mediterraneibacter massiliensis	3069885	2625593	2397341	1498490	1282496	965878	2847504	1210972	2257583	1809818	4074307	2027221	2581140	3999484	3826192	2094353	477304	1798176	2449507	1396965	1673735	1753739	3013348	541795	701615	1988953	2865795	1987306	3296490
	Blautia hansenii DSM 20583	3058721	2607702	3463534	2150653	1708530	1350964	3457218	1572825	2617815	2410145	4554290	2989916	3038302	3887312	4537251	2460082	728425	2141188	3236726	1845525	2267090	2611670	4395600	789070	1102739	2761392	3692314	2906069	4277761
	[Ruminococcus] lactaris ATCC 29176	2731235	2595371	2673177	1461784	1236958	1060760	2804302	1121749	1833070	2942259	4022900	2860735	2927804	3647795	3828810	2111091	452727	2012789	2881532	1397251	1841578	1654384	3795255	504699	676269	1853900	2507895	2236116	3082905
	Mediterraneibacter butyricigenes	3034489	2566263	2987500	1827311	1707913	1200090	2976043	1383203	2334150	2950585	4841114	2774423	3300961	4263411	4233296	2284664	664138	2264671	3273870	1693330	1972242	1610082	3533414	529400	667301	2212015	3107549	2725984	3507427
	[Ruminococcus] torques ATCC 27756	2741706	2551661	2507626	1411724	1184945	867021	2245922	895930	1513794	1638522	3246362	1975389	2189461	3236956	3396629	1803725	780456	1576344	2345935	1156339	1914068	1619499	2867820	510220	641621	1973085	2550596	2003969	2740418
	Prevotella corporis DSM 18810 = JCM 8529	2800206	2544591	3132622	468168	834976	2774238	3697275	2946069	4776454	2189376	1264404	1648151	1287816	4975124	4239659	4096626	235678	665833	7230813	4790485	6886217	1216024	1301110	470915	1043848	1722136	6330972	4721780	3423203
	[Clostridium] symbiosum WAL-14163	5352498	2351580	4379651	3025190	2566948	1707007	4402006	1908083	3218506	3881737	6051254	3957779	4236089	4260584	5653290	3547642	1285557	2978236	5635064	2861243	4090464	2367958	5655783	819408	1111498	3001291	5203245	5437397	5673736
	Muricomes intestini	3717384	2334022	2259779	1406868	1332725	915960	2076804	710583	1206889	1865379	3141895	1519628	2220372	3058529	3054052	1446397	445287	1650569	2489854	990592	1440128	1261399	2382802	369619	520102	1524228	2131493	1550744	2369446
	Parabacteroides pacaensis	5238628	2263690	2128564	538563	744286	1604817	5705730	4595843	5773557	1529083	986804	1346512	1117300	3953971	4962675	5472030	162862	750588	5307515	5629077	7252155	1119310	1318559	471403	1017935	1771400	4367066	4221214	3122629
	Bacteroides neonati	5025334	2260083	4318395	827996	1358800	3401513	4188857	3104431	4762440	2741885	1372790	2613197	1457648	4501119	3902243	3978344	322334	833362	5939956	4642058	5759452	1758404	2128378	551852	1555827	2620331	9063171	4577296	3690609
	Bariatricus massiliensis	4219447	2167950	2748925	3982516	3543470	2320159	3393552	1003091	1653822	4336185	9009003	3742806	7090282	3214421	4670191	5680627	931885	6949909	4119654	2810323	5583701	3062075	7692440	896675	972836	3813315	2982016	2322966	3278915
	Lachnoclostridium edouardi	3329949	2163376	3384598	2597749	2400593	1889342	3771508	1837722	3127125	3669510	6112048	3633921	3801705	3656660	4497844	3132943	1077116	3029639	4848338	2624069	4468268	2592940	5797778	889146	1208374	3063713	4571684	4772707	4625179
	Prevotellamassilia timonensis	3475353	2070925	2176076	1427136	3128820	5036392	6080212	4754185	5859107	2536755	1902519	2036952	2170898	3239311	4212354	5569003	210218	1374081	4384162	6352050	7483420	2567324	1987771	909588	2502053	3387300	4496142	4125044	3176953
	Parabacteroides chinchillae	3571001	2063831	2523088	17817757	34872222	45774577	2552947	2292780	3031442	10785318	7495277	8097071	12671735	3402074	5352226	2767062	929786	9697422	4707960	3176062	4108371	18190377	13682711	3779754	15910874	18958464	2592998	3233840	2935708
	Blautia massiliensis	3717343	2062772	2829472	1968951	1665588	1235203	5143190	3879375	6067519	2822113	5711152	2840982	3686280	11149266	8527562	4864817	781780	2447480	5097342	4794378	2875440	2154517	4315085	642308	920044	2556773	4615810	3782527	5921225
	Faecalicatena orotica	5717637	2047916	2493997	2021819	1858818	1406992	2724763	855697	1424350	2590160	4900081	2495382	3295775	2662753	3239946	1773707	673987	2273113	2704879	1219591	1817815	1761211	2988147	461457	611984	2487653	2249625	1934161	2772555
	Muribaculum intestinale	3307069	2044947	1528769	204717476	411501940	679336696	2239571	1648141	2651455	155800498	173634425	226419326	322423767	2394797	2978602	2416230	10300606	209091300	4422215	2298251	3509514	295975104	138193117	74408895	242724349	329891556	3848623	3146751	2377782
	Fournierella massiliensis	3829505	2043647	2493801	2495568	2529623	1025865	2528503	1968998	3228622	3190467	6299208	4003162	4166482	3411086	3480880	3372009	665871	2902923	3522902	3975579	3521101	812642	1803222	261923	390366	2165972	3525221	3163094	2959965
	Coprococcus catus	3417494	2036814	3485221	2214351	2070771	1711502	3861096	1925229	3475943	3928648	6390918	3340874	3748905	4729968	5098869	3051554	1069334	2761695	5385515	2706591	3118669	1895626	3543805	553952	671459	3193531	4685468	4677252	4743879
	Eubacterium ramulus ATCC 29099	3447136	2007773	2882405	2334216	1920649	1379239	4192653	2006980	3302834	3714323	5055440	3013797	3408474	4327153	4932006	3321357	1232117	2300704	3720589	2587413	2812539	2272181	4316240	789353	964375	2953255	3582497	2586958	4037980
	Faecalibacterium prausnitzii A2-165	3090349	1997805	2724362	2933544	3391401	1239490	2629563	1900572	3180162	2524850	5490279	3869704	3613708	3342744	3466192	3678237	955980	2305958	3627690	3741945	4369486	918485	2074336	263300	422479	1984121	3815628	3505054	3316558
	Adlercreutzia equolifaciens DSM 19450	2862526	1992380	717904	203910	229382	272190	532186	477744	970763	166997	398423	276773	262838	671707	1078067	453668	38486	238115	1539736	375876	942631	220648	215615	46674	108585	273416	984951	695464	901641
	[Clostridium] saccharogumia DSM 17460	3143441	1976411	1275863	308255	308211	202909	627668	616223	975639	293261	312761	213932	235494	1743150	1436855	536627	57384	191594	707061	349732	340383	220880	436969	104308	103886	413261	1180239	673526	1053762
	Akkermansiaceae bacterium	3109783	1929928	23860	67821	85377	136380	2984780	3477857	13781326	149386	116433	61698	103828	365941223	3595469	3962483	27932	62642	382169874	16937131	22066283	102541	61155	157766	75453	248116	696637491	15906084	105817
	Bacteroides pyogenes	3495913	1926303	7093221	2091835	3086495	3390823	7076415	5648202	7721513	2146572	1470584	10501468	1756273	7264289	6532044	6694769	133750	980466	7053789	6792556	8139558	1822256	2528424	2054236	2300101	3876791	11675549	5512880	3676627
	Faecalicatena fissicatena	5014239	1899834	2340626	2051602	1796386	1185061	2437630	770361	1308554	2304438	4199020	2322872	2923680	2540017	3282564	1601329	621196	2069971	2737748	1125959	1730611	1811909	3353001	593962	751619	2430816	2285592	2221571	2746509
	Anaerobutyricum soehngenii	3194235	1890356	1721279	1124850	974261	1229578	2204353	767939	1299312	1494093	2769433	2841297	2209486	2653269	2763990	1474454	443441	1220816	2018572	973049	1232524	1833655	2989075	425311	635830	1630371	1709093	1391348	2107924
	Porphyromonas somerae DSM 23386	2356678	1864499	2133366	498632	817212	2696164	2723045	2073475	3395239	2917918	1092295	1979564	1594540	3276187	3219367	2970058	257285	749451	4557321	3399883	4663711	1997672	1325354	475679	1362515	3265441	4424452	3436126	2629369
	Hespellia stercorisuis DSM 15480	4402942	1862149	2476261	2044682	1828210	1978797	3235895	848697	1428323	2877042	5911128	3359331	4310443	2520088	3206509	1681748	669285	2765434	3410472	1183781	1712232	2646647	4351932	719222	1024592	2339857	2247836	1803203	2787533
	Clostridiales bacterium	3376475	1775297	1392025	3657322	4226791	1305498	4946468	2375553	3018677	3529688	6415109	4555001	3606703	1622215	1594393	4956442	986369	2670541	1901571	4727388	13708490	1280562	2423329	380577	633408	2789365	2329231	4894398	4208367
	Asaccharobacter celatus DSM 18785	2894143	1770778	671073	271889	292902	378644	320540	283513	604131	259299	549433	508690	376542	615594	958417	316089	50535	350743	1495610	291958	856058	312059	376592	83556	141682	406043	961784	480963	736957
	Marasmitruncus massiliensis	3761792	1765286	3994929	547656	571991	471505	1449701	313659	500567	775515	2109537	1133781	1154018	609634	1185008	1063378	187630	530726	2401465	577558	1770576	291547	1122528	91957	141244	488737	2048093	1133993	935538
	Murimonas intestini	5745043	1758826	2476202	2354972	2099690	1535988	3597834	988482	1644883	3022581	5305016	3234338	3709115	1964404	3555692	2097365	706537	2512085	3475640	1457412	2215109	2225895	3834387	613739	806065	2516995	2557920	2278583	3546343
	Robinsoniella peoriensis	7391415	1740725	2616230	2120807	1944276	1420073	4174414	1023261	1729493	3301069	5323981	3179775	3643819	2036826	3856847	2112564	882013	2366789	3542611	1568441	2246324	2445750	4862398	722363	1028019	2492667	2384142	2376390	3824545
	Bacteroides heparinolyticus	3608975	1732058	1858765	1763360	2402465	5822681	13499039	10855264	11914478	3985935	2385383	5530571	2903861	3002175	5011323	11164248	543378	1777120	2576486	11925522	14340310	4050123	6438618	672455	4430130	5863194	2387133	4879143	2964817
	Dysgonomonas massiliensis	3472011	1721220	1570963	302690	486495	1277651	1883123	1524330	2430423	1217132	584854	1073250	588303	2360863	2756517	2221275	129531	340224	3065946	2477860	3160934	664069	594036	258263	515468	917206	3101820	2749304	2162240
	Clostridium indicum	5946122	1677110	5438544	1408535	1224199	916318	4831309	2911255	5032239	1676886	2563982	1811106	1796225	7385871	8143919	4287947	551345	1254037	8009196	3533042	4154442	1361660	2611073	426642	573049	1504559	6744800	8180246	7328836
	Harryflintia acetispora	2932766	1675027	3049764	705340	853818	535434	1309118	543401	802905	851831	2586012	1584928	1367413	1184798	1483216	1470589	225460	765860	2343614	1209680	1927466	256134	614063	116529	169771	615798	1529030	1144850	1115252
	Agathobaculum butyriciproducens	2809383	1638170	2991432	1199101	1109119	602097	2176453	1871793	3392900	1235388	2996243	1310551	2071964	4763244	4396064	2812800	377578	1320951	5115565	3313655	2914677	467813	1141312	154165	221811	1142606	4271177	4760885	3667531
	Anaerobutyricum hallii DSM 3353	3290996	1604550	1298103	893039	710240	516909	1565278	617636	1013912	962370	1848749	1356088	1268661	2042584	2058517	1056246	291940	882534	1370866	732265	905432	1203084	2041987	364725	467886	1230498	1329099	1034749	1735378
	Gordonibacter pamelaeae 7-10-1-b	3608022	1580749	360864	90198	116485	158654	3661419	3541116	6246895	133652	337353	175328	231792	670389	3061341	2879034	34676	176537	80181	3166998	5623647	123015	185641	35584	65780	174241	737102	1336635	1503043
	Alistipes megaguti	3270862	1555433	526183	2151003	3458031	63056367	4765255	2159198	3906307	67501750	49434987	56269749	27007039	2386012	1514715	3924464	12790401	18365270	1958593	4673963	5006865	90240118	44484104	23222214	59673698	70475060	2839999	2472975	1817623
	Prevotella bivia DSM 20514	2521238	1550533	1721272	274785	464305	1687050	2048683	1681443	2702260	1193636	706291	900323	673781	2725737	2579480	2473553	117498	348773	3892210	2834173	3941583	701182	677054	260845	617565	948877	3302298	2696340	2024975
	Blautia marasmi	6170525	1510229	2421288	2689136	2276463	1410807	2714909	1080941	1912485	3652691	5276138	2530708	3491397	2419249	3095534	2056024	809919	2373548	2769776	1573308	2293111	1797354	3298543	509485	670978	2256156	2548958	2294802	3144831
	Intestinimonas massiliensis	3105129	1441880	1446304	11029396	13347605	3357521	2049020	1584671	2704060	10583016	18947330	14746739	10549623	2928186	2200388	6084473	2161187	7571923	2778873	5435232	6093349	3232587	5891980	949209	1605765	7417644	2332935	2088325	1777319
	Clostridium transplantifaecale	5650377	1429348	3007344	1857344	1573369	1044603	3269910	1346314	2248068	2191682	3560745	2213718	2555033	3216072	4002334	2288683	661870	1899944	4587410	1826086	2673274	1494232	3489260	444464	630402	1974421	3466734	3677830	3832455
	Massilimaliae timonensis	2707061	1395239	1104847	345963	394914	272132	1112676	718576	1608456	497553	901016	459845	557510	849535	1925402	1345295	178943	329115	1663773	1514996	1325831	214785	423816	71837	101753	437519	1497961	1386464	1340421
	Provencibacterium massiliense	3084227	1360860	1913055	1363973	1513533	681468	2021588	1005516	1797741	2226328	3186911	2555582	1556569	2196015	2398482	3954523	427591	1103634	2440982	2906955	3947993	478951	1267911	128358	259499	972792	1902834	2319935	2756981
	[Clostridium] methylpentosum DSM 5476	3478423	1349178	2223755	3154550	3495156	1766580	2101929	628249	985368	4591864	6648367	4097082	4209166	1613525	2017085	2932098	982369	2730707	3045113	2080899	3275578	1336575	3768582	437033	548347	2525663	2386006	1881986	2176178
	Intestinimonas butyriciproducens	3224506	1334905	1245561	3167430	3635767	1061894	3145679	1824971	2377250	3152739	5278276	3812611	2982482	1593138	1684903	3624994	654997	2108879	1629356	3592144	8835378	1079584	1999047	326942	518812	2386947	2857592	3552536	2884513
	Anaerotignum faecicola	2520658	1290504	2771819	1184539	1416431	1090130	2574636	1686989	2903751	2766333	2543554	1539688	1823458	3831586	3959760	2375373	709145	1250386	4213788	2303268	2662412	990212	2714504	402897	626160	2530238	3653094	4183640	3866087
	Riemerella columbina DSM 16469	2436793	1281875	1340430	298898	451904	1884032	1801370	1391897	2140432	1780633	727492	1411504	708802	1939202	2327070	1916775	201877	375147	2425393	2162655	2701400	768552	834863	309365	566586	1191983	2802098	2312252	1929857
	Prevotella amnii DSM 23384 = JCM 14753	2391937	1261291	1401232	215533	364503	1103250	1914607	1541186	2486337	930705	482141	713972	485331	2352589	2058416	2164425	100303	253687	3368753	2503707	3446844	559084	481630	232307	438936	813213	2826815	2300871	1731946
	Roseovarius nitratireducens	3918493	1261231	664981	531405	234770	136058	135905	437215	199313	295206	52831	367084	66176	278109	83579	196289	13003	398370	259443	221320	194926	538830	155562	1452879	442348	154763	211364	271360	623090
	Prevotella buccalis ATCC 35310	3033961	1248203	1500265	1753669	3407727	4738446	2535433	2124948	3014360	2616046	1936413	4199903	2448380	2386249	1958568	2841341	145615	1675243	3326787	3264467	4472691	2640002	2291463	881045	2378126	3179264	2619355	2248669	1620510
	Holdemanella biformis DSM 3989	2517763	1226555	485201	121778	122557	83652	458321	531835	825302	118664	305527	138334	204888	1799726	1303202	626613	25765	133347	478531	447917	152354	120952	215615	33943	34767	203153	608260	499230	611730
	Agathobaculum desmolans ATCC 43058	2646896	1218965	1690010	2192372	2150787	1461095	1470234	854136	1309134	2393009	6799823	3324930	4679986	1531621	1957904	1882726	904767	3497172	2175727	2039884	1847945	1487957	1976795	581477	548886	3548523	2080823	1569696	1480461
	Lachnoclostridium pacaense	2672202	1211419	2721962	812146	666188	455589	1560671	774759	1327358	856273	1665704	866390	1169090	1642544	2338609	1107839	273733	862695	2629965	903068	1543230	557781	1077439	128807	191270	843331	3011059	2214855	2108164
	Xanthomonas sontii	4890362	1210569	806483	855211	490490	190208	148297	516127	170979	219321	82942	291843	71319	198534	76269	194392	13521	639553	125666	250205	269050	726921	256896	1555746	764896	199804	192698	256600	676681
	Prevotella disiens JCM 6334 = ATCC 29426	2797134	1198079	1096395	1231548	2272587	2050820	1547086	1211131	1906677	2216023	1206178	1999387	1202690	1714437	1732235	1757988	174725	637097	2104709	2029843	2582591	1597038	1115455	456908	1204361	1717703	2069917	1908071	1558221
	[Clostridium] leptum DSM 753	3270209	1193776	3025044	773655	753061	500500	1412917	952162	1634937	1130232	2078425	1219764	1344446	2247480	993531	1908454	225893	824693	1668917	3231031	2242139	713517	932581	162445	171386	1316808	1634083	1691167	1624095
	Prevotella ihumii	3323400	1184353	1383810	482464	895876	1795479	5412229	4329301	5138127	1205597	647498	977933	685120	2550253	3084309	4863781	101765	376470	2801144	5077538	6621129	803705	677248	277253	621645	975030	2582927	2863101	1831580
	Petrimonas mucosa	3717632	1182954	1380343	437727	950676	1585502	1335821	1634980	1390505	907722	603717	690008	724596	7977818	8922305	1034020	62979	502855	8523050	1049200	1232123	840827	819797	308510	865670	892152	3539987	2407764	2934763
	Anaerostipes hadrus	3172613	1178442	1792037	891258	720336	526416	1817591	514113	814230	1080297	1794431	1556819	1272490	1590275	1805669	884169	325876	817200	2222414	649434	981763	1139056	1874278	334588	440466	1316046	1413779	1216185	1576596
	Holdemania massiliensis AP2	3811476	1121524	1775363	276850	260647	218300	1542260	1503978	2781035	234457	421818	291360	274869	2791429	2924874	1569746	69978	178613	2192504	1963229	1354974	143303	423618	47814	72022	233560	1988200	2558886	2588738
	Butyricimonas synergistica DSM 23225	4770838	1107463	871488	7284085	16916633	16062230	5300289	4039357	4547844	5003477	4642288	2962761	6950878	2547179	2375407	4361902	423000	5169226	2313267	4516009	5319809	6781372	3790595	1894242	5300748	7647392	4033027	2390400	2114045
	Faecalitalea cylindroides T2-87	1966750	1105455	931444	143642	111535	116920	1165750	1441625	2388171	272446	563731	221266	292956	3801052	2534102	1468297	46330	212516	1743372	1461110	868600	177421	201273	46729	45898	295481	1625774	1794160	1792381
	Butyrivibrio crossotus DSM 2876	2496039	1100193	1728576	1168846	943837	728763	2056086	629426	1052896	2818067	2199547	2160113	1309806	1658445	2341203	1323593	575592	1180103	1934164	912367	1320936	1940934	2455328	465033	639529	1808985	1743055	1765718	2182460
	[Clostridium] methoxybenzovorans SR3	7085377	1087988	2706575	1105451	900854	582040	1937787	756893	1303680	1532449	2191973	1291238	1520151	1773507	2710620	1198359	427355	1046716	3013973	900761	1403099	995892	2221983	330963	456752	1000937	2903909	2271538	2314401
	Odoribacter laneus YIT 12061	3773011	1056779	1275039	822123	1340783	9280236	3431555	2328168	4301404	4239748	3470036	2230230	3005994	4184965	2285758	3326636	612096	1776027	5802401	3567240	4932411	4379208	7928356	3386714	3387355	10593883	4294675	4718367	3616311
	Alistipes indistinctus YIT 12060	2855429	1052419	272345	749453	1328740	2654073	2389300	963262	1961454	3386702	2139209	2817989	1770254	1163801	363531	1647033	429546	1102753	224393	2061605	2346638	2621094	1669219	836429	2031431	2882895	1126085	451783	366098
	[Clostridium] saccharolyticum WM1	4662871	1039348	1733646	1324764	1130799	781778	1821247	811568	1331682	1443931	2724042	1444171	1829247	1718572	2229758	1537842	510193	1304958	2071504	1243470	1768936	886757	1916771	263350	356438	1214737	2858693	2331941	2376141
	Porphyromonadaceae bacterium	3326589	1035713	927159	86798769	182867833	238143544	2428544	1931714	2606192	236399778	128565067	109256446	253442031	1587366	2018774	2621772	18684312	169891712	2207737	2625221	3469595	214117765	139634743	84941123	120609039	184061042	1621244	1711356	1495432
	Prevotella baroniae DSM 16972 = JCM 13447	3128717	1032321	912957	937225	2036422	5501941	7782371	6227035	6704255	2769625	3938729	1647262	3605803	1841961	3344439	6647453	196303	1822631	727991	6676672	8104731	3241602	3096544	1099638	3523261	3588718	1078901	2753749	1514040
	Subdoligranulum variabile DSM 15176	3245471	1002393	1592144	2888715	3256752	1151634	1449816	1205413	2092039	2813706	5639284	3548307	3552413	2332421	2206242	2569268	625948	2371500	2281881	2468162	2680231	1005089	2057427	280917	485839	2059738	2075092	2327565	2002516
	Erysipelatoclostridium ramosum DSM 1402	3235195	961196	1571261	70272	59080	148872	815993	1120787	2046854	109832	104965	94724	75569	9880680	1739956	386778	27290	38913	29858936	927024	344369	144145	260346	85492	74090	247670	1487068	570861	847320
	Blautia hominis	5878941	945461	1561963	1584378	1357781	948551	2078194	726659	1304948	1982192	3273165	1829954	2303675	1623693	2183268	1400982	532741	1660625	2105673	1097381	1490493	1325166	2354300	375417	508408	1626763	1724766	1529180	2199911
	Ruminococcus bromii	2539482	940682	452221	503755	464460	617090	442551	145574	209801	392693	729387	720796	454222	466686	467494	242903	129200	338337	365505	186304	203644	1194169	352207	332978	231822	2517932	739157	1370538	1136331
	Massilicoli timonensis	2507078	932379	2466373	861574	850336	473088	2059033	1715047	3042078	1528331	1551496	844398	1095909	3510967	3937754	2503842	499011	753546	3363948	2245649	2292594	376868	778421	113534	132332	953100	3246667	4275903	3673813
	Merdibacter massiliensis	2468696	925453	1295727	405227	339759	330402	1772187	790254	1376886	522667	581497	334091	387869	1261952	1873282	1264424	122011	241222	1655907	1173464	1408990	323393	439327	95024	164692	442496	1667815	1814057	2267155
	Butyricicoccus porcorum	2896918	913937	1144793	804808	789987	517676	1886403	1332595	1902023	941342	1865503	755480	1195781	1677148	1577209	1433432	253500	729411	1822845	1725236	1840186	434306	949990	150515	216133	781389	1235045	1312410	1593126
	Bacteroides reticulotermitis JCM 10512	5365278	908202	1247799	331750	604432	907484	1739324	1288292	1646619	770457	393699	656485	456605	1743868	1654331	1553171	84506	307369	3353679	2386513	2834664	561692	641112	205188	527186	773446	2761648	1574902	1712832
	Gemmiger formicilis	3241569	904957	1220911	1325271	1561629	858416	1101115	709298	1204785	1952524	3008488	2063801	2050404	1813388	1686156	1455232	501908	1274486	1687039	1287398	1334218	499389	1255036	147101	242668	1074377	1460930	1238509	1338899
	Eubacterium ventriosum ATCC 27560	2870795	881551	1202845	1274570	1272227	1495695	3366909	1649032	2482933	1436534	3734305	2678098	2578688	1683871	2062836	2465219	401784	1740317	1417171	3193529	1727055	1749305	2381646	461820	554613	2148213	1213540	1561364	2169276
	Phocea massiliensis	2580742	877922	1705283	906832	1014820	529812	796884	373791	579032	1253077	2837230	2494791	1590481	818461	879212	1090097	353665	878072	1395438	834204	1269776	401533	1178074	135748	219037	1013585	1162526	919020	775853
	Bacteroidales bacterium	3354558	830743	762240	2256980	3509349	4095782	2483848	1661272	2696217	6220812	1723980	4929086	2123953	2473222	1848646	2906949	254222	1345120	2457926	3172890	3744303	3955837	5373885	949108	2790695	3225489	1776524	1983855	1846897
	Intestinibacillus massiliensis	2841380	817376	987243	793389	852039	514647	805559	874605	1512301	745798	2050226	1072190	1188958	942798	907987	1154329	220183	734771	1220436	1782143	1079530	314439	644609	90871	146454	629958	927516	782786	707825
	Prevotella timonensis 4401737 = DSM 22865 = JCM 15640	3217068	814514	988558	2055950	3758439	1981541	1233214	1016692	1469006	2148449	886258	2125566	1004443	1574819	1076180	1419814	110854	572770	2264572	1623627	2387617	1970194	912464	387079	1238182	1709645	1814114	1259647	844916
	Prevotella pallens ATCC 700821	3127600	813179	1044578	82015	157471	363294	1405320	1156922	1958573	287489	207015	225376	194279	1896326	1321202	1624851	17557	120763	2935923	1868261	2990823	189656	176961	81811	182160	239275	2098310	1631103	1178856
	Duncaniella muris	3268790	808713	729494	496658259	876021883	1511984059	1441335	1026334	1773012	379807099	255441641	558147053	471850721	1347029	1249057	1569531	14756326	349271560	1701676	1852177	2287571	1396038997	275514305	91433850	826635545	865414051	1411083	1454282	1169409
	Emergencia timonensis	4661482	800595	1376185	982940	1527662	4039853	1716054	977331	1683765	2020826	4052344	1523121	2485233	1890001	1977610	1419673	465515	2189630	2564806	1434273	1709161	2669426	2978461	589787	1042452	2924322	1801926	2013521	1975581
	Tissierella creatinini	2611442	787549	462220	367214	202659	134008	102665	296629	115788	169386	80604	220786	57784	164486	65945	142031	13692	308046	134122	158636	145956	399467	170771	902493	346351	138477	144014	194987	436657
	Coprococcus eutactus ATCC 27759	3102987	783325	1902562	1439707	1295904	844788	3051622	1065757	1835957	2182570	3146839	1945684	1976167	2643643	3242288	1837992	487401	1458537	3705334	1585644	1915696	1347346	2654956	425260	546189	1358677	2167706	2424014	2812472
	Fusobacterium naviforme	2434506	759648	1436592	990351	1157391	449525	1360036	502015	883681	1313770	2455955	1319229	1553679	1431908	1646204	1209669	285021	1112350	1956946	935465	1248102	841549	1595643	314125	433616	848134	1743408	1429643	1541673
	Lacrimispora amygdalina	5477561	752658	1302318	1210678	1029908	687300	1888367	605428	1022702	1290390	2239489	1309732	1480833	1346605	2027984	1330071	431810	1138855	1601576	966819	1458871	1152707	2073881	348393	453192	1257842	1731004	1456663	1997605
	Longicatena caecimuris	2945084	751644	1234007	1251571	1230795	560176	819350	229666	428105	1397869	2012878	1530257	1512785	2485840	6428091	477437	415746	999785	2797323	524212	1011415	626475	1571875	184485	262633	1349134	730592	676982	1053782
	Erysipelotrichaceae bacterium	4486197	749395	1258829	226945	223140	194214	704369	523931	966315	485791	543891	331615	347725	1766956	1373906	696594	108305	264016	1395543	716723	754806	181998	376656	54031	73089	405820	1252551	1434691	1347116
	Bacteroides xylanolyticus	5629247	749190	1229891	1065059	893008	622102	1596201	427164	743964	1120699	1898292	1373621	1309165	861481	1537374	1042813	427830	964559	1357685	701164	1313912	962197	1803645	258754	368343	1147321	1477165	1263552	1703419
	[Clostridium] cocleatum	2957106	748966	893386	416141	401683	438003	835246	496650	820483	314267	765838	278758	594964	311543	868820	817714	58180	645806	540376	603874	864265	290878	483964	114061	91491	683711	857846	728304	989715
	bacterium D16-63	2338154	724919	242644	226418	266689	11976919	169590	140415	355677	660111	2386355	7217888	2803021	208341	428954	164930	1534086	1585264	155311	137306	236452	11420828	1045451	2048610	3329455	2897683	400709	292343	327763
	Myroides odoratimimus	4457748	707445	635276	20795	38840	24682	1125338	952894	1182693	15421	8274	3658	9351	2768478	1343980	1907584	506	5387	4422278	2025914	3488547	15572	8366	6600	9146	16314	702749	1181863	880691
	Prevotella colorans	2936680	699845	600283	627649	1299633	1568442	7358660	5960888	6223284	867647	827841	659716	821093	1350593	2718212	6128252	49683	450181	387708	6167839	7541064	974139	698542	259426	875916	1010385	660125	2267223	1165102
	Faecalibacillus intestinalis	2793685	676163	583181	137940	122266	213276	458912	419857	637007	238892	240780	135542	164241	164416	392036	176685	36531	113073	68360	254067	239806	161511	234366	66109	47972	394389	513437	352746	372813
	Anaerofustis stercorihominis DSM 17244	2284703	667329	719042	905639	866264	746530	1781408	742669	2488278	1630104	3427337	1284560	1759110	699104	6074868	688652	319106	1275966	514644	501712	1221496	715656	1013835	276657	243238	1438991	890400	987687	1166523
	Anaerobium acetethylicum	4609043	664122	1249984	1075974	982996	624592	1652901	396989	689107	1413150	2253315	1624579	1502573	822795	1463488	949676	409774	1105868	1362461	681042	1060355	1202276	2099937	371115	493392	1420964	1250658	1160012	1732769
	Massilioclostridium coli	2985330	661190	962569	472729	441941	414756	1161164	1005287	1495225	514733	1072689	609284	713030	1268813	1346611	1139815	118366	442430	1063891	1193067	1226545	637684	500769	125980	129757	957206	1801907	1548178	1404250
	[Clostridium] celerecrescens 18A	5272838	659190	1236287	912455	740084	551316	1429213	513154	840347	1015724	1893933	958936	1274991	1092829	1611319	1070660	323522	943393	1435379	773799	1212111	670100	1400187	188912	260839	830426	1507919	1395077	1622553
	Porphyromonas uenonis DSM 23387 = JCM 13868	2254407	654437	872906	185063	385460	602723	1091848	914923	1526482	373851	200610	325832	234147	1598825	1034307	1297159	29873	170317	2517218	1565227	2352459	286517	216748	91792	234366	294210	1708464	1346482	931145
	Pseudoruminoccoccus massiliensis	2428410	647560	544875	1168569	1549188	668153	730394	234973	357723	1018538	3013321	1262746	1524556	393691	610480	604577	304058	1328088	622440	482275	657822	1177663	950795	330610	293901	2365796	878238	1183906	1008302
	Bacteroides zoogleoformans	3361794	644941	1430825	2191465	3370289	6622858	1574391	1364588	1830461	4950420	3079195	6332395	3685808	1297230	1197210	1976841	576116	2273905	1717307	2255678	2504344	5022404	7083593	1001299	5338552	7187340	1967438	1409603	969271
	bacterium c-19	2238261	641237	1231799	8193488	6461271	3708450	1596423	301238	516472	3911297	6119228	3607144	4206988	714301	1503510	1889465	1587440	3133982	1318789	1148813	1819106	1925825	4170757	983354	1165252	13184336	966584	1174990	1852766
	Prevotella koreensis	2691540	640463	1200733	528085	1121637	3611791	1099432	994022	1587922	1660139	3006104	850242	2715164	1713829	1022620	1523306	96479	1271338	2757741	1809792	2541511	2005235	2210363	801214	2512764	2492110	2160065	1277377	809643
	[Clostridium] aminophilum DSM 10710	3114416	626203	1156864	757551	713142	404733	1227594	479451	795606	706376	1531528	632139	1014685	1054201	1359379	874384	219467	802926	1487251	663279	943727	417614	866341	132692	165480	667149	1288542	1177873	1311140
	Prevotella salivae DSM 15606	3274581	622862	907513	144881	322547	915216	966920	797804	1289156	733034	881612	544096	783438	1474500	1133365	1087025	72244	389231	2298831	1292663	1956131	633563	754384	262788	745608	845166	1814445	1222311	829837
	Prevotella marshii DSM 16973 = JCM 13450	2559358	621595	814815	379779	822090	1610457	2099642	1679465	2107493	913066	1297494	369631	1212432	1446160	1276764	1996060	58098	591394	1927495	2172586	3032128	992202	942299	360222	1070723	1118041	1477564	1297551	801658
	Agromyces binzhouensis	3599312	608539	416911	406164	224202	81480	74394	254372	90927	106333	36420	122107	25562	92573	38544	92200	7142	301977	63157	119607	129524	340562	114132	710999	361741	93007	98790	127283	333728
	[Clostridium] indolis DSM 755	6383701	599634	1253104	889614	716271	511130	1364197	515863	831304	962573	1770422	979236	1230068	1009969	1571869	971865	308187	837754	1465745	720896	1137033	619141	1273682	184538	238221	816628	1504540	1368639	1555729
	bacterium LF-3	2932852	595190	559948	106400	84102	159505	371694	399571	612769	161397	169469	165742	150862	70421	338216	117057	30214	76502	72913	212880	172413	175481	277169	88753	68494	406871	488927	342716	347277
	Lachnotalea glycerini	4864689	589130	1457168	1116012	859851	663296	1814932	332427	613603	1164598	1792889	1728986	1252118	782030	1684987	852326	360684	1021830	1570797	543980	822143	2132225	3720995	679149	975708	1472469	1264357	1064710	1643428
	Eubacterium maltosivorans	4337501	586072	1007678	601125	618981	452125	1196341	527902	847066	986093	1481390	1145125	889925	1215648	1488264	847365	237826	689489	1865431	818284	983953	324265	855522	109901	125352	657223	1131077	1309218	1187626
	Eubacterium oxidoreducens	2912287	577809	1132150	876916	721817	557115	2106610	393440	735181	1361350	1819889	1432142	1207890	632841	1656690	1182215	406737	841681	1074017	813967	1226202	1275590	2653466	454240	614418	1224456	1275474	1106831	1713542
	Faecalibacillus faecis	2525977	566685	619171	84025	93783	140815	409347	359895	619785	87568	168671	108469	93425	106041	385816	160870	19366	74895	102195	239860	181455	165083	145491	64686	47978	342080	477085	404075	422303
	Phascolarctobacterium succinatutens YIT 12067	2121954	552211	906704	162722	155201	90148	581527	539500	915714	201533	274736	155849	159316	1263320	1264877	774902	51824	113158	1240238	693611	777625	116459	136064	35478	47980	211743	1127200	1520690	1283959
	[Clostridium] aerotolerans DSM 5434	4732373	550403	1051039	795576	655423	508031	1215946	411644	706713	872596	1447251	944134	1046455	914706	1437132	912683	320298	794736	1163581	638002	1000237	749329	1332081	210638	270017	807627	1221056	1161484	1411889
	Clostridia bacterium	3357599	549768	314064	123214	108204	97400	152046	122759	195316	315018	228461	293426	149303	571297	443859	158362	63985	106169	202841	71495	117691	138728	212969	35545	43313	224637	310332	208883	311998
	Serinicoccus sediminis	3550960	539229	473780	305131	232706	183084	143328	268554	127563	191733	194704	245614	119183	157044	91589	202755	25365	313820	336636	167691	196057	329462	200585	675007	329195	182296	198178	195523	352027
	Lacrimispora sphenoides	5931381	537246	905875	772938	633051	455042	1057248	376520	612587	807094	1607334	847452	1096182	788652	1128590	744164	281883	775865	1103703	534381	957016	563186	1188579	164439	203167	726700	1140592	984561	1121558
	[Clostridium] sphenoides JCM 1415	5300235	534615	913688	771145	648409	463168	1053480	378717	636201	817169	1463056	920648	1026909	738218	1191821	797976	277790	746236	938213	565329	962244	608320	1188570	176208	241914	713909	1176055	1068978	1208977
	Prevotella copri DSM 18205	3512473	527607	451804	628973	1179792	2899454	798071	589272	850664	1089149	1773260	1710770	1561827	1295900	1266061	822142	81039	809067	1615793	976118	1229987	1223829	1343265	628812	1601301	1876714	868382	831385	729590
	Alloprevotella tannerae ATCC 51259	2585719	527456	320773	1567602	3108181	1566966	706356	456038	564398	1624398	502766	1656278	695370	416109	459983	633050	77606	465562	339265	684944	806795	1540796	528680	271150	830710	1199755	480665	562781	433599
	Bacteroides graminisolvens DSM 19988 = JCM 15093	3633399	520701	491387	196315	349917	418421	1965037	1488817	1813713	439832	293446	347032	304291	992326	1004753	1777588	31506	193860	1206189	2010627	2525446	339046	298088	151791	336721	497742	814463	976156	739135
	Romboutsia ilealis	4001783	506619	705461	257675	232037	230278	297802	176678	361475	177358	491004	233909	389133	912097	1281723	364455	55331	297290	798251	275185	336848	258111	296838	61238	63920	368008	614768	1217567	560861
	Prevotella histicola JCM 15637 = DNF00424	2949807	505504	820988	104586	210639	567940	790016	663272	1080221	258402	412950	149525	365605	1356903	794847	941211	17589	184521	2201936	1159305	1822479	281916	296723	124811	334337	361892	1588555	985343	577984
	Prevotella scopos JCM 17725	3303745	501407	779150	146229	281083	449612	747601	621674	1013273	228740	353405	232964	312926	1272572	826926	867419	14803	153811	2105310	1044535	1686584	240891	277177	105448	290359	291051	1561924	941185	582399
	Prevotella brunnea	2585079	496456	391885	2714167	5151175	2890854	856152	684526	1175021	2897206	1260969	2489195	1434227	857278	645230	979945	180786	902433	1086986	1190711	1587780	2593412	1342097	497904	1659271	2158415	758313	920980	769642
	Gordonibacter urolithinfaciens	3294868	494903	148391	79318	114645	146943	536179	473510	916618	118524	263604	135320	182193	172212	570521	400196	28757	148901	89081	458849	756257	84523	115190	29003	46575	157675	270950	299981	341336
	Millionella massiliensis	2888820	488733	130595	571569	1095863	2833140	1280891	514246	975886	3030993	1853384	3091985	1705351	564721	183031	849838	271256	1044052	122288	1015849	1117362	2376960	1698512	819829	2011254	2630844	596216	207160	183620
	Anaerosacchriphilus polymeriproducens	3815928	486987	967484	983140	712422	633186	1069754	239049	418726	997879	1986572	1540619	1308626	434544	1040804	654490	307349	862275	653942	405813	724503	1492454	2422624	430274	615802	1267919	1099538	857395	1230341
	Anaerocolumna jejuensis DSM 15929	6621268	473236	1132676	1047082	973278	542429	1462729	299195	519809	1340279	2009997	1205659	1430669	601684	1353394	939958	370008	1075655	1305776	557647	953880	972774	1806336	278007	382870	1095587	993618	853938	1265357
	[Clostridium] spiroforme DSM 1552	2507885	465443	441788	130545	97365	200296	334612	330893	545038	100341	139767	205787	121345	75552	288993	109609	32865	84578	91871	180310	149456	173077	221845	78893	57352	378453	415246	314398	278466
	Massilimaliae massiliensis	2842720	462122	531791	412435	452590	275973	508105	271875	484326	538055	1383391	551895	856484	322696	435993	504266	164964	544915	401949	456870	617276	315440	484317	104912	115081	610288	708498	485519	573861
	Ruminococcus callidus ATCC 27760	3096487	458593	758836	707996	756791	334455	1552355	623055	875244	721083	1865840	444695	1318447	1030250	1076479	726674	181274	663601	1284457	841946	738920	646324	549663	108127	129738	889171	906646	1014647	929392
	bacterium J10(2018)	3271714	456240	358234	69417848	161136517	287144925	3004305	2442257	2635104	164232011	121891284	86370550	223224804	684480	1249955	2626189	12085976	160282322	343300	2651810	3193208	204315721	109696952	65084513	125497934	173902688	459748	1096080	682248
	Agromyces albus	4291429	452879	294495	304927	149401	69711	58099	184556	60955	84268	32384	95864	23577	69079	32063	69809	5265	236943	49820	97180	102130	252199	93398	549441	262804	73165	65214	100143	251876
	Traorella massiliensis	2606093	450890	602610	286889	265909	364939	663816	354097	571069	612807	1007125	439811	828235	598429	859171	598817	341453	335496	527874	547949	633142	371606	355495	76172	98555	521151	755226	831677	1067423
	Streptococcus alactolyticus	1750188	449587	209393	28258	33442	19238	65628	88680	160529	36450	62142	12404	28035	507222	283264	115634	5111	46520	118059	108013	148331	47200	69363	12371	17728	42422	207322	138788	203605
	Prevotella nanceiensis DSM 19126 = JCM 15639	2650108	449112	714956	237701	343465	408623	734288	614185	1018674	755299	493533	349605	430878	1202298	754699	851614	81606	244867	1971894	998622	1642778	352836	445267	182765	372507	623802	1400276	888685	549255
	Butyrivibrio proteoclasticus B316	4404886	447975	1145304	715528	593215	422316	1682923	275575	491526	851585	1326503	1160929	856118	568684	1385845	752695	219653	639949	1352636	479950	676247	1135080	1994746	332446	511005	882670	942225	865076	1360517
	Parvibacter caecicola	2412878	440800	169941	201249	270320	306196	148375	87449	211466	386063	1192319	478454	1047259	139943	262728	162259	127374	906883	139656	127678	201933	1440972	339896	313860	280024	890835	235580	188254	219630
	Stomatobaculum longum	2313632	426263	951445	571244	638225	298045	971453	305016	499263	803046	1172658	484011	705053	698314	976117	789951	199902	574880	1310576	613837	852252	367553	910341	141004	198435	425007	927870	816826	992138
	[Eubacterium] eligens ATCC 27750	2831389	423505	1077220	1429771	1677480	871039	1416670	315620	551746	1254496	1907315	2681261	1583446	752837	1360026	707023	348196	1658572	1262999	503301	708388	2971202	2833650	657268	959219	2381251	937621	915996	1334810
	Absiella dolichum DSM 3991	2191053	423425	899856	179907	164540	178817	794411	800020	1388490	227384	396190	285095	215770	2011270	1552438	861074	49539	166597	1456654	933434	807156	306672	158712	51629	55936	559634	1228873	1637196	1392708
	[Clostridium] polysaccharolyticum	3458343	420650	731015	1035938	818067	572143	922410	218096	395964	787194	1749970	1896217	1063930	492476	815401	572707	232732	762340	642673	374571	677242	1661237	1908112	369086	495158	1503075	798477	638482	921196
	Anaeromassilibacillus senegalensis	3511751	414550	606625	417498	464110	264253	428219	193186	323902	444837	924654	539916	558404	383669	384544	390101	124361	349294	1046916	353515	463787	206274	541397	67619	87712	447020	488323	385172	450020
	Bacteroides luti	4118748	408032	368015	222157	392218	513564	927003	683861	928500	392029	258774	458025	300446	1600810	832003	1248036	36984	186684	2278073	1383701	2119769	306843	381319	114804	307032	491366	497642	802089	590868
	Absiella argi	2996298	406979	862339	326864	231851	222735	627021	558164	933355	402875	492153	448313	355722	1283138	1197145	700402	86530	258671	1051396	702465	678536	462386	372977	91143	96617	773540	1024191	1168545	1115386
	Marinobacter salexigens	3820421	406236	277324	278374	153241	55847	52889	179819	68288	73464	27513	78666	22738	68071	34030	66526	6390	214393	41569	94271	85944	251297	95265	507051	241230	69744	67708	93016	229691
	Bacteroides coprosuis DSM 18011	2991798	404154	365442	142366	291756	278136	4818717	3972610	4161104	216763	113106	147688	143876	805596	1521453	3955933	12142	102108	124546	4236247	5160449	163465	119235	54658	138690	196373	393700	1478052	752408
	Propionivibrio limicola	3111318	403001	285207	295908	165422	83820	65462	180660	75365	123751	51967	101677	40530	68440	37780	80936	14958	207008	51915	98531	101256	235319	83418	471855	235987	72561	79246	107059	242837
	Arabia massiliensis	3377915	397759	161901	138857	193831	231109	164749	110839	242414	112790	333158	226360	232840	130034	263402	129056	26174	178190	131321	118819	171443	142001	129787	34410	74854	203051	213951	202735	225729
	Prevotella shahii DSM 15611 = JCM 12083	3489881	397297	606281	164825	353939	803645	637418	516427	859189	378991	581138	174484	531115	1019347	649606	763689	24745	279313	1662350	933097	1444679	484377	436531	157682	552416	538769	1196923	787575	474825
	Paenibacillus aceti	5611962	396965	296330	299678	180549	73318	89849	168891	67583	107233	87455	104675	63138	88807	61481	92231	13306	223054	101738	105815	115376	229816	97663	473016	231361	91763	98431	110453	241972
	[Clostridium] populeti	4222819	394210	886305	1045668	774173	587662	1023809	236775	424896	781364	1450725	1894811	945233	399022	978283	649417	313806	725259	648368	455685	688381	1977892	2436346	449378	638202	1642740	856230	726514	1088044
	Lachnoanaerobaculum saburreum DSM 3986	3082404	389627	1018651	460869	365005	292950	1616705	261968	501156	786193	762949	827245	446246	702415	1272703	592725	169282	393919	1776084	425114	571791	799778	1373058	249508	344115	716101	961041	605806	890488
	Lacrimispora algidixylanolytica	4639933	386378	686921	559498	470063	391395	828133	225380	389895	634870	1047977	755030	685339	481167	837247	567862	212732	552944	727279	385189	682145	658693	1055743	159470	223480	623825	811897	692408	893542
	Acetitomaculum ruminis DSM 5522	3082721	380187	863516	876051	592188	515425	1033481	260583	442780	881926	1212214	1672563	817075	581694	1068609	636601	282778	641589	839837	414540	613255	1294962	1510264	309270	387166	1374704	739008	777667	1096626
	Streptococcus orisratti DSM 15617	2416134	379626	282084	231096	270271	67932	319308	84022	105254	376992	65950	78367	57295	307834	254921	877328	31096	37092	324096	547566	1018874	33476	17319	9081	10993	73558	1194989	357089	370001
	Solobacterium moorei DSM 22971	2335946	377696	743004	42277	40401	49019	475975	426524	721886	51044	108254	38014	69752	1006671	1021231	518310	12094	42189	951973	458749	481386	56780	87736	17761	29805	62983	868089	1219445	1042699
	[Eubacterium] cellulosolvens 6	3384656	371792	669711	769389	710356	526743	1340971	301896	529591	1028491	1824761	873458	1246161	585354	1064064	723798	266116	892652	1065958	530822	712921	487751	1116528	155909	235216	758762	760875	658856	934118
	Occidentia massiliensis	1469252	371647	172430	132726	56692	36037	38371	131850	61300	86286	13997	102475	18777	73211	20104	56604	2655	93134	88568	60634	50896	158779	37971	401710	114167	45561	56297	77583	176361
	Anaerosporobacter mobilis DSM 15930	5217774	358890	1080887	4514215	2334235	3445041	1703259	299772	540599	2392227	6055759	2803250	3590518	722545	1593862	834168	1038768	2311315	1805968	534746	1053155	3340930	6040049	923909	1346362	2721025	935399	959208	1542093
	Anaerocolumna xylanovorans DSM 12503	5420325	348974	896513	839609	794262	465278	1153739	208252	390661	1497091	1433795	1332135	1041582	499221	1051999	613114	346415	741262	1101843	354006	605363	1176334	2309410	395542	537230	972298	782004	649860	979105
	Kangiella spongicola	2825399	348518	199196	141185	72334	42762	37300	132930	50192	78617	22153	107555	17744	72891	29850	62751	2215	125956	80968	68040	63587	158260	56999	384037	145285	59054	76480	96731	200027
	Mobilisporobacter senegalensis	4039008	348329	630969	760443	576716	431182	1101481	535782	677745	505098	1058041	1225172	780403	342619	861958	881535	195572	638371	368976	708414	941838	1141904	1184579	249360	307556	1052797	633179	636512	790609
	Eggerthella lenta DSM 2243	3632260	347592	303274	70833	83264	114397	313521	265151	453590	95024	194606	183215	133347	320016	574905	230762	19833	98688	1092991	245153	437919	79550	96724	25069	42888	136349	382103	1240934	728011
	Bittarella massiliensis	2806977	336359	540749	1537562	1824976	601904	408229	234019	372596	1713288	3757301	4128573	2179974	589870	458482	1123348	500207	1366557	637565	873043	1159575	502702	1615166	160320	255054	1284729	521699	431251	390787
	Prevotella pectinovora	3120120	333485	266754	1172741	2527486	7733653	791069	653226	771200	3659995	6016782	3080775	5442760	827347	858612	734921	241768	2576593	926727	771702	986705	4079782	4498618	1681032	5127020	5108237	538768	577899	455687
	Pseudobutyrivibrio xylanivorans	3584491	328844	761069	617809	445038	330920	1271835	230165	398897	667094	1148898	819887	715917	617088	1021319	534724	197819	527108	1493554	372642	556640	1192773	2014830	402774	510373	851595	656451	671291	919007
	Actinomadura roseirufa	9034239	323255	4049	16606	9606	2465	829	503	884	29563	12126	14729	7398	1554	5837	8405	1217	6344	2096	434	1524	290944	3906	5380	9317	15241	102784	187977	1202
	Eubacterium xylanophilum ATCC 35991	2579248	312734	603172	1151601	1345301	525378	1985734	451587	774348	661040	3005741	1100196	1933433	592190	1257860	1334601	265127	1688649	664505	997546	1764119	1076597	2418599	486107	431486	1540780	955267	932287	1597440
	Catonella morbi ATCC 51271	3479204	308379	696533	835095	658600	425342	906303	260921	480307	940750	1065320	1537946	764719	641907	1005887	543289	230792	556764	813082	413224	535310	1467406	2246024	441411	618552	1044342	763271	688124	936533
	Alterileibacterium massiliense	1450823	307174	284240	319581	326313	318275	368140	91509	147491	599476	1173020	521385	779699	169316	329698	232117	105248	453503	381109	174896	334457	286142	409869	82989	99874	543716	588989	246649	310794
	Rubneribacter badeniensis	3364395	306956	159309	109441	131100	199354	194553	91886	190305	137482	296254	128274	188562	152740	258137	124783	38106	163686	218127	107747	172855	139474	119012	34194	67832	155673	197462	176460	211370
	Eggerthellaceae bacterium	3864912	306758	119786	99633	122232	190149	330789	179651	293082	128131	345603	182984	228377	112824	259800	190653	34797	188689	104961	197241	292962	116749	151996	34194	57303	195926	189977	187806	212881
	Lachnobacterium bovis DSM 14045	2717066	306385	521019	746449	529583	504945	585837	146749	254796	518120	922203	1224574	720850	214773	510665	371118	202046	477606	374529	244823	483581	1215287	1599763	379575	468954	1065593	608425	465895	634034
	Anaerocolumna aminovalerica	4624179	303953	705089	1301669	1065939	462797	1284967	432170	601014	723629	1066927	1005756	718426	475794	949194	730317	235429	572723	848518	597575	793229	1014630	1448565	268505	372725	1000555	612111	570666	786186
	Caproiciproducens galactitolivorans	2575639	301388	371602	302243	378921	215791	607541	404699	511388	381590	685944	264024	419017	271830	318736	392618	98953	279499	454191	456590	677761	181829	298796	57591	75207	320526	337940	387023	428833
	Lachnoanaerobaculum orale	2800999	293377	594266	343803	300108	229803	767975	170158	293073	453993	830085	470581	531254	405491	777536	457450	116932	469887	760075	281792	417373	463829	935174	160143	219259	402754	499936	534874	817101
	Parabacteroides chartae	3915786	293083	460243	266502	569330	728829	670657	411456	606610	386622	306964	229181	363926	519421	542994	620663	32940	240214	1060208	915867	946255	432408	320934	149244	361203	534211	1107407	533982	637431
	Eubacterium uniforme	2872342	288440	791698	733391	513197	472062	1263441	286085	515027	469707	614819	1446527	388616	645761	1093366	552779	102876	400953	1198944	504826	488363	1600376	1482845	331858	446458	1310509	589947	799891	1117957
	Ruminococcus champanellensis 18P13 = JCM 17042	2573208	285154	382701	769298	959567	331531	2706318	664267	714751	640389	1590618	661752	1094479	392149	373466	797236	150941	669344	477351	1102733	815894	561684	513406	99935	104065	891806	375110	358045	353137
	Clostridioides difficile	4293049	283845	1077343	248502	227808	272411	750766	725511	1214799	208167	300979	366682	254616	1684302	1702021	946976	59985	158580	1512126	821397	858468	419968	360515	92703	104379	481140	1416591	1899838	1539022
	Prevotella phocaeensis	2922118	282437	162489	191773	360852	1162341	224705	171226	204754	740088	1199446	385888	1033023	256347	217931	269735	67180	507965	220827	289772	389162	789197	955534	298573	1016169	1127590	250506	265082	208230
	Eubacterium callanderi	4316707	278196	257726	308287	306420	126245	358115	158657	535953	395491	597338	236347	397309	252414	368351	323144	127411	247634	299175	272753	319108	169265	309615	55658	93748	285135	278490	288366	316630
	Lachnoclostridium phytofermentans ISDg	4847594	277258	502835	588744	786959	434538	736470	147195	253903	853956	922903	885317	665005	286559	635471	392717	330325	512262	550908	257290	461534	1053936	1631035	321954	427050	879669	562714	440754	672345
	Lachnospiraceae bacterium	3790302	275621	754405	615870	586940	383333	1291777	211522	375339	890333	1344539	580369	774051	565028	987217	492920	211062	585207	1435998	338361	488407	634138	1304776	209622	307912	650098	517445	566944	887251
	Oscillibacter ruminantium GH1	3108242	275512	441231	5875791	6102036	1452287	524452	328724	500993	4609916	11640658	6860538	6114908	870467	647034	2723625	1198262	5038842	1103465	1917989	2867882	1946179	3871601	406951	827340	4101514	476447	483963	502081
	Muribaculaceae bacterium	3205416	271772	234478	657015214	1551970659	677282059	644735	463754	635508	55768200	383649616	30978697	763948062	609889	577364	856768	5915368	596553688	609495	876234	990183	336433542	267593857	105775998	239296490	511405281	402661	463733	411114
	Butyrivibrio hungatei	3386314	265690	668112	509030	377429	255945	1136049	180503	310349	616064	860153	715404	613195	405832	935747	524533	148786	489029	996509	309539	433578	955381	1659812	307333	425787	723036	439492	504507	753894
	Butyrivibrio fibrisolvens DSM 3071	4837257	264617	679840	577681	476412	337052	1196648	185871	332338	742018	913558	820761	631168	385905	960964	519139	179922	449175	1053399	350764	468682	941644	1522815	288647	401379	879728	508988	628820	964106
	Bacteroides paurosaccharolyticus JCM 15092	3430348	261187	1592081	337996	603029	927097	985562	801883	1226042	919280	426880	550408	451938	1331736	446066	1032881	44489	262207	1538922	1097887	1450822	774858	584509	365857	667942	1216730	2906507	885714	417569
	Vibrio galatheae	4065199	255629	179689	108820	63495	34266	56068	105222	38966	25057	13988	61298	11471	45913	29559	31288	1569	117839	65930	49473	51638	130343	37040	304238	156929	36490	39038	67440	154036
	Eggerthella sinensis	4012476	254858	120208	111448	142084	140458	121494	79919	151843	112894	254654	123264	164920	87548	184557	136725	26759	125533	100292	113861	168180	79022	108190	20760	39777	128691	166048	159104	188088
	Beduini massiliensis	2850586	251842	356774	120385	186425	147241	324079	193326	201070	166277	198439	199246	139583	824904	875971	296155	31492	91793	913826	201131	321864	84305	150452	31381	37979	149837	248247	260985	322032
	Shuttleworthia satelles DSM 14600	2169477	248378	533560	567531	477997	319683	665386	176673	283338	649696	1058937	637749	719000	347070	554093	439683	135142	510681	726624	300313	446787	340051	609312	91220	119411	482925	568135	429826	574730
	Rhodocyclus tenuis	3854478	244503	198566	205945	139284	70887	71089	113528	55056	49269	34633	64181	28759	52269	51601	59050	7739	120176	77427	82016	76745	141950	50269	298894	138354	46217	62095	68756	166536
	Faecalicoccus pleomorphus DSM 20574	1992636	244402	229348	142235	171031	97031	154077	143655	236488	298686	457936	469887	279810	219733	231593	172845	59880	166520	138402	234900	191126	164239	116823	24040	57664	264252	430239	229057	275129
	Eggerthella timonensis	3916897	244171	103703	73042	97628	117088	97913	73304	159486	86662	251548	114632	152798	154925	177731	105952	24566	114597	170253	92051	139592	81376	98846	18201	40818	118333	256261	173476	160911
	Lachnoanaerobaculum gingivalis	3097953	241822	438871	379252	328500	250275	694030	130833	228145	643554	801319	579711	539034	300427	560140	347729	139180	422657	608550	237828	616280	593344	967893	159398	227936	489281	354067	393173	566936
	Tannerella forsythia 92A2	3405521	236093	411123	583717	1330656	2337957	506471	361049	582669	962104	783403	1021475	952645	431774	393231	717487	64716	623027	410021	823634	791389	995126	789141	277030	945089	1042558	635245	446931	321208
	[Clostridium] fimetarium	4568183	233915	435381	501396	560484	346437	475105	140335	240824	436745	678478	1024408	578148	300198	485940	284171	137195	547618	359105	215148	298064	1422339	2154673	417904	611557	738043	483661	418961	542311
	[Eubacterium] siraeum DSM 15702	2664035	233186	289867	1081631	1612315	424444	671838	127854	152280	1213155	2542126	416529	1570375	241733	284454	154906	289664	524948	615566	170889	210286	736631	582652	154823	153866	1265180	254234	464117	385479
	Herbinix hemicellulosilytica	3533152	232702	512467	667440	625533	343402	839392	144933	269778	610869	1086946	820089	768314	275082	667196	504742	161759	588600	624653	311928	504675	713874	980788	173538	218724	780642	536553	458275	655263
	Oscillibacter valericigenes Sjm18-20	4470622	231957	398766	6502697	6683372	1643297	426185	206522	330400	4794411	12260673	7130171	6528245	818586	582066	2504190	1239770	5434496	1030193	1730343	2538443	2015314	3788458	427017	877303	4371607	369067	357443	318279
	Corynebacterium tapiri	2253722	231372	138491	157862	79092	30553	25024	91682	29627	45521	21298	48262	13652	34215	15180	34372	3888	113894	23734	44908	50231	125038	45306	261485	129777	34193	35871	51848	118007
	Caprobacter fermentans	3895666	231200	430249	560318	589900	258287	440411	284117	573888	591046	1336394	539874	691773	651327	502296	610306	142608	480904	1209348	588374	761394	281891	568625	85827	137129	497927	456430	679310	453068
	Criibacterium bergeronii	2176288	228882	223451	249918	257083	166759	296092	263269	426942	280499	308554	279556	247579	449155	397794	437517	90787	170585	326709	467545	511886	671132	1360888	258810	385420	254455	496130	429454	335458
	Prevotella bergensis DSM 17361	3273670	222649	171366	372881	731781	1897462	452351	352754	436747	1431765	2545427	421181	2113851	751619	668786	364212	84421	1030731	628958	364667	460713	1438691	1728236	622021	1879466	1902211	570213	592057	541594
	Pseudobutyrivibrio ruminis HUN009	2804489	222080	584092	498320	426852	315444	933310	148708	253871	675092	645930	775062	438931	393879	710754	344262	162589	331383	1044877	240147	354198	1144552	1641521	328376	457494	717408	451026	392967	616976
	Lentibacillus sediminis	3639803	220186	153503	153189	101009	50773	48491	101572	37139	60714	39382	85419	28046	51960	27233	40909	9143	130492	58294	44042	58885	159102	84163	319314	143961	58350	48335	55671	132294
	Herbinix luporum	2609352	209199	440438	505268	509005	306773	628654	128258	235903	617640	766073	597643	538008	218938	573365	454728	168502	462414	383843	258540	440721	578361	768727	158995	196761	623725	460580	434922	679063
	Paramuribaculum intestinale	2929043	208213	173044	292190577	651296297	1044920095	535457	299142	524387	941251400	324036758	960762667	514902868	373962	329665	533378	28153794	327055028	418101	592030	681094	348569634	688430764	164747385	357303233	312770875	484887	417277	316227
	Eubacterium ruminantium	2841101	206732	387300	549402	432677	290919	717016	133024	213803	534643	722168	871644	473776	290576	564475	303194	120281	412001	629591	233975	292349	1020408	942486	222011	278297	947296	373564	387183	599665
	Lachnoanaerobaculum umeaense	2810441	206351	465897	401493	328777	213708	633904	107578	185377	492166	830243	671785	517868	312128	583110	271569	104923	393955	660393	180569	267040	820733	1473038	257121	362758	508398	378869	357311	575318
	Clostridium jeddahense	3613503	205625	404112	303453	351549	175938	272133	100689	168134	502469	735341	352372	443736	183731	263096	221806	107640	287982	387665	184515	259944	166738	383136	63232	85335	275420	307693	225481	259922
	Oribacterium parvum ACB1	2470863	205576	400379	228478	196646	133800	396075	101659	193929	309569	497123	290155	288789	201789	379804	228909	92636	228968	378184	172473	276691	293409	663771	107401	149596	229293	431598	330683	464612
	Bacilliculturomica massiliensis	4516356	205454	313836	494452	543656	337520	326525	157535	253911	582292	1051284	598388	632992	299059	335729	301538	129360	454126	397978	278313	337055	330581	620705	104359	168608	452755	362728	341024	358919
	Pseudomonas graminis	5957886	204514	157982	135948	126559	123591	102431	115910	84077	128087	138972	134156	91137	105910	85309	79431	16992	148257	131025	106263	133596	156518	118586	213516	136326	123077	121004	96477	150352
	Parasporobacterium paucivorans DSM 15970	2443757	203446	388668	500831	464386	292050	586392	121483	211704	601150	983148	619774	662381	244167	507276	447336	134325	564404	455955	264033	469177	389570	740688	128152	141100	585290	463840	385287	594692
	Ruminococcus bicirculans	2968500	202896	137449	691213	949058	393736	1007078	208096	182391	440162	1022523	536111	773958	105429	150129	194105	106637	482447	242991	297816	226729	872583	313468	189870	144541	1510367	231750	461412	381652
	[Clostridium] sporosphaeroides DSM 1294	3174421	202750	395036	2316237	1844319	531637	328961	125184	223764	1055606	5092796	1051451	5051665	509234	1738852	5709544	175682	6286143	1499797	2104446	5580753	1009018	2774965	342006	245910	1985804	438706	246686	291662
	Monoglobus pectinilyticus	2759678	200962	304662	221305	238566	235428	327280	190918	320190	202968	466635	262129	389745	297786	409500	264354	60535	207211	323365	280170	382846	270531	206259	70339	79240	453236	400747	459702	440141
	Eggerthia catenaformis OT 569 = DSM 20559	1945158	194210	186023	132229	114747	131831	131927	104646	169333	137320	266955	116125	168002	24731	101651	50736	43529	111743	25177	65835	66996	128182	144012	45585	37737	289325	196038	145898	140977
	Catenibacterium mitsuokai DSM 15897	2671313	193281	222077	147248	131544	152106	170791	120133	187720	205849	410983	271045	200998	149329	181862	84972	31682	209631	139001	93755	134886	287898	341555	82554	91897	406270	204656	190793	192491
	Bacteroides ihuae	4063701	187002	234469	128337	229464	446575	534302	376548	529692	342027	247160	400998	267164	423361	315185	495044	27196	167811	616077	636698	773147	309481	382549	123881	331999	446461	488928	371553	321790
	Christensenella timonensis	2650850	184674	272016	233882	283707	128934	339179	189839	332323	201558	471288	194283	263268	307577	345029	289940	57214	156982	329676	309058	429489	108895	159760	30982	54982	181219	294992	309598	350844
	Clostridium cuniculi	4152105	184171	279062	1031636	646193	1398629	15132065	7528632	35241190	772307	901956	353372	600444	818751	745003	8658400	117334	454741	1019897	21226191	6076525	949907	1347948	309163	549459	555103	285014	210555	324061
	Achromobacter aegrifaciens	6949018	171683	161749	110193	85341	67889	54757	92795	56974	72999	70509	82209	49145	45647	38831	63061	9336	105250	70691	67181	78950	115356	68178	219416	112191	74725	85436	74924	125791
	Rhodococcus defluvii	5134337	169810	146599	97568	76518	74637	41401	89682	41137	72077	73094	83484	41571	51349	26212	65964	9740	99963	112060	60560	69366	104272	71733	221819	106533	63785	62195	57553	106064
	Johnsonella ignava ATCC 51276	2687075	168253	329040	361554	271198	225583	425671	124353	212098	399364	588920	755584	383925	262980	446313	298328	94185	301834	358540	232530	305173	574432	681505	146080	187056	582655	383532	359361	472446
	Modestobacter roseus	4752681	167730	174119	394511	1125835	694711	290007	409916	355480	47786	620013	27687	468951	2096341	1859389	272833	119297	451882	2343136	280507	389588	1431601	18637	128301	1842872	3557967	310526	295387	276208
	Ruminococcus flavefaciens ATCC 19208	3587803	167462	222675	695034	906050	367579	1184626	247906	202585	271124	1370493	373380	903466	105915	188012	286859	71860	529057	260593	386928	307862	1015607	249491	146205	113374	1342534	242329	331743	333807
	Mobilibacterium timonense	2086038	167174	114511	130149	172808	114625	100620	52927	80361	171169	273642	278034	173930	211023	166082	174549	40206	117629	121183	110065	154633	85469	125903	31062	38230	139730	119477	77343	101057
	Vaginella massiliensis	2434476	164281	128900	9647	16169	56401	233265	201977	232920	23583	17543	16821	15605	564693	269399	375266	665	15434	923367	414377	687443	27956	15414	7680	16849	23811	169558	266091	207181
	Hydrogenoanaerobacterium saccharovorans	3176247	157531	276709	192719	212762	137599	164170	43059	69356	225985	541030	285177	323797	92081	132948	108177	58150	170494	220551	83566	155389	177341	246182	53489	58224	312489	210825	207575	191456
	Clostridium disporicum	3449564	156425	220480	127245	184417	160362	510653	283322	836433	163225	167342	171826	124408	423118	405676	447212	30462	76875	521649	618425	434202	71701	96020	27136	25198	163305	116754	175330	197765
	Dialister succinatiphilus YIT 11850	2499879	155320	241258	112209	163926	67525	216077	84413	93311	172013	205346	157136	128372	448876	457063	275507	29452	81181	577920	174475	298942	56905	90213	15662	27382	113492	143957	194858	244598
	Pantoea endophytica	5114497	154887	107853	113498	71559	29662	18696	64374	18544	39151	48247	34193	24180	38422	11244	23795	5333	104336	30072	39117	35888	96624	39662	208126	104361	34305	46874	32092	90025
	Streptococcus porci DSM 23759	2290936	151221	78102	31036	25860	30331	44319	33478	58247	30219	73919	39370	40735	135666	98650	54925	8557	30481	61571	35318	38424	42304	64275	15023	16032	48955	81841	51952	75241
	Raoultibacter massiliensis	3656448	150397	126553	57292	62466	70539	207122	73642	146247	65837	172849	82654	94637	1077610	81899	172361	21270	84939	195179	238805	337083	86471	53346	13442	27098	110746	385133	115803	286886
	Acetanaerobacterium elongatum	2916215	149418	240396	279172	318096	150063	227831	71159	116816	306652	678370	417594	418263	92003	140422	172131	95493	261580	163341	153102	221320	163916	309330	53212	78078	334699	188457	167287	183979
	Flavobacterium tibetense	2737708	145623	122681	6874	11088	46805	243919	213484	365848	35967	24781	31550	19694	265028	229151	286537	5336	13142	413299	330764	464474	24414	31639	11038	17909	42010	254573	300087	233090
	Oribacterium asaccharolyticum ACB7	2520584	144749	323549	306251	304063	203657	446133	132830	223190	360847	765734	354013	473658	265210	428079	276764	92195	354708	466789	200921	298747	365690	478635	93195	115180	429823	388337	406986	461885
	Intestinibacter bartlettii DSM 16795	2972256	142588	189852	105601	131547	159854	137966	166600	384151	101985	110655	79157	86377	366742	279265	137134	16761	52190	191429	173491	95728	71394	111953	23498	21303	122995	123752	97753	214116
	Pygmaiobacter massiliensis	2804249	138734	298166	206227	247585	172138	195020	61104	129448	228706	553724	365617	342105	111487	185251	144935	74066	204888	232175	112790	176869	161254	319063	59000	91261	259391	196350	164814	182780
	Bacillus aciditolerans	5922051	137813	115152	77603	58354	401629	67555	131490	68816	353918	62191	60421	67238	58429	38336	38973	11436	406463	104438	54120	37879	192891	71471	160573	82131	64466	33136	61791	92991
	Prevotella falsenii DSM 22864 = JCM 15124	2800241	137087	208618	268606	736377	1188466	517070	491646	599173	429996	617428	166410	631967	1327435	1042998	541704	37472	381025	1606013	614567	754524	527530	463572	180502	586981	554861	412654	389195	298945
	Treponema succinifaciens DSM 2489	2897425	136412	177386	105322	109898	120697	157878	100956	155603	260581	217827	196577	175547	253098	235326	248125	54753	124029	237799	184639	235859	153909	201290	57545	71663	234536	190459	207724	206691
	Enteroscipio rubneri	2826736	133911	79469	55229	91749	76637	125704	94556	192400	83130	137938	81507	78775	81307	147170	103907	18185	67950	80281	112244	160230	41001	55689	11302	20245	60677	108545	136953	131211
	Lactobacillus amylophilus DSM 20533 = JCM 1125	1610352	133257	210212	62339	100148	42816	158054	65398	64573	121449	78845	93495	46205	421134	372614	206663	14209	25047	537061	138647	256608	27796	32240	5751	12623	57725	85594	149433	162803
	Megasphaera elsdenii 14-14	2504349	131779	131386	128011	225488	121317	197535	61531	102425	238105	360762	291615	227810	165377	187489	158875	52729	141442	196977	129118	186876	139479	167601	37486	49778	191711	214479	108728	132299
	Eubacterium pyruvativorans	2158512	131770	248095	255220	284869	196082	288534	142007	220414	284731	567980	309276	344378	264445	303995	241478	59936	239263	275754	206341	244805	138579	276378	36024	62076	229599	279827	269858	280600
	Clostridium minihomine	2705425	130168	173816	195800	180348	111286	213929	69374	104629	152706	442001	201993	276141	117501	172718	137673	46524	156925	226925	110732	156831	99505	189596	33523	45916	210707	153100	131394	145514
	Eubacterium limosum	4422837	128293	264088	171673	183658	107129	261462	77291	131827	262097	374756	190502	243123	169662	236204	175663	64043	174208	403654	133724	222699	128704	220665	37744	57578	191292	277845	187606	211153
	Ruminococcus albus 7 = DSM 20455	4482087	128117	163177	562763	913825	242988	647329	141376	138003	299222	808671	245088	524384	83260	171648	199086	86678	286785	226932	222984	206574	406725	251897	92148	108531	710629	190324	239194	248725
	Acinetobacter idrijaensis	3846869	127938	99585	67450	34286	15386	17755	53752	21328	13501	7111	29115	7050	17375	7596	17112	1929	68913	15223	30398	32355	68415	24102	161822	79692	17621	24949	37414	81051
	Sphingobacterium hotanense	4490254	127526	105884	3305	6640	16444	194668	162359	220372	16439	18685	5432	11071	477653	214484	325358	1611	7402	781587	350883	594974	20594	13910	12585	12648	47156	119515	204776	143169
	Halomonas heilongjiangensis	4994016	127498	237043	287812	486947	406516	240574	656981	786873	542556	182295	1237994	214792	167006	104762	1202090	38179	144251	211986	1570276	974033	157945	131631	243247	149962	379079	131429	165895	170839
	Prevotellaceae bacterium	2771606	127490	176807	311478	679474	1102627	203670	156204	268138	596711	477527	563162	500916	310584	230809	229020	45569	328666	481246	298132	415386	570382	479248	187596	580116	655775	363458	262387	165219
	Raoultibacter timonensis	3936881	126524	65467	38351	53754	77893	82950	30372	59677	46067	123131	62843	77639	74030	97021	34880	11467	63924	100449	37537	61135	45316	58628	12574	27931	74188	86566	56244	74655
	Streptomyces marokkonensis	7890048	124556	91022	95565	55889	22255	17920	56556	20132	27696	11312	32085	9452	26718	10784	16571	2634	67633	14963	24212	25063	80170	26383	177930	90694	20761	23912	30943	68624
	Ethanoligenens harbinense YUAN-3	3008576	123334	203690	331592	370601	216089	175664	62223	102294	321677	808109	436692	534482	136657	181504	279736	80650	377286	241005	175033	289910	160644	325376	54733	84893	357918	180480	139200	158719
	Staphylococcus nepalensis	3007747	123000	14543	198035	20986	19170	3033	2956	8376	2987311	665876	23973	3302893	2587515	504987	2355193	1671	497671	122833	2364522	6558743	29536	81840	54061	18663	47587	327906	237567	62179
	Larkinella knui	7652494	121558	88587	113498	96532	122612	43744	51104	36943	85998	53983	91830	57727	36312	17705	41201	5389	88907	33451	47594	50758	100285	60608	158432	101403	78459	32250	41980	77129
	Lujinxingia litoralis	5008384	119567	86497	99117	73937	42556	16559	42894	19885	35367	20082	43589	19754	20164	6615	22145	3825	73858	16907	36231	31892	74321	34251	158769	79064	28144	22355	31031	68243
	Cellulomonas carbonis T26	3976246	119194	94228	1383300	2406321	2962096	156794	185827	204681	1388501	1226670	6108384	1846219	730097	659661	162985	86930	926983	954041	170652	233165	2299925	1741126	1321645	2353090	4516820	248957	219002	144132
	Mailhella massiliensis	3465670	118759	80176	807225	819432	303003	781299	305204	363351	1453330	1243345	656702	660485	103120	92517	1001804	804053	323628	169440	749935	663448	264871	840584	174561	211886	872136	240827	906594	147172
	Senegalimassilia anaerobia JC110	2398022	117238	54774	99711	162454	100871	81413	48766	91002	94777	262754	175843	150159	63289	94838	117073	21235	120552	53732	91103	122100	70913	86358	19900	34636	117551	88123	81762	110727
	Selenomonas bovis DSM 23594	2688760	117106	167138	146920	207847	102808	152340	53954	87361	265470	445619	261076	270496	184932	182631	404144	71751	212719	293014	258483	410062	113093	211636	36687	60411	180019	162515	116651	125843
	Acetobacter pomorum	3332116	116177	85758	95738	47323	16185	21126	49336	19485	29887	18627	30967	9864	21655	15935	17959	3021	66347	26080	26249	25860	64841	30794	153114	76632	24825	22452	31580	69316
	Myroides phaeus	3107673	114067	96467	2469	3392	10907	175391	147099	204701	16137	8172	5480	9138	439994	215385	315625	340	3609	698847	323240	515425	13374	9854	12949	11483	35131	101073	178123	135769
	bacterium MS4	3737722	113866	168761	221285	260592	122581	162927	63737	117558	247226	523550	235627	325683	110366	136201	143504	60239	202029	187662	142398	178590	97943	208829	35632	47100	205619	213933	145166	167738
	Oribacterium sinus F0268	2706954	111847	224629	227877	234160	128737	325585	85408	147324	313987	492363	276934	320379	176072	304844	168457	84418	217833	317431	118473	169741	257435	559999	96164	128125	264319	256111	243440	292691
	Alcanivorax profundi	3737376	110960	115064	115889	171583	411804	201393	175360	218159	75165	52803	232304	67871	451735	440987	180400	9494	36466	558395	197450	291046	91168	92848	66459	104309	148891	246201	263943	211487
	Lachnospira multipara ATCC 19207	2871860	110745	244622	398156	357874	218113	274897	59808	97691	244321	302887	557857	267136	114174	245278	143144	71142	314458	198750	97848	146746	637837	697761	155987	226169	433115	197752	174005	294100
	Firmicutes bacterium	3737722	109490	172422	216876	259289	125194	165755	65644	117692	235279	531718	228135	325757	114820	134412	139008	62379	195902	190612	135280	172343	93642	219191	32866	47977	207710	222478	135941	175702
	Mucinivorans hirudinis	3149227	109141	114571	671161	1084441	1366267	473307	348051	406495	1691326	739776	2459593	798051	233104	206800	353863	138237	531495	120887	419676	506508	1308957	1478735	346272	1208145	1738532	250561	212942	116126
	Allobaculum stercoricanis DSM 13633	2052877	108267	129484	66578	48066	70343	128508	96018	167609	95472	204822	100700	124483	206767	184231	156575	25538	71994	149398	145070	180689	129407	207667	44333	59846	108732	189728	181957	188410
	Dielma fastidiosa	3615034	106099	213220	149592	169218	103146	277586	92331	124743	206175	166434	212769	125597	133771	213969	88872	45151	82528	299468	75107	110308	159424	289056	49028	73677	187002	158004	161482	198932
	Myroides injenensis M09-0166	3458160	104736	98969	2596	3652	13095	168638	131670	171641	3860	17268	8221	11075	416942	206479	276244	866	7639	653311	286202	502205	3765	9078	2317	2030	7038	103986	177678	125505
	Prevotella pleuritidis JCM 14110	2560108	104482	165556	97047	218063	868380	457933	364656	464801	403361	799064	104507	677159	380519	311848	441784	28316	317528	472355	479648	658637	501880	510092	191316	621333	626763	276935	264634	163393
	Bacteroides propionicifaciens DSM 19291 = JCM 14649	2634691	102841	147092	34737	70327	152069	210761	165685	234937	105767	88568	78277	99637	522823	215994	322727	6257	62202	613995	328875	525621	95716	89495	36440	101045	141126	147078	190346	128896
	Lactimicrobium massiliense	2457574	101781	185337	100857	90008	64176	248413	111091	166908	129184	251281	118366	150530	212185	276410	185768	27769	97356	282877	161971	180120	95038	198996	34768	52580	125461	198264	212576	221483
	Lactobacillus gorillae	1641621	101157	51551	8175	11253	4128	11735	14600	26791	58221	10720	3731	10340	93684	61008	14961	4455	3480	36459	7379	6886	102608	16840	1940	25485	26540	49288	33159	37155
	Anaerotignum neopropionicum	3194881	100907	284716	292145	284319	338393	303053	97882	196465	551687	704667	428897	540744	322881	410393	245072	182063	376175	419066	163176	252834	236103	969231	117877	166449	486897	292412	336774	304132
	Senegalimassilia faecalis	2748041	99620	47325	72211	105307	102688	77273	38463	75136	98362	206437	170221	120819	43351	102796	73123	16480	90670	60352	58909	75451	59375	100396	15262	30474	82820	67005	76964	78542
	Primorskyibacter marinus	4069681	97431	72441	86873	41030	22564	17146	47610	19638	32112	13356	35308	9549	19197	9632	17024	2009	64064	13873	25847	24416	68264	27655	129774	73716	30623	19534	23510	63946
	Catabacter hongkongensis	3203641	96857	245853	227915	267778	159143	271023	121779	207515	272252	613177	183053	328059	263298	303712	181129	53071	229133	392551	171173	214527	122157	201244	39103	52785	209579	234778	246627	224695
	Lachnospira pectinoschiza	2704308	95093	203179	361335	419849	234481	459765	80774	149492	281530	353830	450874	268828	187281	349487	217999	74112	350575	375890	162384	263047	629253	680578	135774	207715	629820	196151	199537	337416
	Papillibacter cinnamivorans DSM 12816	2890610	94496	139249	1137493	1499990	318841	154523	80700	129932	972630	2339782	1353353	1221257	302846	171042	828545	224016	937505	367345	575173	827487	309537	697460	89756	167405	712701	237638	151392	134465
	Megasphaera genomosp. type_1 str. 28L	1726197	93726	160589	48846	45142	29816	163518	84375	142656	51197	62233	45479	41614	142785	173282	109576	16847	27346	167235	116815	142654	52544	68737	23499	28245	52443	208971	181199	190269
	Streptomyces griseocarneus	8853664	93528	111896	1228788	2605910	2835521	602491	541407	676583	1607886	1209585	949065	1401687	239885	326811	637882	158768	1055260	182406	654667	749662	1878869	1344592	634034	1608735	2416002	585261	337154	253867
	Geosporobacter subterraneus DSM 17957	3858006	93221	81864	65527	75412	126799	111346	59555	101083	146485	175142	99932	106323	180015	123711	105454	29987	75730	526157	96255	115642	129298	241426	45224	77685	117677	108654	82456	86580
	Eubacterium aggregans	2833471	92581	242375	139720	199046	93127	165638	40154	74692	129198	246377	228376	155767	93736	223644	141940	34662	116604	114067	77974	97854	130864	268775	46680	95439	154748	197578	160663	232043
	Oxobacter pfennigii	4510552	90002	82525	116164	122617	73178	135352	39894	78066	143279	288403	159927	189871	81781	120305	92491	32578	115161	129578	80111	101508	213988	217593	60361	76891	303547	132021	206515	243503
	Megasphaera stantonii	2652760	88573	131089	147069	178736	96716	149073	115392	166696	194178	472820	368016	272143	199830	158757	165015	64984	161703	204617	165835	194271	141498	210125	42339	75037	197418	244419	190060	180204
	Massilibacteroides vaginae	3710320	87449	70258	350958	506592	933896	207294	123210	206000	651960	437111	896914	522108	218189	202977	198772	83472	324073	222900	229527	266065	674653	1049782	165302	735248	1019865	178111	188182	166627
	Prevotella multiformis DSM 16608	3057407	87254	282796	643562	1491194	3330926	201058	184397	293725	1442712	1676938	1065405	1707687	190905	94936	368063	99316	950625	206964	402815	386622	1663557	1396141	553029	1692787	1838645	412178	146205	95212
	Vibrio toranzoniae	4537316	87166	55052	56552	30778	12082	10129	35492	11832	21677	10377	22369	9129	16776	5511	13585	807	47701	12365	19154	21100	50076	20251	105656	62892	25476	12967	18701	45543
	Spiribacter aquaticus	1990024	86479	61502	45485	32092	22411	13691	35828	12217	13536	13392	22010	10126	11584	5201	11954	1026	40695	9598	20413	20944	49419	13426	98937	55250	16826	21244	19547	48401
	Galactobacillus timonensis	2860181	86152	160976	177207	215560	126738	212867	78939	125929	168273	304288	164002	199159	165426	226228	157980	48904	153059	285876	151970	183133	78646	142718	27328	42247	129256	216815	179807	211927
	Cloacibacillus porcorum	3585187	86109	116855	139540	185556	92143	123686	52145	81759	326520	399483	250091	201894	203314	152364	658048	82345	129818	308611	415316	614877	98756	111785	28859	51599	209624	103846	78845	80916
	Paraeggerthella hongkongensis	2801926	85773	51659	46473	56826	66057	46631	25445	61833	45110	123752	54614	81575	37562	58859	46608	8550	68892	42863	35970	54891	38557	58838	10607	20636	60275	74380	56989	61836
	Prevotella dentalis DSM 3688	3350206	85741	59842	488935	1165299	4112139	570861	461653	506998	1423954	1906377	581297	1859243	131421	210260	485923	102684	1032346	32014	529235	622883	1707004	1424138	590074	1782805	1812034	82332	190155	106421
	Ellagibacter isourolithinifaciens	2462117	85063	40371	85041	112492	79909	41975	27308	55412	92559	199023	111791	116969	33431	57160	43256	20190	93856	31711	40442	54111	84012	64287	18482	39379	104008	46346	45659	57386
	Atopobiaceae bacterium	2107986	84822	222600	190288	249798	87265	164058	127899	235454	203599	396813	320923	215469	340628	315148	301359	44492	166907	378137	249180	312503	127266	145802	23725	50639	139016	295889	341509	268066
	Dysgonomonas mossii DSM 22836	3954365	84184	92997	154970	328817	368380	382706	250527	367322	276850	152683	260864	175634	305917	198088	376699	13867	127382	345618	451122	558890	192614	227229	65097	189174	226279	155617	226444	161984
	Ruminiclostridium josui JCM 17888	4469680	83940	147932	135723	138341	128180	151857	76638	95418	86096	158846	218680	112101	55083	90438	118417	33738	95777	47871	108290	137450	151747	168459	51610	51920	248169	176355	260002	302368
	Clostridium merdae	2748860	83460	133285	134476	158285	118378	142415	43664	70966	154980	292463	123944	210259	59941	130714	94162	39802	117703	145596	73350	96028	96268	109617	33313	34111	212370	116019	133565	169649
	Confluentibacter lentus	3348614	83049	84977	52733	40685	26518	60321	54447	52128	41512	11426	37292	12096	40775	54874	49734	3686	32865	118046	86332	82774	49441	20227	77329	48555	39349	133398	57738	97485
	Sharpea azabuensis DSM 18934	2411783	82492	103748	109161	80617	87043	95956	53834	89217	115313	208810	178332	155561	61184	98981	67058	42071	107505	69810	62266	54924	170112	277486	49182	74575	164391	116991	77956	98572
	Cellulosilyticum lentocellum DSM 5427	4714237	81580	757864	164874	176706	249180	1846948	155660	274129	223163	355089	372721	301955	978108	1176658	100219	84577	191022	3144987	85583	125322	260800	533680	95937	111413	302084	274162	124681	253339
	Libanicoccus massiliensis	2009306	80587	85680	120713	156146	60023	57071	29442	53953	95530	213501	154513	128446	61932	63110	85390	19494	88631	69544	73364	101467	66501	59116	14202	22913	65991	80862	69418	77790
	Streptococcus acidominimus	2330811	80486	89941	300353	181625	148401	70203	24156	42289	104172	277326	112020	162325	73549	90881	62443	45058	125530	50140	43258	557518	76782	99706	25418	25525	168167	111674	212688	189341
	Proteiniphilum acetatigenes DSM 18083	4776693	80072	70009	269871	562131	598998	276800	137187	258962	537175	227053	675851	323437	200671	145671	252083	30099	223521	271219	304290	350723	346211	289275	143567	320228	459850	162838	181614	128726
	Anaerotignum propionicum DSM 1682	3120417	80002	93669	366882	310839	504438	123416	38128	66149	593152	715734	453005	624216	76969	93667	108447	212177	384899	124275	97574	141252	292156	1355177	140004	214488	597402	146169	133516	138567
	Anaerolactibacter massiliensis	3301716	79741	124278	149659	140975	92973	160446	56686	94061	198006	301042	192149	200931	87555	132327	138496	47103	152729	122495	109492	150507	87138	181659	29912	42311	152007	130722	129901	163577
	Christensenellaceae bacterium	3026655	78914	143665	198442	229959	117693	144895	54437	74702	227054	479948	169983	281061	61178	122327	125498	55652	166733	131345	91072	140334	109531	200116	33774	51782	174457	123778	110191	134506
	Defluviitalea raffinosedens	3092142	78674	244408	194401	203451	179932	402415	54803	100236	354585	475838	255692	322204	167832	325722	135587	105660	210302	490345	89739	171227	313257	733885	136005	183393	232688	197701	161009	254449
	Sporobacter termitidis DSM 10068	4198214	77834	147979	1118482	1531112	286986	254236	89143	152230	900086	2518258	1575014	1360902	318159	251532	947673	242178	1029957	465147	631496	903679	303488	683422	87635	147502	645544	162900	144700	156907
	Weeksella massiliensis	2562781	77235	80009	6579	13121	16984	132014	105479	145842	20485	19178	6017	16035	339153	158309	229151	2610	9011	503957	238846	402795	15896	19922	10873	13853	24479	79780	133310	99507
	Colwellia marinimaniae	4387599	76762	48876	38988	28861	17658	20283	36819	17152	19006	23391	30252	16209	21473	13706	19673	3164	49762	21950	22741	29016	48671	25277	82614	42592	38334	24392	27692	51979
	Lautropia dentalis	3827229	76665	57336	75852	54245	31448	18923	47251	33530	24906	46005	36764	22573	15004	17652	22831	4458	58388	11794	32352	31143	56083	37512	102759	61008	25709	28067	32205	51800
	Ruminiclostridium sufflavum DSM 19573	4401411	76625	152699	153549	145790	106176	173003	35759	51776	171231	315822	187610	205683	90722	143498	118472	58305	129416	185111	85837	118323	168879	234730	51157	62136	250335	110765	133622	153814
	Kandleria vitulina DSM 20405	2126709	76480	134642	70740	53230	60463	142637	48768	85976	75649	110039	89366	74691	34558	134507	59938	28678	51804	64808	42508	34326	111366	104185	24643	22620	143106	103340	101106	136178
	Jishengella endophytica	6538017	76031	66848	42005	33641	29935	19461	35404	19137	32792	33609	33882	25192	21484	13440	24201	3167	41592	36070	24660	30281	43226	27975	92808	45423	23977	26981	26486	50423
	Desulfonispora thiosulfatigenes DSM 11270	2412168	75640	106099	22568	36033	75764	140330	137401	278605	31890	30646	56465	29206	279421	181031	127847	9434	27257	476574	170009	206041	60847	132211	27588	29923	79943	144394	300777	175231
	Cellulosilyticum ruminicola JCM 14822	4060997	75402	77151	189930	155352	202166	125170	43232	71906	315021	770652	280934	322249	80958	118961	79002	60422	234244	56163	63581	108713	312319	495395	100087	115641	339746	91517	111759	167223
	Intestinibaculum porci	3212924	75361	127754	73342	100363	72625	150068	109297	168758	87024	148618	97978	99536	170869	169977	159594	22369	76786	167015	125883	156090	156017	294358	65856	82683	102920	163058	173638	154040
	Lactobacillus agilis	2205859	75218	54454	59182	29686	1858371	48555	22041	25203	75493	53105	21249	139234	87490	68708	28967	22547	195814	64747	18590	38589	137134	39273	3061	16709	49261	46332	35445	53887
	Anaerovibrio lipolyticus DSM 3074	2781134	74635	103429	87920	84600	62008	85810	24285	43688	135834	141067	160456	115016	53040	61235	76108	23090	70624	74060	47678	88343	105487	118512	30794	36408	136919	233670	119532	146167
	Slackia faecicanis	1995252	74485	53528	50562	67693	60756	44055	25351	56807	67481	137906	70016	86730	45237	60536	50237	17332	76562	56022	41079	57243	47953	69097	10466	26478	67692	59880	50683	48966
	Streptococcus porcinus	2033046	73867	37310	124837	93786	75372	49009	14045	44563	97929	179621	73804	97858	74108	44847	38361	21093	70578	40420	32709	165711	46459	51551	10523	13396	75276	39253	61430	66278
	Proteiniphilum saccharofermentans	4414963	73612	53354	355290	767974	1351525	215047	105160	191870	655655	339904	459853	420729	136926	123895	184144	35997	322107	161863	223419	248586	582099	327233	184476	443415	706891	184173	162507	144072
	Bifidobacterium pseudocatenulatum DSM 20438 = JCM 1200 = LMG 10505	2313752	71931	118890	67792	79101	24851	68094	45425	60142	36280	83503	97502	53964	80939	115075	44045	8392	38679	103382	60440	63385	18740	26725	7856	10755	50456	104297	107917	134821
	Mitsuokella jalaludinii DSM 13811	2412558	70257	96740	159121	218069	84166	86890	33797	47944	311900	419213	276775	206823	202610	151492	762046	73270	135577	324765	491336	713240	97895	128489	32901	43411	197196	85872	55162	81211
	Desertihabitans brevis	4048519	69651	30826	37046	30987	24000	9572	21151	9906	25116	11787	31301	11911	17250	4959	17397	2316	23947	17599	16017	15787	30654	7613	72087	22769	15747	10269	18473	34105
	Gramella jeungdoensis	3642663	69584	60432	221707	392056	340281	116237	154774	183806	432940	142559	937195	168978	101579	53497	271904	34507	112076	126252	259243	206470	139990	116129	203456	132793	336378	110260	100584	86336
	Varibaculum vaginae	2014966	69440	31411	3352	2590	3996	19503	15966	46503	6206	16484	5179	5991	27090	51976	16931	2945	4669	20226	17680	29671	6619	12404	2145	2639	6806	38734	30672	35575
	Flavobacterium viscosus	3006188	69341	58784	8120	10206	21736	116435	103674	115030	14360	19376	9106	20311	244433	123021	181257	1212	9682	356920	202801	327909	15028	11881	11105	12760	16807	70012	113953	80737
	Dysgonomonas macrotermitis	4655756	68888	68711	145007	305137	333377	249285	147383	251986	259107	155819	135294	176083	363898	140128	269834	17478	121082	390129	342610	414014	222224	161235	92207	206685	308350	222393	179691	136741
	Streptococcus anginosus C238	2233640	68495	50615	13198	7487	6495	60077	49804	57100	7782	10393	10571	4876	59728	59826	55978	1413	3189	26425	47262	48662	14262	21049	4583	8137	9616	33998	41110	48357
	Ruminiclostridium cellobioparum DSM 1351 = ATCC 15832	6132222	67264	151930	180046	170432	134981	192686	38851	62484	204702	270360	238797	183644	102821	173414	110421	38821	140899	250652	68837	126049	239555	412075	73933	109854	226414	133557	146878	172294
	Clostridium polynesiense	3560738	66978	108582	67901	60043	57886	91916	47650	115235	50235	75990	85204	41995	68868	125417	64649	8788	32575	67057	65720	49664	113760	49270	18100	26340	119704	90275	84975	120782
	Natranaerovirga pectinivora	3061098	66582	123882	149289	153703	204016	115251	27297	40937	128897	235037	216622	184251	44676	120812	61347	43690	117232	94761	36828	59873	157477	270620	51245	46107	211131	173263	86612	114644
	Klebsiella michiganensis E718	6561678	66512	26325	7543	12245	9749	46824	21183	10709	5569	18996	2972	11120	18216	18846	78691	1327	9138	12792	66775	50002	10890	8110	1828	8071	19311	22123	9994	7108
	Streptococcus pluranimalium	2246024	66239	47351	35595	21001	27495	42634	13395	26973	28487	59797	44795	29107	78640	57486	26034	4731	19996	55502	13975	26467	56973	33693	10153	12250	53153	36335	30494	37143
	Dyadobacter luticola	6408711	65882	32337	61509	76011	68211	19933	26726	20620	69806	35493	68049	38732	22484	14449	19611	6537	43829	27333	22317	24532	65497	42316	78868	55124	81510	26346	26835	46831
	[Clostridium] cellulosi	2229578	65469	105278	118953	170451	123033	96183	19006	33193	123296	290422	204853	165814	30734	61646	48164	33976	102247	91009	39836	79721	87367	95780	27172	41237	179087	92276	93194	97765
	Dysgonomonas gadei ATCC BAA-286	5176087	65299	54405	446675	925467	822754	188265	101667	176740	677146	314405	634574	403141	201495	135715	184129	39694	268578	206183	233697	258392	540369	409865	209407	495761	820228	116956	132454	125818
	Chryseobacterium taklimakanense	2764880	64423	60489	33537	58583	79625	93750	80169	103748	57964	37278	76520	35571	225303	103248	157978	3904	23940	351487	165077	271822	30536	42569	12539	25890	34931	89717	97116	77481
	Chryseobacterium gallinarum	4633632	64197	57690	32493	71559	26976	28983	38365	25909	21433	32891	12875	27454	229315	293976	9789	4028	26539	268954	6280	8116	47753	17399	9229	54216	102384	122696	125095	113295
	Ruminiclostridium papyrosolvens DSM 2782	4915287	63648	103344	139156	153616	138770	174049	28861	49694	119378	171239	181430	140929	72095	129930	63771	32924	93283	176847	45691	70820	201450	158043	48757	63205	287705	103423	115986	145678
	Porphyromonas loveana	2275291	63205	26778	477301	1109086	1414233	204781	96158	167745	829903	510111	419349	614988	96276	93358	170772	50977	472237	79720	188807	213515	820533	557094	282065	713082	896801	98254	100471	85636
	Acidaminococcus fermentans DSM 20731	2329769	62844	137901	205048	242419	113749	94772	54190	91429	256192	381204	221468	231732	170879	132626	233580	58161	166548	185349	168795	232906	89164	209859	24901	46456	148441	208262	178170	163010
	Thermoclostridium stercorarium subsp. stercorarium DSM 8532	2974379	61213	88737	95963	104429	81440	116551	21453	38729	101700	228732	157218	116946	43069	64902	60209	26404	67816	99339	47477	79796	107724	130770	39696	42916	163868	73245	77902	88284
	Prevotella ruminicola 23	3619559	60216	64635	405613	872674	3082098	115270	62498	99316	1324134	2160182	489319	1916966	96078	90616	101388	95697	950775	147484	112564	146537	1435470	1611276	566944	1735599	1776494	120818	100827	80348
	Pseudoramibacter alactolyticus ATCC 23263	2362882	60166	99974	124356	132319	66675	155676	35261	63673	200196	286241	126763	185067	110913	135801	90023	45508	123629	216753	68094	90486	50286	116518	17951	23498	115436	62521	62260	77695
	Collinsella ihuae	2836446	59478	98012	147433	196029	95659	54180	44860	149231	218498	333744	303032	238558	49559	63074	98255	95702	145704	77753	73317	99464	81348	189844	22072	43068	127424	82076	43096	58618
	Natranaerovirga hydrolytica	2984055	59446	162370	170668	153569	155455	298461	46138	76888	124507	225439	222171	165723	144033	246914	76208	68560	125656	348730	57310	273449	193132	351933	77300	83987	247322	85692	156748	212627
	Clostridium oryzae	5074802	58964	92164	191535	162169	153081	237878	96913	125759	179701	258437	266723	148044	65963	147729	141056	58828	179241	133248	128007	183668	264965	243253	64122	70443	377441	88490	110456	121142
	Porphyromonas circumdentaria	2033794	58749	114706	95785	184848	164400	1076456	694850	1115833	223218	76569	148109	93235	550985	267303	838602	12130	62256	447648	947279	1090468	149420	109224	55999	131084	167016	516453	853077	643507
	Blastococcus litoris	4631862	58743	49133	35184	26747	24386	13649	30174	14004	21393	22432	29683	14242	18118	9183	20957	3305	34710	44408	19319	20470	37509	23110	73374	37706	22760	19974	19493	35305
	Mangrovibacterium marinum	4598241	58134	64806	102922	193524	683657	161511	87021	158358	213844	174513	280443	168636	104532	90520	160556	19457	118603	161662	197972	229501	181456	206458	77935	178856	280909	87347	92775	86323
	Bacillus natronophilus	3969381	57981	58122	30715	28571	16924	48968	27337	21115	65961	36467	19134	25777	30756	37333	22150	7531	37786	65187	22920	29412	36068	33863	62895	29563	31216	38289	31759	56885
	Ruminococcaceae bacterium	2977599	57445	82531	157163	180740	119785	151273	26758	39480	141944	358397	110547	206896	60626	90830	68855	35335	130054	160844	49533	80088	124891	164014	39956	58727	211010	72311	102773	108721
	Kaistia algarum	6214553	57368	51662	12432	13454	8071	64286	42042	60293	10468	16464	21064	10533	114709	78616	72578	2689	6394	184057	87470	147870	23127	11147	6061	9928	41380	78674	109292	80474
	Porphyromonas macacae DSM 20710 = JCM 13914	2214526	57039	52518	215431	474050	472639	163170	96008	154104	350542	251006	197939	283512	133689	100082	134803	30600	174101	88453	152665	164602	278658	265545	121306	287342	367932	137046	137850	96656
	Treponema porcinum	2507809	56846	68530	95277	111447	72763	100708	49245	82196	71285	107935	77153	84163	75354	100352	87357	22238	72976	62910	76235	100374	142846	58341	28742	56508	227127	91370	114419	131720
	Prevotella bryantii B14	3592947	55840	53237	275977	561371	726569	147960	105428	150186	367238	624326	256140	583848	130262	98849	153559	26673	340949	223311	189603	246071	432305	486878	165070	497707	526249	110170	117300	78110
	Acidaminococcus intestini RyC-MR95	2487765	55729	142824	62281	69757	39927	132810	106693	184622	67915	114404	54514	62314	214361	216487	139479	19699	48831	199204	147348	184008	30389	36652	7091	14409	51397	172262	226569	188016
	Denitrobacterium detoxificans	2446250	55623	26241	57550	70170	41426	18331	13784	25947	72741	110836	57939	63462	21990	36646	22094	16518	52854	22746	21912	31606	72110	57026	13603	40498	78334	41494	27796	30094
	Winogradskyella aurantia	3203946	55612	39399	43936	21250	15608	10318	25629	9473	18718	9359	26025	9519	13779	7525	13606	1069	30698	6627	15487	17078	33177	23064	69493	37292	18011	10423	13896	32140
	Acidaminococcus provencensis	2605487	55571	112745	150938	141589	87978	98937	58804	99260	178930	301076	185751	198705	130220	124770	119636	39842	119775	150991	106409	117699	74446	207220	26375	45204	137644	188354	164533	156386
	Clostridium sporogenes	4142990	55493	60043	46807	58445	88621	50684	15365	22361	31688	50520	58361	34508	42185	52181	29255	9116	28305	52187	21502	26495	56024	42151	14546	14384	110370	62589	31664	52381
	Bifidobacterium pullorum DSM 20433	2100948	55451	40114	61290	116823	92532	20055	18471	26275	66136	115593	57475	75128	66390	52319	65457	9925	50663	36061	42227	52719	29813	38106	6874	24080	36603	38584	23929	26724
	Thermoclostridium caenicola	2890486	55380	105794	180164	248658	136394	134348	43528	70947	236643	429818	446206	281316	102736	123437	190644	50413	197492	190193	135310	197756	121439	193374	43651	71713	192215	118747	93610	106899
	Streptomyces mexicanus	7933885	55095	50223	34608	29476	26979	13133	24418	12532	38645	42732	36120	21916	14064	8492	19585	6618	40142	24688	15273	19081	50658	42323	73548	51479	40040	20700	19287	35827
	Acetobacterium dehalogenans DSM 11527	4050072	54803	146899	70041	83928	75303	113451	52804	84852	67930	187757	86643	108070	100023	147533	94753	13201	74688	127294	69768	88236	49981	82740	13358	21690	82474	151596	157908	158192
	Clostridium cellulovorans 743B	5262222	54665	71402	103392	108876	152889	74774	21359	45233	130733	279463	216092	106525	49358	75367	47324	14411	93239	40055	40451	60714	281467	292896	66156	101698	232429	56606	53928	91750
	Niameybacter massiliensis	4578674	54392	68977	156243	136031	162881	106389	26614	51297	145999	225227	220114	174774	72696	86230	53298	31925	110411	118262	45156	48439	306414	377162	86433	113185	273469	78886	83536	84114
	Flavobacterium frigidarium DSM 17623	3631041	54388	58994	6144	7012	3921	68601	51811	72882	3787	5453	10619	3736	148482	99556	93361	487	1872	231893	116540	184001	22797	30123	6010	10819	10893	88046	124235	93532
	Prevotella maculosa DSM 19339 = JCM 15638	3314235	54090	64463	154266	368083	1365594	148173	69246	123093	589906	1045413	214582	925158	78221	135643	135505	44653	467959	105272	145818	162246	730136	769492	270252	859688	815502	87355	118669	104394
	Ruminiclostridium cellulolyticum H10	4068724	54045	121381	133079	135346	117780	248520	61819	77987	145065	349262	199973	216672	63020	128176	97094	41838	103076	138682	86190	106564	159450	164008	50311	52512	295409	69588	95928	122678
	Dysgonomonas alginatilytica	5120703	53956	38920	118436	213907	266165	157635	102367	157171	265782	152979	408898	181194	279803	96610	155672	14443	119212	213459	188126	233427	219735	205550	97731	192927	321519	114506	112820	92488
	Ruminiclostridium hungatei	4901053	53424	67219	110007	106232	85016	73438	18214	26491	129230	227980	125100	150502	30394	57377	62255	24877	109979	58069	35299	63151	123416	113950	37478	38748	210498	67005	84535	89463
	Murdochiella vaginalis	1671491	53281	73730	130598	105716	90083	67368	36397	55369	74820	202690	56629	115743	61861	89597	43107	17407	96489	101577	50333	110943	44736	55632	16113	16940	63099	83674	70155	65836
	Geofilum rhodophaeum	4148783	53236	32440	99668	239124	436016	195223	82816	159822	297396	275124	280794	259439	97931	58324	151994	30145	174007	100271	193893	209063	330082	284633	114449	282136	397196	75442	71684	67296
	Paenibacillus timonensis	5126083	53016	61531	42001	38000	28004	33185	27818	17774	59183	77192	48838	50054	23800	26920	43083	11505	63566	54150	25705	51009	47196	38367	55338	38029	42750	33691	26621	46781
	Clostridium saudiense	3653762	52538	103313	161522	136309	150873	2187491	1118227	5137876	56614	119513	130451	82191	62627	104293	1248860	35497	73511	67644	3175347	892310	152879	254704	55729	75976	148009	77167	64794	91102
	Aminipila butyrica	3334849	52347	66877	136468	173469	339049	168821	61410	109994	224945	346303	157925	237348	78942	117797	111497	51816	193818	140850	103019	137512	234963	311474	67354	97495	273331	71606	91263	126282
	Dysgonomonas capnocytophagoides DSM 22835	4377988	52281	66447	161362	272084	275421	178681	99456	159500	242972	105144	120249	132328	228408	116739	167709	10703	89324	223724	227762	246431	186274	164540	67934	170071	237981	167613	139872	129781
	Slackia equolifaciens	2745526	52050	33453	75742	105611	49077	44175	27233	55187	77040	199695	58174	112430	47440	56404	87013	19251	99986	46397	67086	93243	38778	72363	12472	20939	58333	37978	44189	42750
	Nocardioides silvaticus	4510621	51976	38045	29209	18945	17363	12186	21796	10838	7480	11916	17381	8243	10788	5966	12431	1412	27510	7092	13396	20032	26863	12117	62673	28452	12480	11562	14200	38305
	Streptomyces griseoflavus Tu4000	8047042	51877	42164	32983	31118	27084	25192	28867	19406	26789	26700	30892	20676	25686	21687	21145	5832	37641	30216	25532	33570	37576	26851	50903	31083	28328	25263	24354	34255
	Caloramator proteoclasticus DSM 10124	2655018	51618	51813	59864	83293	111785	65235	43203	72248	59634	71503	66118	59426	90396	68966	66686	16786	49744	153463	75280	126289	73106	86513	27414	26201	118235	64176	93689	71081
	Clostridium liquoris	2876197	51618	96838	141142	196740	94221	78795	19787	35755	61676	215748	74231	102740	33859	53580	42006	13281	106943	75223	24066	38507	94416	141242	34659	41460	129155	111187	52270	69841
	Clostridium paraputrificum AGR2156	3561289	51604	96347	53883	74621	116935	114034	66720	212699	58002	69959	152979	58688	80067	96433	60215	14052	50522	71797	114762	60899	110785	61703	28814	22729	169710	56516	32334	46546
	Arthrobacter pityocampae	3638078	51490	39276	37955	25701	7164	13952	23301	10594	13256	16110	19737	6683	9713	8934	16271	1074	34268	10920	16936	19579	33045	13036	73111	32943	11552	11996	13550	32801
	Clostridium butyricum	4627894	50686	93484	158084	150457	215176	126334	47058	127491	139896	225477	256044	178315	52666	98367	68383	25901	118489	85113	87234	65316	278873	366126	83331	100106	294562	81188	88959	104123
	Bifidobacterium gallinarum	2414462	49281	53107	30200	29116	15798	38706	27899	46190	38407	60085	30780	38176	78575	74796	77084	12933	21581	79201	49751	75426	9404	28382	2448	5101	23794	68033	63554	58003
	Listeria costaricensis	3180595	48968	34777	306181	271878	185086	94085	21558	37218	220834	879894	234653	763170	51857	107009	234358	109301	713683	99301	101639	243468	197621	298267	116977	95948	472832	52003	31470	56621
	Brenneria nigrifluens DSM 30175 = ATCC 13028	4891702	48484	50772	23028	42621	29009	53777	36450	53930	33643	50183	63220	38282	100719	74086	67874	5360	22519	166143	79239	129036	46719	76553	16304	33861	39288	69836	92543	64976
	Selenomonas ruminantium subsp. lactilytica TAM6421	3631933	48460	108771	167592	165252	156007	123208	42512	84309	251031	365386	268863	268475	114720	126635	69462	40613	172742	169040	65699	91173	157411	370178	62089	95850	161881	119038	106669	110282
	Chryseobacterium jeonii	3288745	48332	45711	17215	30708	44751	58301	44427	76897	12614	9257	5700	10731	125640	97436	69030	1602	7882	182230	78787	134875	11921	14873	3252	9963	14379	69719	89646	69701
	Victivallis vadensis	5199916	47868	38640	117226	167054	215335	114496	50263	104734	158231	193470	213240	135357	72037	36004	123449	29214	91287	43648	124899	149756	135026	139553	39994	119522	157095	75257	36354	32698
	Hungateiclostridium mesophilum	4044838	47805	66747	117359	142628	108861	70769	21484	32486	87023	252881	137189	155587	30007	83242	68506	32452	115439	38851	40703	65603	147361	139385	41613	46760	238483	72447	107629	127532
	Bilophila wadsworthia ATCC 49260	4630442	47789	28207	2375223	2613015	810363	302590	124056	142687	7527511	4692358	1869011	2157264	166822	31932	343006	4776095	724742	210433	239229	212394	708956	4092666	856891	772274	4442548	354291	345925	55916
	Acuticoccus kandeliae	6478100	47750	33442	31746	24466	27034	9514	22334	7218	7528	12103	19357	9884	7937	2869	11621	1026	26809	5441	10707	14440	23914	10466	50175	27586	9402	10532	11588	29281
	Clostridium cadaveris AGR2141	3542160	47695	130524	73348	103069	84928	98065	43282	88136	74533	186568	74453	92440	93124	152028	73942	15987	98329	105957	56634	55086	99585	117678	30450	36888	108230	141864	110157	128820
	Succiniclasticum ruminis DSM 9236	2539887	47058	89116	175985	159894	108970	94828	41048	68227	163455	465939	210115	284301	78340	87428	116389	43738	194959	105210	81824	121084	117477	240105	38612	64840	186469	82601	96858	100556
	Aminicella lysinilytica	2286758	46705	63506	101632	160698	319247	114540	48962	73600	171013	276766	243719	175825	69143	66261	60917	28259	135951	84480	62498	61843	244952	207359	63992	85374	248905	72989	71714	73619
	Eubacterium barkeri	2954329	46500	55453	177752	196056	71655	65100	36171	57770	185257	287784	241405	172358	58396	69273	81928	40023	113525	65033	61960	115441	89624	162224	23985	30080	137934	93690	92308	101073
	Hallella seregens ATCC 51272	3266753	46390	34268	455216	1115543	3733731	117579	56763	95709	1356664	1879489	515905	1811067	77110	41559	89870	112888	1000467	39572	103038	107205	1804337	1718009	569672	1894100	1813482	83274	51602	36804
	Catellicoccus marimammalium M35/04/3	1285866	46299	30579	38529	26907	29153	7936	18204	11794	26060	11008	13122	10656	8857	3941	8283	2967	29242	7407	11114	11460	32439	16908	64737	31379	32782	9031	10750	22844
	Acetobacterium bakii	4135635	46258	97942	60855	53304	50800	79790	19393	41716	106968	124170	124774	94422	39868	80787	53634	28732	60289	66267	36960	63275	36360	105349	15521	21713	84599	94625	80982	105328
	Agromyces atrinae	3856763	46232	28449	35691	17574	42820	7206	20728	10801	15434	8369	12004	11295	7413	4749	7617	1526	28527	6577	11669	14330	35242	14866	62373	32705	14316	9723	9622	31225
	Schwartzia succinivorans DSM 10502	2659575	46223	76646	103513	116693	100547	121395	40375	62621	194719	197725	106560	130386	74382	94305	63952	31246	75365	120079	61277	77271	98172	161978	38222	50806	109722	73229	88022	124049
	Thermosipho globiformans	1934731	46200	28007	27230	30010	19005	10713	17481	21934	13956	18198	13558	32100	6844	2881	9134	2232	20604	22658	15564	7908	24439	12176	50480	22010	21016	12194	18915	135757
	Anaerovorax odorimutans DSM 5092	3263520	46025	43165	137975	159955	201075	83338	35654	61274	83254	198092	184584	136558	47235	54852	53823	26228	96047	29938	47992	50516	253970	404059	74864	107814	171632	77113	55997	72774
	Prevotella brevis ATCC 19188	3492520	45330	39187	543939	1194137	4028548	134258	76513	125488	1522781	2565113	698958	2287306	104724	82505	104662	97081	1156284	201917	133527	181845	1723771	1805660	642453	2113541	2064641	79776	87968	68457
	Peptoanaerobacter stomatis	2325163	45273	70830	56220	52677	62594	64413	19118	31878	70446	144976	89919	84938	27954	64382	39969	18293	61751	49748	28343	44054	96289	122392	33302	32648	108890	95251	56860	77382
	Prevotella dentasini JCM 15908	2546609	45156	37381	432433	982787	2749096	150510	68444	125431	1140197	1542362	851064	1440989	91744	48929	119983	72175	780027	53037	142674	159900	1282525	1084894	466478	1337772	1472242	94457	59713	45646
	Levyella massiliensis	1713902	45145	88044	112031	90114	63096	75538	48369	88049	73620	316077	120930	216377	58915	83973	116445	31875	181689	36049	92747	207810	92084	117283	37845	37519	171928	87998	84015	62121
	Porphyromonas gulae DSM 15663	2315387	44946	26779	224419	576765	749095	240307	131537	203329	361261	253048	221018	327052	102170	96082	223152	31309	238122	86248	251121	279688	417046	276493	128962	392372	496187	80630	122534	85434
	Prevotella oryzae DSM 17970	3287991	44883	37637	194095	420102	1216935	87666	56141	90960	867667	1605695	253919	1361377	119340	83226	88590	43557	613104	136387	112199	142440	916519	1119126	421401	1281060	1245140	72307	85000	80116
	Anaerococcus obesiensis ph10	2037171	44810	52692	26107	36753	64938	103241	69789	82463	45301	83161	42520	40366	97102	87843	92514	4151	56129	144319	103638	143349	71406	93587	23599	25687	94886	68311	95468	75000
	Streptococcus azizii	2340839	44671	62538	53904	67012	171096	36725	9988	19585	61579	195322	131860	98181	26899	23272	32565	9551	70236	12680	23156	63428	201310	37581	17483	23367	183875	143914	59670	67931
	Clostridium celatum DSM 1785	3553721	44475	57906	113429	102286	152300	1196738	604132	2712217	95845	68873	63216	54133	34340	60688	667581	13648	41907	32313	1676781	495611	110714	122283	33586	35250	146479	44857	47786	58877
	Treponema saccharophilum DSM 2985	3453898	44445	85812	67768	85986	88106	87060	21492	36187	119122	142175	66389	89239	50460	75874	53325	47017	61797	120423	42998	74224	57272	82676	18654	37937	89024	61982	63204	85196
	Prevotella albensis DSM 11370 = JCM 12258	2668851	44363	41288	236543	546318	997429	68525	43022	76191	481257	845601	291602	769740	60591	49834	62804	32011	354977	67314	64879	86783	503027	601700	224057	630927	643892	89438	84191	84252
	Collinsella stercoris DSM 13279	2475429	44360	30003	93772	111914	50521	24409	10799	24897	94684	172003	126444	105419	35462	30648	65609	19724	70883	37930	52397	77382	51879	66673	9438	19566	61179	38476	23955	25069
	Prevotella oulorum JCM 14966	2827758	44320	30414	187550	417073	839170	152082	95260	129860	327181	533040	96886	488259	73771	101716	138457	28807	258662	54211	144385	162341	426881	407789	152252	462881	497642	24375	94124	59311
	Phocaeicola abscessus CCUG 55929	2536876	44128	26747	212793	502777	801605	185954	89658	162223	471963	363437	187536	426279	97354	93164	174780	46315	281109	111198	202547	198072	447343	351110	164757	452839	630843	76861	115125	97787
	Porphyromonas gingivalis ATCC 33277	2354886	44002	23710	224595	514563	739055	141465	69253	131601	351052	255906	200041	313094	95663	90415	143414	23925	217991	94144	170829	170657	385340	291878	114178	363211	397264	64943	110556	85968
	Treponema berlinense	2521032	43935	57642	43606	66662	49741	89925	28696	35039	85874	83451	80302	55574	79087	108430	46871	26726	39479	128659	42017	67110	65980	86851	19970	30250	90178	49532	61989	84864
	Peptacetobacter hiranonis	2521899	43829	78153	62974	73853	100219	74212	26670	48010	66506	75862	132049	49275	45938	82268	42991	14343	40118	51229	35536	44146	157785	211600	43946	57746	149364	57009	71485	102268
	Paenibacillus azotifigens	7109637	43753	38107	37421	32002	20334	22198	21471	11403	36293	62898	29004	38757	9229	15033	15285	12076	41180	12919	17729	22592	30322	31538	47658	26319	29045	21134	22184	40794
	Sunxiuqinia dokdonensis	4962831	43696	28222	122956	244276	259234	113149	68157	111082	255437	199788	202253	183185	97549	55618	107309	33480	120798	131935	134939	194723	226748	202095	90690	202313	360730	58138	69644	55710
	Maribacter sedimenticola	4269365	43514	36514	4480	8985	11520	57464	42137	62254	7495	3435	1657	4414	106593	81370	68449	1197	2897	149472	77154	127898	8280	8321	6991	7685	16089	62212	86590	64228
	Dysgonamonadaceae bacterium	2850607	43321	30871	179857	340584	463429	250836	115388	224424	433199	253766	244167	271197	138462	101575	231595	35146	175327	143194	294397	300327	318122	286054	115542	283292	377697	83959	156436	126309
	Thalassococcus profundi	4785947	43319	42751	192092	285545	226313	79997	57132	114891	95015	84952	1953944	115740	83430	65099	95510	4478	58892	125710	118847	156298	187013	78912	178485	203354	261066	78148	97975	69978
	Pseudoruegeria sabulilitoris	5324675	43181	27915	31185	18636	12597	5754	18942	9115	21571	18484	18994	16339	9188	4393	7211	3687	31244	6165	10187	12845	27258	13249	44941	28791	16578	9693	10298	23087
	Capnocytophaga leadbetteri	2504023	43136	79122	18155	24740	34357	81760	61486	104473	60540	33782	88453	33822	120103	82759	87090	2293	18623	203061	111621	175510	39787	64675	17641	33123	37282	147095	89649	52526
	Anaeroplasma bactoclasticum	2199979	43118	40407	31324	49377	283873	24489	15111	27890	53472	52083	70573	41501	41333	41175	22020	11803	37347	22551	18193	19664	57466	84791	20442	26880	77460	39635	42058	46422
	Paenibacillus macerans	7390297	43112	67003	76629	71864	54393	54496	13031	19422	99806	130360	88521	85263	26299	35684	33322	21663	55647	65101	26312	47504	37340	61477	12824	16107	71451	53242	34030	47106
	Lentimicrobium saccharophilum	4514407	42974	27034	152231	338131	404530	99597	52068	82730	335998	154404	431730	177834	110946	70560	90334	18992	120256	99292	110728	131882	213360	139016	70707	200911	271251	60662	47840	38282
	Paenibacillus campinasensis	5362470	42959	67994	58733	66769	40610	86782	22794	27299	56819	155126	49646	84295	41904	66951	36456	9879	73531	105448	28205	35247	44481	56799	35976	25732	54949	38065	38614	58102
	Clostridium kluyveri DSM 555	4023800	42778	64800	68211	82016	110093	96858	46776	74085	85538	98423	112257	66598	48909	85374	84230	23290	47848	70073	76165	108531	95201	74786	21988	30211	122502	66017	77638	88397
	Listeria fleischmannii subsp. coloradonensis	2817512	42705	34354	26191	21118	19006	36789	29659	35613	15819	18328	20663	17780	31406	21895	27217	3658	21648	56201	39223	55407	29486	15654	36473	19117	37744	27914	37226	40450
	Clostridium saccharoperbutylacetonicum N1-4(HMT)	6666445	42571	65727	123451	117860	199302	116909	37270	92390	98561	185671	173516	128966	43752	83727	83141	32466	103578	71823	90959	115221	169291	155631	43099	54917	195190	90839	89633	124068
	Anaerococcus vaginalis ATCC 51170	1891767	42547	43984	18218	26684	53670	48703	33817	44218	19440	47103	18695	34495	86077	67986	50152	2875	18253	132553	57611	91126	25165	20234	8080	5750	59464	67103	84267	71495
	Enterococcus cecorum	2320599	42241	59415	36116	33787	40861	62587	18503	30663	26122	68337	48448	48327	28293	32398	38478	12251	29774	51073	28935	46996	38217	97605	11962	14450	39068	21380	45731	45343
	Corynebacterium amycolatum SK46	2513912	41906	19213	21998	18310	10380	16415	7583	22813	15895	31487	17065	19072	48244	24829	15602	1738	11600	16871	11818	19693	14065	6250	3163	1311	14748	17984	12338	17519
	Rhodococcus kyotonensis	5471075	41901	31839	33985	16430	7410	7794	17135	6164	25865	12087	14665	9781	9548	2955	6281	2354	25556	4859	10196	9718	28449	14121	60042	31273	10340	7862	8986	25974
	Bifidobacterium saeculare DSM 6531 = LMG 14934	2263283	41877	71104	39949	43928	15391	72253	61515	106497	46432	97060	78723	47125	65375	90066	103063	15905	34657	83053	107757	71789	12026	31368	4346	8564	33495	97851	69116	71689
	Acidaminococcus massiliensis	2669996	41870	86066	157226	148685	80205	64129	54360	83857	148512	229906	119334	153394	140735	119214	169218	29259	101683	136461	126125	163937	56450	118240	18036	30040	100571	129391	148706	127895
	Peptostreptococcus anaerobius VPI 4330 = DSM 2949	2106935	41469	95376	50454	58282	25638	77774	51294	91706	39179	94963	80012	50386	102417	125185	69331	15349	56415	104499	80497	64095	73700	103516	21167	32692	60899	104869	134365	135337
	Streptococcus plurextorum DSM 22810	2103464	41419	42687	94943	59525	182336	40968	13191	44095	96716	111632	56918	114864	59274	38004	36250	27580	115925	37190	27226	101820	114408	42671	9668	15301	71442	63732	50179	48165
	Puteibacter caeruleilacunae	8075071	41376	52355	82528	158534	355914	84403	75988	98037	227259	148761	78975	98642	130835	65941	85788	12424	92100	165409	113836	154479	126108	96564	59147	84188	177474	90453	75504	63079
	Hungateiclostridium cellulolyticum CD2	6156735	41298	70659	251932	261838	293953	131486	34442	71644	626977	483186	300066	372207	58918	93742	70477	83082	252479	106963	62188	76027	260315	789261	66885	82424	388590	86716	78303	121416
	Murdochiella massiliensis	1642295	41296	33569	85692	125828	60755	221763	56641	58495	125910	151208	137255	77579	32205	41305	63166	12420	74158	30406	90876	85496	101634	129362	29961	33432	161305	50980	69502	64649
	Actinobacteria bacterium	2090771	41126	26388	86596	117288	70224	24130	20629	39664	409345	226553	135972	130678	36998	175583	137508	21055	228938	29942	59573	56913	38086	72941	15889	25841	68236	152040	35331	97352
	Treponema brennaborense DSM 12168	3055580	40933	67266	60941	68352	68625	74209	28497	47133	116193	120549	129829	94098	33639	51309	50031	19230	70519	79980	49169	66040	56827	74454	23904	37503	85664	62783	34372	49356
	Paludibacter jiangxiensis	3664884	40801	18467	478664	955647	890514	314915	147564	277415	526487	377427	545854	419983	151286	121733	300459	36254	287408	151036	376360	381310	501564	446686	170468	446328	606789	90198	176688	152155
	Veillonella seminalis ACS-216-V-Col6b	2324129	40651	82934	35251	31243	22925	78970	64168	116295	39102	77630	24925	64151	115711	117870	109444	6211	53396	115619	88094	124159	24584	43438	10115	12645	51154	110881	150647	134482
	Syntrophobotulus glycolicus DSM 8271	3406739	39957	60471	151844	157557	112597	84098	22811	35577	367682	277195	252193	218907	52899	61093	75909	60329	130605	93957	48014	84839	124368	505709	37906	59695	213167	53089	55692	72380
	Streptomyces geranii	10196536	39927	40483	26333	25028	18028	15345	13536	8646	18292	33063	22706	18288	13404	9698	24984	2939	24411	23402	15985	29407	23250	15615	38868	20319	12415	17936	18152	25630
	Acetobacteroides hydrogenigenes	3861100	39841	26536	195041	382773	497814	135229	75787	125392	556645	283599	753975	289198	79500	45920	126014	28577	199461	89012	162382	181845	394644	272283	166268	337563	568591	58963	56832	47874
	Vallitalea guaymasensis	6419149	39627	110887	150172	179510	181732	137973	31983	64585	182813	211595	196466	177090	66246	125424	69388	48634	109941	110984	58732	62083	220937	431874	79949	108418	195993	94606	77815	130568
	Hungateiclostridium clariflavum DSM 19732	4897678	39619	76832	171465	184343	169641	208894	37745	78370	175410	173145	196585	126089	35333	157932	114198	33075	71067	63351	77416	92939	92358	103342	33120	30300	181111	67798	73205	99746
	Acidaminococcus timonensis	2297059	39428	78434	152810	181550	103459	65551	44086	84659	184578	288944	159295	197780	109170	87650	114094	41288	119254	118266	89653	115677	60775	136641	18549	31225	114989	120813	113625	102591
	Lactobacillus ruminis ATCC 27782	2066652	39100	51155	48648	53055	514736	54027	12855	17178	98224	43332	45652	52382	61383	52949	15136	25755	68933	97132	5650	10551	51687	36235	6349	10986	49822	22728	14595	27292
	Olsenella provencensis	2633422	38898	42822	139730	185377	59267	32843	18176	36542	163118	297554	201131	178275	41795	44154	92071	28888	146377	53031	59289	88391	83183	93581	13790	29287	95904	45969	36200	40791
	Streptomyces specialis	5884160	38869	34962	30832	29218	19981	12420	21621	15054	22737	28027	24219	16597	10562	10058	21242	2189	28058	16967	18816	22121	27682	20963	50059	24569	16887	21427	17506	28705
	Prolixibacter denitrificans	4769871	38812	26008	114330	221841	314803	152923	86526	148253	272153	146577	150590	141189	85993	68081	137317	21391	91083	110037	172073	194524	213614	180602	109806	183730	365752	59192	86895	67735
	Treponema bryantii NK4A124	3309485	38581	44215	68742	65584	50773	55800	12577	22489	77114	122167	154396	104350	28127	44811	47995	26002	76851	38006	30881	57247	107746	175344	42643	58709	125291	29880	32372	43717
	Psychromonas ingrahamii 37	4559598	38454	37334	3761	3431	6905	73776	56106	71766	11996	12940	5968	12107	158235	79423	102554	1965	8580	241801	109496	197496	18486	41302	6350	12864	20988	42547	68625	51689
	Desnuesiella massiliensis	5503198	38315	60670	44570	56574	114619	43358	14845	28565	98575	82875	100906	48746	27225	33054	28454	15114	34724	27855	25567	44122	142711	267472	54447	75361	68831	89074	63780	76376
	Eubacterium sulci ATCC 35585	1739380	38171	19849	68846	83386	170234	48943	23974	43473	41349	97579	57899	73499	35203	35614	32243	7942	63655	37728	34794	31745	184980	130071	51228	73220	247445	45438	86259	65794
	Prevotella buccae ATCC 33574	3284105	38122	24188	752420	1790385	5938789	126679	67364	115660	2466937	4014274	801261	3602689	75267	55505	135341	173655	1780945	82816	161206	171588	2750007	2863307	1032999	3319806	3161103	51918	77074	57458
	Defluviitalea phaphyphila	2539811	37959	77129	175769	185033	336670	81528	26593	50040	178630	334254	263572	268252	35393	68890	56873	78391	176564	55027	42278	64665	179049	463787	70009	71882	263371	90952	80656	88673
	Ileibacterium valens	2740565	37845	58841	168823	118969	112177	71584	33845	58850	76233	146447	194029	75892	66418	73386	62337	54747	74009	64595	48202	59508	180064	102977	28979	41385	296898	101107	82376	80335
	Veillonella magna DSM 19857	2203313	37650	52756	65763	79965	59607	43653	12749	23320	92168	185804	135892	98869	36386	29006	33933	16696	64175	59380	26333	68554	124644	58303	18729	19874	133039	46006	44899	53388
	Prevotella multisaccharivorax DSM 17128	3388644	37435	35137	446173	1079790	2203285	93719	45991	89788	910479	1089879	970801	1091885	71715	50074	89151	55024	643861	84011	105575	120079	1096807	968789	400588	1160698	1228119	64846	57590	46767
	Helicobacter canadensis MIT 98-5491	1623845	37381	13253	130293	159171	12511	43648	8839	6861	191916	11941	34079	13139	64151	40014	341914	10763	8897	88360	215334	336685	27124	8273	5496	5481	50576	74312	22967	33054
	Clostridium ihumii AP5	4433668	37187	45498	88709	118326	193022	59719	26327	79665	58924	56646	98879	59618	25061	43439	30342	10708	43663	18282	55868	26501	142762	90250	40158	35303	222048	34012	24795	44041
	Caloramator quimbayensis	3131359	37112	57037	54703	70170	81244	54022	10832	26623	40081	73033	94002	46695	16435	60393	30015	8817	42253	22204	17911	27515	95536	75612	28363	25830	163651	49952	76308	94064
	Collinsella tanakaei YIT 12063	2492085	37084	52395	102933	145078	68131	55422	29278	44703	117893	225211	149610	118892	60884	62934	112653	27898	95422	72871	93359	116484	55616	93397	15966	37576	90360	63659	60340	52964
	Hungateiclostridium alkalicellulosi	5307226	37006	72364	92362	128412	161492	49001	15351	23536	68649	161046	149069	124404	25734	44028	25950	18666	74322	49212	18072	40051	178839	282331	66439	75614	183408	80754	58182	72756
	Paludibacter propionicigenes WB4	3685504	36664	39316	193247	383260	456710	210804	112476	194265	256967	173941	279225	202011	162449	96405	219879	16980	142800	122227	273016	267968	214134	177983	108785	196775	298818	78096	135582	116205
	Mucilaginibacter paludis DSM 18603	8408322	36500	25465	30723	60968	68377	52938	40653	61938	33412	48218	14519	51131	69609	33384	60677	1740	37552	127123	78247	119852	47069	44849	21571	50498	55820	24721	48746	37524
	Lactobacillus bambusae	1966274	36356	23983	30542	16989	9897	7341	16569	7190	10669	8110	8562	5410	5501	1939	5397	1228	21457	3994	8901	8586	23073	11483	49236	23875	10004	6479	8261	21047
	Hathewaya proteolytica DSM 3090	2818024	36277	54011	225433	109563	93909	123903	26196	44877	47248	124039	256319	84738	35108	85418	68650	22464	54264	59822	54052	85803	262811	135775	40134	45584	277800	128750	48620	62662
	Acetobacterium wieringae	3895828	36257	70519	68797	56307	57544	59745	20976	37092	81815	175184	73137	100366	33510	62606	45980	18943	69176	61790	33064	53273	59051	118550	21144	29282	71464	68893	50446	63354
	Streptococcus hyovaginalis DSM 12219	2077809	36134	47854	57769	61560	52770	27640	8929	18703	50294	190359	119687	75011	28218	25747	25683	7316	58173	22046	17822	48671	184490	31218	14292	20554	171638	67978	41969	45478
	Prevotella paludivivens DSM 17968 = JCM 13650	3455832	36065	32569	166013	278524	690948	85923	63627	94470	510701	879351	367332	757438	72595	56780	80661	27344	366340	100640	94881	143630	492442	661556	236005	662851	668921	73402	86634	65713
	Dethiosulfatibacter aminovorans DSM 17477	4034121	36012	29821	40352	40051	60190	29413	9976	17274	57516	105882	66752	65788	29160	40293	23293	24125	48812	14495	16376	28950	39737	43366	11926	16290	67971	30522	36848	49449
	Petrocella atlantisensis	3518882	35909	37722	132913	124594	97006	57932	17586	33851	97220	186399	108722	108770	26940	45897	47804	25489	82745	24999	32704	50036	171516	292963	60046	75008	141948	50981	43029	56418
	Proteiniclasticum ruminis DSM 24773	3118301	35790	48493	52404	49292	54204	47569	20442	32932	82082	108880	121605	87025	46770	52073	40724	16833	66164	50970	27600	39028	87543	136687	39637	41261	128541	56153	67743	68807
	Thiomonas bhubaneswarensis	3203428	35725	34975	18042	13693	26777	13760	15178	10766	17450	13525	9621	12665	7096	11277	13216	1988	19732	12905	10995	15354	25173	13405	39169	24076	30058	18075	16519	24006
	Clostridium homopropionicum DSM 5847	3650535	35705	36315	79201	87818	108589	36554	12063	21445	79838	82657	88572	61383	14218	30614	18999	10240	46089	26485	14387	15555	125719	172126	36039	43973	162910	41914	56801	67480
	Prevotella denticola F0289	2937589	35363	14805	378748	880513	2282494	137464	75640	116944	1073755	1420669	481832	1397299	63287	35391	103033	65346	721171	14651	116027	134789	1137450	1109844	417290	1312599	1332480	38624	40231	25933
	Megasphaera genomosp. type_2	1595982	35246	91670	53782	47749	46169	97664	63197	132745	67019	67244	26518	44882	142871	146974	69032	23110	37174	164859	73575	86887	63440	106606	25296	39935	34761	99313	134586	118447
	Duodenibacillus massiliensis	2353688	35043	99971	63307	124133	130754	207933	273714	440971	39975	41513	41185	41001	36672	290160	304398	13166	25568	32605	347222	320202	64497	58838	21743	42990	69077	372407	255133	231419
	Klebsiella oxytoca	7227285	34879	13903	6675	5659	9212	33895	16851	9652	6171	19458	6182	11066	15655	11125	48470	1763	6961	8349	36437	33358	6594	9241	1569	3813	8102	17313	7954	6354
	Thermobacillus composti KWC4	4355525	34877	64053	59425	89514	79721	39841	12602	19293	95821	176484	72604	104931	24489	36103	45445	20819	81839	68026	37826	55125	56312	61236	15018	38583	73049	48437	27449	36481
	Slackia isoflavoniconvertens	2253648	34827	74924	51243	54449	26158	84026	22711	34853	46097	93471	23857	54447	51171	78398	21702	11249	35608	144532	18993	20898	20276	33574	6536	8512	32953	50166	32702	45563
	Lucifera butyrica	5281299	34731	59506	88590	99989	63484	90692	29763	51699	74448	175545	111517	117763	50339	68833	75303	21349	74283	74929	61940	81213	30008	79230	8535	19319	52768	50209	56384	74748
	Olsenella mediterranea	2374959	34586	55619	154898	206236	106037	77156	29994	54181	149998	355971	306498	208126	70374	72091	87465	29420	143594	110956	75355	96557	107417	113587	19065	33070	126821	57662	47029	55407
	Olivibacter jilunii	6704054	34536	30217	17740	21493	66647	43719	38991	61784	66418	22110	171488	31412	66787	47778	54446	3947	18855	130890	73784	117186	44835	59355	21976	36377	73431	39711	64674	42144
	Pseudoclostridium thermosuccinogenes	4731216	34402	71529	124371	150397	145930	109820	29798	47986	151289	265664	116042	169180	48995	94195	74742	29810	113850	83234	52758	80041	79455	141635	33756	45198	186249	68430	71487	91047
	Paenibacillus rigui	7172832	34323	53146	28017	30931	19064	45055	10638	18532	33002	44051	32601	28824	30449	34579	21779	4732	26263	59490	14497	26521	23191	21791	7850	13892	48564	43191	39725	44097
	Algoriphagus faecimaris	4667644	34290	32128	14660	25271	38106	72050	50269	65386	55578	36107	172993	37164	151559	78473	102089	6660	20772	220091	116541	185770	32017	38511	23926	34469	53632	38840	68818	45370
	Clostridium pasteurianum DSM 525 = ATCC 6013	4352101	34288	43931	56732	55043	111495	45151	14031	25761	51192	74165	113650	68435	26717	54317	25825	19992	49146	27162	19041	30577	125025	78720	29004	32451	132916	31072	33917	52268
	[Clostridium] viride DSM 6836	2415478	34276	48468	324493	389117	162852	70988	37444	57747	283015	615412	364309	359298	58957	58097	113566	62693	257336	82882	102816	122253	147337	223060	50030	69981	265105	68055	57468	57364
	Riemerella columbipharyngis	2136954	34245	40952	14335	27607	30049	61606	46397	67002	37591	25785	65752	27271	64645	70653	56396	2916	20989	62902	62653	69659	41760	25720	22616	29725	78317	106791	77515	56366
	Tissierella praeacuta DSM 18095	3115906	34138	47266	33045	48721	86981	59642	24371	38457	36107	83015	83091	55815	55369	72454	60073	10404	36745	87114	54544	92380	40324	40153	14915	8636	90214	56684	82358	89189
	Geosporobacter ferrireducens	5817221	34064	71981	78265	75271	76385	64423	22517	37854	87741	122807	119040	80677	37241	72797	52881	25649	69465	42551	33489	59148	124378	261781	48719	71054	111239	72224	55227	79796
	Mogibacterium pumilum	1862768	33790	21304	55585	69114	72606	19529	10182	15608	47542	90104	52699	65473	29913	21516	15840	14823	43577	25160	12910	14525	50902	102013	19712	29019	62241	14797	15150	19577
	Clostridium uliginosum	4080971	33762	63655	64107	84057	138833	80983	24684	73218	70090	52885	122537	50233	31037	62047	42465	22283	36335	62420	48595	40404	211298	217981	60817	70930	204945	57800	57431	75930
	Breznakia blatticola	2461343	33748	46358	29767	25498	53774	43603	41045	70097	36327	47379	47058	33816	65744	75130	27315	18440	32793	29650	36655	25650	102314	133960	33237	38014	106252	47471	50437	58123
	Lactobacillus gigeriorum DSM 23908 = CRBIP 24.85	1906034	33744	33475	84912	48886	214134	35243	26440	34541	371015	13617	9325	72654	76589	53657	47771	8000	31768	119227	59017	100721	218406	94949	15034	94215	170150	53851	69273	52189
	Clostridium tetanomorphum DSM 665	5553690	33679	50029	74184	83854	119389	41186	18203	36371	61710	88522	92261	66606	17310	54107	28349	17706	43615	36514	22403	30444	131242	155296	35804	43809	129423	61529	67027	63409
	Sutterella megalosphaeroides	2725161	33665	80788	34255	68970	65063	116585	152192	231391	31983	42749	21701	34923	31142	158283	172259	4255	18289	24962	201522	178238	49859	38815	15792	34286	42994	196480	147394	118482
	Bifidobacterium longum subsp. infantis ATCC 15697 = JCM 1222 = DSM 20088	2832748	33623	47897	30035	36259	45377	21770	23064	49673	48368	51090	41103	29178	38839	48053	42808	12751	20168	39124	43764	44346	20945	25251	10556	17018	29472	94021	46724	56039
	Thiobacillus denitrificans ATCC 25259	2909809	33361	26192	20942	21132	23402	6657	14036	7253	13621	15465	8609	16173	7337	5810	11469	2642	20680	3936	9999	11895	23616	13375	45177	25560	18483	8240	11267	23969
	Sedimentibacter saalensis	3834552	33359	36200	83141	68441	122884	34302	15620	28782	61411	148607	121136	96161	35330	38114	26358	24995	68264	24641	20736	38546	135895	169463	39595	43806	165566	65642	49853	60995
	Desulfovibrio piger	2807531	33309	22334	935149	850086	245699	216218	80793	99136	1938947	1138198	948334	604274	135811	20301	258376	1109278	266652	142992	186068	157426	213367	1264564	184239	211920	1264749	261971	265929	35711
	Paenibacillus ginsengihumi DSM 21568	5675308	33275	63347	37716	46864	31611	65114	13793	20640	33936	111081	42823	59442	34159	43483	31257	13107	42284	78464	28677	46299	24472	39994	6314	15433	47084	74508	34797	56189
	Desulfovibrionaceae bacterium	3663932	32969	26027	1102294	889887	198417	240745	84200	108109	9500450	1090897	6346709	662457	26060	30764	247160	4653061	299908	53188	191557	163802	440898	7343737	572140	898062	6572702	76483	265419	63620
	Treponema primitia ZAS-2	4059867	32777	41540	125438	176601	51656	37150	16229	23228	111866	335570	189749	187499	41719	41926	108944	26717	142004	57055	75870	118119	49041	103225	21835	26406	105786	53414	40283	43241
	Geofilum rubicundum JCM 15548	4921400	32730	24565	69310	144908	237580	95239	40239	74653	206172	145044	123974	141265	59938	40848	82895	18044	106774	43766	100289	113385	172943	163546	86224	135377	275246	48205	51867	43127
	Streptomyces argenteolus	7948711	32701	27177	19830	14501	20831	8296	14476	7279	17689	17273	17914	12039	10505	4568	8281	1904	19141	9777	10307	10238	29382	13992	43068	26801	17460	17105	12323	22725
	Collinsella aerofaciens ATCC 25986	2439869	32676	85387	86865	106023	54390	154950	26016	44395	164208	119867	59130	68535	101479	124955	20430	22426	49580	258002	17857	24516	37488	50321	9216	21005	55079	41021	26092	36377
	Enorma timonensis	2331554	32420	42311	110680	161944	83299	44509	20512	36364	121939	237741	136662	133865	56809	58757	69845	26788	108161	89010	59457	79057	58948	58349	13917	26132	92187	41047	24324	30045
	Streptomyces viridosporus ATCC 14672	8511919	32282	25895	24691	20872	49514	15954	19061	15501	27116	29269	23348	27453	18646	14144	17387	6721	29328	22010	17539	23839	43313	52758	34320	45878	34780	20475	17085	22242
	Terrisporobacter othiniensis	3986874	32113	47698	70846	96323	130943	50384	29771	44008	61477	134026	128397	89739	31895	39889	30727	11356	64478	73411	54840	51411	70686	63434	27653	21223	136087	95373	40869	57367
	Treponema phagedenis 4A	3250767	31982	55851	159597	166715	59285	40908	9617	12557	85745	112862	102649	58262	18657	38288	15407	40214	45782	50668	7714	27982	77926	163605	15152	36284	105404	52572	36845	41204
	Desulfovibrio termitidis HI1	4257954	31972	11866	317556	337621	184767	221616	75809	90040	888567	592106	219439	274582	14393	7305	233557	549194	107013	13336	182618	152463	125799	477015	108875	107432	521083	61714	254718	31032
	Clostridium puniceum	6082167	31813	47709	88566	96218	147988	66477	26856	61389	80417	96816	119968	82893	30372	43445	40440	16177	67108	39572	44358	38851	138910	167398	43211	47067	167610	52145	40034	46970
	Petroclostridium xylanilyticum	3863184	31693	70380	83382	118508	176981	112318	30075	52509	122601	196957	138948	128137	42871	87130	79009	29489	108400	93973	61281	87928	127472	206120	52878	55659	179060	88810	69189	74156
	Youngiibacter fragilis 232.1	3988233	31654	63945	79268	79612	68359	109340	19955	39600	100302	154501	183472	111451	64388	88431	70529	15144	68615	155462	52699	75697	59553	78879	18084	25777	100961	56438	50474	76312
	Parapedobacter indicus	6155226	31628	31600	32489	41397	74185	90246	49058	69795	73048	38662	79637	45702	121425	58318	91002	5374	35668	184923	101263	151093	46673	26506	22936	31532	66339	41227	51643	43447
	Paenibacillus chibensis	5910497	31550	56723	29099	43258	25329	59672	13461	17957	84271	106111	48370	72719	26355	38428	47362	18699	47160	62379	32465	55707	32128	49134	8300	15825	57096	39803	31912	42350
	Peptoniphilus duerdenii ATCC BAA-1640	2124844	31543	65844	23106	27594	50108	84099	95731	163829	12547	29454	33391	31791	221175	156149	104517	3401	21859	164132	97673	85205	46492	57240	10352	19575	60109	126508	161646	137846
	Inediibacterium massiliense	3497276	31473	45999	84761	118877	195006	61957	16552	37842	81386	111437	93609	99672	27302	50128	24949	23342	64622	54836	23604	35161	94862	169914	31891	31252	153861	46110	58474	60754
	Varibaculum massiliense	2283357	31370	15160	4141	11058	7983	11215	6583	20770	18440	21277	8128	15925	14543	20915	8102	2762	5440	11901	10901	12647	7972	12542	7309	4758	24234	21239	18637	19993
	Paenibacillus tepidiphilus	6809498	31301	76845	69240	93063	93632	100752	21988	38510	139463	140536	66503	101827	76586	81282	62301	24504	79005	161567	40555	66884	50460	89085	13588	23060	71029	91307	44940	52152
	endosymbiont of Tevnia jerichonana (vent Tica)	3637102	31193	16841	5194	8364	5332	1219	933	1062	33662	11128	40565	7231	24815	14220	1228	1033	5439	32877	785	1026	22377	16341	10252	18288	36215	27170	7874	9149
	Massilibacillus massiliensis	4000953	31181	43009	39525	53388	72083	40970	15417	21994	54811	60409	73987	52723	21798	34097	20383	22570	42819	46403	15467	118164	222452	448816	99206	128397	69350	32420	71778	62938
	Xylophilus ampelinus	3731505	31176	28982	12409	18713	29190	24278	30916	43359	14095	11578	15823	7228	26332	36661	43288	1541	6011	19860	49747	49614	29254	12849	9319	19649	18415	26930	30073	26357
	Megasphaera cerevisiae DSM 20462	3236325	31143	65769	77472	67064	50429	106917	26800	48156	77499	164990	156673	127408	75927	88418	55952	31880	103133	148588	41850	68438	70340	70042	29027	23184	134106	71328	73845	72825
	Hydrogenispora ethanolica	5983490	31044	67667	110332	157794	97926	70377	24688	39528	161183	333915	218477	191953	75629	69047	146972	39769	137181	126933	101300	151923	59288	105293	19645	29255	115697	45769	50043	49706
	Vallitalea okinawensis	5859119	31013	61282	62300	59998	97520	47013	13997	27476	91692	152821	127937	103688	27019	52710	34546	31869	68246	36091	22678	39543	123500	234200	46462	60340	100864	62255	43562	59111
	Taibaiella koreensis	5945070	30944	28500	31266	70765	133001	56934	24104	41702	102757	74101	106598	57547	57166	47060	38730	11104	40532	96329	50686	65493	77387	63722	27236	60463	86337	37587	31485	27966
	Hungateiclostridium thermocellum ATCC 27405	3843301	30916	54090	89091	103358	119014	86173	17643	30060	101205	234576	104236	137243	30791	66497	42563	28484	82675	73199	37093	50778	92214	95796	25874	31485	138835	51904	63477	81989
	Acetobacterium paludosum	3691131	30911	60004	68915	66296	50822	66257	19832	34525	127241	119739	76215	81626	35744	49025	41789	40160	59136	75328	40125	69698	81639	146793	21660	30208	80245	74349	45668	55101
	Porphyromonas cangingivalis	2404857	30781	17138	360704	777843	1045537	120026	65878	102918	746688	399296	690661	458872	62556	51685	112099	61768	345510	43641	116090	132094	564969	459205	205640	504739	601723	51522	64239	48771
	Hungateiclostridium straminisolvens JCM 21531	3907117	30630	60239	81051	87809	105998	104135	20434	35012	77190	114993	138534	79115	32900	85871	46147	19002	55769	69863	37623	45025	112425	130931	33054	38861	125227	55150	68977	104504
	Labilibaculum manganireducens	5319962	30519	39529	49909	81176	111927	48380	26780	44441	158082	126542	115958	126847	68718	53522	50575	12785	78136	71127	52834	67739	112364	108121	79201	86411	228694	76084	48671	45680
	Thermotalea metallivorans	3094505	30468	35480	70434	80501	59927	50460	17750	30429	51955	166319	111851	104556	24284	46377	40643	15205	72522	35730	31938	51622	119753	190758	37555	48860	92628	40476	42843	63490
	Clostridium beijerinckii	6485394	30397	46043	70391	57310	103209	80730	20608	49580	71333	61528	105580	45810	41063	60093	29302	11243	32300	87529	32501	28497	137362	77331	30165	36629	129144	44771	24578	36898
	Paraburkholderia caffeinilytica	8324638	30314	32796	16447	14315	8546	7732	14274	9334	12046	11679	14407	6105	7108	7555	10181	917	16645	4859	13353	12182	26392	10461	37806	23231	11947	11999	17147	23385
	Paenibacillus pectinilyticus	7877932	30222	33108	16781	13473	17803	21961	8298	9794	13176	17673	28915	10447	22321	18543	15716	2787	14264	22530	10409	20002	22894	16195	9744	5894	28052	21017	22620	30256
	Paenibacillus woosongensis	5683957	30220	33837	42406	43204	26795	15797	14769	13693	48147	53960	50416	46860	9878	20848	11666	7580	35804	13378	11729	11361	29850	24187	32066	22341	38455	19146	16792	28751
	Arthrobacter livingstonensis	5042614	30117	22900	27689	18818	5457	10555	12881	6751	21229	12585	21236	9457	6732	8436	10017	3967	19162	4627	11065	12685	20024	13716	36929	24185	14850	6374	12897	27065
	Slackia heliotrinireducens DSM 20476	3165038	29985	47518	177784	236591	76287	56535	21407	35658	194912	353151	297111	220017	40022	54633	74877	36704	142783	78204	52522	65538	72945	164791	19313	35870	141487	36009	38952	47871
	Paenibacillus pinistramenti	4201341	29934	57520	33436	45452	24260	88076	25358	40800	36037	79985	40351	52449	29446	69573	58409	12516	41474	47019	47006	60064	22165	45485	9499	14043	44205	63305	58339	93703
	Parolsenella catena	1796691	29836	31163	93963	122653	57206	32840	13317	30138	90007	179257	134944	107230	28233	42489	57570	15852	85301	36227	41139	58908	85990	60224	20685	31793	107585	37746	26758	29406
	Spirosoma pollinicola	8794837	29663	18405	12825	26787	34719	51564	39133	55801	25676	24238	25891	23276	69845	39975	64042	3626	14604	109128	67698	111577	20952	29376	8336	19231	20276	27690	43002	28390
	Mitsuokella multacida DSM 20544	2577056	29556	58951	53964	68097	53536	66387	28521	47284	91820	117947	92478	87188	31148	61011	76416	17417	59454	69446	68487	83604	36201	67203	13977	20281	59580	61542	56851	73272
	Alkaliflexus imshenetskii DSM 15055	4122270	29535	33108	80257	184811	329171	96777	45128	79136	240753	156156	396047	171909	64072	51252	79219	14250	126006	97391	91009	114521	171145	160189	92315	159236	278775	59759	56382	41007
	Paenibacillus assamensis DSM 18201	5027965	29481	22892	25215	15850	12038	15913	12166	8792	25309	31957	19969	20426	12800	12209	11556	6309	25941	6598	11606	17855	16489	17041	26863	15115	16689	16025	18254	31866
	Cohnella phaseoli	9401845	29424	66310	40205	62347	51441	53994	10188	15201	89502	112619	52999	86461	29568	37529	18710	15282	54651	76939	14242	25467	27172	49953	8907	20780	55781	33546	24072	30236
	Clostridium isatidis	2869927	29404	79609	55516	86281	179811	94667	37425	122540	58968	130855	76511	95078	33757	61444	49014	8779	63004	48554	63269	32912	68690	78423	26357	23454	144857	76417	53425	66299
	Listeria weihenstephanensis	3406292	29327	24052	12883	10975	53340	14356	11661	9946	28835	23211	20395	16270	13763	14312	10958	3382	20751	20708	12513	18316	23899	10351	25381	17897	31441	11122	17815	24148
	Anaerobacterium chartisolvens	4927187	29316	81381	85004	110851	81168	131842	24147	43425	94218	172425	103391	105038	95789	110043	70231	35889	62034	176465	55069	82490	76963	127842	31628	44663	104819	161425	81314	119389
	Clostridium bornimense	3617025	29262	83026	81888	116356	234039	132871	50258	183510	113264	203086	243308	124359	25742	72167	72763	17517	103997	70477	127100	47024	485116	881409	184409	267791	250074	59869	68844	88568
	Clostridium cavendishii DSM 21758	4987666	29190	82585	62953	72963	119291	90330	21194	55081	121852	80252	79952	64131	20912	87488	38303	23277	54111	40010	36231	30666	136558	136523	39697	45313	164253	59487	49833	75990
	Clostridium carboxidivorans P7	5752782	29022	33481	69397	88819	120398	37253	13128	24168	77629	124560	117973	79966	20854	21219	21788	51069	65280	28831	23317	63582	127297	148441	28346	36252	141603	33074	43414	39725
	Clostridium neonatale	4710844	28732	69638	162489	156865	223077	112040	37574	99085	112436	174238	250431	123641	29201	83096	81886	36314	97584	37730	74896	83684	277768	252307	66894	95499	324848	55262	51225	66263
	Marinisporobacter balticus	3865388	28694	46741	66795	81893	103568	69416	18404	32590	97374	81462	84202	64924	56830	59698	47953	39253	40574	55587	36133	73664	55481	125556	27152	27516	114309	90811	71872	96112
	Dyadobacter jejuensis	5761522	28640	23871	23723	42138	52667	41687	29211	36889	33497	12514	10348	12823	37459	43568	41556	1785	12053	26950	47652	50174	34829	30893	13912	33411	56910	29316	33725	26126
	[Eubacterium] infirmum	1906995	28427	23587	57006	74831	162257	25826	11986	24499	34434	94977	54758	77951	18917	21008	20319	11793	49441	21738	20340	27009	108766	82034	28434	35877	130177	38065	29456	30377
	Cellulomonas oligotrophica	4544055	28246	19844	12803	14085	4763	4862	5159	3333	23611	10220	19215	8347	9117	8567	2913	958	10235	16060	3631	4088	11347	10274	15528	8557	11395	17227	5005	15292
	Clostridium culturomicum	3058214	27930	47188	73077	79755	123606	112571	81471	97884	45839	107818	131255	79903	33563	62209	85223	15637	56552	18529	87811	93343	93488	70880	39165	35587	199112	31820	57576	50697
	Paenibacillus ihumii	5924107	27886	61620	32465	33631	38919	78583	15816	19422	54640	98106	61451	66554	89917	51404	26220	10130	40431	171070	21907	38796	36896	53139	13100	26423	60683	147421	36148	49839
	Treponema vincentii F0403	2693493	27820	37918	33123	36344	32970	52994	13250	19217	58431	90096	117326	66633	18414	34232	34017	16768	46826	51626	26780	50356	104306	183860	42005	58898	61151	49573	26987	39850
	Tangfeifania diversioriginum	4779684	27800	13918	115347	283512	379303	71110	33631	54688	192740	122775	126827	138389	45213	53178	59686	13412	92747	48134	68010	71814	190614	183495	96772	153849	259709	38717	47381	43728
	Cytophaga xylanolytica	4380952	27783	38101	163867	418297	599047	194903	76019	138563	378533	266230	310747	313502	86744	84486	179966	27283	207089	114028	196946	204099	365531	339896	116230	328709	451854	59863	87061	93849
	Collinsella phocaeensis	2105457	27692	35229	78073	118854	39872	36501	18456	33992	90001	179168	164331	105489	57224	31949	77284	19464	68051	65342	58189	80087	44644	63147	12656	21410	62610	79311	29551	30907
	Bacillus massiliogorillae	5451072	27670	15302	19315	19792	27418	30536	9134	18082	15635	11361	7762	11993	6370	19456	20761	2569	10221	5147	14866	27986	17585	14037	6755	3255	40614	55270	32884	43534
	Selenomonas massiliensis	2587005	27665	54762	70093	90809	58858	69165	19374	28886	53499	156409	101801	99234	37284	53339	50687	13824	70090	61642	42154	56460	26964	63155	9783	17301	52799	61485	54150	77511
	Citrobacter portucalensis	5213846	27543	14577	10413	15163	6613	113848	15425	6691	5937	16446	11879	8645	43737	23731	241285	2358	6869	29294	238652	100507	5516	6154	542	4527	8604	26293	5487	2583
	Rhodococcus phenolicus	6283907	27356	23774	15585	12385	38263	7707	12369	6328	24244	26214	20498	15248	8356	5656	10112	3245	22920	16334	8695	11505	32508	21288	33959	32608	20788	10392	9382	16684
	Chryseobacterium greenlandense	4036521	27318	23802	2280	3610	40573	44130	33960	43880	13872	10520	23935	9682	102153	50816	63816	3303	5648	166199	71595	129592	13352	13649	5667	6067	13259	37135	48345	35295
	Prevotella aff. ruminicola Tc2-24	2917108	27296	12147	382023	869155	3982522	148627	66413	102988	1497879	2728697	570310	2380620	51294	47537	106593	83393	1159711	27393	118245	123669	1703822	1969465	690928	2158722	2022912	44723	46431	33565
	Pyramidobacter piscolens W5455	2562014	27095	63042	145075	192703	123531	80948	42593	79092	161024	346727	182226	196507	94046	96796	104233	37127	149221	117648	90348	99652	76730	108623	20702	36033	128825	85698	89793	89151
	Desulfosporosinus orientis DSM 765	5863081	27092	47542	41582	43324	35678	64345	22163	54160	49325	75763	44596	54553	60801	53556	43639	12035	45798	112929	44868	57532	55722	140493	26286	37193	37855	59768	63807	58337
	Prevotella fusca JCM 17724	3261806	27026	69472	282348	549943	1102514	77165	69611	108347	678732	839840	407286	764740	45289	41174	152494	37210	402204	87191	201280	180662	583295	714642	238288	722804	761270	39450	28964	24941
	Clostridium thermobutyricum DSM 4928	3397928	27022	30165	61975	96373	164883	47689	25177	86660	57054	80698	73056	72283	2600	20136	22455	9214	43522	5994	51087	14857	99253	61024	34139	29245	197549	29002	24540	27500
	Paenibacillus glycanilyticus NBRC 16618	6887557	26968	35570	48138	54633	32682	35502	14281	21951	31142	111047	52393	62809	27365	24165	38620	9329	40758	36692	25718	47121	45022	83548	15794	26768	46737	24640	22211	34864
	Paenibacillus typhae	6740451	26943	56124	56792	55433	49722	85219	19092	33313	99024	108211	54154	86954	53648	72084	67342	22181	62693	91010	41975	71299	40858	74029	14049	19685	70309	50384	50870	64420
	Fibrobacter intestinalis	3292368	26876	25463	51403	68500	150044	64583	24377	53141	104401	94604	128905	70720	31551	37688	45117	15476	50234	49241	40298	56440	69155	77472	17455	52086	73475	78598	60960	59728
	Clostridium chromiireducens	5447708	26789	58383	75312	80411	101612	61735	20763	52512	46999	144429	97026	98563	26433	61271	43022	26842	77582	29174	39241	49525	155255	303318	60299	74164	112392	45497	54264	67856
	Clostridium gasigenes	4056506	26779	63760	45358	65703	94908	91553	21887	73065	57679	74145	74724	56716	27334	66813	49023	13625	52109	54245	60530	35344	65003	64399	21420	22802	119323	44208	50369	81419
	Enorma massiliensis phI	2280503	26623	24813	54753	69810	57119	44104	28146	47757	71480	151764	86444	83139	38871	34588	75355	16346	59404	39734	75720	80420	41223	64375	9270	26169	56686	32200	31893	26132
	Olsenella umbonata	2353193	26600	45074	106790	156459	45116	68965	18408	41138	120904	247797	132709	133886	51517	58002	95586	22749	110279	96724	67035	91516	52857	75661	11894	16304	71583	41489	39397	46863
	Bacillus taeanensis	4611265	26559	15800	10050	9179	28425	21035	9332	21155	15688	14704	20850	16004	36828	31152	14126	3178	7066	9024	9122	6771	7622	16600	4006	2160	28335	13717	10587	15135
	Puniceibacterium confluentis	4880907	26516	18884	14336	14067	121324	15978	3323	4988	51585	63751	36694	51783	30003	20082	3782	5416	27049	46502	4554	6486	41867	38962	19056	45887	47505	26407	10614	18676
	Mangrovibacterium diazotrophicum	5800440	26514	31504	107890	172920	240904	103046	52679	95759	202682	119478	225772	133476	81999	54229	97785	14681	84112	104007	119053	135539	125760	168047	62770	116454	193867	61828	61034	48381
	Desulfitobacterium chlororespirans DSM 11544	5606984	26486	47348	66005	62104	43475	107532	34476	71792	66801	109916	60277	73843	84985	91653	78564	14396	54921	128928	67949	105069	33421	58671	12973	12770	62698	110017	89537	88911
	Acetonema longum DSM 6540	4323011	26448	57935	64501	73111	74688	53118	21181	44821	85809	176045	138879	103835	62988	52952	46557	15572	64470	73121	42067	53230	81295	196558	27577	54847	65111	91034	63371	64089
	Fastidiosipila sanguinis	1785891	26419	27409	23841	22645	46092	51357	32007	42675	27990	63563	35536	39719	94009	50755	62839	6076	20417	149815	74917	118018	57378	51741	20666	19851	93342	31179	50212	38639
	Prevotella oralis ATCC 33269	2839537	26376	10761	131979	287849	871026	78372	50060	70540	447378	927763	210414	743391	52461	56676	75024	36886	362050	13661	81040	97996	532383	662093	229060	724029	674519	15160	57805	29002
	Paenibacillus nanensis	6118890	26363	42870	42331	54465	33370	61424	12550	22351	47357	96040	42508	60803	20737	32453	34128	9384	38636	46337	26293	39263	26630	65926	9214	17400	36280	38022	29941	37230
	Clostridium diolis	5940808	26299	41241	75480	91753	150765	44360	17029	45341	101523	93689	136305	66251	23299	34765	24035	18654	49685	21633	26404	24986	117886	100191	22494	34842	145743	42001	28101	35368
	Clostridium vincentii	3505833	26071	52649	47723	53807	124014	75487	20546	46695	43644	65444	79870	53078	18806	54613	30878	6809	30232	35359	35581	28572	78352	49071	17441	14388	88916	54786	32410	46183
	Filifactor alocis ATCC 35896	1931012	25979	32447	78438	71184	86811	40534	14201	24492	74147	107627	103610	84041	34967	46902	41127	21086	61872	22461	31217	47255	86808	156221	35215	36781	125002	37857	31708	42930
	Cyclobacterium jeungdonense	5792371	25970	15671	21931	14466	17552	9914	15185	10858	8470	11291	13233	11420	6540	4869	13864	904	20910	6842	13103	14085	28194	9275	35826	20432	17059	6535	10336	20389
	Devosia insulae DS-56	5750119	25956	27889	17274	16870	14266	10244	9879	5838	18958	22863	21506	14094	8069	7264	11725	4309	15595	21008	9062	14645	20112	14138	25752	15191	25634	15709	13516	12492
	Hungateiclostridium saccincola	3604547	25953	43070	85836	94878	114931	68042	17953	32602	77813	102510	151058	83998	40160	56539	34290	23920	53106	87101	28230	37842	150177	167740	46260	48851	187633	47508	45913	56163
	Aureibaculum marinum	3668585	25824	17236	24977	17462	23733	7671	9094	5905	14111	13098	15944	16706	12607	3108	7071	2012	20930	5217	8123	7195	34022	16142	34032	28328	21338	4722	6618	13229
	Lactobacillus porci	2188901	25637	25995	138332	92673	15167	39769	31703	38207	169081	36524	32691	30177	81243	49347	55606	10493	18411	126734	58584	95621	66391	20668	4923	40372	36781	28512	42036	31894
	Porphyromonas crevioricanis	2133352	25612	75609	145172	341347	364902	95295	51860	88651	341395	184963	194673	197346	93656	50592	86604	33876	132572	98930	95364	112485	248184	188082	89826	239328	324166	143407	76271	46087
	Selenomonas artemidis DSM 19719	2350599	25555	67769	62712	97946	93909	103567	21720	41992	172380	157972	78000	94114	46988	84090	60815	28742	72449	124053	52953	76643	51820	77146	10811	30986	69080	51055	50968	84932
	Paenibacillus contaminans	10232629	25517	47417	41347	45828	43847	46021	10186	15975	82557	122840	51254	78315	22933	24699	25806	14120	44901	50983	19633	34371	41711	55634	15851	23314	77319	19514	34808	41773
	Sporomusa sphaeroides DSM 2875	4971384	25445	42704	49400	53005	47624	61969	22558	40347	66569	100837	63206	61118	41175	42418	53745	12757	47906	81933	47155	67913	49676	96932	18756	25467	65416	39674	53729	53599
	Clostridium frigidicarnis	4337414	25396	28007	59375	63591	127883	24713	15794	39845	71270	116383	70025	61782	14317	23555	23224	9734	47487	12450	21323	17007	96639	56329	19692	20852	134594	32659	33499	32275
	Pedobacter heparinus DSM 2366	5167383	25372	16410	24700	31356	38251	39557	32031	52885	65037	29244	23416	27534	59576	28287	45788	5962	17729	109997	60686	99648	27794	44581	16809	27100	43398	21112	34033	22612
	Bacillus sonorensis	4832293	25189	40148	24900	18290	16240	43845	8748	17310	51156	98314	20508	60337	37087	49093	25753	8791	54147	80485	14661	32177	37839	96878	15136	21118	32636	27597	22226	26507
	Rhodovastum atsumiense	7097890	25048	25265	19329	25459	28033	18359	11607	12944	18852	31306	19416	27307	16322	11056	15143	5930	22126	17488	15396	18002	23951	26067	20224	23098	30202	18112	10337	14216
	Alkaliphilus oremlandii OhILAs	3123558	24958	36358	27992	40822	45286	49094	12008	22128	24502	36326	15804	28188	16190	46169	28182	4987	17960	25590	25602	27890	18192	24958	7705	7538	37740	31669	36338	57066
	Bifidobacterium merycicum	2280234	24955	34889	34477	24124	10798	36062	33322	42840	30036	43799	34203	29359	35614	41994	52252	5792	19685	37935	51242	54569	17930	23396	5494	10277	26159	39401	44108	43349
	Labilibaculum antarcticum	5718991	24910	24381	16690	20873	80811	51363	34644	39709	105177	64880	63138	58979	50289	35998	42594	14301	34785	48348	45527	71147	81159	70531	62053	65764	181081	58012	42479	39353
	Desulfitobacterium metallireducens DSM 15288	3176073	24909	33160	23338	28316	30707	59946	31900	59235	45515	46346	27920	34362	44479	46634	40341	7212	23029	87993	40904	54291	25451	21412	12192	11715	34170	41358	61246	33471
	Desulfotomaculum ruminis DSM 2154	3969014	24848	43452	51645	53283	45271	67519	30452	55433	79631	121338	82900	75657	52365	62666	58177	27897	51838	79271	56587	76036	55644	125903	21309	33799	71567	49756	76600	84263
	Marinilabilia salmonicolor JCM 21150	4982627	24847	20659	128382	244962	323241	135577	58720	103552	294257	169403	241647	185622	98169	60857	114901	19345	120900	96014	151753	160118	226400	173301	120683	194379	346159	69280	78122	69390
	Capnocytophaga sputigena	3098616	24761	47734	11616	23774	30494	57008	35106	48369	33714	25635	14660	26686	51122	37837	47537	4267	17589	88196	63815	81859	31301	23597	20331	33007	77978	111241	43393	47444
	Dehalobacterium formicoaceticum	3766545	24750	42560	145009	117284	94915	71550	23540	46115	175088	229788	120196	182625	66320	61369	60358	28255	109202	123839	53549	63992	50293	112044	19424	26479	131056	44042	36672	36110
	Draconibacterium orientale	5132075	24699	12918	31494	68619	130552	66373	34294	57929	136965	81511	190244	92776	48695	38570	61175	13144	61619	47968	76022	69844	79241	83383	43801	73038	140945	36918	48992	42524
	Alkalibacter saccharofermentans DSM 14828	2331365	24560	33136	33972	37517	28386	46435	6231	11650	29527	80113	39350	51262	15056	37754	17359	7915	33498	37779	12779	18256	61108	81931	22514	31212	76639	33626	47937	54740
	Micromonospora radicis	5963223	24505	27023	16425	12923	18634	9170	11818	8757	15738	16655	16195	9388	11348	9173	9660	2263	15915	20928	8778	11690	17585	10512	31860	17426	18175	15297	14117	16733
	Peptococcus niger	1968473	24487	32686	48732	48559	35080	52237	50997	96275	47480	73538	45970	49353	89639	53250	58337	12864	37686	167194	68509	90272	22923	54358	6501	10303	27882	64901	102004	51556
	Pararcticibacter amylolyticus	6314794	24480	29831	56600	100581	105581	47269	30767	54247	92247	58158	142633	65627	48264	33470	44450	6019	42278	86906	58038	81539	62734	62480	26656	53041	78779	48852	40772	29073
	Paenibacillus stellifer	5658798	24452	68125	60705	68382	78744	86884	14254	25452	97886	120521	69245	79699	46572	80854	36844	20872	57518	114335	27249	34891	62488	74841	16794	39683	83375	39932	41487	58789
	Prevotella enoeca	2861432	24387	20022	248320	571536	1170298	61592	28564	47822	667684	1197432	170997	1049363	38885	38015	52192	49734	491645	35925	63070	62575	788929	878564	326068	1002361	953321	35994	48753	42295
	Clostridium tepidum	3074397	24374	56158	40622	67777	154905	58924	16527	31235	60600	61148	62844	53209	22224	57218	25119	11440	45899	60504	17632	17889	59279	54176	19053	19619	114048	38188	26028	40443
	Paenibacillus donghaensis	8542333	24241	49143	124446	88119	158291	54367	27350	48842	104405	125132	73282	81648	40761	58449	47709	26134	60634	45090	35985	40506	67974	73313	29528	29500	125203	66604	66174	76606
	Paenibacillus hemerocallicola	9652120	24222	41805	33032	42625	69802	63110	15516	28118	62987	62866	25726	44487	36336	43355	35616	13669	33028	81399	31748	40659	26696	44221	9176	21914	37532	28097	31886	39647
	Flavobacterium aquicola	5124726	24178	40233	86792	152768	69357	61780	44269	63751	31712	53792	28462	45577	56860	35835	58777	2878	34690	95193	72655	101491	43579	28891	13874	18215	53142	64624	41659	28002
	Cohnella laeviribosi DSM 21336	4476185	24166	35665	32710	53705	53069	44376	11674	23051	40111	94953	28481	54253	24974	34222	42977	12068	28712	32754	33029	53643	25889	34173	6911	18859	44466	27652	30992	47551
	Sunxiuqinia elliptica	5094324	24156	19140	32969	47703	139204	111313	76627	96724	141166	94018	122478	93845	59022	47267	93950	15273	54579	54869	101108	139665	117900	98937	87402	86348	242055	44223	54632	48988
	Chitinophaga ginsengisoli	8501157	24144	29704	55220	97460	94075	46387	26564	43078	110897	53164	83374	49621	41104	39575	44289	7191	38675	80497	53138	78166	62542	54301	24823	47876	79322	32189	39578	36473
	Cyanobium usitatum str. Tous	2515215	24143	21616	25682	32427	27253	7272	11227	8505	36704	27836	22848	21082	8410	5520	7526	3769	21195	19946	10114	11006	32932	26503	38594	30216	41515	10688	10874	16447
	Sporomusa termitida	5316008	23984	50525	51497	57174	38904	62596	13934	25761	100742	138251	72265	87571	30490	48996	22817	18213	48662	83768	15919	28044	31236	61685	9095	16506	52015	50255	29266	31920
	Paenibacillus antri	7182231	23978	32495	34649	44270	42404	43879	12837	21935	49539	63300	37541	42975	12794	20695	27121	7485	35195	28366	23388	30758	19247	20843	5643	10356	28485	28668	21220	24392
	Paenibacillus solani	6198757	23966	46226	16350	26992	13820	50841	8855	17026	25520	51554	26721	30645	32852	30588	26590	9482	23297	40186	17705	28355	9997	31131	6018	6979	26087	56865	34898	48079
	Sphingobacterium spiritivorum ATCC 33861	5093512	23883	18158	21411	35158	55923	49792	32669	51791	54652	36518	125283	34567	38086	41723	47412	3863	20238	37464	57820	62706	48142	76350	25375	44674	52342	29039	38957	27117
	Paenibacillus silvae	6796208	23849	40147	34133	25482	19815	53794	8197	12845	24254	89738	19445	50802	32772	40186	12333	5572	36159	82350	10375	16100	30937	76062	14482	17188	26727	26316	20739	27804
	Prevotella conceptionensis 9403948	4080115	23753	14392	228629	509241	1605497	64805	35475	62671	846369	1203874	429291	1139601	49633	46062	65060	62974	582862	58813	73879	86949	889759	929532	353915	1055220	1057705	37215	48693	40147
	Lactobacillus delbrueckii subsp. bulgaricus ATCC 11842 = JCM 1002	1864998	23746	25325	93644	60323	10221	20356	3796	4430	135497	38632	28799	31390	13659	13711	29299	5191	17994	24655	15363	32005	67244	34501	3569	47356	52755	11412	20212	22246
	Paenibacillus oralis	8108289	23673	47456	48271	56429	93150	55570	12597	26930	63404	114484	66605	75638	30872	35565	37725	14504	53082	58083	32038	47917	77984	120840	20725	49674	66030	35553	33302	36820
	Acidaminobacter hydrogenoformans DSM 2784	3615609	23667	53994	53925	54201	34678	72217	24380	39628	54985	134431	61253	73230	58936	71420	44291	16540	43261	91927	36147	39607	22279	59539	7938	11811	47871	54435	44607	45416
	Paenibacillus mucilaginosus 3016	8739048	23640	56145	61450	58955	52898	76829	11205	16270	95374	157301	74429	88954	36957	52334	21495	21293	68979	128428	20100	29861	69324	78071	16048	47411	89163	29212	16579	23115
	Pseudobacteroides cellulosolvens ATCC 35603 = DSM 2933	6878816	23639	52852	117648	109371	111039	119991	57436	96734	127055	165619	183440	106506	140278	136197	94812	19747	86506	63793	85026	51507	208268	242678	60468	73120	195778	69501	61993	100944
	Botryobacter ruber	5844370	23584	17599	47322	83186	164319	54486	26593	45831	118179	81398	58832	76430	32545	23729	43546	11529	56321	61037	52666	71208	121925	82612	40955	99474	163117	41088	44144	31571
	Anseongella ginsenosidimutans	4322684	23580	30294	40359	68768	92756	51695	28285	46322	103871	79462	112013	74318	37430	32884	44333	11332	48666	57024	53648	63311	75074	64137	28322	67810	95209	35048	34671	31360
	Clostridium botulinum	4393047	23469	41944	31658	50504	80481	24759	8450	19309	33310	38520	53293	34579	13776	32508	18692	18195	25463	14917	13084	22252	51542	82492	18322	23361	71029	25335	22631	32728
	Anaerorhabdus furcosa	2406951	23395	19042	26641	25842	85456	14958	12677	26238	41498	23646	38517	24358	7352	16293	9589	14315	12721	6528	11249	19833	40529	54139	21535	16409	91676	20383	14440	18438
	Ochrobactrum oryzae	4467006	23310	23261	25949	26663	18634	22630	14892	16993	26037	24948	23759	17772	13048	9372	18752	1906	19469	22353	20107	23881	19461	18775	25181	17786	18777	12729	17433	22585
	Sporomusa acidovorans	5996461	23217	28543	48596	53886	42639	38159	12442	21528	53973	122796	102317	84939	37039	37368	29814	19466	59556	53075	23069	41619	40692	92188	17761	26471	54909	40854	26322	33539
	Cyclobacterium amurskyense	6158829	23086	28050	8899	11714	15712	45903	27029	52112	10985	10178	17158	11215	49433	35284	43666	2215	7743	104432	61634	85166	7698	12278	6815	6635	18877	25939	36347	31101
	Flavihumibacter petaseus NBRC 106054	5693518	23056	19659	50846	93097	80903	13913	7322	15220	96345	41926	101765	46201	18015	24714	14495	5109	34537	26263	12303	16947	43138	47794	25156	41517	73757	34877	23156	17466
	Desulfotomaculum aeronauticum DSM 10349	4020963	23041	29222	22421	30239	22187	40195	13189	21359	26998	56432	25241	36537	20962	30115	21776	11275	26426	51375	21523	35756	17157	23691	6441	6189	39876	32516	32444	32588
	Paenibacillus methanolicus	8262020	23022	35238	41862	49484	87764	61838	15984	29790	109839	112508	54732	66743	27437	30131	29392	21488	48508	54744	36815	39099	55778	51269	17328	34279	72270	28255	20192	31033
	Anaerococcus nagyae	1825047	22976	19196	11460	13043	18157	60911	52155	56908	8191	21941	22555	19728	61180	40694	71604	1950	12780	91180	78277	115053	28814	26935	7516	11208	35418	21965	40088	29440
	Mogibacterium timidum ATCC 33093	1806210	22943	24152	47351	60878	47523	50387	16365	22273	31135	109574	42707	63194	16356	35631	33479	7011	42604	19860	26617	42983	30075	48052	11472	14658	41578	26169	30057	52731
	Eubacterium nodatum ATCC 33099	1829558	22899	38883	98307	125232	209487	46102	19087	28829	84411	177171	68841	123437	32336	51805	49948	18561	104460	62767	29555	51274	173486	132040	36081	59405	275443	62517	39595	47295
	Paenibacillus alginolyticus DSM 5050 = NBRC 15375	8329305	22810	10859	37365	34486	13049	37751	9597	10249	59103	47637	23784	31293	9162	17000	20782	10357	20868	13566	14722	34615	19112	47315	9926	12936	26285	39614	18959	27626
	Alkaliphilus metalliredigens QYMF	4929566	22785	45495	31687	42489	44750	57325	25010	53320	29346	54833	33254	31527	41409	60479	36983	9405	22492	62562	38393	48260	52631	102981	18799	25263	43772	48112	74578	66835
	Mageeibacillus indolicus UPII9-5	1809746	22711	35249	137279	142999	60241	54077	29459	59108	83211	141437	100181	81359	75328	50893	47255	26543	45882	75996	44329	52002	144815	322497	53922	85533	111535	51871	66181	64296
	Eubacterium minutum ATCC 700079	1906764	22661	46408	65937	136223	125727	91584	20747	30954	93325	175566	83937	101549	26729	54249	30148	19799	59007	86246	26113	35912	102363	103874	21491	34126	128463	26473	35440	41295
	Streptomyces tateyamensis	7455770	22629	21851	17332	14578	11581	7431	10489	6812	14898	15054	15611	9237	7031	4572	13343	2056	14175	12669	8868	14661	18212	12564	32029	15184	11680	7283	8818	14219
	Maledivibacter halophilus	5802910	22593	43316	51813	71584	76717	30975	10250	17487	33943	54005	97617	48009	15036	33661	15903	12071	33473	20467	10415	19204	96491	61667	14855	17112	117279	49504	43222	51352
	Hymenobacter gummosus	6519694	22582	15186	114245	222134	586395	45589	19018	31675	273462	232270	154784	223908	25392	12273	35065	37596	158910	21614	34975	41383	338793	194586	92596	255673	310641	17999	17950	17498
	Desulfitobacterium hafniense DCB-2	5279134	22571	39650	89046	82412	44328	59087	26590	51431	110801	194309	114607	127799	59289	61292	63043	68018	71654	65165	49542	71197	69070	124441	21297	30782	85958	87097	61194	65205
	Desulfovibrio legallii	2675015	22511	14782	789621	631317	154269	147383	55252	69376	1169060	699110	570572	410597	13754	13435	155669	619593	199612	12045	123491	102020	136399	811334	99452	134714	792007	48793	172247	34625
	Anaerovirgula multivorans	5388996	22491	23090	54295	48700	61449	39997	19351	31056	51230	75235	52159	61622	61521	48748	44381	18129	49478	46907	29709	45625	36482	80573	14464	14525	58344	32568	33088	35712
	[Flavobacterium] thermophilum	3734128	22490	40296	12822	8945	28983	36880	5461	9579	8875	35792	13596	22346	14960	22181	19709	3155	13776	39310	12547	24410	5649	13562	602	3392	10107	22607	19021	33742
	Cloacibacillus evryensis DSM 19522	3488464	22419	44193	84110	115397	99705	48918	23878	34681	119986	175708	150157	128481	29089	45668	70915	27466	89547	40414	55409	70789	65696	81615	26703	38654	122147	47747	46532	54592
	Phoenicibacter congonensis	1447956	22380	31910	16861	23526	21069	34973	23542	42373	9137	49502	22737	25868	33957	36603	26408	2764	20712	28443	28338	33807	22158	21865	3458	6623	25350	36493	44696	39623
	Peptoniphilaceae bacterium	1825047	22373	20046	11125	13210	18466	66830	51681	57164	7888	21311	23234	20662	59286	40063	69132	1848	11370	89279	76142	114455	29135	27068	8776	11500	34615	20273	39302	27384
	Desulfitobacterium dichloroeliminans LMG P-21439	3624449	22338	61726	48045	56621	24964	95256	17168	32590	67008	75204	43453	43516	54333	79245	28603	26164	32577	122322	24308	35839	24741	58144	9658	13451	43281	56770	50076	62783
	Brevibacillus thermoruber 423	4433503	22316	30328	47334	67804	34237	39112	14386	28412	49495	87787	53416	58868	19333	25700	37100	18072	35675	34415	34486	45662	23277	33956	7836	12606	43885	28067	27768	39506
	Miniphocibacter massiliensis	2077648	22310	24868	29614	59882	112334	21857	8769	16388	35415	30376	38692	29766	20080	23924	13562	5844	27791	11060	11569	12867	38376	35749	16585	8365	96605	20492	21512	26666
	Chryseobacterium arachidis	4947868	22266	43342	23787	44898	26275	37473	21507	34735	13878	13500	24148	13200	36973	47411	31118	2072	9611	77046	53044	46176	12983	12550	5064	9898	20657	93545	46241	55494
	Nocardioides zeae	4401635	22145	19727	16269	13983	10156	6141	9854	5348	10132	13892	10815	9059	4973	2729	6258	1394	13991	9093	6546	8567	13278	8740	23415	12731	8068	8268	8087	13146
	Paenibacillus borealis	8156808	22124	48808	53217	59341	46683	79350	16401	20789	107059	113714	87864	77127	42717	54364	40631	34090	57480	120100	31754	48361	47904	85711	16132	25861	68149	29284	28723	35220
	Desulfitobacterium dehalogenans ATCC 51507	4321753	22085	35597	44176	43205	28681	36217	15669	32345	61992	94056	58573	64564	19754	24999	27198	14027	47168	40195	24173	37542	30838	56879	14542	19310	53185	36035	38908	32259
	Bacillus bogoriensis ATCC BAA-922	5002403	22021	41546	21293	15249	31075	46621	10225	21692	37281	26471	36411	16504	18904	30005	17416	4279	11279	40563	15295	22236	21660	20426	4527	2664	31312	38016	25009	34253
	Streptococcus orisasini	2299160	21859	31994	66619	52114	53354	30774	10725	15458	92236	185414	71574	102682	11700	23295	23842	14592	54702	25756	16976	29784	47114	72899	16883	20947	70118	44591	28354	29352
	Thermoanaerobacterium xylanolyticum LX-11	2534358	21851	34948	24536	31010	27006	30345	7983	17416	20450	39873	46356	26189	25914	24917	22160	5599	18383	20430	14697	22832	66772	120221	25669	35177	52585	43632	33045	41360
	Clostridium haemolyticum NCTC 8350	2465609	21829	45117	53854	81572	139267	43860	13093	29210	59696	77284	68788	58079	7852	38294	25115	11568	40218	16319	23030	18353	87922	72110	28836	23897	141334	36668	49712	61738
	Collinsella vaginalis	2161687	21777	40488	78213	108020	78153	38614	24703	42065	79657	133463	128706	81527	46684	53675	60819	22302	62655	53348	47459	55166	57215	75909	11999	38868	94950	55326	49063	46083
	Desulfofarcimen intricatum	2981061	21761	35039	32931	27049	23706	38180	9516	16678	35121	72853	25164	49008	27272	33242	18124	8299	31072	69267	13511	24646	31462	26619	9670	5849	55463	23829	34717	28323
	Saccharibacillus sacchari DSM 19268	6075237	21749	35759	41305	43031	20884	32243	7934	15673	41932	117765	44006	71467	15328	18086	27725	7925	39456	36151	21319	33313	18727	45893	3792	15922	35589	15544	22470	26343
	Hymenobacter coccineus	5700921	21719	11160	56698	100547	276965	32948	16904	19109	230802	202722	211974	156761	20818	9477	34807	30851	105206	9784	31922	36331	246849	172528	83575	177958	268785	21226	13390	12737
	Flavobacterium aquidurense	5349683	21681	20517	1965	3880	16909	36158	34809	48761	18278	19207	13152	17254	51035	28149	57645	2321	13501	100712	82463	101076	16105	27026	13853	13846	29395	19135	30174	20121
	Dehalococcoides mccartyi 195	1469720	21671	15480	73066	66584	21178	29714	6649	10470	33244	177385	34523	141962	17547	36684	104653	9272	151222	48396	47077	121772	29298	68272	10422	9324	65029	64686	17993	20130
	Selenomonas felix	2403152	21667	40264	50436	64319	52495	93993	32328	55596	73211	132887	43754	94314	49381	67625	74683	21603	64531	51486	62205	80905	39835	45508	12968	25267	62646	47957	64428	96835
	Actinorugispora endophytica	5253007	21650	18275	31617	31715	11926	5210	9205	4807	26307	29974	29359	15569	8980	4459	21029	3416	19658	9152	15367	22534	17663	11136	28157	14035	16941	8915	8066	14366
	Parapedobacter luteus	4829924	21642	16096	49594	80597	140384	53128	39123	55577	86961	56753	113448	56273	52730	29052	54339	6439	41222	85800	68259	94044	54927	47404	17493	55224	77753	27805	35625	25518
	Alloprevotella rava F0323	2593873	21625	8538	371188	906123	922179	73565	37284	62710	446857	393185	265537	460859	38255	29283	60880	23545	290408	29640	73167	74801	475387	345737	171401	440518	498679	32979	35245	28742
	Brachyspira aalborgi	2504147	21609	26194	23278	18752	21546	31836	11399	11747	15326	36264	12837	19292	16209	18695	13364	5301	22312	32968	15615	19236	29310	51151	30771	23359	17467	12120	14393	29767
	Haloimpatiens massiliensis	4215834	21587	47061	49672	69375	111134	41899	8557	23095	39364	48350	84613	33959	7266	39661	19284	15358	28998	16334	17283	17687	134787	154143	42414	48167	140739	42560	44100	52580
	Paenibacillus pinisoli	5962315	21442	40678	31563	45828	30504	40707	8142	11383	88324	62673	41288	40058	27545	27382	13235	16528	30736	61550	8055	19397	28276	20298	8229	12534	49193	16801	12770	15438
	Desulfovibrio fairfieldensis	3699310	21428	15048	1116422	904357	161860	173926	59039	72768	9957442	1082229	6565834	646575	16696	17029	176702	4888748	290834	36880	125218	98779	450049	7672999	573558	953464	6856803	44286	181929	23605
	Clostridium sulfidigenes	3717420	21348	47252	49850	55713	86941	37801	13500	27829	27202	34105	77339	31924	17478	39675	19347	10648	25111	21285	14015	20476	83462	89626	23764	32090	93965	45885	40465	52393
	Clostridium thiosulfatireducens	6963675	21314	22794	71369	103411	127429	54146	15146	39438	46422	54374	75744	43995	21189	27347	19303	15207	40595	51138	24239	30366	80788	79515	27822	24633	136765	30307	18602	23624
	Paenibacillus catalpae	6620053	21275	47701	30055	37885	23397	51626	9660	14167	84226	64113	49522	38992	24882	35431	26149	13774	26339	58614	18816	32730	24540	60924	9859	16080	26393	23420	29843	43620
	Leptotrichia hongkongensis	2284180	21226	37998	16132	11404	27191	56297	8545	16363	13415	77241	18769	48593	35965	49308	23969	3021	29443	76836	17237	22563	14455	46155	7196	6259	17553	26294	28921	47183
	Propionispora hippei DSM 15287	4153026	21187	34705	57826	91022	42182	45901	25246	48686	52749	137642	62051	103176	42895	44484	52084	16190	65917	65003	50956	61367	31645	65875	14190	17801	57291	48077	46980	44332
	Olsenella timonensis	2176737	21174	41202	168890	185421	55360	62339	18760	35817	141219	343097	296472	193998	47087	58035	87440	44761	139649	117796	63999	88863	95414	135575	23020	39070	139575	29411	23585	27345
	Pseudoalteromonas aurantia	4764420	21139	15041	13295	9804	10226	4842	11879	5287	8375	8706	9434	5532	7673	4523	6900	1561	11339	15159	7460	7784	14458	7706	27519	13008	8712	9150	7331	14347
	Clostridium collagenovorans DSM 3089	3482404	21103	45002	37965	62122	86826	46045	33779	66943	34282	43737	48409	30322	55416	54257	43729	10069	24980	55702	41757	46586	60443	50884	18887	20451	61912	58260	70332	66232
	Prevotella melaninogenica ATCC 25845	3168282	21059	26412	120025	247605	560598	48041	30583	38836	316093	335114	229875	293666	51267	44276	34462	26502	158385	72698	44093	47896	291536	300902	105366	325258	363844	55919	45057	39042
	Trueperella pyogenes	2338390	21054	40714	43755	47226	13263	23225	5878	11008	52607	94369	74607	56500	10949	12573	19561	13531	34771	32791	12613	27295	15020	25581	3981	6532	33755	19413	18374	16057
	Sphingobacterium composti Yoo et al. 2007 non Ten et al. 2007	4391315	20983	14417	37992	67569	71062	10533	11326	11580	91591	58498	122966	48449	44313	64785	6882	6431	31859	58314	6916	5792	65169	51776	23180	60197	92526	39214	50778	36163
	Dehalobacter restrictus DSM 9455	2943336	20977	33964	57894	66576	49692	77382	17712	33487	102827	191398	66542	113477	42615	58400	45139	17749	68292	90725	40206	45719	50947	94546	17706	22535	97766	36517	30820	43460
	Chitinophaga terrae Kim and Jung 2007	6630860	20899	26330	45328	84966	88692	28291	17276	21389	65499	47554	90210	44269	39615	50007	18006	6998	31667	53706	24404	25065	49089	36960	27580	42110	77607	40690	38043	37654
	Slackia piriformis YIT 12062	2119335	20894	17629	48225	67954	37944	21982	8029	17628	54468	78071	41459	62595	16187	26206	22934	16541	38185	17015	19868	28728	46636	39092	8858	28526	69591	27179	28389	32645
	Paenibacillus algorifonticola	7495641	20877	23265	34992	33975	20350	34795	7830	14748	36656	73167	42569	36027	10281	23729	22488	7550	24779	23314	17688	36222	28068	46633	11425	10534	50586	25077	30730	44083
	Haloimpatiens lingqiaonensis	3295388	20844	20946	64547	67473	113056	26819	16120	38055	94631	88969	93013	56296	32215	38300	21331	15314	39611	34870	24605	32225	125158	147626	42594	67418	117808	29542	27483	44010
	Jeotgalibacillus malaysiensis	4119509	20833	31195	26072	27749	21507	29175	5014	10527	35687	20408	53384	20080	17177	28847	8687	5391	10287	36563	3154	3820	26173	23021	11153	10788	60344	27054	32045	33408
	Clostridium lundense DSM 17049	4753597	20824	33444	84799	73801	165474	111162	79689	101709	67903	141053	161905	88980	23710	42105	85664	15336	65979	14750	105127	110039	158761	267535	72051	81207	192105	34860	45251	34371
	Paenibacillus albus	6632345	20799	23042	19174	22317	17930	25597	6376	10889	22717	46150	21510	33069	9377	16629	27227	5848	27755	20478	14398	27037	15323	33487	4373	5058	33358	17286	27902	27232
	Desulfofundulus thermobenzoicus	3716015	20777	25609	112270	138548	42217	40902	14986	30045	110855	247099	160981	132503	40872	38591	95852	25823	101598	42102	71266	103187	48485	94796	11585	17704	92774	50743	39382	47132
	Clostridium mediterraneense	3083338	20774	25327	51532	65948	144351	37671	20241	49828	55587	64767	62155	38023	11270	22105	24612	8186	35439	15031	35740	24599	124404	42819	27264	26436	167350	26826	26943	27716
	Garciella nitratireducens DSM 15102	2163332	20746	37255	59925	71620	158943	30291	14754	28210	60241	164352	78444	130790	11060	25250	27441	18433	80187	15010	22087	27024	72166	134446	30545	24807	162406	52847	37258	37847
	Paenibacillus jilunlii	7105405	20676	45330	47248	60807	52123	43926	8623	12800	88781	94565	45760	81918	20469	30283	26834	23226	43887	50501	16185	33250	25472	38491	5944	14640	35796	30051	19037	27668
	Chitinophaga ginsengisegetis	7934943	20644	32184	18664	24857	49319	56546	28585	37891	41627	46569	76849	44626	46328	46022	31893	3779	29531	105294	39516	53224	35661	42559	13851	30655	55265	26346	41476	35955
	Bifidobacterium lemurum	2912024	20586	21988	49312	60404	36704	41673	14075	25345	86978	42960	82399	35893	23158	23638	39153	12770	20776	34378	30605	34184	33912	29690	9180	13798	71412	21020	16790	25275
	Desulfotomaculum ferrireducens	3240180	20569	25336	23675	29101	33072	25412	13049	26678	44904	61519	218997	40865	31746	37278	21736	6186	24881	44453	18568	28958	43528	77294	25179	26299	45548	46106	36541	34864
	Bacillus obstructivus	5220753	20555	16908	16807	17262	20520	19099	13485	15000	17825	15115	24836	12906	10728	13222	12346	3993	15556	10631	15489	20403	22113	22590	23621	16124	23771	16313	17811	30391
	Flavobacterium commune	3851214	20492	18230	14380	11060	15886	14834	5129	7426	10835	10504	14966	9089	7144	14318	11206	1420	9300	12615	8496	13618	38065	14521	10704	12044	56731	26509	30628	26513
	Dyadobacter fermentans DSM 18053	6967790	20445	25482	39130	85401	147724	24923	10380	15392	116238	80514	43289	82229	18966	34256	23067	13197	63422	21211	21529	21453	80706	83655	24141	75273	91300	26911	28887	32818
	Lascolabacillus massiliensis	2824716	20444	14521	82477	160199	257512	82617	47108	77594	254576	112815	180459	136639	85961	38784	85619	17583	103441	88003	102682	123239	238699	254734	91022	235942	329095	41699	59860	45022
	Saccharibacillus brassicae	5619468	20423	41655	43564	64201	51605	53961	15010	25979	61584	112696	68616	80571	21500	40884	40473	14788	62572	53291	25344	47090	50291	62357	15490	29258	68071	38066	41845	62046
	Clostridium sartagoforme AAU1	3983371	20312	39532	56678	79702	167293	100114	42576	188022	66285	70770	90482	51542	10121	30243	56584	8656	46460	21918	97700	53208	100243	99600	27783	33690	146592	37100	26098	33829
	Siphonobacter aquaeclarae	6189941	20304	9093	108847	199052	257876	86704	51145	83097	253297	131336	427850	127982	42474	29017	90759	22476	101620	49386	96351	117256	159298	143751	62638	137603	213581	28396	34241	28105
	Bifidobacterium boum	2171356	20234	31174	20356	21555	36574	67734	24034	38225	42662	69457	31212	60969	26677	46717	38982	10688	38517	60509	36526	40516	11567	41591	3459	10783	40298	25188	33471	51225
	Megasphaera massiliensis	2737487	20230	40967	108712	101777	42886	41544	16097	29382	55800	211788	34219	184925	38368	88758	214755	13098	216940	63027	86558	181104	52587	108735	21739	25247	98099	43254	35379	40266
	Selenomonas infelix ATCC 43532	2413634	20200	45431	43251	67896	80357	86326	16895	28351	114321	128322	79716	82608	28511	52865	33766	26270	56961	74710	30991	37718	38448	62269	11516	26313	50242	30986	25558	29303
	Gorillibacterium massiliense	5546433	20120	31121	45421	68990	49577	48328	10786	24541	63426	109407	54723	76090	17172	43788	55484	18775	54588	22446	36746	51941	27417	53095	7599	14411	51099	39827	49009	69093
	Neisseria flavescens	2231882	20013	38289	5602	7189	9883	19751	6051	9455	17292	31835	9933	17973	9247	11875	19888	3765	8080	26320	12642	25416	2536	6152	1255	2383	5981	19092	14622	14114
	Bifidobacterium aesculapii	2693486	19988	34811	13234	15079	17611	31834	22709	34782	32253	24139	81821	21877	33324	29556	34274	7147	10687	38192	36893	45748	12375	16675	7355	7372	26009	48623	33009	33769
	Paenibacillus spiritus	4305989	19946	59666	63845	79496	77623	106262	19284	32772	121384	129309	77851	100930	43069	72512	41762	20446	62156	118152	36137	43544	40297	63292	13451	21727	55651	46381	35141	47182
	Flavobacterium cyanobacteriorum	3238290	19928	13855	39165	73154	94395	63412	50435	72246	84362	43750	99160	60273	56669	36016	79019	4555	32840	75858	98049	140181	73390	78491	31891	66233	82292	17189	41524	31015
	Anaerosalibacter massiliensis	3196602	19914	12757	143223	68287	110447	71807	56927	63078	46793	89474	151909	106942	23987	35393	51043	13472	49464	8553	138207	319070	100985	99122	62684	101350	164884	19664	42707	28409
	Alkaliphilus peptidifermentans DSM 18978	4459788	19911	42855	47571	55365	52362	36832	11175	18955	22099	73217	57072	40097	18803	35590	26569	8333	34807	29290	23864	24904	20056	36891	11224	7745	46885	35240	32469	43611
	Desulfosporosinus youngiae DSM 17734	5660978	19797	28098	50482	52023	46234	35637	29862	57794	44973	119812	52130	96444	68240	49883	51739	14039	61176	74522	44599	63611	51687	72695	14726	21943	67805	44982	57567	42697
	Clostridium nigeriense	3799489	19794	60249	41742	69631	154034	121074	52227	194912	79857	52754	73520	51250	12533	56812	63015	16468	38914	17759	108596	43461	92249	79103	24167	37279	121446	45013	46615	71394
	Paenibacillus montanisoli	6172437	19773	36150	25791	34212	17578	35897	7561	11685	34820	49601	29832	38664	12197	19502	26786	8322	30269	32859	18992	32802	23723	25455	6569	8560	34227	24874	22592	26432
	Eubacterium brachy ATCC 33089	1544525	19760	15758	44379	110298	103907	22407	13504	19620	35025	64293	24916	61658	10870	11803	12911	11130	44319	17185	16067	14185	60970	72176	24401	45061	78298	26981	13404	19056
	Desulfosporosinus fructosivorans	6122266	19715	27885	28147	22116	27755	24001	10045	19723	28837	59800	43926	30199	21068	19712	12755	7087	27824	37340	12313	18061	23981	37990	6052	11008	42167	44476	23182	21751
	Caloramator mitchellensis	2419359	19709	28904	35886	48065	71860	34143	13732	25406	34217	44301	69550	26108	28907	31555	23788	13007	27725	34637	20073	26969	59665	37948	14002	15455	88525	26562	33621	34956
	Paenibacillus bouchesdurhonensis	5824920	19708	38578	32098	36782	24012	27817	6550	10205	34575	64933	34308	38815	16731	29676	20029	9701	27845	16970	12479	21682	27804	32125	9092	15595	37096	26126	22240	38035
	Paenibacillus mesophilus	8791003	19630	43481	40998	49386	28317	50743	6909	13300	33587	81334	29710	47746	19920	31602	31372	8758	37594	71069	20174	30304	22079	37872	6853	14219	33868	32071	22921	25933
	Paenibacillus taichungensis	7083592	19604	27128	9140	14270	12683	20727	5499	8757	26217	27000	69451	18745	17794	13110	11346	7881	14656	17904	7964	13881	25212	51449	11401	14459	19335	13613	15186	18470
	Arthrobacter glacialis	4469153	19588	15981	13835	9900	4219	10043	9086	8374	7749	7476	6476	6651	11039	8041	9661	1411	12448	8932	12019	12454	11358	8046	22318	16059	8107	9571	11546	17884
	Fusobacterium varium	3302398	19553	19793	32493	40875	68041	15534	9129	11319	27634	60611	72532	36405	16823	22586	11266	12246	29732	9249	9341	9941	61480	57773	16897	15602	107591	17817	20419	25170
	Prolixibacter bellariivorans ATCC BAA-1284	5151245	19539	18467	120711	247847	294450	41838	27224	45017	258295	140635	146468	163427	40684	38443	45607	15919	112074	33084	54685	56576	178847	153752	82570	134227	250217	37555	35227	32112
	Clostridium roseum	5067725	19502	28531	59675	61032	61075	37226	10539	17154	63052	42112	51360	30914	11109	22139	22895	12861	20767	27798	15499	34572	53341	58586	14304	12879	66699	42099	23012	30580
	Tolypothrix campylonemoides VB511288	9468441	19487	13894	12158	15708	6307	10684	9151	7831	9915	11779	8064	12137	4986	3443	7006	2685	13237	4963	9620	9334	18098	15551	22699	18477	8727	4729	6632	11904
	Natronincola peptidivorans	3768981	19441	11767	31630	42798	49604	22465	5454	10681	17369	45151	29581	32718	10032	15840	14836	7399	20868	6980	12210	20388	43587	25919	13208	8147	74186	29339	26832	39307
	Acholeplasma axanthum	1883099	19430	12287	14288	24424	87161	25546	10438	18420	16358	13292	26508	12478	5807	17535	14839	1056	9571	13377	12216	12987	32888	6162	16361	5513	128427	18033	31161	22863
	Neptunomonas antarctica	4568828	19403	4960	16442	17613	10076	2933	1254	832	4522	16022	9890	12188	499	319	3257	661	6808	1799	2471	5128	32128	9731	9447	4708	76153	14676	40206	27336
	Mucilaginibacter gotjawali	6343898	19372	18597	50725	101279	97496	40937	18199	24545	76430	50894	89711	56592	18863	31645	32977	7954	40585	41456	37072	46558	64495	54150	37246	60567	118714	51555	36467	48927
	Anaerospora hongkongensis	4632311	19366	54537	45788	61640	52744	74165	14402	21370	88115	75645	66675	41337	35375	59827	33220	16140	25892	90756	25483	36601	27240	30496	5630	7189	36990	27119	27827	41462
	Niastella vici	10058349	19346	13461	20604	33665	71620	36586	26059	36299	79703	31747	95002	36222	43948	23083	35000	8728	22685	68325	46999	74474	52397	62261	28335	49520	95303	20082	23813	18085
	Peptostreptococcus russellii	2082949	19329	27110	55128	71373	60042	70685	17350	26531	61042	45025	87231	36125	22899	43444	33006	8760	29327	55890	27783	34205	117628	98737	32660	29481	132955	19560	31797	42619
	Paenibacillus darwinianus	3004450	19325	29427	23660	28676	19021	20077	7008	9113	60451	65159	42575	43307	9216	10443	14748	10372	29561	25403	9945	18419	16730	87920	5018	10140	34813	16847	19025	15523
	Thermoactinomyces vulgaris	2638027	19318	54533	22369	32820	16892	32136	6381	16108	28254	29214	45934	28572	11397	40849	30303	11637	26218	33754	14505	29426	13897	45597	6865	8355	35191	42995	34744	50280
	Slackia exigua ATCC 700122	2096289	19305	17588	37521	53394	68117	16961	7039	11989	31217	86831	69711	63627	9523	15447	7677	6232	36245	19718	9594	9743	25212	35503	6836	13403	34268	14744	13986	14409
	Proteocatella sphenisci DSM 23131	2411055	19293	34448	45079	32761	34584	54826	17393	22144	20263	65477	85197	46068	51936	72879	23328	8497	34925	84503	17238	16993	99859	82061	20083	20153	117215	26822	38258	52684
	Bifidobacterium aerophilum	2998264	19277	35930	28444	30264	15959	29316	22344	34810	39189	50644	28115	31319	40072	32633	34552	7490	20294	46191	36845	42433	13367	25251	5842	9137	21079	34097	37975	40375
	Hymenobacter jeollabukensis	6177743	19210	12468	117519	280342	502867	53164	21800	38876	240225	223551	198845	214396	26159	9841	41413	23001	150961	11071	42762	51999	301338	160864	75767	230471	250819	27475	12100	10316
	Prevotella nigrescens ATCC 33563	2669193	19198	6988	115182	266668	677378	43962	23366	42114	300969	524242	158980	465640	50320	37264	38723	16610	240647	38187	43997	49807	336365	390421	135665	427353	399188	18381	28817	18198
	Lawsonia intracellularis PHE/MN1-00	1719014	19193	17203	62127	69249	30256	9405	8903	7591	187229	164196	92337	60416	51985	27812	178395	106210	37788	60725	124219	173618	41228	92202	23914	20226	116551	20488	9951	10417
	Propionispora vibrioides	4433598	19110	33747	69944	87785	63234	43049	14572	30940	77963	149915	74623	109194	50459	31063	37386	14061	79235	69661	28952	47249	42258	65164	11597	25260	55759	83573	38223	41149
	Clostridium taeniosporum	3503506	19096	47351	64466	93752	185338	108108	41277	163373	82225	102469	78169	101107	21432	36443	40329	14104	63380	55568	96635	39227	199665	306650	71722	101644	131517	41373	23179	29844
	Allisonella histaminiformans	1700551	19017	28227	22461	26857	24257	30446	11602	19180	29498	47761	47936	27911	20626	21065	19445	4633	28081	31707	16455	22058	40920	68854	13738	15328	41162	25822	25602	26652
	Clostridium hydrogeniformans DSM 21757	4101506	19006	28276	40707	51860	80172	23572	8857	21324	39658	44667	68985	33917	11073	23752	10102	9577	25190	22206	12636	14130	102450	61376	24981	30572	131242	26009	39392	37821
	Paenibacillus sabinae T27	5270569	18998	24769	62309	67367	50284	46916	16495	26260	56131	138465	92596	98313	23177	39853	37638	13973	61064	25255	33267	40593	62998	66140	15493	28624	74926	34772	42431	65645
	Bifidobacterium tibiigranuli	2753210	18982	26887	12013	17539	28216	13664	4223	4892	16801	32748	18810	20895	5830	8598	5723	3430	16854	19299	4847	10655	11024	13005	3281	7354	15004	32060	10804	15201
	Kallipyga massiliensis ph2	1770670	18974	35053	77389	97306	35583	50507	18743	34730	124104	212818	91494	167820	49031	44578	76917	22751	85435	44415	52875	71270	52202	79118	16035	34744	86130	41605	31062	38443
	Prevotella jejuni	3913006	18972	12628	152743	318012	623885	100227	61270	81488	499390	638390	533409	541461	28682	47746	86851	43301	285091	20589	82102	98031	470806	492263	203895	528997	604280	20894	41465	33991
	Porphyromonas bennonis DSM 23058 = JCM 16335	2023236	18938	5935	130122	280841	461861	47165	16248	41340	258591	138609	193934	163639	23403	9007	34766	12621	122662	3532	37684	44670	272476	145040	78600	207682	276951	22177	5664	6875
	Paenibacillus faecis	6343727	18934	48574	46788	59259	30405	100117	13239	28846	70749	151953	51936	95311	49679	71502	68799	15216	66488	126609	48193	69791	28348	52263	9018	13808	51799	27777	33064	48376
	Rhodovulum strictum	3825097	18869	21169	13494	15723	8694	7181	7006	3996	16404	14746	9399	10409	22526	4890	5379	2459	11728	34179	6031	8867	14133	7656	20832	13242	11918	44901	7134	12353
	Clostridium colicanis DSM 13634	2619501	18831	56629	37199	48980	67705	55482	12460	25750	53394	41701	59450	30425	18064	61044	25468	12006	23420	40819	18299	25395	68240	37544	13607	21472	73410	32990	44885	72740
	Pantoea conspicua	4308858	18816	17783	10113	8137	4704	8431	8410	5628	8058	8228	7660	5964	6162	8665	6705	1343	9769	7153	6242	8290	10031	8624	15994	8751	5957	7617	8198	14304
	Peptoclostridium acidaminophilum DSM 3953	3055036	18811	28333	55929	63040	43840	31684	13579	22890	77745	103780	68785	77142	25566	36561	19289	19709	43928	24783	20823	25350	53726	59173	11655	19970	83818	31980	44318	46478
	Collinsella intestinalis DSM 13280	1809497	18797	31351	92590	169537	104429	29039	10179	19562	73738	130571	88608	102530	19513	26076	58996	14795	72923	27679	40886	58336	44888	71503	11475	29384	47204	31627	22506	26839
	Desulfotomaculum hydrothermale Lam5 = DSM 18033	2695031	18795	31403	35838	41866	33760	33756	10418	20700	47905	94138	48745	63909	14025	25595	31458	8261	53720	24974	21211	35722	23604	45239	11171	14622	42185	28563	21451	27127
	Clostridium magnum DSM 2767	6634930	18727	26692	87120	92292	101277	28153	13626	27475	77525	78962	106627	62909	25442	26566	24540	15115	52172	20946	23470	43974	162643	183286	45072	59984	131282	39569	31114	36775
	Enterococcus lactis	2867482	18720	8391	10632	14880	18656	563572	1652512	104695	7040	6224	9806	5318	1265655	269010	65376	1608	3604	14044	403528	93011	9270	21132	4879	4590	9591	59510	35957	5383
	Anaerophaga thermohalophila DSM 12881	4324239	18693	10667	120415	229785	381633	80519	41892	78392	250722	195391	172590	169161	46070	29410	75155	26134	110728	42570	90177	96900	224130	172828	91060	186079	329410	34350	42990	34495
	Pedobacter steynii	6581659	18670	28101	38983	61053	63611	40789	19348	25436	98063	28167	50969	29588	17358	33644	29940	7895	17070	18903	26524	31161	39149	25972	13056	24143	54873	27208	34514	30504
	Megasphaera paucivorans	2912276	18660	48040	45302	39380	46003	72352	13015	24663	47517	89622	73980	53604	53379	52235	21265	22811	28722	117396	23265	117462	64421	150168	24301	34015	52046	68742	74303	75092
	Paenibacillus oryzisoli	8311090	18639	34754	12546	12515	14328	50710	12776	18587	46285	29758	12988	26820	16954	49160	25887	12183	18070	43947	21160	31776	13430	25098	9914	7540	16550	32297	30408	44090
	Paenibacillus harenae DSM 16969	6968425	18634	42487	31247	38885	22896	68966	14385	22811	72253	95017	29586	75873	40717	47175	22627	11967	38732	92641	17688	24958	35431	83972	13998	25826	33608	40678	25605	33847
	Selenomonas sputigena ATCC 35185	2568361	18634	43202	63695	79710	58965	59492	20412	33818	82897	127471	115112	86557	40197	45358	41785	22815	63711	82535	37747	45520	93740	69154	20804	40363	124969	23378	26342	37303
	Domibacillus indicus	3604247	18607	29213	32165	33003	19479	57411	10053	16294	48316	49940	31996	33000	17284	37545	32289	17131	21059	36986	23118	48211	9448	40662	4475	5299	20904	28219	38565	53039
	Casimicrobium huifangae	4465898	18605	20752	15687	32333	40693	19363	23125	34385	14877	10002	3173	7769	14286	28646	32268	2031	8366	16823	36757	35157	10831	9035	2316	8165	12010	29880	27686	18952
	Dendrosporobacter quercicolus	4130502	18591	72153	47800	64320	39919	66137	22568	35547	69396	141665	44710	83577	61444	75910	37327	16164	48827	88210	29768	29977	41804	80757	14883	28293	42304	87654	57805	64879
	Trichococcus flocculiformis	2978824	18471	28866	12469	10077	7680	18472	6487	7543	12940	27963	26758	16168	14488	14283	13008	3461	8376	21060	6605	19166	9524	15885	3426	3235	18389	20955	14880	19976
	Paenibacillus phocaensis	5515107	18459	26028	34422	36286	31032	44706	13187	22225	59078	72126	61980	58753	26820	38483	47086	14765	34936	43676	28203	43359	28666	60154	8157	14648	46335	21271	20549	23658
	Paenibacillus swuensis	5012599	18436	17851	29961	34294	15091	23062	5460	9295	32171	45082	17560	29523	10228	23627	14292	8030	26787	13993	9661	14928	20391	24327	6169	10242	39131	20653	22103	35261
	Paenibacillus koleovorans NBRC 103111	7544267	18419	30608	37370	43220	25539	54975	17022	26544	60692	78683	41921	53668	34583	41595	37081	10228	45595	78005	29483	40615	30930	43587	11951	12819	39646	17884	13618	18337
	Centipeda periodontii DSM 2778	2761262	18408	35939	61918	70507	55285	68733	15234	23913	93692	174374	57282	98153	27361	43248	27463	20840	62118	75651	28653	35711	35634	47408	12971	19317	59317	22659	20065	37110
	Schaalia hyovaginalis	2373034	18402	25483	12229	13255	5040	37972	30267	49575	14404	17989	11451	9040	40977	41457	38555	2459	5851	34756	37686	41919	3794	3433	1806	3256	8373	40138	48542	47717
	Prevotella saccharolytica JCM 17484	2975513	18338	8749	110008	255789	679980	87391	43754	75363	477580	713033	247620	573958	69687	45070	84045	45204	292628	64139	98517	109640	464708	533197	195689	568279	598707	25532	49609	38215
	Acetobacterium tundrae	3563081	18328	53971	69449	52225	27172	87488	13084	20509	42509	108164	46319	70108	48216	62268	25333	23008	51486	128934	16492	40460	36742	85814	9276	19319	50263	39844	25061	38649
	Desulfocucumis palustris	3701809	18309	16135	74933	115370	54200	31367	9434	20314	48135	149706	62247	86015	20075	21221	49165	13508	63281	39715	36112	59149	47556	69177	10426	27748	74815	44262	28494	24286
	Paenibacillus ferrarius	9184342	18309	36468	35827	29080	15648	52269	9354	14163	50739	62332	29308	51607	18845	38932	35797	9405	40359	56461	24928	44779	22718	32478	11862	9681	31752	32562	29653	46310
	Porphyromonas endodontalis ATCC 35406	2064508	18282	10928	225830	508364	471910	82734	42699	67517	276124	172730	151404	245177	54619	33620	78892	12259	171145	43212	93425	99019	245300	199148	99179	233377	258409	30082	50232	41228
	Bacillus lacisalsi	4047843	18221	33309	31644	31953	22021	23332	6244	12065	18992	47547	22672	45983	15187	32182	28224	6755	36333	24564	17442	30273	14593	28226	4062	8086	30963	31488	25562	33857
	Paenibacillus ehimensis NBRC 15659	7486149	18217	33218	35900	30890	20716	50464	10623	20009	71504	62654	33038	45271	21684	36782	28511	11971	28314	61266	23462	35401	11759	33416	4373	6644	28068	28090	30352	40683
	Flavobacterium limi	5421373	18209	13652	13686	21428	24631	53427	40233	66100	36377	26155	9235	20682	40614	26177	64283	2017	19129	59537	78593	101679	16461	18953	6730	18105	27165	24333	38799	29725
	Staphylospora marina	2751094	18209	28279	32315	73262	52571	22650	5047	5800	32824	56948	23151	40985	8624	10188	14905	8225	30857	21652	10460	21350	18131	17360	3618	10805	18114	11195	15493	20679
	Symbiobacterium thermophilum IAM 14863	3566135	18182	25600	97389	117459	36154	39893	24050	43770	117819	191818	147038	108886	42688	28429	79698	24282	79248	40742	68135	84386	41219	79766	9506	23197	84780	37541	29465	31092
	Paenibacillus physcomitrellae	4828665	18170	37810	51580	49271	45963	37704	10442	18528	60674	70331	34850	49440	19120	29294	18127	11720	36373	47480	15650	24221	20095	32533	6833	13076	34169	39442	28976	31786
	Flavobacterium granuli	3798137	18137	21939	21408	43277	46477	72243	55840	59943	49226	38835	26907	30949	16827	26681	53832	5911	19217	13193	55208	75035	58902	33296	30083	46110	102345	18540	23314	15812
	Pontibacter ramchanderi	4430618	18122	6056	84845	178068	159598	42347	19284	34610	102868	62524	71022	78211	19226	11204	34377	5161	53980	12793	38555	43688	83707	54422	25123	61684	78657	24234	10586	13157
	Paenibacillus xerothermodurans	4362399	18099	30235	27577	37710	31232	22524	5316	10429	13757	45722	31326	32521	13946	14413	8679	2880	17912	38304	7024	16619	7689	11974	1600	3704	16756	34448	14036	16247
	Chryseobacterium gambrini	4841687	18091	10472	4533	6341	7129	34844	12122	14655	15821	16760	35906	6903	15881	20637	19235	1284	8012	11576	18857	21353	8831	10706	4620	8539	17658	7674	16456	12657
	Mobiluncus curtisii ATCC 43063	2146480	18088	13550	27210	31735	21178	12085	4144	13504	31722	88781	57488	38093	11363	6755	9940	3760	25905	8928	10177	31875	78815	17973	8380	11059	72113	13601	16043	15962
	Fontibacillus panacisegetis	5264638	18079	23000	65998	38555	26787	45084	9355	26262	32394	76253	125351	53611	6816	27107	25077	12221	36314	9701	22423	30019	104983	97149	19133	23284	89584	36336	30502	39867
	Aneurinibacillus danicus	4424104	18059	29730	18206	22355	12997	36828	10622	16904	19993	34394	31683	35213	33188	35099	22973	3866	15601	37181	18007	26649	39141	81544	15235	30207	22815	57391	34016	45128
	Cohnella thermotolerans DSM 17683	5051029	18048	34950	25751	32922	38346	24625	7264	16427	63741	83075	42429	53573	13345	19224	30104	10749	41550	31610	22213	41853	22748	51881	7381	15170	44017	32277	32835	40707
	Paenibacillus pasadenensis DSM 19293	5714182	18023	30388	48292	65855	45869	41474	11291	22354	50302	78140	62176	59250	26480	29103	16158	12587	36873	62521	15658	17152	38587	39796	9191	29365	70345	29906	14412	18800
	Chitinophaga cymbidii	6633418	18013	5268	74253	160095	195903	42594	15811	37669	111830	103277	81005	119921	23414	9428	31248	15034	77153	6651	37914	34958	124720	66784	41389	102406	151589	29083	14019	10222
	Saccharibacillus kuerlensis DSM 22868	4699563	18013	40979	20239	22618	21389	32769	7259	10276	22243	45267	71503	37704	14306	32542	22202	4453	26506	27511	12638	21380	29694	50174	14376	23237	30420	34053	23203	38135
	Paenibacillus bovis	5517199	18000	28146	39697	42565	24689	42390	12208	15311	23472	88163	41901	55239	22056	34101	26780	5988	47726	49992	18134	29598	31883	64138	16438	17983	44989	24820	30138	31202
	Clostridium cochlearium	2435419	17957	26372	82687	72397	223856	88379	58279	79561	164429	127086	948219	118332	24165	41403	79879	12053	83328	17716	70927	95478	138872	183102	89046	74873	251017	25910	35128	28734
	Bacillus tuaregi	4863531	17952	37381	22441	32300	23889	48079	11231	19003	58680	34087	65282	26219	22696	39095	11629	11741	20242	63397	8658	12918	35597	25325	12544	14598	62324	23205	27108	30007
	Dubosiella newyorkensis	2254642	17938	32895	180282	94449	28373	17528	9608	15614	57625	60528	31581	50996	12422	20918	11667	41100	28202	12177	7480	12127	19320	25947	7798	5414	67465	22731	14917	17804
	Acetobacterium woodii DSM 1030	4044777	17933	35128	65652	71479	44116	106608	27734	50998	67810	96324	76935	73559	48810	81925	78808	27059	65607	70311	60829	73591	64617	120683	21997	26030	79264	74106	51765	65705
	Fonticella tunisiensis	3103119	17913	15846	46428	52143	46176	34107	9300	14663	54341	149879	88392	71493	9673	16832	25808	18001	62511	12350	20357	29270	96468	82625	28827	31776	110129	24861	23036	24012
	Sphaerochaeta globosa str. Buddy	3316466	17870	18638	20418	26380	26893	14359	10038	13160	31753	38220	54199	29594	17690	20771	22547	7259	23395	22420	20992	28845	27513	47461	11538	22651	35062	27700	18408	16560
	Chitinophaga niabensis	7130081	17849	21735	42006	69775	68589	27265	12973	21785	49915	36745	55921	38978	31258	40577	35462	4154	34713	23680	26680	33296	38924	63912	11728	33681	56688	35882	27785	21522
	Geobacter lovleyi SZ	3994874	17848	25422	32350	54170	64675	43002	9770	15355	41270	56366	46230	40011	20979	36629	18286	9164	29124	59873	16574	31433	35889	31379	10392	34161	62602	41387	22812	20222
	Maribellus luteus	6145806	17837	9710	99110	206275	313840	78444	36005	60887	236797	180599	242918	175990	33905	33585	67669	21292	113235	35573	75250	84491	209887	205572	96332	195208	295007	32884	42154	36883
	Endomicrobium proavitum	1588979	17824	31201	18029	28700	32294	12216	9425	18065	9993	68942	10654	24821	23218	22687	11726	2243	10538	26272	9583	12870	14759	9447	9111	8554	27642	31214	35512	28659
	Bacillus funiculus	5447711	17801	11121	33005	22177	21092	17539	4792	13998	15447	30044	40845	24863	12411	13846	7610	5777	14686	16860	9639	11118	61918	87123	21473	27232	74743	15128	30867	30623
	Clostridium amylolyticum	4262456	17781	30734	38027	44247	69386	31377	13100	28727	63798	68357	58866	52699	16684	28086	19134	19566	29772	25968	19368	25811	112266	116337	34590	41530	86402	28173	32212	28820
	Flavobacterium foetidum	5107880	17698	16686	20785	33000	21310	25384	14321	19557	32591	14185	65676	16637	21359	29792	21763	9522	9562	14706	26865	36705	14045	12122	13863	11185	34449	20506	29038	30955
	Bacillus acidiproducens DSM 23148	3318479	17605	16291	15138	15491	21982	20930	9546	16805	28043	45513	29324	33054	15113	18802	15036	12508	18798	33227	15901	23941	8580	20660	2507	5328	23279	23477	21374	21699
	Streptomyces silvensis	9741331	17591	15818	13439	10072	9200	4108	7675	4231	14697	19758	8188	16987	4678	2691	5800	1385	17795	10031	4951	6274	19050	14776	25736	21552	14607	5974	5601	11046
	Acholeplasma equifetale ATCC 29724	1282372	17587	11484	7579	13304	54003	27452	13587	25504	9414	14864	21289	11294	14862	20559	16943	1454	10755	12574	11904	19656	12664	9726	14053	2716	75230	14776	13591	11195
	Grimontia celer	5607486	17578	10372	8580	7254	3613	5548	8708	9090	3777	3641	4780	1951	9162	9097	5820	752	7503	3926	5450	4986	6942	3518	12726	5999	3123	6192	4987	10563
	Sphaerospermopsis reniformis	6025023	17569	10126	10752	13163	16612	15509	8506	11155	12835	15978	12751	10446	14080	15048	13769	2193	7174	17022	14964	19892	16155	17039	12651	11529	23307	13453	12253	20819
	Faecalibaculum rodentium	2542486	17510	46935	171240	180088	110104	72420	20788	39962	143739	356179	134685	768311	64362	64684	92238	30719	270955	105962	69419	87491	95234	105598	27695	32461	118000	36377	33881	40250
	Fusobacterium necrophorum subsp. funduliforme ATCC 51357	2110802	17436	30717	29583	24211	40473	49694	15170	29288	61146	31351	50330	19025	46820	53415	23358	10515	14386	52955	18699	20363	37900	72622	19313	21114	38868	28992	21148	30053
	Succinispira mobilis DSM 6222	2085243	17436	37901	11583	21820	22715	30564	11423	21892	9721	49597	23388	27428	14009	28345	31904	2578	23012	30329	25188	28022	35382	67076	14184	20223	31170	27459	28725	33727
	Algoriphagus formosus	4492416	17434	19004	23721	44968	27285	48896	37415	45483	36386	12286	96177	14756	56019	35063	58066	1938	10892	91677	60623	86230	16225	15657	10307	11467	26176	21464	34541	22007
	Paenibacillus anaericanus	6069163	17424	33581	33461	22837	18903	89430	16287	26961	74585	29139	32550	24328	31662	56967	29646	9263	16566	73394	23512	29380	31230	51567	20104	15006	30196	20275	19795	36845
	Bacillus marinisedimentorum	4235284	17411	23296	15711	22794	16739	22139	4541	6838	34364	25549	16078	20855	12991	21126	18512	5892	16142	18593	13004	20156	15665	21163	9806	9845	35080	20668	19352	30915
	Aquisphaera giovannonii	10526296	17409	29279	28346	25694	60580	45975	18682	26300	106394	90021	69482	48079	30899	38404	40646	20213	35424	66479	31589	39395	73820	81383	26539	59807	72937	21599	25892	29129
	Paenibacillus flagellatus	7244097	17405	16056	38112	52455	33366	23824	9228	18926	51780	81850	27966	56249	16165	12706	25529	6985	41599	20666	23896	36678	30793	33899	12876	19275	51595	19422	14403	13678
	Synergistes jonesii	2741240	17374	25233	73640	92400	59072	22257	12200	18388	118730	256239	67203	181734	23074	20908	35448	29855	92451	26693	31589	35401	47972	52836	16123	23317	88064	33447	35825	30859
	Anaerosalibacter bizertensis	2465291	17358	10296	40288	40191	89800	14405	5301	12733	31911	55823	60815	42132	19807	14920	10562	7708	24728	6253	7874	8586	46202	54949	12839	13483	84748	15626	8059	14898
	Paenibacillus rubinfantis	5370356	17313	31320	30292	38047	23010	20209	8684	15624	81710	71804	26172	38877	19577	39802	88667	12133	31340	30241	20901	31327	16205	27193	6510	8979	30334	34346	24678	34642
	Clostridium intestinale URNW	4677668	17303	17426	77182	107495	133064	26677	12483	27164	82786	98329	83696	86213	10886	17942	29691	10139	63519	8713	23690	22292	159961	64059	27129	38365	149249	38360	17281	20454
	Marisediminicola antarctica	3352609	17303	15553	1694	1932	7016	14463	7176	10113	7437	5281	3311	3847	12856	15725	17584	1366	2264	14223	15881	21669	4714	1821	2340	3007	5208	20812	20055	16689
	Desulfovibrio aerotolerans	4616119	17246	17717	49475	51777	20411	36063	23082	32651	66661	70073	29400	40576	31439	14890	35860	36063	18811	46239	38471	56482	16066	44494	6783	9889	53226	19363	33614	14779
	Gracilibacillus dipsosauri	4186855	17230	11713	12453	10033	14592	15012	5141	10710	14551	12767	23089	8838	23982	13851	5926	5144	10430	11236	6137	8469	21609	12372	3680	4216	25829	14158	7658	9510
	Oceanobacillus jeddahense	5388101	17220	22308	23209	15135	14862	37439	15849	34529	17446	44083	25159	32812	35310	33429	28390	6987	24833	78164	29015	55879	44430	104185	17324	22914	23277	18409	25547	21518
	Porphyromonas canoris	2202536	17197	18073	139727	304490	342787	67132	41210	58196	167217	143242	96393	156262	56800	38404	63719	14876	112734	72292	86760	100196	210097	152232	63707	221345	302839	43247	50836	41116
	Pelosinus fermentans JBW45	5380816	17178	38411	25299	29306	32558	28253	9364	16896	32042	61053	36543	43961	15519	23687	22116	12611	27469	25849	16564	33051	39359	73433	18961	24373	48508	38928	22053	19296
	Clostridium drakei	5695241	17135	28409	61567	67469	111337	38671	14951	26541	49399	78350	105491	57705	15501	36645	31679	12034	38053	14610	26011	26740	170302	140690	42140	57456	140887	32484	31140	60804
	Romboutsia weinsteinii	4177877	17108	18966	38684	49032	97708	19163	8776	19150	35596	44173	43792	30663	12738	11651	9619	11102	18484	9861	11270	11112	45150	32877	13377	11868	82028	9659	11494	14038
	Virgibacillus profundi	4362047	17102	18430	31119	48909	24276	21755	7492	17365	51303	18914	35719	20112	15128	14562	9506	8515	12207	14428	7643	11776	37029	19063	10695	9683	49040	20626	13255	17119
	Treponema maltophilum ATCC 51939	2530388	17071	41818	30153	36313	22551	51225	11546	24265	36653	75449	29294	48381	38077	45055	30184	8032	35946	65846	21417	33343	35320	34332	10199	22379	50984	30943	17109	23298
	Selenomonas noxia ATCC 43541	2054993	17060	31400	29450	49692	42883	58282	16347	30636	48259	73723	39857	47038	21730	45561	36201	30463	34351	42136	31362	48592	40227	79036	12318	26191	52684	41864	45204	60417
	Bacillus enclensis	4481988	17059	12288	10573	11576	12078	8288	4788	9546	18913	39818	21250	19929	19631	13958	7553	2162	13877	12582	6012	8348	16153	13698	3351	2951	27876	14025	12571	14617
	Edaphovirga cremea	5193810	17042	16857	7966	9639	5433	14647	13040	19711	14155	4050	19574	3363	25416	11719	16168	2195	3667	41053	20663	34689	5069	8969	2742	4872	13270	11560	15738	11217
	Rhodovulum marinum	3948575	17039	14832	12924	10936	25106	10132	8341	8425	8360	15124	16285	10985	6425	3913	11471	1514	14842	6660	8815	13295	10481	9566	18557	11284	8676	9261	6171	11061
	Fenollaria massiliensis	1709677	17010	16592	19950	29695	35629	17091	19662	36846	9248	33042	46330	20613	40661	28151	20786	2851	8161	34230	21027	18396	29640	46346	13593	13634	33825	22598	40905	33393
	Bacillus massiliglaciei	4145721	16965	21416	20385	20261	9134	13873	4165	8536	23252	45721	16487	27535	10899	11761	10030	4341	15728	15994	7725	16310	24319	61581	12315	17623	22477	22994	15231	18471
	Turicibacter sanguinis PC909	2953411	16965	12289	2114687	771993	68255	3486388	1968808	8032555	36282	28952	56256	27968	11054	9736	1314737	19393	21144	7603	2529198	551508	48694	75070	18100	16886	98137	13708	19089	16229
	Clostridium aceticum	4207037	16959	26698	44103	45921	68366	48639	17014	38120	25624	84625	60505	51889	31905	39827	35998	6641	29656	48565	25356	37183	77571	62119	17327	22814	85156	44562	46197	36891
	Peptostreptococcaceae bacterium	3838863	16932	44375	65144	67142	143522	50326	13609	42301	58360	51312	93974	42499	18817	38993	14534	16024	31275	45031	19627	17414	86642	95348	22125	22459	118229	34917	29214	39231
	bacterium D16-34	2166271	16927	11269	47699	44578	32372	10779	8514	12885	17068	55381	45913	35646	7383	12199	7968	7006	33458	6953	5657	9808	28491	55252	14474	22903	34504	20502	11721	11512
	Xylanivirga thermophila	2937341	16888	19808	51070	69670	49784	52195	15750	34888	56958	111419	46493	69452	24230	38466	38782	8451	51226	25557	33795	58455	69260	99304	21998	34121	68418	36501	37123	34891
	Lutibacter oricola	4129954	16843	17714	15994	23682	50041	10270	7353	10351	14953	13292	8005	13360	13170	14535	8401	1521	10883	12450	9076	11703	19251	13407	15484	12082	40332	27328	21749	20431
	Capnocytophaga granulosa ATCC 51502	2746278	16816	21501	24856	49596	87714	39947	31860	47923	54222	36024	33610	43464	87535	78231	38805	7028	33410	129763	50938	62570	54065	47829	26996	41091	76914	42931	34045	35444
	Brevibacillus parabrevis	6049969	16812	35612	15258	13587	17309	55925	9775	14683	52592	42677	25607	32675	31000	36936	13521	8007	19300	91145	9918	17890	9540	22261	4377	4243	19427	21901	18312	20248
	Williamwhitmania taraxaci	4154490	16803	5260	141036	184717	235294	53302	23309	42955	522065	189499	926334	167238	27108	15371	37844	29195	107576	16999	44185	48716	201324	180534	111892	164894	304679	28486	21627	17943
	Catellatospora vulcania	8830450	16802	14410	19234	21659	14741	4140	6424	4748	11345	29462	17368	16369	5107	2990	9578	1725	23851	8515	8002	10839	18013	9361	21629	13961	21882	7392	4940	9460
	Caloramator australicus RC3	2638447	16799	12600	23113	35492	57921	18133	7888	15092	33257	65775	38263	49324	9208	15960	13008	8291	28109	9536	13125	16741	38790	34489	20677	19039	75525	25183	29236	31693
	Mariniphaga anaerophila	5048302	16791	11814	90005	152545	216416	51992	31869	59351	148637	94413	94210	95509	58189	30020	51308	15658	62104	61075	63035	82489	123014	99839	65392	97882	215651	24513	38401	29014
	Draconibacterium sediminis	5992231	16784	6990	48961	84140	119363	31545	17772	24829	123444	96568	151793	92709	28539	20249	32463	10654	54584	21746	36468	44563	92062	94801	54559	84762	159594	19130	19486	17010
	Anaeroglobus geminatus F0357	1798854	16758	28622	30215	53006	23667	64190	29519	37209	34587	66813	33922	39704	13853	39366	49856	6761	31614	18239	42743	58374	19809	25244	5697	14057	33187	26094	29665	40145
	Caldicellulosiruptor morganii	2488483	16734	29402	22465	25926	27387	19854	6324	10608	16575	37760	64021	22860	10061	22816	12192	10319	16347	13218	8880	18834	37874	22474	10691	10658	54691	29326	32859	35447
	Hymenobacter jejuensis	5086993	16715	6986	40056	72227	153336	39076	14689	30618	106929	89832	52493	107992	18661	6686	28285	13435	70926	3691	30709	35564	86875	78922	39297	72278	108475	18502	6755	7171
	Desulfoluna spongiiphila	6535106	16709	31570	66433	87728	39468	28092	15256	26318	61913	120891	83642	80257	33862	24487	24874	12355	53173	31710	22990	26579	24979	54758	9464	17778	38073	37451	34054	27640
	Paenibacillus taihuensis	6788771	16704	22457	19380	24343	19726	33256	10194	17049	16069	73692	20551	40303	11429	24908	19171	3645	25156	19561	16606	20369	21091	29422	5995	14064	47458	25844	24462	22926
	Bifidobacterium scardovii JCM 12489 = DSM 13734	3158347	16655	23148	58921	74067	14736	26572	24595	50053	48945	81989	57114	38421	24854	20297	68460	10349	29841	29344	67530	66170	14342	20550	3736	8849	38336	11361	19870	31068
	Proteiniborus ethanoligenes	3161504	16647	14525	63783	60671	79782	18813	7297	15176	36145	52863	66554	43771	7900	10853	11010	13260	32736	19672	10844	25122	92004	43142	17890	15308	137690	27030	35727	31937
	Anaerobiospirillum succiniciproducens DSM 6400	3804739	16623	25978	11748	9154	6796	14383	12021	15916	16545	8946	19452	7474	14639	24027	16417	1936	7967	14214	14604	16129	13692	7218	11806	6580	12544	17474	22548	22577
	Treponema azotonutricium ZAS-9	3855671	16593	36836	75940	102067	47039	28147	11790	18321	71452	133097	148350	84468	36229	33844	68869	18609	63457	50545	51230	66364	46771	91642	18242	28468	56255	43906	31264	29444
	Olsenella phocaeensis	2276769	16569	13070	136226	168833	64826	14009	6109	11474	115240	259657	203301	148401	27860	20193	120861	32404	113624	38369	81612	131648	69021	84647	14484	27483	88624	14682	11529	12797
	Dictyobacter kobayashii	8854844	16546	14198	21411	25044	21764	8009	10181	7358	18736	18995	28292	12882	8847	7350	8073	2561	17767	12872	8219	10531	16542	16099	18269	11429	16651	12281	10179	12688
	Treponema pectinovorum	2319274	16485	24800	16781	19415	11348	21103	16559	28551	25455	34035	59276	30057	34449	37235	30771	6705	18986	29376	28776	26169	72760	155447	30163	44938	29673	32013	44502	33300
	Domibacillus tundrae	3392047	16479	30435	14278	13714	8720	27661	4205	5603	29665	24976	16252	21326	6878	12217	14057	4627	14139	22902	10894	22340	15091	15341	6258	8895	25185	13554	21727	29224
	Streptococcus equinus	1930741	16459	11663	10142	10361	6835	45105	27852	31298	3092	10269	5983	12276	9472	18120	25963	1227	6473	7647	31365	34072	16299	15119	6810	3945	32370	16204	32547	22192
	Rhodoplanes serenus	5501108	16414	17309	13535	13062	10327	8369	8606	6409	12028	15547	17100	10996	7315	3600	7743	1703	14531	16786	7839	10131	20030	8724	21755	15158	14149	7848	6985	11570
	Phragmitibacter flavus	5910933	16371	16474	18130	25493	39434	5877	6701	5253	19689	27182	23148	23066	10803	3979	6655	3465	19363	16315	6031	7506	23639	20072	20404	18678	22454	21690	8133	11515
	Paenibacillus whitsoniae	7421650	16360	31767	29076	37612	18457	41439	7564	15361	36683	58409	20071	39346	22542	35526	31722	7590	40351	55892	18899	37096	11865	23576	3810	4781	32300	17620	19240	33140
	Gynurincola endophyticus	4525614	16344	14362	33564	68880	54708	31937	26097	42500	45624	37024	6167	35579	50066	24424	32256	5868	26759	89263	58694	86372	33138	33912	25334	22732	70224	19288	32885	17460
	Bacillus foraminis	5977666	16302	54124	46774	32611	24766	111802	14638	21345	43956	75775	37063	51292	56846	79425	17186	15021	29515	170974	13729	30196	65284	83679	16082	26671	53492	28430	22805	32794
	Mucilaginibacter gracilis	6660733	16236	17189	6543	12864	22638	29343	13311	25434	39005	33237	17029	24488	17866	13412	23783	4323	14994	26310	28710	27952	22132	12227	12493	13905	30082	21738	16637	16945
	Clostridium formicaceticum	4586755	16191	20284	58712	50387	72919	21284	8680	13364	56404	76957	73825	62337	9986	16254	14151	11845	40403	19428	15477	15927	130889	143365	40869	51271	125467	31944	24308	23278
	Paenibacillus sanguinis 2301083 = DSM 16941	4804136	16173	39908	39601	51671	23055	105481	19645	34684	64760	130696	66511	63456	43513	71913	49245	24427	46892	107656	41607	63067	41530	98078	14936	19032	48375	38675	35712	59212
	Paenibacillus oryzae	5905968	16166	26574	42430	39045	29025	49353	16062	27945	42421	132380	34954	98555	21213	40430	53152	8193	64953	37446	35916	53989	22849	55765	9899	9583	39925	38238	36003	51961
	Filimonas endophytica	6968812	16126	21992	44405	70485	58784	34553	12117	21578	33107	20257	70664	27600	17836	17535	25674	3787	18124	38840	26998	39672	37388	31920	14668	24316	44301	13434	20265	19972
	Thermobrachium celere DSM 8682	2644756	16112	18642	53821	88828	125176	32598	7450	10987	45141	41849	76925	41668	9974	17258	7850	19284	28325	29060	9692	20451	78051	67352	23169	32219	149788	14822	29778	26052
	Paenibacillus thermoaerophilus	3702288	16098	27768	40237	46482	30337	32281	10754	22991	28577	77423	23420	59127	14552	24448	44646	7428	44427	29722	30750	48298	21083	36598	5570	11139	35524	20413	25077	30491
	Clostridium chauvoei	2872664	16067	43884	42195	71313	136630	106129	44797	180158	64655	34528	60298	28925	9956	36586	52790	13665	26239	14643	101105	39704	70512	37045	22875	22499	98348	24140	27454	39086
	Flectobacillus major DSM 103	6221030	16055	17253	14336	19024	41043	29247	14623	21387	62336	21098	93515	21177	21559	12504	23753	5549	13892	23202	25886	37968	33671	39638	20739	29592	44274	16486	19256	19526
	Clostridium luticellarii	3754778	16035	35966	47100	47418	85635	77672	16353	25608	80277	103894	62229	74923	39252	52467	25747	11400	47870	87275	23266	33076	121527	167730	41137	59298	88995	31258	22725	44730
	Clostridium tepidiprofundi DSM 19306	3060113	16031	42646	75894	120999	136995	43924	10709	25322	74052	61373	104616	39252	11550	37808	30012	12069	40565	23791	22479	27428	182555	184108	63021	66726	159252	37617	27384	39051
	Chitinophaga sancti	8244109	16011	16498	35180	66175	42561	58263	30909	49260	35696	20283	21070	22388	44407	26931	45432	3785	16766	87352	66133	78947	37835	31739	12077	37244	62448	26989	30074	22848
	Erwinia psidii	4503018	15962	19761	7570	6163	10684	11184	6256	3035	6798	5815	11883	6262	4467	2521	3564	2112	9319	8639	3433	6350	9159	10049	13548	7022	8159	7183	6266	12100
	Caloranaerobacter azorensis	2539490	15954	30740	41504	64330	98772	26927	13258	27683	63480	36407	61393	41557	23348	26002	20381	13231	29233	41540	20344	30354	66298	58091	19952	17676	104510	32540	37112	32120
	Chishuiella changwenlii	3443921	15944	21449	2990	6463	12989	33824	11226	16746	22150	19512	7601	14077	18433	22458	20014	2731	9099	41515	30384	24516	12642	9972	7376	10310	19041	44748	16382	29445
	Dyadobacter beijingensis DSM 21582	7376607	15934	18719	51727	123189	156515	44413	20361	36129	158858	116277	48257	104489	42644	25207	29409	22662	61249	39559	39738	42144	119790	87506	30262	101830	122634	41517	27370	26267
	Anditalea andensis	5429412	15920	16872	5765	7166	24907	40526	29528	48093	28241	21578	15489	23052	75135	44181	40901	6370	17946	99210	50569	77618	23108	20517	12939	17320	36034	25705	41622	35342
	Clostridium saccharobutylicum DSM 13864	5107814	15870	16113	73178	69922	144500	71782	25211	67547	86502	84409	124499	74031	11549	44376	44831	27136	52231	14236	60535	55558	226603	249487	58717	77885	178585	27664	49257	80587
	Fontibacillus phaseoli	5444741	15857	22446	50250	61508	27810	32495	12360	24052	82784	109651	78572	74472	20000	28098	43783	15346	50769	32859	33163	50968	28669	70157	9278	18240	48176	41435	34005	35086
	Desulfosporosinus acididurans	4637866	15821	25893	31205	27604	57157	43899	10050	22603	69403	79568	45214	57061	12758	30953	27607	9165	39791	32685	26694	34313	30140	70566	7423	13141	38884	42150	29688	43481
	Bifidobacterium magnum	1822476	15812	23264	14773	15401	12084	33748	25865	38618	13715	21182	10141	15849	30562	30015	28916	3674	11887	30961	26975	36420	7190	11687	2283	4743	12500	30114	32993	35239
	Lactobacillus hayakitensis DSM 18933 = JCM 14209	1667319	15806	11669	17784	13698	546302	9414	6291	12047	28016	7438	4308	43154	11846	26327	9862	10315	51360	25948	8312	11048	61071	18276	8872	9465	45167	23306	28282	22614
	Brevibacillus massiliensis	5060362	15755	33620	29284	35507	26149	44170	8243	16082	31034	73011	27314	44025	15801	35930	29961	11511	33149	43747	20679	32458	23916	29207	11895	12962	48577	16066	28253	40676
	Paenibacillus amylolyticus	6760550	15742	34160	33624	35957	31832	16727	4639	9470	16703	64551	31234	34479	9479	13504	8493	7066	33876	31081	8272	15132	34704	25150	5321	8284	40975	26272	16034	17518
	Bacillus alveayuensis	6701689	15689	15852	26594	21666	35016	31568	8177	18356	33588	83656	16344	54563	12019	26322	17670	6120	27695	11468	15367	17323	14006	31481	10428	8972	42600	20139	27252	44891
	Lutispora thermophila DSM 19022	3583033	15686	30776	65959	82081	75880	21887	6669	11681	85679	204167	117134	129321	8935	12830	15977	24925	78972	12557	13982	14503	77852	107079	26500	30740	92478	40419	19638	22003
	Paenibacillus camerounensis	6933827	15645	28274	51475	46810	34916	45728	9912	16409	89815	137066	77927	105503	20674	32230	28183	15236	70772	48532	18951	30725	27986	78016	12268	13259	61919	24906	21445	24098
	Ancrocorticia populi	2651737	15643	36801	43785	58686	13853	25860	12979	14581	19022	42293	55286	39145	21371	18786	19595	2515	31488	21765	21668	19014	13244	17326	3493	6473	20574	43422	29857	47756
	Deinococcus xianganensis	4192478	15639	8171	26840	49291	825562	44006	157612	87951	448704	41528	17388	100771	37184	28498	35709	4536	399842	91923	58136	17357	252475	85230	2174	10083	43956	5762	20185	10800
	Lacibacter cauensis	4946636	15638	10559	16314	24841	40790	45476	23908	46637	21849	43392	16656	38942	27675	26438	40128	2854	27809	41601	48626	52721	21516	24089	5948	14190	37575	26930	39966	33872
	Sphingobacterium haloxyli	4694399	15637	13193	28290	41616	58635	35989	24853	43126	70184	20206	180963	27266	40535	26577	36416	3929	16226	73631	52453	76657	39643	31124	20963	34231	61180	17400	29472	23371
	Bacillaceae bacterium	4702581	15635	23499	12837	19758	22925	59893	12182	20938	46574	33412	14262	23266	30230	39249	20332	10596	17181	46837	16979	19628	10107	24114	8900	6578	33751	19516	11717	16497
	Trichococcus patagoniensis	3102817	15575	25279	10972	9032	11968	25152	7262	15214	13365	23450	21865	22982	10009	14843	15982	4835	12949	27908	14996	22728	21399	51721	8589	17051	14055	30369	17964	18904
	Clostridium tarantellae	3979886	15518	31490	66846	118849	179746	57232	27034	85605	85340	81326	65449	66437	23769	19416	23935	26555	46631	36725	50823	29898	103651	109059	41429	47109	138434	51930	17925	16250
	Fictibacillus gelatini DSM 15865	4171218	15513	24273	14871	18515	20595	38487	8676	16842	18110	44853	18115	20478	11910	26909	17389	6376	15008	16006	14098	16363	7331	19047	2714	3401	23364	16763	22162	22181
	Paenibacillus naphthalenovorans	5200139	15501	24582	43037	70274	27949	26237	9590	13218	38883	66257	32403	43752	12049	21049	10677	9839	30605	29569	9110	15739	16910	32349	6107	12656	31564	27428	15280	18938
	Gudongella oleilytica	2356157	15487	15007	33130	50931	51536	21129	13261	21028	75617	107340	96342	64626	30541	24143	32906	15155	44089	27241	27718	38345	65608	68517	19362	37916	86846	21878	23269	21299
	Sutterella wadsworthensis HGA0223	2988328	15444	55422	40901	78218	71276	121352	164604	254289	21961	34461	33011	23734	15405	184993	185056	3227	19543	8642	199009	189372	68760	36243	17002	42459	68384	226400	177017	154073
	Paenibacillus sonchi X19-5	7507281	15424	38424	47583	42477	18486	42389	15853	28122	54040	72803	50067	41272	27247	48229	31686	8452	37855	41978	25579	37579	48168	62662	13520	22093	59853	47289	46378	55455
	Malonomonas rubra DSM 5091	3961631	15405	12881	32319	56937	27798	49799	26290	43550	32126	23229	17856	24953	16070	26165	36518	5526	12506	13889	35413	44825	15602	23559	6168	12461	24408	39469	20543	26369
	Paenibacillus dauci	5449237	15385	30798	38498	36022	18922	31494	7577	11601	51270	33050	30495	23746	14916	26453	10068	5829	17583	42251	6295	9753	49268	91876	21699	28111	39570	27222	27785	28680
	Desulfallas gibsoniae DSM 7213	4855529	15382	40598	60177	61220	38011	79011	12703	26903	121140	106876	56952	65058	42959	57862	22066	20232	31264	116347	19363	25996	45295	47603	10579	14920	82628	32126	41078	51047
	Pseudobacter ginsenosidimutans	7797595	15330	8850	54397	139767	181437	30489	15418	27877	125034	107334	19307	110656	30764	23233	25674	10893	68676	25676	27422	30643	110549	81184	41167	112930	144178	23526	12701	19285
	Fusobacterium mortiferum ATCC 9817	2716766	15328	13804	22712	29861	59235	22177	9861	15762	30336	31643	39212	27456	20142	24955	11686	3460	29214	19991	12307	14299	71407	129629	31395	43351	58389	26275	14628	22636
	Caldicellulosiruptor owensensis OL	2428903	15296	15969	16472	21796	12201	34475	17113	28851	55998	30801	31941	16897	41018	29034	25517	8119	15575	81113	31621	55483	26228	13313	5577	6628	26644	12561	17504	13105
	Planifilum fulgidum	3382342	15271	22167	40212	40511	17164	41797	17130	28803	37747	89270	40445	51250	47090	26883	48024	10412	37406	63234	38696	58118	19095	33200	6081	6397	46631	56603	24326	23361
	Flavobacterium chungangense LMG 26729	5591549	15266	17650	15932	15624	24631	27459	13821	23482	31793	20468	22032	18714	46621	34689	27703	3705	13331	68804	28518	51501	33581	18257	14513	15373	65822	13140	17178	15936
	Flavobacterium seoulense	3792640	15244	14344	3457	4196	18653	52699	41592	58768	10642	12929	7677	9738	36409	30551	51714	1329	5772	52923	62620	85825	7212	9124	3453	6644	15858	17800	28980	24845
	Prevotella loescheii DSM 19665 = JCM 12249 = ATCC 15930	3508589	15234	11307	126331	293107	1182822	76954	50034	67394	499361	765576	175249	730210	31497	36262	71905	35239	366671	27738	80807	91768	578000	555221	234381	698689	728065	21335	33092	32954
	Pelotomaculum propionicicum	3946752	15218	22801	46560	66200	43099	40977	13810	31297	97961	119749	84098	80407	30957	28927	30810	20071	52666	56285	30356	41810	45886	62989	13301	28780	75095	29886	32213	20092
	Paenibacillus riograndensis SBR5	7919576	15205	39016	36046	42653	20794	56642	11954	20920	59133	52290	59360	35494	35473	46561	44152	15986	25684	75336	31290	51171	47936	77554	12952	19288	46354	37014	25938	37257
	Peptoniphilus ivorii	1587771	15203	22310	40526	61380	39473	18644	5812	8606	43146	117284	81503	69860	4943	14286	15689	8183	39317	14473	13364	20590	65922	96866	19975	25470	61494	26475	18936	24486
	Thermogemmatispora onikobensis	5556502	15187	19699	13921	26724	20773	15765	4836	7229	10599	15226	10267	12119	4879	10588	7345	2045	11701	16759	7907	15524	9072	15579	6207	8838	6984	27997	9147	16625
	Planococcus citreus	3429284	15157	13861	20295	18815	12692	7815	6933	6459	32843	26331	24341	18339	6220	3991	5603	8576	16111	15100	5540	14451	10673	10991	20215	10367	17090	5338	8765	10548
	Leptospira idonii	4088029	15138	23032	11720	28250	29411	23157	4460	8436	23040	8446	11355	14562	10090	24485	10045	1288	9624	13019	6239	7412	8523	11668	3530	10305	7447	16278	10208	17075
	Tepidanaerobacter acetatoxydans Re1	2761252	15095	33911	40665	53564	27112	37345	7861	10689	44979	67095	42650	43982	23107	33684	10952	9190	31113	50315	8156	10316	65104	109967	27871	40150	64230	15599	13433	25014
	Paenibacillus lactis 154	6805951	15048	24735	35069	44474	25598	29920	8752	14804	33559	81188	31211	53338	12490	20712	25752	8591	31024	21903	20644	38519	18302	52918	6029	10534	25426	31852	29814	49356
	Tetragenococcus solitarius NBRC 100494	2513646	15033	20219	3123	3329	28666	15243	5994	9834	4993	17386	13802	11877	5298	16572	7049	1778	6463	7531	5700	5620	12012	5041	8510	4439	42487	21972	21198	22000
	Vibrio mangrovi	4944610	15015	18208	12506	18767	23826	12765	8029	12491	11006	7810	8127	9676	15891	24177	9863	2180	5764	11269	7253	7922	16289	15303	3625	11689	15610	27471	15008	17439
	Novosphingobium guangzhouense	5966702	15005	12395	13787	9027	19709	3589	5401	4744	27138	30260	25303	18042	3542	1498	3027	6081	17211	3416	4682	3909	39579	31343	29423	28786	38440	1524	5610	8384
	Olsenella scatoligenes	2469565	14994	28513	84775	90546	43828	13497	7833	13577	88766	156209	97624	74855	17284	20131	74792	22364	63235	33054	47704	70737	59003	63045	13321	31615	76526	26286	11629	10717
	Paenibacillus ginsengarvi	8283483	14973	27374	28056	36670	41409	15229	4784	9978	34330	66650	30299	44640	10465	12871	10972	8052	34969	23343	8338	13542	21481	29956	7745	15551	32910	25204	15290	18518
	Paenibacillus kobensis NBRC 15729	6469217	14971	34914	15922	29118	18007	52462	12805	22225	41730	55921	61131	37951	24757	41832	37265	12269	29395	54892	35375	46102	18404	20026	7494	11185	32806	23354	37332	53888
	Bacillus urumqiensis	3280710	14955	19619	14538	22884	16192	12802	4812	6978	21419	32647	28613	31197	6877	8958	12139	7433	17461	15240	10183	19555	10006	14252	3697	4581	21366	14349	12923	13533
	Mucispirillum schaedleri ASF457	2332248	14933	27090	18821	40893	49189431	38759	11189	16928	76773574	1036863870	212005017	303243069	21425	45231	24141	267465116	72007985	18914	16887	21882	38774192	790697916	36325261	19433400	247636609	22140	27945	35462
	Desulfotomaculum copahuensis	3628787	14926	19333	85381	105589	55681	38671	17226	29416	87389	193621	107526	117549	30785	27217	57198	23659	83595	46045	36512	58140	32589	74638	9269	20396	65122	47134	32172	21726
	Ornithinibacillus californiensis	3979837	14906	8797	12594	17110	11476	25184	14065	24996	5782	17605	10344	16104	17360	12676	20553	4046	9316	38937	25924	42070	21538	13712	5760	6062	31837	12992	29541	24833
	Syntrophomonas wolfei subsp. wolfei str. Goettingen G311	2936195	14891	11849	24439	29945	11674	8914	8056	17447	28391	31405	22352	25692	74749	17597	22036	3553	19930	77588	19719	19929	16156	24886	4928	7153	21121	103688	24929	20546
	Selenihalanaerobacter shriftii	2840584	14877	10888	18744	14265	40736	8500	4662	8648	9471	23090	15317	11077	8751	10564	4276	1736	10892	4142	4226	3059	30399	41704	12596	13094	56805	14452	12650	14957
	Marinomonas arctica	4454616	14874	14795	4268	3077	3143	5829	5615	5110	1337	3460	4612	2844	25238	30920	2664	622	1056	34712	2143	4925	1542	4479	2081	590	4413	23966	23774	20382
	Bacillus chagannorensis DSM 18086	3519702	14867	24335	8610	10999	5905	23461	4644	9225	10046	36465	7490	23437	4863	15735	13565	3028	16366	17245	11841	16850	6072	12817	2136	1475	8382	24865	15262	29353
	Paenibacillus lautus	7354571	14851	27604	31775	45053	49077	36142	12941	23144	58658	74916	28238	65641	23736	25187	45102	10267	40375	37209	35065	51517	23544	32677	4965	14033	31400	29676	32972	34050
	Kroppenstedtia eburnea	3532052	14846	38956	27006	27813	18739	35746	12122	21383	24608	54626	47526	32675	24282	37365	23038	7733	22452	34259	18408	19605	19044	27056	8423	10096	31788	36320	35164	42162
	Atopobium deltae	1452105	14840	8570	11130	12121	16328	16258	9884	18099	13528	21548	11488	15173	7524	13398	8836	2685	10504	8900	12259	9946	9644	10519	2767	8320	16058	13281	16359	15302
	Desulfotomaculum reducens MI-1	3608104	14832	31308	16524	19463	17461	26510	9852	22319	20454	51568	26281	31929	16613	25591	16622	4958	20259	29570	15271	27586	11314	24091	2478	5873	24477	28234	23830	27960
	Chryseobacterium molle	3695355	14828	15717	31131	48165	30458	15670	6032	9935	29220	15094	13174	17762	12955	17876	12948	2931	12524	16979	13099	18215	18361	18941	9053	21552	35286	22623	16345	16775
	Alicyclobacillus acidiphilus NBRC 100859	3865262	14818	27046	22845	29975	12499	22251	8240	10572	19626	36328	20169	24227	12720	23572	11825	3819	17246	31312	9792	17037	13366	23736	7509	9164	25549	27180	15829	22365
	Keratinibaculum paraultunense	2248613	14805	40547	26574	49036	71564	53705	10720	20352	38973	50814	55225	50418	15412	49673	39710	10899	28209	19370	28890	34849	42152	66179	18999	25743	81301	30309	38903	77298
	Paramaledivibacter caminithermalis DSM 15212	4060624	14805	42355	43072	48637	72386	26694	6891	12260	35045	90604	72362	54980	9027	33072	13716	15083	38567	15272	8010	16874	67856	91306	23911	22147	85181	27416	30042	39865
	Aquimarina agarilytica ZC1	4257070	14783	12006	10511	18654	11293	6051	5902	7541	5762	8891	2399	5605	21602	18789	7763	488	6657	14910	11999	11199	12903	7959	3743	4326	21209	17768	22797	18188
	Chryseobacterium rhizoplanae	5179889	14766	22932	3972	9217	15712	28791	15854	22542	19289	9434	52775	10176	21144	22459	21476	2349	5843	48403	38324	35752	15985	14821	13706	10258	30326	51791	19687	26569
	Lysinibacillus massiliensis 4400831 = CIP 108448 = CCUG 49529	3999909	14761	37753	9304	12433	20582	33508	7017	19864	9657	5765	25090	5671	8094	34221	14261	6953	4686	21142	9246	13094	18164	45661	9598	9453	16302	18319	21917	35570
	Lactobacillus salivarius	2177581	14748	11372	59933	41289	1723666	11478	6207	11906	135813	21215	24897	119541	6630	7717	11975	27257	152997	3882	10329	11666	311911	51300	15326	55794	105469	16147	9866	11278
	Sebaldella termitidis ATCC 33386	4486650	14740	19004	39197	55896	43379	30950	7521	14017	25475	55755	24627	37007	10265	25630	21257	8003	30487	8957	16737	19862	34796	40866	10755	12130	61345	35188	34768	46149
	Hymenobacter psychrotolerans DSM 18569	4767747	14737	12364	47102	100563	173219	34527	13220	25049	118500	135802	80904	105185	15535	11268	22205	12616	74810	5758	26436	25340	136030	81600	41696	107038	143967	16845	8872	12726
	Nocardia suismassiliense	9465194	14734	14223	12372	11052	8038	5408	7898	3236	15626	12422	17066	11103	5878	2661	8419	1785	12684	10528	6496	8084	12103	11575	20614	11954	7235	6131	5744	10495
	Paenibacillus wulumuqiensis	5240711	14723	29899	31687	45269	34811	53842	9759	18724	39106	59641	42174	48267	25558	35469	29348	6836	26052	71053	23844	37938	19600	35099	6350	10896	38627	36541	28506	38762
	Saccharicrinis fermentans DSM 9555 = JCM 21142	5982061	14712	13326	70531	122228	135638	32056	19924	29940	174485	80466	231994	84573	35554	32229	27291	11467	50182	23142	34609	35655	97805	101624	53303	88271	172515	26947	28612	26242
	Enorma phocaeensis	2377193	14700	22631	64153	80110	57352	29092	17506	30390	80320	133316	117161	86695	36356	31806	54462	18936	58712	47400	46500	57037	47278	59564	10917	16214	71792	25397	31307	34754
	Paenibacillus popilliae ATCC 14706	3833720	14683	32476	15596	21389	21164	41183	6507	9105	24803	34749	62543	24772	18480	23647	14151	5937	15459	56090	13060	21841	12418	24594	5705	6228	20563	10188	15600	19743
	Cetobacterium somerae ATCC BAA-474	3068248	14678	24319	12307	29350	68982	18297	8902	14360	21263	34280	24463	26784	5394	29382	10211	4523	16619	11914	10808	7367	30892	39679	10864	13706	54464	14020	16928	22852
	Peptostreptococcus stomatis DSM 17678	1988044	14651	21669	39381	24797	159947	17789	6813	13207	43071	176272	52705	476799	9742	19657	10977	3723	67155	17554	10410	9212	50418	47918	11468	36120	60278	14458	28055	23760
	Clostridium thermopalmarium DSM 5974	2814649	14647	38508	43046	42680	56662	36122	8734	19408	70879	39932	47425	21654	16953	37964	13195	15054	18348	38036	11891	12555	47620	27038	7086	12572	58542	26143	27692	38374
	Cutibacterium acnes KPA171202	2560265	14644	2567	3102	6239	14639	1470	977	2599	120666	18333	759	5084	12628	17283	8003	1139	2103	5334	2303	1474	1941	446	2920	1087	1256	2127	2441	1659
	Pontibacter mucosus	5231950	14643	7147	79266	187003	269269	31594	13876	26587	148884	104875	84489	149123	15611	8302	22273	9688	99278	10996	24035	24035	153093	108630	54601	132086	175999	27322	12569	9905
	Gorillibacterium timonense	5263775	14638	37350	58332	108217	80239	29453	8115	14422	62979	108996	68984	69181	24540	30711	35622	12929	52750	45068	22552	34066	31792	44067	8585	22103	51215	30639	16041	24016
	Desulfacinum infernum DSM 9756	4239823	14632	19839	47575	68398	28233	17964	11165	15708	50363	99615	46170	48376	27073	27152	44326	12004	32316	27480	37899	48823	21540	31561	7075	14923	39305	26686	30520	24479
	Parvimonas micra	1627009	14616	9763	31460	46444	117672	11906	7099	11467	37574	64933	57195	47551	8408	9540	6437	10317	40592	8637	8179	9080	51979	47148	17029	13341	104581	12834	9683	10402
	Bibersteinia trehalosi USDA-ARS-USMARC-192	2407846	14615	15925	6368	3034	7132	39782	19470	30370	8879	8856	37117	7035	58228	34394	46491	1005	4522	84806	48731	75090	10370	11675	4419	4236	14024	21265	28439	34685
	Thermoanaerobacter wiegelii Rt8.B1	2785056	14611	13566	14707	14173	15515	12178	7222	7423	11409	14059	13303	11371	11204	12782	7521	5103	11170	14480	7453	10511	13997	14626	11030	7936	17241	17324	10708	13212
	Ephemeroptericola cinctiostellae	2723407	14598	17655	12662	9980	11302	15757	20523	21227	15611	15672	10863	8216	10077	17743	23807	4680	7969	11258	24901	26921	16532	16926	7259	13687	22978	21922	19853	19970
	Paenibacillus gorillae	6257966	14582	27380	31263	29063	17986	44261	15515	21202	29854	40826	29802	40115	22068	40327	38803	7782	34110	61232	20388	35245	22529	30332	5890	5800	27726	23068	22737	28190
	Dakarella massiliensis	2476884	14575	49666	29321	53139	63907	113924	145942	243407	31752	28775	14519	21209	24544	160582	171507	2839	15470	19380	182764	187285	36058	45732	8139	35699	50164	196005	151529	118611
	Aneurinibacillus terranovensis DSM 18919	4247673	14565	23238	15656	16221	17636	30341	7211	10754	46171	34967	20750	29762	15934	22966	18082	11571	24347	36451	14078	23390	22365	15220	10573	12834	48013	25546	17795	25981
	[Clostridium] dakarense	3735762	14553	36702	36054	48316	106017	51146	21077	57982	34183	57500	49195	45572	42662	69391	33205	16399	35194	52368	34607	30664	36504	57258	15184	16579	112104	21163	24745	31476
	Paenibacillus antibioticophila	5584690	14540	24251	27492	36173	32387	60252	13259	25867	44166	101340	81642	86373	17328	46066	52565	12405	54888	30655	34814	55402	17668	45664	10301	7972	57746	29976	40616	51926
	Arachidicoccus ginsenosidivorans	5773153	14527	17393	8644	9329	15335	47989	21983	36556	11451	15461	12363	13300	41353	23456	31263	1837	8978	82492	43548	57095	13185	13310	14109	9621	17256	18361	30484	26610
	Coriobacteriaceae bacterium	2016409	14527	24570	154980	208001	138523	22019	14480	22899	88460	318499	163542	238209	25510	22209	61387	21061	209448	30453	42774	61235	342984	90205	37548	60722	193788	23108	23294	19697
	Sporosarcina globispora	5673948	14522	19349	15585	15657	13619	13881	4708	8661	19601	51648	26433	32847	11372	17509	8171	8873	22553	8099	4190	11925	25123	51554	11256	14005	27243	22486	21133	26724
	[Bacillus] selenitireducens MLS10	3592487	14522	29154	15856	22714	12742	37256	8745	14788	28035	27367	12279	15468	18620	24464	13831	6932	10441	50552	11646	19901	7754	10150	2072	2546	15789	16299	21056	19114
	Bacillus mesonae	5839313	14512	14261	17267	11835	39789	13055	4430	9431	18943	36827	14098	22019	7699	8236	5637	5431	12481	16195	6921	14003	22818	19330	6685	8545	33950	22094	21526	16506
	Mongoliimonas terrestris	5098595	14507	8850	18113	17377	21309	7822	5645	7234	20853	20646	36028	16622	12751	5182	11054	2426	13877	9939	7353	11450	24842	15494	14041	14123	27467	11506	3417	9340
	Magnetospirillum magnetotacticum MS-1	4523935	14500	9880	18093	21412	20440	8062	3131	7923	25100	26181	22605	19764	13493	10456	4448	4666	13533	19011	7275	8015	21943	36798	6932	23363	29041	11174	6366	6942
	Methylomusa anaerophila	4781198	14487	30502	51783	67468	46394	46071	16406	25703	74763	102877	50439	72757	21545	37749	34447	17264	54676	56924	29674	38920	40338	47425	15787	20491	64250	47433	36220	42901
	Clostridium grantii DSM 8605	4474501	14457	25164	46557	64864	127345	30911	10717	24850	81413	72885	62886	53134	7518	19180	16190	11937	39331	14130	14599	16790	54496	60794	26605	20504	112695	29695	20152	26821
	[Bacillus] clarkii	5476388	14453	29283	18659	21509	13438	17158	5117	11122	28996	50842	72039	32652	10033	20767	10292	7265	17897	17049	8155	8144	30621	60513	13658	13907	51638	27745	29147	27795
	Oceanobacillus iheyensis HTE831	3630528	14448	27588	10773	15907	14448	52231	9378	16809	14328	11742	16868	10409	30241	29719	12031	2523	5988	82946	10136	16817	11096	27704	6004	6145	12921	7753	11606	16751
	Desulfallas alcoholivorax DSM 16058	3471050	14446	23151	43884	61771	44192	15948	9616	16946	49333	80996	45323	57050	19858	17415	20245	15257	40543	34418	15447	30520	36408	50411	14261	19533	59416	38772	32403	27970
	Anaerococcus rubeinfantis	1929163	14435	22611	11974	24609	40354	18097	3297	9708	15154	22717	29049	14752	5902	17563	12081	3818	12641	4739	6359	10426	48764	81366	22011	19893	69951	33098	22557	25154
	Peptoniphilus pacaensis	1851572	14427	10485	35640	43632	20301	9714	4837	7351	35356	85939	46989	44479	11886	9622	26816	8183	33376	8238	17306	24832	17829	36488	6556	8386	42694	18153	17392	19563
	Flavobacterium araucananum	5896739	14416	17510	7881	6328	14267	24483	17678	28106	17080	33890	10945	27237	32848	20391	23684	1510	19589	58532	36167	50613	20769	27921	6293	8282	21859	17325	21669	18221
	Desulfurispora thermophila DSM 16022	2821579	14409	34200	59688	55985	25413	42662	11310	19603	43626	106001	56834	76814	31085	41891	46881	13315	52777	63599	29171	49090	22038	48479	6461	12010	40151	29426	32644	41181
	Pedobacter terrae	5755101	14407	10082	14361	19214	21853	10616	8567	13356	30405	28708	10651	23498	20376	21381	15673	4110	14111	13091	11936	26277	28488	26071	11163	22172	36890	14883	15411	20704
	Propionispira raffinosivorans DSM 20765	4134382	14402	19828	22748	30436	35895	39852	10610	14761	35650	37529	52757	27564	16361	26195	16942	8534	19802	20137	15571	20286	44515	65998	19181	22045	74069	17154	13743	15508
	Arenibacter aquaticus	5233924	14383	14639	9903	16285	19522	20790	14914	23331	31305	19962	8428	17254	30636	21994	22661	1824	15812	37467	22469	37291	17782	11276	11421	13378	31821	28407	24971	23223
	Leminorella richardii	3976274	14375	7288	7805	8698	3311	14446	8861	16406	8734	14015	10582	9922	13315	26211	19387	1144	4563	23901	18930	18946	5528	11544	2095	5410	9633	18766	23723	21819
	Devosia epidermidihirudinis	3859784	14358	18555	20853	21490	23544	21630	7319	5621	28416	24885	17696	18507	12068	13966	4808	4522	18280	41137	4345	5523	12031	12820	17000	10464	10389	4675	5876	9176
	Desulfonatronovibrio magnus	4809662	14310	20552	27619	19653	13037	24282	13871	21439	17170	16627	23083	14310	22798	24552	29199	5250	13281	45552	28277	44724	18648	15701	5788	5548	20301	18325	25136	22885
	Paenibacillus humicus NBRC 102415	5598676	14292	40752	54361	64149	90186	76728	14666	24597	100561	115458	41266	84058	34045	53712	36157	18154	57417	86213	26939	38831	56269	63164	16736	29072	61113	26879	32779	52588
	Sporotomaculum syntrophicum	3352116	14276	40927	36582	36981	22379	26773	11069	20233	38053	74771	45216	44396	18683	33503	26138	11101	38329	37400	14434	29334	46374	76868	15218	20717	51907	30733	33066	36662
	Clostridium perfringens ATCC 13124	3256683	14270	14553	46850	55650	109087	68996	27146	122282	67387	54309	72107	35318	17564	21368	32940	10005	27004	23974	72912	24196	112273	72278	30150	31794	92091	12791	9858	12779
	Bacillus infantis NRRL B-14911	4884713	14253	36163	32943	40449	29933	49204	9085	13931	62325	56110	33150	38438	33242	32178	11342	9609	24139	75509	11019	16528	44528	62627	16357	27195	50763	39650	19455	17972
	Bacillus massiliosenegalensis JC6	4967913	14232	25938	13356	8273	15065	25177	5204	10512	16686	28643	29914	25262	7146	24253	13692	7063	12552	14265	8792	18417	38211	79235	19952	19640	38349	21118	24480	29321
	Paraburkholderia ginsengiterrae	8533041	14231	17638	14760	10972	9067	16464	10835	11094	13888	37646	16314	22126	18381	14172	15726	1776	18444	26928	13305	17581	15239	19971	19626	17756	19085	34464	14471	27891
	Bacillus caseinilyticus	5872627	14212	16551	31026	26743	22627	40284	13892	24768	24924	83375	28329	53997	15224	25642	23955	9915	29268	30086	18916	30495	19257	37056	5616	9616	47989	20650	23998	19780
	Chryseobacterium piscicola	3452400	14195	13781	8500	15580	11851	20983	19810	32911	8327	19243	6701	12269	28868	19201	34552	2360	11199	60192	42210	62440	14631	9519	8095	16526	29197	11862	21720	12726
	Virgibacillus indicus	3916161	14183	18568	17694	18146	25894	22490	3954	15499	14076	31609	38334	19891	15055	13721	14357	4304	11151	11560	11651	17590	21185	17861	6553	4505	36050	21293	18366	26138
	Bacillus soli NBRC 102451	5464808	14163	16714	14300	20300	12098	38354	6351	11888	36092	38685	10668	26861	18927	23642	11049	9672	17436	46317	10180	13863	20693	24618	10611	7743	39435	20557	25468	28376
	Asaccharospora irregularis DSM 2635	2622699	14160	11623	42763	47953	81896	10061	8565	19281	52122	164707	68889	59054	15674	9732	10357	9429	49190	10553	15340	16723	76632	32042	18628	12093	136386	17784	18091	13176
	Romboutsia timonensis	3112481	14099	17423	46638	55966	103284	30604	10759	26027	36986	39685	138953	37939	8933	10957	8662	4218	25802	22479	16995	9625	197840	29558	26310	25034	234970	6836	9704	12943
	Paenibacillus validus NBRC 15382	5535087	14097	36581	19291	29335	21558	37886	6783	8816	22263	70610	14488	44266	16194	30553	11310	7596	25762	46268	10019	12389	10326	21464	3211	5572	17668	18777	14880	26500
	Paenibacillus elgii NBRC 100335	7567576	14093	21357	11727	23400	22077	14489	4858	7559	32686	39667	16575	27784	7816	8549	11874	8129	19559	18122	8199	17566	11006	16393	5069	6878	23657	14414	10115	13744
	Desulfotomaculum profundi	3536457	14077	23931	50440	57461	26520	45086	21468	38705	63083	110584	78620	71461	33834	32620	52101	17457	47046	46453	46422	59734	31927	62442	11342	20156	70193	39776	45762	44900
	Mycobacterium eburneum	5682864	14066	12600	12566	16098	5350	3308	5350	2757	7587	16901	6825	8347	3088	1710	3402	1295	13013	4194	4608	3782	9491	5340	16273	9561	5253	4334	4704	9222
	Chryseobacterium formosense	4432606	14050	23451	2790	4430	12790	49331	21655	41780	17473	10324	16401	9022	32849	32224	42207	1181	3344	68155	48383	67464	10759	11743	9882	8113	25100	17628	30218	27706
	Lamprocystis purpurea DSM 4197	6908745	14050	19657	14550	21159	56630	25977	13771	25529	58239	53046	39282	34502	13703	15654	27945	11062	29171	17700	27246	30888	48479	44031	13239	35533	56400	19854	15063	13908
	Clostridium septicum	3404718	14030	10967	52535	81387	159946	103971	53427	186052	72521	54574	60209	42381	18496	32568	66423	10039	34616	8707	118514	47696	88377	50216	26830	25912	128832	15032	20632	23356
	Propionispira arboris	4261607	14023	18780	26045	28555	26798	29861	11607	18600	84723	35503	32626	27303	20021	20615	17213	17396	18805	39018	19666	31763	46851	70332	15286	20133	49691	32669	34951	26207
	Desulfocurvus vexinensis DSM 17965	3627185	14021	17676	92688	120684	69091	65543	30411	40998	203568	215641	107121	106266	20780	17121	87948	112235	63403	21954	68413	61061	46579	136604	25316	33027	123971	34925	90120	23211
	Treponema medium ATCC 700293	2727508	14018	22427	27677	24117	69703	29473	10679	12436	62354	108114	89647	69730	10776	23486	14583	14688	45429	25590	14134	23806	79485	117461	32674	36558	97286	21006	19961	35537
	Hymenobacter aerophilus DSM 13606	4253037	14012	4098	60003	131798	394514	36789	12558	28698	155575	123001	178437	128532	16559	2964	22777	11234	111959	1933	26179	31762	146056	104251	38906	123594	138814	18852	3338	4551
	Klebsiella variicola	5521203	14004	26955	6381	7953	7085	13842	8032	13384	10436	29331	8286	16271	18069	16121	13782	3488	8258	22618	12537	17269	4551	9989	783	1809	4967	18323	17695	17999
	Mahella australiensis 50-1 BON	3135972	13999	27717	29040	41079	27874	57388	9650	18434	54241	77466	22290	46907	29726	35629	16982	10153	31136	77805	16035	25278	26762	37555	8189	16722	39173	17807	22201	21142
	Parapedobacter koreensis	5547756	13993	8454	37530	59146	155057	31603	18523	29422	108586	87330	45995	75868	23572	11154	24427	10575	51909	26647	32810	37450	87497	68992	30127	79585	104611	14574	13001	11079
	Paenibacillus ihuae	6725359	13991	26638	43284	52816	30700	46623	10274	18854	59770	111936	46893	66056	18782	34112	27442	11001	55340	46236	17953	37718	41954	69506	15040	33277	61157	21177	29736	41398
	Sphingobacterium multivorum	6009667	13985	12645	11187	17528	32729	40647	28602	32698	34222	18522	15416	13692	26798	30515	30837	3884	9073	21323	32315	45937	29677	23650	12122	27558	41150	18031	26420	21895
	Pedobacter arcticus A12	4228921	13973	8774	15566	16237	15605	21656	17463	27995	26477	7963	4685	9730	27910	15656	25877	3751	7597	57596	29412	58413	20738	10058	15166	15819	47981	10946	20228	13847
	Flavobacterium tangerina	3453487	13970	11275	3701	4878	21184	30146	23618	40645	18492	7597	1707	6131	29260	21680	36094	4918	3634	39722	44666	66580	5146	9049	6023	4609	10101	13555	23404	15098
	Aquisalimonas asiatica	4037907	13961	7861	5394	12484	15074	22666	15009	23933	7638	16675	8321	11936	23550	12686	23823	1842	7330	38821	26153	43631	5536	5349	2404	4320	8239	17472	15693	10863
	Planococcus maitriensis	3145619	13924	12987	5296	7193	8855	10141	3816	7700	9524	39046	3372	19282	11189	11091	8629	5754	13157	12679	4587	6256	9059	6969	3975	3868	26411	18355	16808	15423
	Coriobacterium glomerans PW2	2115681	13915	21032	28755	43342	16290	12231	5943	9431	51057	63180	76119	32721	10767	9693	17713	6709	27146	21899	13724	21287	25600	23039	7312	14195	34809	21276	10877	12283
	Sutterella faecalis	2987884	13900	46666	25699	55938	57931	81279	108801	179767	16430	11317	12195	13299	21298	127400	124368	1697	6784	18022	142804	126935	34189	22798	12943	19811	32389	161626	112615	93459
	Halothermothrix orenii H 168	2578146	13899	16086	17825	24378	18823	22681	12643	24622	30991	41406	22580	24555	32158	26298	8969	6624	20490	59397	13716	16062	11552	23388	5031	4079	27023	14104	19618	17001
	Anaeromicrobium sediminis	4710588	13876	22129	47540	53686	85462	33928	10916	17170	53135	42623	63370	36141	31771	33895	13083	8249	27021	45672	11609	11810	66026	92096	23301	21429	99569	25700	15492	20150
	Fusobacterium perfoetens ATCC 29250	2103008	13838	15357	26229	49203	120786	13755	11571	17419	41599	35079	53538	31100	5725	12140	8659	8038	23331	6719	9431	11873	54815	103972	29082	29952	68411	16661	11879	9894
	Gelidibacter japonicus	4669066	13831	10197	31251	37057	51171	30698	20678	33452	23940	16847	55493	20812	43469	28451	31349	3885	16033	65424	44268	60012	32488	43470	12095	22785	35612	13663	25271	16204
	Oceanivirga salmonicida	1768580	13812	11569	18953	37679	90660	19717	6752	10924	18451	15438	17832	18697	10383	19286	12619	13272	14632	4494	13310	25804	32266	10316	12471	7604	70605	11508	19534	34334
	Bacillus andreraoultii	4111990	13811	25467	11688	11364	22372	32659	10226	26892	21679	23267	18722	22622	18367	27560	14474	5316	11265	36952	13311	15814	4405	12651	3915	2226	14503	40562	22908	24096
	Rummeliibacillus suwonensis	4105740	13809	8767	6491	6051	19648	14466	6774	15271	9426	26926	21341	20157	10528	12755	11430	1595	12606	11133	11460	9609	20186	23106	6380	5687	32506	8542	15351	21324
	Clostridium amazonitimonense	3761428	13759	18228	54417	46341	92013	21527	14593	21684	59516	74666	112455	54208	24737	24915	26135	11250	52742	21905	20295	26042	117659	57302	18450	35913	102528	30695	17156	19339
	Bacillus cucumis	5707899	13754	9329	13841	16846	20050	12309	5072	12367	28467	29624	24965	25202	12581	10409	6749	4990	18036	9703	5227	10925	22610	25027	8586	10922	40942	21146	14628	15685
	Prevotella micans DSM 21469 = JCM 16134	2426740	13719	17436	144255	355422	711576	49379	23042	44174	375818	519012	151271	521856	26164	29543	44939	23680	265705	22488	45852	48151	418015	402716	154625	522476	523293	18055	32348	29405
	Oceanobacillus caeni	3579090	13718	9078	11991	9026	16638	10900	4033	9671	9531	9681	7026	7041	15054	12019	4276	691	5079	4071	2803	2755	5632	6723	3552	993	24052	11387	5740	8726
	Vagococcus acidifermentans	2862533	13712	21623	12021	20377	23463	17264	7270	12551	21821	63706	24744	41184	16086	12363	11583	11448	25229	21532	10748	19219	18067	50993	9795	13191	18376	34548	21592	17936
	Chlorobaculum parvum NCIB 8327	2289249	13698	17965	24505	40441	68127	17963	6464	10718	41494	48414	53701	40903	8856	7325	13277	4291	27513	8760	12237	16657	33083	27382	10676	24761	34857	14981	5798	5649
	Bacillus smithii	3381292	13689	17848	8987	7375	11332	40108	19994	33793	35897	21214	10776	12449	38051	24081	25953	5322	11095	86216	35686	53013	18716	41552	6819	11274	16569	16466	21500	18497
	Allopseudarcicella aquatilis	3116291	13688	13036	8064	15884	15466	11335	6291	12665	25335	11761	13601	9571	25647	14830	8977	1007	7509	18124	13460	12429	12245	5988	8630	10007	23123	17089	14485	12480
	Bryocella elongata	5669524	13688	22588	10613	13180	36653	19707	8585	13548	16638	13586	15398	10611	8660	10392	15587	2219	8293	17811	14601	20188	23344	11843	6157	13760	26711	27799	11846	11113
	Enterococcus avium	4882096	13676	20230	19379	16609	42489	17723	7916	15467	17571	19999	36249	19089	8655	18949	21121	4130	22428	14554	17137	26538	30564	56765	12793	13875	43927	27281	23227	24737
	Bacillus indicus LMG 22858	4129127	13665	12046	15143	12587	30767	24450	6372	9924	13759	29051	26833	25629	6453	13094	11864	2839	16579	14766	8608	13316	45165	70465	15410	25796	36553	17623	18097	18139
	Methylobacterium variabile	7433592	13657	11101	11742	10114	5858	5225	8064	6384	11590	10413	12757	6895	4633	2809	7173	1283	9008	7567	6469	7807	8486	8707	18075	8968	6332	5284	4743	9280
	Succinatimonas hippei YIT 12066	2306546	13656	18888	86018	63622	41896	36623	23415	35829	56114	181072	211680	93788	18540	31874	29425	22416	55829	22269	36290	29670	35897	57825	12132	32719	85827	31181	35238	33666
	Porphyromonas asaccharolytica DSM 20707	2186370	13651	12271	256302	544244	676848	28570	14448	24527	345146	244699	560613	330110	24030	17704	20964	31447	262157	15040	20762	26332	365396	310286	149627	362744	375879	23590	14942	11503
	Tumebacillus avium	5249768	13637	18217	36390	28055	41430	18385	6275	15542	41933	54335	30396	48704	11229	14139	20419	7395	33591	19088	17247	23170	26653	33402	15612	13501	39432	18946	14334	24589
	Bifidobacterium samirii	2574625	13623	30223	34321	41839	26077	13914	11123	16500	29169	49675	39410	30614	21494	28208	17130	3889	22695	32758	20331	24711	28746	19623	6636	16994	35312	27008	22941	20818
	Bisgaardia hudsonensis	2108978	13608	14052	3322	1238	6039	9734	3059	8862	1857	3350	6725	2299	13124	12531	4487	311	1631	8562	2723	3947	4841	1785	1525	1042	4504	12282	11029	12154
	Amphibacillus xylanus NBRC 15112	2569486	13595	25931	22292	16816	19203	55287	21022	38298	23865	36714	23365	28549	14813	30465	25435	4524	18780	11905	24755	32945	47787	100262	19226	26815	16629	18865	23700	27511
	Chromatocurvus halotolerans	3910325	13576	13247	13582	12755	36664	5240	7376	5124	17866	25779	8805	25981	4556	5703	10647	1739	24385	11443	8218	10593	16538	13563	21408	12632	16108	8033	5368	8411
	Bacillus rubiinfantis	4309569	13552	11931	23287	17568	30099	15553	6009	11716	29988	52049	43721	39994	9976	9908	10507	7257	24800	17894	10783	17844	24702	26820	4808	6150	36677	15988	18353	17137
	Pedobacter changchengzhani	3903523	13548	10851	2010	4906	5554	20991	15459	27610	10068	21550	4082	10952	30262	13163	23094	1618	6265	50580	27260	44904	8676	8333	2685	8120	8422	17654	21102	15375
	Edaphobacillus lindanitolerans	3052035	13547	38463	22063	35302	35580	42090	11272	19420	22221	64496	47808	42077	19222	44909	36711	7698	36191	44495	22022	42653	19260	27502	9449	10102	32365	36869	35684	51036
	Paenibacillus nuruki	5360385	13547	25365	12980	15457	15092	28191	8015	12527	8436	39212	18536	21409	5994	24459	16024	1649	18205	15587	9617	18521	17969	27664	6976	8789	14055	39087	21189	32738
	Bacillus circulans NBRC 13626	5097246	13533	13421	32183	25922	34005	13750	4424	11922	49300	28703	70394	26891	10123	8270	14258	13015	17855	10301	8253	27460	65348	64722	17243	17058	89767	11164	11599	13842
	Paenibacillus favisporus	7273492	13532	30251	21938	30897	13140	43540	7650	14909	51331	100350	38364	63795	14422	28956	25338	8809	32957	30471	18083	28030	11483	36424	3781	4989	31134	29872	21136	29475
	Anaeroarcus burkinensis DSM 6283	3338457	13525	24042	18479	24489	16443	38723	12175	21767	16979	37483	17324	27189	17734	30989	24010	3227	16583	34158	20479	25196	20982	27643	7080	15787	42984	21306	34134	39947
	Terribacillus halophilus	3654407	13497	8901	16027	15885	9829	20396	3604	10497	32415	30756	16208	17753	11858	16389	16128	4746	15599	11489	16727	18856	33397	55701	13167	18509	31705	12860	23120	35092
	Lactobacillus nuruki	2582291	13485	11225	22341	12391	10883	5056	7860	5518	20665	6574	8174	5683	4319	2725	2738	1801	11333	4319	4337	4903	18216	5329	13472	11005	18544	5090	4252	9055
	Megamonas funiformis YIT 11815	2562512	13484	12251	36168	23108	49886	11669	8454	18189	48101	84528	87098	68601	25636	19600	11988	11158	44569	11064	10096	7320	108597	102115	20742	26773	125141	25541	11894	13174
	Bacillus notoginsengisoli	4787403	13482	17400	11552	10842	20254	19566	4111	8179	20938	20528	24529	14324	6622	13340	9911	6541	13623	16852	8482	14315	11729	15375	4991	4263	21697	15511	12821	20295
	Paenibacillus chitinolyticus	6509090	13481	25354	33983	37461	29577	24421	7893	17989	66867	53794	51657	35024	13184	12706	21609	12093	21119	13837	21443	25325	35790	102361	13318	24448	33982	29296	31091	37440
	Paraoceanicella profunda	5468583	13456	19403	19396	18235	8055	8987	8174	10476	20854	41498	29069	23075	24474	9224	11979	5016	19220	31972	10306	17682	12004	15072	10683	10778	14391	50306	10472	10786
	Collinsella bouchesdurhonensis	1876212	13446	19303	37305	42432	25425	34129	15400	26477	40426	79763	44562	47863	26058	43019	44600	8198	35017	25051	30369	34409	21633	30409	7143	10359	20849	20841	28409	27898
	Heliobacterium modesticaldum Ice1	3075407	13441	28566	127370	116301	80940	47053	12050	22121	86955	201267	97265	134657	36343	37983	42628	18539	90995	74733	34040	47122	43639	91996	13599	28004	84026	35720	27800	32997
	Planococcus plakortidis	3261818	13398	23598	10636	15221	5137	15525	7201	12689	15977	40322	10571	29706	10740	15552	12919	2117	15764	25643	13762	20340	11098	17631	4109	12046	18096	29212	13046	18314
	Gottschalkia purinilytica	3397304	13371	21439	70152	100162	160213	19104	8346	20492	116380	93034	102613	64647	7563	18170	10074	18063	37432	10475	11565	15275	108171	99466	33045	26626	180563	24372	19564	22199
	Dyadobacter psychrophilus	6736930	13362	19095	29961	54702	63594	32262	11939	19476	70009	50715	27353	45463	22494	33494	15018	5348	29997	45400	17480	20514	44516	42551	24757	35613	50507	10947	10160	9684
	Staphylococcus epidermidis	2491058	13346	12553	3639	2984	17210	5528	4589	7227	10222	8108	11254	9716	10786	7494	10232	1003	4401	4555	5963	11718	38251	75103	19366	19503	39934	17819	10928	10864
	Domibacillus enclensis	3832953	13343	30690	26325	24428	22001	41325	9364	15679	45922	82568	21802	41887	24681	29830	13992	7662	29813	56452	11407	19633	22473	34500	5047	6090	32733	27797	27936	33636
	Sphaerospermopsis kisseleviana NIES-73	5609991	13340	10362	9411	14080	11952	30356	27239	27440	11998	12144	12979	10959	12687	15423	23744	4266	9463	6086	22836	27721	15194	19743	10098	14196	14068	6165	11930	9662
	Chryseobacterium piperi	4501946	13322	18623	15214	23451	26685	19039	13341	22524	34584	18512	48947	19354	21404	22155	19346	6005	13049	42687	24516	40012	29067	24949	10797	23785	42997	18822	19278	16712
	Acetoanaerobium noterae	2814227	13313	17157	34508	26433	25995	23096	11938	14845	24079	42120	51502	30426	9804	19654	14686	6057	21992	13042	13532	12883	95861	139253	27706	42517	66132	15778	21829	21476
	Enterobacteriaceae bacterium	4514939	13270	14877	9418	10235	21956	15621	7558	15480	7896	18377	14575	9304	12731	15903	16553	430	6296	16609	19265	22621	4649	2758	623	2810	8468	20585	19305	13673
	Geobacillus subterraneus	3474426	13254	29327	8273	8100	6239	11519	3739	4943	10473	22071	11237	12302	4268	8356	7847	6140	7910	19323	4315	10402	5574	7686	2112	4459	8522	16924	9712	9621
	Burkholderia pseudomallei MSHR2543	7446569	13248	14527	11964	26711	23635	4362	5187	4521	8472	12399	7314	9663	4430	3233	4299	1621	8324	4627	4473	4720	18070	11100	14013	14342	7610	11430	12376	16641
	Mycobacterium persicum	6172209	13230	12701	17360	21335	19720	4696	7571	3840	8761	9045	10252	5928	4513	3249	5028	702	9477	9298	5074	5598	12622	7319	18787	11607	8115	6573	5178	9153
	Ereboglobus luteus	4175033	13218	7933	45442	126253	182635	31896	11299	21227	84587	90097	58196	84315	25474	5868	18468	8885	55045	17804	24157	26209	100173	52353	25829	81267	109103	35889	5625	7358
	Enterococcus phoeniculicola ATCC BAA-412	3910972	13205	11552	25157	29306	26659	26068	13408	23584	34803	30254	21063	28729	20033	26996	38370	5020	31866	14636	26333	37905	52111	85041	17762	23259	34509	14633	8983	11750
	Clostridium argentinense	4803058	13186	13997	76817	80595	266996	59014	37065	102083	54529	63242	78918	62895	21088	25525	44746	15412	40719	14631	62820	46482	157738	148044	41643	49025	157971	19870	28926	34315
	Chromobacterium violaceum ATCC 12472	4751080	13177	17896	15932	27475	27659	16996	17187	25914	14074	17596	14317	11890	20018	33347	24932	2694	11358	17353	27817	26124	10321	9804	4332	7801	12987	30266	27713	22552
	Peptoniphilus senegalensis JC140	1851340	13162	7564	30246	45369	37635	46272	35272	39861	16097	31437	30808	26367	8161	19203	39487	3882	16341	2934	39433	50614	28502	30374	10839	15387	48565	9715	17012	14147
	Alkalibaculum bacchi	3098941	13157	23902	108897	95903	125999	49005	18114	31197	86345	391796	185674	213816	39032	50240	30178	25764	140920	63153	29438	41833	114072	151192	50001	47861	195693	25787	28101	33372
	Aneurinibacillus soli	4116770	13153	21719	26327	33374	35786	23317	4222	7765	13164	32851	16875	22180	10199	14318	12717	6456	16967	20887	8562	15993	28834	46366	9333	15381	22227	11269	13039	14766
	Fusobacterium gonidiaformans ATCC 25563	1678881	13143	41203	19131	24911	38379	25781	8350	15099	43452	28782	30458	25025	11579	33058	15652	9504	12352	19751	7688	10896	13501	31439	8655	8512	29302	31408	28007	39283
	Clostridium scatologenes	5749410	13108	18841	62960	77075	126667	13637	7234	13463	52512	88467	126123	59182	16831	19578	10280	11727	47255	11515	10927	11535	126420	127650	34806	45867	130646	21706	13246	21493
	Dialister hominis	2407548	13105	24213	43056	59551	33007	42980	18164	32485	63855	112942	64975	81410	30916	50166	45906	18599	63535	30754	32062	48777	37704	53258	9392	19470	66672	42902	52009	62115
	Lysinibacillus acetophenoni	3977008	13082	13396	12959	14347	14327	16639	3895	10582	5179	5717	7880	8361	7916	10459	10848	1216	7915	8953	5219	22645	9703	12305	2934	2183	14875	17492	9004	10204
	Leucobacter luti	3618231	13074	13236	10190	8791	6711	3870	4847	2231	7681	8352	4374	5633	4043	2458	2971	1062	7738	3698	3500	4093	9264	3790	16238	9190	6134	7397	5076	8261
	Moorella glycerini	3559563	13068	24482	32393	38534	16293	27173	11004	25502	33175	77992	32086	44203	17396	25150	23063	9744	30664	29052	21130	26508	14309	30882	3938	8571	30713	34214	28083	29417
	Pelobacter propionicus DSM 2379	4241119	13063	21588	45880	52823	66080	15980	5629	7264	44303	89846	50876	48934	8110	9769	18418	12985	45089	17503	12442	22070	39568	65106	9850	28433	44945	17644	11013	11274
	Bacillus beveridgei	3582268	13008	20810	10554	8015	10675	22956	5029	9155	8023	16907	17064	9636	18520	26545	11076	3833	8725	21494	8273	7439	11517	12866	4459	4246	23258	20860	21701	32732
	Fusobacterium russii ATCC 25533	1941804	12988	12235	6714	13845	39859	18491	13862	24183	19849	36040	6449	24655	20705	14396	21053	6597	22396	39131	24666	36434	12100	16888	4218	2922	25986	10708	19419	11596
	Polaribacter filamentus	4281931	12965	18188	17222	18914	23906	21797	14686	18089	36253	18978	29151	16592	21372	20572	24684	4449	12613	19962	22800	25480	23490	21543	21019	17891	48735	17714	23891	22273
	Larkinella arboricola	7020148	12930	13666	35014	74874	137984	35577	12636	24671	83250	71282	65908	58373	12703	10101	25921	11867	41238	19497	30654	38311	48774	45410	19645	45148	61274	19431	12017	12716
	Paenibacillus yonginensis	4985901	12930	41046	45751	56014	44656	79035	11841	22359	86852	121740	64177	86979	35954	63685	34945	18731	62598	102064	27802	44834	41119	75129	12188	30903	65546	26234	30860	52950
	Catellatospora paridis	8972725	12925	11559	12201	15261	6126	6540	6184	6150	13348	20574	15219	11732	8691	3618	13598	3688	11795	7923	10436	15253	8858	7034	13261	7658	9458	6911	7293	9504
	Bacillus halosaccharovorans	5399367	12924	16703	15144	15749	26433	14554	4792	12299	10182	16512	13555	9994	10375	16409	9134	2838	7993	9282	6797	5458	6851	12528	3797	3630	20207	21449	14949	17844
	Bacilli bacterium	3564998	12912	11927	11560	12293	17771	19810	4023	12205	6929	9962	10257	9254	8205	6417	8022	606	5703	10515	5451	10863	4763	10370	2545	1225	16581	5664	6875	11465
	Bifidobacterium callitrichidarum	3121265	12910	19604	35880	46275	15885	17423	16338	24275	43464	62855	51731	39279	39360	24172	27590	8821	26537	45189	29738	31424	13621	24989	3436	8930	28815	51722	24649	23856
	Clostridium estertheticum subsp. estertheticum	4785613	12908	15524	49008	55648	87742	34862	12836	24195	63878	57455	89744	50890	11821	19933	14195	11788	40495	16895	17144	13174	178714	217257	56319	78810	119332	19490	21158	21472
	Clostridium combesii	3892013	12907	19301	25642	41673	88484	17796	7401	13252	29600	48769	53536	36955	7618	16410	8449	6622	32359	9417	9866	8883	77872	132777	32032	36301	82091	13031	22319	26671
	Mesonia aquimarina	3281196	12898	19423	8264	12127	20109	17381	12378	21469	11395	5260	7451	4742	18667	35143	20230	2243	3700	22706	20228	23104	7994	13680	2438	2302	7574	5647	14526	17594
	Bifidobacterium eulemuris	2913389	12883	55324	53498	75120	62797	95938	18000	32768	143808	72134	62251	44187	58492	73354	29141	23297	33126	153761	28167	23979	51882	83393	16054	38755	52347	22227	10956	17626
	Flavihumibacter solisilvae	5410659	12871	15884	27420	69933	67109	31618	16288	27624	56438	27708	118464	36271	26418	25819	28786	6407	19225	48968	34635	58889	39966	22254	15448	31010	54783	18455	27819	30705
	Abyssisolibacter fermentans	4786356	12865	29278	67591	103688	142598	39623	11702	22939	45035	52971	81608	41243	8152	37093	21090	11647	39859	16452	16404	17688	65838	53686	17906	13927	145048	21851	21606	28723
	Paenibacillus panacisoli DSM 21345	6326414	12852	7815	13593	9877	10807	15400	10147	12502	24917	42403	24686	24232	10540	12905	17859	33006	17658	19996	15614	30980	10718	25438	5065	4325	15531	14845	17540	18591
	Paenibacillus etheri	6634505	12834	31080	26054	30610	24371	23638	6107	12129	32273	35140	32721	25351	8520	29938	23271	6480	23192	16609	12589	18957	47935	92371	20899	25732	21008	25752	22255	36297
	Chryseobacterium vrystaatense	5487842	12833	11498	35922	74288	51663	21209	15401	27933	34206	20639	8874	34784	32691	19883	31517	1740	29637	56566	33264	55394	26093	26724	10070	23033	29831	13436	22466	14975
	Streptococcus danieliae	1855621	12830	17515	791858	1209723	778669	30561	4760	9504	59183	78452	247808	368236	14242	25736	13735	8626	70793	31417	9352	15952	381149	247328	29887	135577	178057	10852	17114	30587
	Escherichia alba	4829483	12822	23422	25666	45623	37547	23366	6508	14317	47116	56936	21106	37699	8503	23216	26657	11886	23652	15586	15173	19858	33396	24522	4447	14940	38777	22928	24172	33849
	Enterococcus florum	3994908	12810	23879	10442	11466	12175	24899	9183	15636	15424	58724	12244	29296	12738	18900	16999	4238	22598	14148	12615	21817	11437	24885	3581	4372	8753	26765	16173	21440
	Microvirga subterranea	5147802	12784	11080	6707	8464	9920	17637	6630	12921	11936	21237	8527	12772	10952	14316	10398	2443	5730	18477	12215	15936	5476	3835	1068	3078	9525	13445	8631	11245
	Paenibacillus cellulosilyticus	6962125	12782	11995	26604	32260	18815	16128	6492	7310	68241	100170	38302	67097	7808	11335	11150	14955	41410	12143	8105	13702	19154	53560	8841	15352	43147	13712	20708	23665
	Fusobacterium ulcerans ATCC 49185	3487504	12778	10928	44293	49847	64997	17620	8553	13928	19347	89462	54090	61275	12051	15147	12681	6922	38330	9426	10621	16654	64124	121149	23280	26171	67546	21243	14489	16583
	Brevibacillus choshinensis	6279095	12755	23922	9103	8343	26526	36311	11395	19045	16826	42485	16089	19613	18211	24703	19600	6200	14773	45252	21846	25954	14376	15714	3982	5153	27369	19661	31750	31155
	Olegusella massiliensis	1806744	12747	23438	37677	57435	44887	14642	8936	12813	19487	58054	37446	46551	16553	17330	15784	3284	27544	13223	16142	14386	15071	18455	3638	9261	23795	19081	19332	22575
	Pluralibacter gergoviae	5489680	12732	23034	16149	24585	18071	25524	9509	16785	22239	34665	14196	17786	38047	25774	18709	4092	16814	49429	16681	24888	11830	9512	5606	5173	12122	69655	30603	37295
	Clostridium ragsdalei P11	4424992	12730	39385	44117	52584	59060	30945	10710	22862	46342	85396	84245	55291	23186	39067	19054	15210	50132	21904	14204	12300	81707	86013	18768	29373	85157	35739	32841	43478
	Alkaliphilus transvaalensis ATCC 700919	4024838	12726	35214	33604	47078	67122	22727	11674	15935	27324	70386	46853	73217	17561	30200	32547	4841	49937	12248	16624	24639	48347	75125	21530	24408	79387	35932	21441	36028
	Paenibacillus agaridevorans	8694911	12710	23490	23661	23693	11457	57495	13363	24875	29799	56175	23757	44834	19712	32133	37158	9206	27108	42130	24373	36412	10800	30977	5139	5204	21914	14505	13411	20512
	Thermoanaerosceptrum fracticalcis	3649665	12702	11909	29365	33729	39206	15917	8733	19516	42568	74339	23836	53396	15245	11361	15574	7152	36592	27826	17157	22167	29640	36119	16840	20403	48111	25869	21418	17951
	Occallatibacter savannae	6278575	12673	12307	8961	10939	6578	19590	12558	22749	21458	12894	9197	10017	22976	14986	19248	2169	7096	39358	23034	38721	11194	9276	3088	7129	13777	8887	17630	14225
	Phaeodactylibacter xiamenensis	7868778	12673	23785	19948	52732	117606	45872	23166	29719	101453	67409	90857	71739	10535	25410	38398	12007	43949	16579	34462	41208	58015	63962	29658	59146	71988	14824	25760	30779
	Trichococcus collinsii	3288692	12658	20710	9729	14965	8763	23895	5275	11239	13975	21396	15018	20832	12771	16214	13743	5677	8416	23636	11713	21624	13269	13829	4495	3413	24323	24502	28919	31837
	Olsenella profusa F0195	2724935	12651	12480	123677	149549	43707	16342	9399	17044	120935	205244	159712	117491	12892	12299	28449	29645	90958	20604	20144	25584	55425	95679	10549	18981	79737	16199	11498	11353
	Globicatella sanguinis NBRC 15551	2327754	12630	8220	17771	7915	10428	7340	3854	8543	5586	3386	12876	3902	9508	9686	6303	709	2027	5695	3799	4590	15456	4877	3104	3827	25289	9225	4298	5912
	Flavobacterium caeni	3700245	12614	6972	48754	117839	185243	73833	25196	47056	148479	92096	52833	94789	23282	26639	48757	10796	60111	19056	53189	60279	100527	79658	37751	80712	131521	22453	24316	30623
	Pantoea eucrina	3939877	12614	11996	9779	10118	5657	14300	8777	16510	17801	26558	8345	17997	12111	10991	11530	1137	12042	10572	11992	12655	6382	7967	1876	2149	10093	18750	9894	10645
	Sinobaca qinghaiensis	3403958	12598	32739	10040	9272	7096	32238	6938	14111	11469	30338	17977	15677	7448	28608	17082	3010	12360	16680	8575	12171	4416	19854	1878	2604	10380	27604	20752	31389
	Isachenkonia alkalipeptolytica	3170080	12591	12016	32456	35034	45110	22438	9337	14134	39433	75158	92488	55287	5859	17201	28088	8165	38490	6128	17888	32132	40892	50233	17019	16787	83235	30103	22669	29917
	Sporolactobacillus pectinivorans	3926895	12572	22039	30848	35391	21267	35330	11329	18085	27176	86448	36643	46756	13927	22664	23119	7921	32734	28690	20213	25251	42935	68995	13641	19938	43459	26559	24518	21362
	Ndongobacter massiliensis	1864878	12528	16276	28860	37851	30036	19086	9736	17208	36931	126598	41402	56208	26471	24070	19118	13421	43531	16447	20588	25543	37826	83126	16298	26293	31338	15825	15978	19986
	Anoxybacillus tepidamans PS2	3363999	12524	27280	15299	22758	14545	46001	5254	10601	33407	40805	24813	28591	27762	32273	10599	4479	19480	78358	7680	13085	15742	17386	3758	14512	24208	5829	7190	10226
	Chitinophaga japonensis	7000708	12515	22111	69301	155659	181953	42468	13533	18088	148959	134996	116549	137166	21411	29777	19455	19129	80727	45781	22249	28848	144592	121343	47781	155847	227413	18567	15432	15205
	Ilyomonas limi	5883685	12515	9797	23068	37678	47575	23329	15570	26523	69415	41709	71979	46570	22439	16346	23148	9067	24358	51392	31439	49334	41668	40134	21216	29454	58065	14815	21555	14358
	Succinimonas amylolytica DSM 2873	3964271	12515	18219	48502	49769	49479	28953	16599	26818	49530	164018	48387	104698	22291	27640	25606	12890	54534	17064	24661	28837	65510	128385	23272	30460	70598	48406	39922	36536
	Larkinella soli	6928978	12511	6120	95644	212320	378810	40549	15835	31145	190294	160464	148138	164682	24464	15636	34000	22787	122528	16078	35351	42841	184519	130205	55691	152960	190364	18825	14403	11278
	Paenibacillus helianthi	7118381	12502	54385	55799	51960	33202	100917	13646	21892	116939	79757	89990	50808	59847	71900	25418	16144	45528	177559	17059	30113	27949	58016	12887	13031	49625	23746	19249	21964
	Chitinophaga eiseniae	8552642	12500	14859	75470	153446	199935	90886	52722	65155	110618	79560	112612	100316	23212	48041	66894	8490	73876	15016	68640	77703	112258	87981	37472	100089	118658	22174	40552	43956
	Porphyromonas levii DSM 23370	2516477	12486	32038	120921	274575	351808	23096	15717	27200	207242	102317	110786	135761	40318	13096	15393	10982	109654	25178	16026	22641	149467	140990	52623	138683	176507	66307	20904	16870
	Brachyspira intermedia PWS/A	3308048	12482	20692	15687	11725	21374	15252	4980	7544	10805	18318	25336	12437	9544	5656	9721	3172	9699	12887	7608	12934	19679	21282	6385	6567	27202	30777	14056	13817
	Varibaculum cambriense DSM 15806	2022936	12476	14392	20953	22483	21013	6191	3366	5941	28377	62335	68013	29793	11566	8213	5196	3349	22996	9334	4128	22532	66200	24207	6219	10153	62663	16689	16612	18363
	Thermophagus xiamenensis	3863529	12470	17593	86618	163462	220445	51313	19715	31153	165083	92760	94823	96433	57815	31210	42089	12085	59663	93473	46021	60630	101607	103273	52939	86362	159056	13845	23591	20164
	Lentibacillus jeotgali	3775822	12467	13080	16054	26843	21121	31576	6119	11850	21311	20268	8618	22125	9379	18690	14136	5426	11086	10757	12219	17906	14393	22671	6039	8071	27208	17986	21518	27254
	Pedobacter nanyangensis	4736258	12457	9647	10414	15744	35756	11758	7141	12722	26262	19186	22579	16925	21587	16967	17273	3784	13555	13302	17068	14041	22871	34051	9388	20343	24751	8939	9074	10687
	Paenibacillus beijingensis	5749967	12441	28029	35090	37598	29220	35569	7039	17123	45760	68792	58639	55994	13132	30385	27700	7336	35936	38637	25113	32721	25841	26948	13014	17375	46656	28589	24822	44464
	Desulfovibrio vulgaris str. Hildenborough	3773159	12439	4472	166334	197314	115327	82145	25605	33216	414544	299048	125688	148748	8279	2027	75899	260002	61778	2816	57584	49830	74485	225958	58127	51103	284906	18887	67611	9569
	Anaerococcus lactolyticus ATCC 51172	2206675	12421	23718	11770	17094	27170	22959	4829	9778	17809	15691	16110	14283	7769	20268	16332	2636	10485	16245	10155	16372	14535	20585	6590	3849	48651	21929	28862	29521
	Hyphomicrobium denitrificans ATCC 51888	3638969	12412	21479	3308	2670	2720	14935	5107	9453	7469	4960	4821	3050	6320	9900	10707	1357	3053	17663	10259	14841	2960	6189	1155	2478	3585	19554	11815	15021
	Pelolinea submarina	3519887	12405	11362	82172	117195	32493	25854	8365	11724	24570	96478	71991	51667	23631	21020	78223	7356	43420	26157	50646	87835	9866	33213	3794	4187	18073	13006	12298	19448
	Flavobacterium chilense	5924510	12397	19859	7851	5946	13142	57230	26873	43133	13746	11631	8298	8401	45278	41793	38268	1624	6639	116013	43835	70114	11675	5898	9598	7315	32528	17882	28003	24407
	Dietzia maris	4099441	12387	15273	7063	5215	6816	5818	7292	7234	4971	13713	7220	5885	9829	11622	8406	874	10841	13995	6409	7417	7125	6289	15058	9238	5491	11613	11178	13693
	Lysinibacillus composti	4259757	12371	20254	12064	10461	11944	19067	6408	19311	8427	8885	20609	9740	7904	15521	10258	1719	8244	21746	8927	11313	10286	6988	5624	4387	17498	20884	15790	19382
	Flavobacterium xueshanense	3471047	12370	5418	13509	20818	20976	4423	6409	4457	28685	31855	9794	28664	5175	3729	3026	6390	18209	2315	4607	4492	26606	15129	23757	20256	65011	5313	10119	11436
	Flavobacterium glaciei	3143612	12349	11727	27239	46909	35581	7752	6941	9531	12781	15423	13898	16682	7391	7197	8524	2414	15585	5107	6687	11791	19480	11629	11926	14554	24699	16792	10054	13199
	Chryseobacterium chaponense	3043150	12337	5976	5426	14798	11538	15390	7791	14529	9818	13039	16670	7954	17997	9787	13334	1875	7698	9263	17895	14946	16679	10768	8540	14438	33605	7545	9782	9780
	Lactobacillus aviarius subsp. aviarius DSM 20655	1680526	12330	11104	29949	31563	59526	9738	2193	7969	36572	95714	65021	47891	8992	6400	8363	4965	28532	4517	7477	25425	106286	17096	10445	15788	105244	23102	13454	12758
	Arsenophonus endosymbiont of Aleurodicus floccissimus	3001875	12327	8706	91895	228601	94746	1121	4334	2045	7982	12237	3118	26201	1841	892	1191	896	27216	1263	2196	2575	15870	18950	11785	18917	3626	1129	2038	5554
	Flavicella marina	3155507	12319	8272	11269	20768	16024	21338	15433	23707	4902	9417	9402	11427	29328	15411	29409	818	10893	42459	27511	48111	28612	54892	12521	18593	11220	13370	15125	12790
	Desulfuromonas acetexigens	3683125	12300	15789	34266	39767	43016	17702	5906	11534	49861	60212	48794	45448	6981	7086	13804	11783	32239	12942	10011	14639	25860	26122	10203	13816	44044	21776	9862	9542
	Mesonia mobilis DSM 19841	3205558	12286	13549	4423	13642	17043	27791	17543	28734	9410	5494	1240	7121	28122	17459	23609	1773	5504	59104	34085	52142	7431	2638	5938	6150	24651	22727	18829	18155
	Prevotella oris	3168212	12278	33467	197209	423518	1137941	46959	27335	51021	526472	884482	282864	801967	45723	25038	47461	38832	406579	40528	47325	57084	612869	660188	251128	777864	797134	66263	41749	31861
	Trichococcus pasteurii	3197326	12237	13518	8998	6485	5366	10629	5387	5242	14534	22165	7382	12306	10636	10623	9322	4812	7992	7920	8860	14117	5864	9687	2993	3027	13868	21536	9232	14057
	Paenibacillus fonticola DSM 21315	6309271	12230	28936	37574	41715	36996	49904	11508	17727	49300	101592	43708	74980	25974	40068	36884	11769	51626	58489	23427	42241	49948	90431	17294	22196	39299	27160	18752	28843
	Natronoflexus pectinivorans	4472281	12217	12122	52887	114386	176497	60390	25484	42662	135518	96090	118028	98456	40157	25791	40628	10267	56720	48800	50551	50913	130175	108155	56523	125629	173709	17380	19043	21354
	Pedobacter jeongneungensis	6708080	12214	9750	28888	37757	69278	17514	7080	9930	66474	41990	18725	24263	7917	15156	11682	10129	14974	14439	14067	14475	52921	52749	14813	35720	64889	21284	16304	16152
	Geminisphaera colitermitum TAV2	5671497	12205	20167	35479	55575	100959	42323	9754	18746	85009	44665	33928	40197	68250	22470	13531	10870	31253	95621	15701	18179	33303	20728	11924	22677	30400	81292	7316	7095
	Bifidobacterium callimiconis	2962404	12202	20674	22193	27177	11435	14120	4079	7970	23933	44963	27917	27200	18923	15181	27201	5924	24330	28177	16643	29450	15304	15923	4288	10844	22743	42987	14993	23109
	Hymenobacter sedentarius	4868852	12189	8510	50202	116922	228580	24345	9843	19101	98056	111416	54035	93952	13918	4051	16878	12182	72648	2525	20556	24004	138464	82589	33768	103755	156897	14933	8641	8627
	Chryseobacterium jejuense	5168180	12181	7198	11041	11227	16759	6331	4322	4928	31897	31042	18076	16384	9420	8378	5085	6373	15760	5912	4885	5674	31041	23166	14843	22332	41274	9434	10867	11018
	Aminiphilus circumscriptus DSM 16581	3223212	12162	12421	40159	64957	43260	42412	17420	29803	40584	65225	43967	44421	51225	18774	33534	10817	32117	53760	33654	43612	19460	19472	7413	13705	30506	55339	9956	9526
	Verrucomicrobia bacterium	8501401	12143	18595	20246	37766	41088	8741	2264	3146	36434	31963	20936	25596	12207	6792	9122	3005	19671	20675	5896	11655	19235	12481	8041	14627	21907	34977	9418	9005
	Mycobacterium intermedium	6817968	12137	12021	8087	6785	6016	10576	5472	4981	9696	10739	21328	7493	4394	9037	9787	1321	8528	4323	7289	11026	10537	8350	13388	10180	8998	7901	10081	21700
	Ulvibacter marinus	3558331	12100	13563	9228	11775	15023	8035	5273	5284	15814	3392	9028	3664	15908	20823	11065	624	1975	13138	15060	10816	17107	8173	6542	9544	28207	14863	16564	12329
	Anoxybacillus vitaminiphilus	3556270	12094	18684	8690	11371	11102	31550	6327	14159	33318	45566	20375	24963	8629	16389	13073	7892	16054	24566	11815	23302	37002	66983	16660	20941	20437	16525	16863	17900
	Quasibacillus thermotolerans	3805822	12055	14044	15987	12054	11213	13130	5168	9759	19879	22917	15442	19622	7551	11895	22360	1886	17946	18415	11542	22015	13490	13730	6679	6820	30134	23240	13883	13307
	Pseudomonas formosensis	3443471	12042	5771	11342	13647	11056	10345	6685	8513	13588	14795	21234	10405	4052	3643	9744	2622	11883	407	10040	7791	10027	11361	12413	8130	12046	7825	6945	7386
	Peptoniphilus asaccharolyticus DSM 20463	2232586	12035	28645	24292	30303	50663	41284	25030	45462	22395	46423	29260	33429	48464	59538	39046	3944	21458	44927	30031	33412	33112	53263	12560	12704	49034	46578	68203	56488
	Caldanaerobius polysaccharolyticus DSM 13641	2499862	12030	28011	18221	22452	17591	24048	6514	10513	18840	47090	52562	35545	13910	24604	12877	8297	22094	22652	9154	14638	25311	27606	7599	10816	51225	15151	19347	28176
	Desulfarculus baarsii DSM 2075	3655731	12004	51127	39457	53850	47810	29037	7544	12543	83618	87148	105488	56981	16953	37668	38478	36624	41570	33568	20131	30120	22260	62091	12910	20373	70277	45703	28782	40817
	Tepidiphilus margaritifer DSM 15129	2220236	12004	11114	12375	24352	44525	25292	7862	15520	15129	13883	14687	10713	11441	4267	16567	2111	10741	8240	16173	21455	14557	6764	2312	8708	13110	10110	8160	9315
	Chitinophaga barathri	6861820	11999	4870	32707	56192	96248	29528	14792	23572	94941	75975	99938	67360	13373	12569	23736	10835	48881	13154	22599	28885	113924	75893	31521	92547	105833	17708	17273	13809
	Chimaeribacter coloradensis	4686231	11995	18321	9689	8548	17114	13484	4331	6147	25417	29411	57564	15879	6464	8990	9719	4035	10168	16829	9007	13761	6390	15195	3674	5622	13867	12729	8783	11627
	Sodalis praecaptivus	5159425	11980	16373	19542	14507	13522	25193	19637	26666	12146	24385	8853	14294	20088	19700	22149	1915	16105	17891	25157	29454	16519	14780	13154	11069	12930	25296	24584	24994
	Peptoniphilus vaginalis	1877211	11955	8163	12724	20967	22299	9954	6231	7477	10986	20103	11773	13275	6491	8502	5819	3712	12172	5881	7199	7566	16897	22145	5463	4441	35013	14505	17693	17485
	Halanaerobium kushneri	3222148	11945	12196	13782	20006	22635	16663	5797	9939	20907	25058	32995	11807	8249	12865	13561	10465	17072	12736	13595	19169	49529	102167	19355	24374	36809	9928	16163	14633
	Sporomusa silvacetica DSM 10669	5929109	11936	20851	32929	26988	20378	62939	17927	29380	18568	41181	40713	24623	30198	48538	31431	10459	16444	74693	28124	43971	33630	14951	6174	5871	39623	26743	33117	36559
	Peptoniphilus coxii	1837050	11928	18060	12148	16589	21081	81170	49076	56879	17763	43663	8850	27840	16544	34100	57927	5760	15673	18521	61143	79163	5577	16552	4329	5143	23589	16485	32384	23410
	Microbispora bryophytorum	7853874	11923	11009	11357	9792	10661	3491	5074	2511	7700	10700	10579	7557	3682	1864	4615	1002	9246	4599	3973	6462	8116	4713	16419	7682	4851	4569	4782	7179
	Pseudodesulfovibrio hydrargyri	4081579	11911	14325	57740	68975	60873	45862	14310	24891	104636	134428	73162	74888	15919	11935	43818	48205	52359	19393	33789	33703	51232	79013	17161	40482	91638	37269	34971	12743
	Paenibacillus forsythiae T98	5081302	11892	32923	103068	132233	52400	62875	8256	17161	165154	74425	153501	46931	25697	39193	25263	16656	37340	77662	20697	29353	28715	54348	10962	22553	56074	25664	20459	28076
	Paenibacillus larvae subsp. larvae	4289950	11883	42055	21438	19560	16667	37372	8238	12480	35510	75729	27190	42596	16274	38841	19801	10028	23058	32141	10137	18833	44943	76960	14041	20165	32827	28021	29122	44250
	Desmospora activa DSM 45169	3793187	11879	16565	14800	16179	10809	17998	5073	9962	23139	34236	24383	27946	6793	15081	9432	5164	19031	14600	10596	12292	11857	14361	2576	3774	27612	16133	19147	17329
	Mycoplasma hyopneumoniae J	897405	11846	8057	6514	5321	2880	5249	6518	5837	2066	3693	3682	3648	4647	3387	4876	395	7814	9827	4792	6201	6607	4754	12646	5079	2309	4771	6271	8740
	[Pasteurella] mairii	2612848	11842	9413	6698	5400	2315	4341	7934	5552	4826	5415	4527	3051	7483	6435	4479	1176	9526	5208	5363	5022	7473	7619	12886	5739	3523	7229	8933	10930
	Selenomonas flueggei ATCC 43531	2166063	11837	48063	35047	43821	53492	88449	11167	20521	80374	95383	32840	58203	37750	60123	30729	18168	42101	128511	23617	32882	35399	78336	13772	23141	38960	27575	14497	27144
	Cellulosimicrobium terreum	4379053	11836	11528	8219	7353	8599	3586	6392	2683	6086	5078	5212	4498	3084	1952	3818	409	5839	4516	4486	4697	9112	4099	13943	7355	5739	4053	3563	9605
	Chryseobacterium rhizosphaerae	5267290	11819	24211	25242	27147	20988	14761	3971	7035	51895	12557	34089	12148	11408	21723	9478	2308	13264	11384	8486	6788	32487	55417	16095	23740	29321	19182	17106	20261
	Bhargavaea ginsengi	3101161	11818	14386	10760	12829	28965	46498	29456	37472	14580	22169	15261	20633	18077	26842	40663	2217	11434	40884	45069	64732	13761	15833	2739	9117	17290	16797	25059	25434
	Ancylomarina subtilis	4003489	11809	8685	35475	65136	104660	69386	32980	53684	61957	48877	39997	45160	52435	28107	66974	8000	31495	42516	83750	79085	71970	60826	46475	56359	144047	36702	38858	36618
	Syntrophomonas zehnderi OL-4	2944717	11801	12947	24149	29430	16689	28454	14168	30274	34737	64779	43162	40839	27006	22077	22917	8078	25298	48984	23045	29505	32789	67558	13032	14404	35675	25324	26695	20866
	Leptotrichia goodfellowii	2290729	11797	22948	30448	34935	43756	15421	4344	7028	38790	53710	111538	31669	3252	14546	6936	6444	23414	7308	5413	5357	64372	109900	28846	31731	55721	19757	17577	20665
	Paenibacillaceae bacterium	6362995	11791	27066	30671	39743	22253	35097	6109	8469	43876	50408	31151	29837	13684	22285	23885	9282	23959	37012	14663	30349	13133	31137	5350	6672	23209	14118	18992	25472
	Trichococcus palustris	2955657	11785	22294	16066	15718	12108	22421	11525	21185	27304	49374	25753	26576	21075	21353	18735	8984	19498	23979	16587	24545	12787	27068	7248	6869	19560	21495	21502	22489
	Desulfotomaculum arcticum DSM 17038	5215335	11783	17010	46043	60783	35963	38335	9781	13081	72767	113865	40473	60208	23744	29517	31411	13718	48980	60211	20246	36885	31689	48525	8752	12866	64668	22872	20098	21380
	Anoxybacillus amylolyticus	3158269	11781	21372	13071	27129	24773	36837	7029	10351	23122	6501	11694	8191	23302	26194	7412	6034	7664	66388	5630	15041	41298	36928	11299	15653	19870	10482	12523	13430
	Fusobacterium massiliense	1809170	11781	27204	16839	27432	75757	16994	5193	9051	47187	78602	32023	62961	3507	20320	6450	5818	48562	10340	5732	3463	87204	153781	39977	46476	85608	18041	18966	26074
	Planifilum fimeticola	3587211	11755	26529	33356	53615	22604	17580	6831	11128	52889	95517	51182	56854	15666	18081	29657	16985	36723	32003	19999	30884	21160	27244	8958	10961	49615	27531	17056	17180
	Paenibacillus massiliensis 2301065 = DSM 16942	6385800	11752	8499	17229	14360	7651	10780	8108	13817	17318	43546	15202	27271	18342	12482	17854	5966	21527	21700	17129	31766	5330	22247	1687	1993	11583	15196	12107	11447
	Paraliobacillus ryukyuensis	3095919	11738	12274	18215	19527	18159	15180	8391	13006	16759	17256	20566	15976	5902	7035	5856	3160	11475	7651	7777	7574	47938	76912	20073	23851	19762	6841	8115	11847
	Ahniella affigens	6120935	11713	22837	2933	4973	4848	26959	12608	20362	5153	6222	3960	3657	9834	17260	14885	1411	2493	20469	17138	23696	2413	4425	495	2060	4362	15594	18128	20417
	Bacillus hisashii	3835459	11712	18928	28313	25233	17940	35586	21056	28874	24753	44760	46605	34730	18234	25650	23142	15236	18523	36981	21645	22353	30499	40653	9454	10683	44358	23409	23866	21457
	Jeotgalicoccus psychrophilus DSM 19085	2345682	11687	7747	6682	6991	5576	4785	3151	9347	23143	25388	10028	15036	9983	8916	6549	5220	6673	5661	6881	4666	4169	6043	1749	1249	10797	5375	7966	9874
	Dialister invisus DSM 15470	1895960	11682	14650	24411	35698	30919	18257	11715	19453	24598	62258	21983	39640	20597	23538	25599	8287	33107	24970	17103	24075	29839	42018	11320	14190	30413	26088	26160	24715
	Paenibacillus brasilensis	5643381	11672	28856	19724	28651	16093	22772	5719	10864	22772	43699	24247	27851	6911	20764	13266	5681	22212	19382	8254	14098	10643	22392	2763	3723	17802	16980	15082	22888
	Oceanobacillus limi	3913837	11669	12711	11181	8287	16661	16997	4624	14197	10965	12482	22919	12600	4812	4892	5577	1902	6373	10387	7251	11373	47048	72178	15697	21426	28182	5101	13285	11808
	Lewinella xylanilytica	5375778	11664	4219	24676	44239	89389	34695	15103	25887	79521	65865	45435	59582	18170	5531	25990	8933	39600	10261	31848	28697	75428	54644	24032	63928	81882	22586	8480	5475
	Clostridium tertium	3813122	11662	9902	75716	96375	145221	78811	38082	163055	85634	64031	89640	46187	9290	10759	45248	10874	41174	6406	105142	36761	144866	121915	39601	48675	133557	14723	7880	12299
	Planococcus massiliensis	3357017	11649	21569	11663	10628	18066	12612	2991	7776	10830	26552	5039	18581	7415	8320	8071	4599	14732	20433	5006	12083	8082	10377	3071	5359	19707	20747	11350	11229
	Desulfosporosinus lacus DSM 15449	5558020	11637	16974	26945	18646	17710	8550	6190	7123	41325	87764	30136	54051	9311	8108	4494	7869	39075	14929	4998	4731	14571	64244	7924	8749	23085	22814	24092	23363
	Microbacterium barkeri 2011-R4	3627873	11616	8321	10445	11401	3263	1007	3022	1333	17522	14958	15480	6653	2619	967	1197	1551	10064	3464	1068	1674	6257	17148	7253	5594	5367	4041	6004	11683
	Neisseria brasiliensis	2617510	11612	14104	5246	5426	2442	1476	1180	3199	4245	8666	3884	5588	1065	1139	1773	635	3280	932	1182	3343	4935	5035	1754	5227	5976	11321	7228	7660
	Azospirillum oryzae	7674686	11610	19066	16179	22247	30758	17560	4343	9330	10599	29633	28301	22979	17142	8233	13179	2522	11403	25349	13026	19382	8883	17182	2628	5960	10999	24377	11498	11069
	Akkermansia glycaniphila	3074078	11595	2630	33685	62680	84541	22547	23046	68018	59361	70094	43042	66640	1811222	29920	29636	11352	43265	1878703	87510	111444	58134	53418	30983	55356	96575	3557172	88430	6560
	Flavobacterium circumlabens	5756466	11584	16496	6648	9445	28928	24082	12913	21044	35756	32152	71635	29013	23278	25908	22881	1635	14659	41443	28819	38709	18791	26049	16015	22029	37798	13125	20347	14593
	bacterium 1XD42-44	4544727	11580	29300	10044	6590	10022	24323	4871	13751	28975	16289	13431	15694	7271	25364	6826	4396	7885	10062	3789	4630	8598	10555	2410	2808	20521	21714	25316	30887
	Solirubrum puertoriconensis	4804721	11574	3461	49836	113363	222689	28232	10440	23198	123922	93901	140758	107447	15886	3797	20356	10131	74493	2960	22322	24751	116174	83470	37942	98868	117325	16489	4713	5375
	Alkalispirochaeta sphaeroplastigenens	3354883	11570	6057	15437	12975	13148	11147	5780	8380	11413	21507	28173	17437	6822	4574	18359	2223	9833	6614	12511	15742	6524	12988	9330	7434	11434	9180	5797	6499
	Arthrobacter psychrolactophilus	3871146	11569	19174	15787	15560	6001	28094	4831	4421	30447	8662	14230	6168	11435	16323	2349	4251	10002	42830	1613	1452	6317	8948	13354	7935	4618	1808	4052	9339
	Pseudodesulfovibrio indicus	3966573	11561	16486	55587	70901	61575	39754	11762	15910	85134	108739	58934	63497	17735	19912	39366	32741	34972	36314	31001	35803	29722	50137	9217	23957	61511	17629	29070	11959
	Desulfovibrio alkalitolerans DSM 16529	3202328	11560	8722	60520	65363	34593	39162	16871	21996	129350	138472	74955	76910	22020	8152	48322	55373	42228	17968	38588	42379	51334	87228	14527	41246	87109	34001	32906	9089
	Hymenobacter glacialis	4231675	11555	3735	29250	69124	160089	34141	13802	31253	97483	129804	33053	96417	17046	7236	28610	10316	64626	4711	29782	31149	78260	63124	24523	72008	79470	13670	6857	6622
	Bacillus canaveralius	4694512	11550	14851	12241	21055	28218	32685	9894	18895	31106	34790	53036	21054	23842	26595	19047	7835	20480	36223	14624	24243	38419	82740	20042	22891	33653	16763	25903	26176
	Dethiobacter alkaliphilus AHT 1	3116746	11544	16575	38287	43428	25017	36585	11329	21064	42784	90061	42815	62292	14279	24897	31036	13989	37609	25468	28217	37459	16862	44248	7475	9043	30983	29282	29303	32433
	Tepidibacter thalassicus DSM 15285	2234370	11537	23058	47369	72662	180143	29766	8878	13089	38684	52916	97744	55380	18319	23338	10197	8624	29544	25691	9161	5107	117157	177776	43292	44792	151113	15367	16813	25731
	Pradoshia eiseniae	3821617	11529	14018	24265	32532	19080	16754	4442	9141	17136	25670	15779	20031	7596	15619	13860	6152	14227	7858	9974	11560	13959	17952	4754	4328	35247	19073	28244	34794
	Gramella forsetii KT0803	3798465	11522	2583	7081	14340	29207	18015	9143	14407	18909	21674	11957	23767	5255	7241	12121	1162	13583	5341	14969	13993	18902	23363	8130	20599	20934	5120	12860	9623
	Carnobacterium inhibens subsp. gilichinskyi	2497115	11519	24278	8734	11060	91799	33458	6525	17953	9681	12993	10898	12085	8158	37374	21310	2440	14237	8400	15401	14589	14296	9248	3499	5184	14487	19938	26145	53112
	Streptococcus criceti HS-6	2418558	11518	12163	14657	9297	13041	4610	6361	7020	8198	17751	17761	9797	7040	4525	2951	1245	11153	7208	4941	5138	11253	7009	18295	6987	11069	6766	7740	9696
	Corallococcus sicarius	10393104	11506	9480	19716	20591	15957	2254	4703	3019	16139	32016	19144	16310	3921	981	4058	2936	17317	3412	5254	5549	14998	9888	15196	11490	13382	10043	3597	7403
	Leptospira kobayashii	4294786	11505	23942	4056	4080	4232	33574	7521	15016	4736	4019	2949	5942	16889	30602	19849	1523	2424	28826	17007	21303	2038	7207	370	1031	2128	13647	23789	35240
	Bacillus taxi	5801713	11501	22974	36173	28058	31768	21212	5031	11049	26947	29048	39400	23814	7177	26702	20944	5417	17353	10605	12698	20737	45380	31973	10510	12694	64923	21213	33142	46611
	Veillonella denticariosi JCM 15641	1981866	11492	8106	17227	51289	25411	5773	3459	6688	14437	29909	8378	31861	10499	4693	6500	3955	15651	5634	4817	5161	25184	15102	5651	7959	61577	14703	21202	14199
	Alicyclobacillus acidocaldarius subsp. acidocaldarius DSM 446	3205686	11483	22384	11589	20440	11432	19322	8330	13227	20038	28025	19187	20346	5890	13254	10721	2135	13561	15907	10707	13748	13099	12970	4785	6929	20000	27392	10830	16432
	Gallibacterium salpingitidis	2569085	11472	7729	4330	5742	9391	32005	18892	21329	11697	11678	5897	4644	11664	19007	24309	2700	5007	3523	20928	27558	11224	10307	3164	7635	11579	6070	8050	8950
	Bifidobacterium reuteri DSM 23975	2847572	11469	13335	9883	10895	15470	31431	10734	19002	10129	28532	12241	17719	13225	27324	27513	2567	12813	14447	20766	24257	8159	10896	2883	7051	9724	14319	18328	21989
	Jonquetella anthropi DSM 22815	1675934	11466	26098	23656	31730	34217	13620	7491	10554	30685	37827	79474	29841	14414	19236	13186	9459	15180	24859	9848	24592	19443	25602	5726	13373	24792	25199	28019	26652
	Longilinea arvoryzae	4438311	11462	12673	21910	21699	9753	14808	4589	8618	26590	30614	30823	21204	3993	9553	11440	4842	14117	10796	6127	13303	16085	14314	5494	9814	34218	11663	7300	11647
	Kamptonema formosum PCC 6407	6894060	11442	16968	9920	9277	12940	9535	7527	11459	36318	15501	8760	32238	11245	13914	8612	2492	12954	13255	7724	10471	28564	20098	11660	16093	59863	18812	18407	19063
	Propionicimonas paludicola	3262476	11435	28809	18971	37148	23832	10429	2949	5449	21563	49097	38378	28752	10165	8569	37797	3501	20101	24058	25344	39975	11741	9646	4818	7557	18896	17905	6202	7291
	Chitinophaga parva	6146060	11419	8746	71414	157881	167507	34090	22014	39941	130471	60026	131246	79025	32912	20083	40940	9617	53511	59231	45452	63623	87322	95375	25382	92526	100635	27400	24742	16801
	Micropruina glycogenica	3844677	11414	25861	10609	16850	12286	6585	1344	2987	16669	26803	12152	23967	5192	6878	14297	3287	9435	13829	10727	18516	7124	8119	2097	4376	7922	10951	6293	5472
	Mucilaginibacter ginsenosidivorans	5352833	11414	3316	13899	25172	54460	36707	18515	31062	73271	53885	29404	53880	17102	8216	28803	4201	27528	8923	33330	34576	57777	50903	22979	62170	93297	20782	19678	18255
	Terribacillus aidingensis	3389510	11410	20480	13836	11015	22999	34763	6925	16105	28106	15020	15867	13698	17824	20983	15714	4972	7023	39745	13327	20856	15798	11775	2494	3404	21511	13723	10635	11394
	Fictibacillus phosphorivorans	4230665	11408	7172	7239	8436	11300	5204	2433	4838	6674	18878	7010	17937	7341	6019	4348	4027	6839	2666	2277	6118	4853	10727	1811	1544	6512	13911	7160	8407
	Thermosediminibacter litoriperuensis	2344789	11398	22203	28285	38008	16163	36072	9869	17040	42106	60272	36090	38255	18531	30620	25757	9247	23925	43255	18372	28987	14206	20896	5950	8159	28191	16880	16935	24257
	Bacillus vietnamensis NBRC 101237	4410879	11395	7717	10516	12388	14268	6704	7532	10549	13841	19804	17233	10085	12206	13933	8584	2840	9909	4098	6771	5541	8863	17031	2803	8443	15364	17335	12662	11765
	Sporolactobacillus vineae DSM 21990 = SL153	2862363	11392	20272	23532	26216	17102	25692	5714	10830	19530	52751	36122	42164	13892	17865	12351	4184	27492	36483	13311	21452	15443	30416	6006	6801	38202	28077	21463	19691
	Thermogemmatispora tikiterensis	5973949	11371	13791	7257	12901	7052	13003	6998	9869	7654	25609	10959	13753	11272	9823	11125	1561	9660	15443	9913	14139	5278	7393	5348	3393	5896	8509	15936	16528
	Sphingobacterium faecium	5296794	11368	12584	22380	46030	53204	18128	13591	16565	47161	22777	63277	33573	20037	17467	17009	3372	26886	33803	26040	30870	43595	48787	19568	37759	60597	32908	21181	19145
	Desulfosarcina alkanivorans	7324708	11350	16239	45496	63170	65892	15230	7027	13415	66374	101595	63018	58797	18337	18142	37805	17159	49958	25478	23002	43059	29993	41587	7641	19706	41662	25012	17472	14291
	Lactobacillus nagelii	2547117	11350	16371	26652	58910	115839	11737	2818	7606	19997	39346	29060	29146	11410	20039	7125	1873	17039	10108	2817	1733	30619	14712	7592	12481	44857	12272	9156	16514
	Brachyspira alvinipulli ATCC 51933	3420763	11344	33482	19550	18544	23391	51462	10331	19519	20895	14004	26898	13022	16328	44295	20129	5020	8306	31917	15160	10465	42503	76009	15887	17498	25476	26184	18201	26783
	Brevibacillus fluminis	6456133	11337	21995	21616	25566	32083	41042	8484	14140	39166	39126	20159	22385	20061	24022	13767	7503	15564	51178	12698	20838	23393	21418	9700	13915	44986	21743	11943	13954
	Fusobacterium canifelinum	2224456	11318	25677	19764	37900	39412	19647	4595	10218	11596	30111	40673	17859	5368	16407	10613	4252	17906	14375	7520	9089	18835	39711	9149	8643	38429	9565	14084	19864
	Bacillus halmapalus	4701879	11314	6958	7009	10539	28727	4849	3397	6501	29180	30040	8328	13403	3777	4160	2190	5880	14028	3536	1967	2169	19317	7579	7513	3544	36992	13584	16722	13546
	Paenibacillus antarcticus	5415779	11314	23732	8010	9381	11055	24973	6240	10246	8355	16531	20379	10998	9417	22540	12778	5013	7551	14179	8019	17764	15365	36441	6609	6907	15353	14655	20327	22868
	Flavobacterium gilvum	4402594	11310	12046	17322	18678	45985	33572	25264	38527	5650	41007	9444	30415	39124	20547	38578	407	20210	56189	43473	63774	11725	19938	4236	9539	8288	20217	25933	17695
	Hymenobacter perfusus	5113260	11298	4951	35181	66956	203119	29729	12475	24105	102912	96648	70191	86836	15344	4210	17365	9262	58558	5159	23890	25128	127042	78041	38043	100019	121460	16485	6557	5070
	Micromonospora arborensis	7299236	11294	10055	8971	9628	17807	2841	4959	2526	4941	14375	5772	7208	2794	1947	3489	760	11649	4350	3536	4865	10355	5574	15184	9431	4291	4017	4391	8005
	Hymenobacter psychrophilus	4758215	11248	2989	59669	158267	228088	29594	10316	20452	125688	96227	76201	109439	32931	4162	18424	16112	82452	25038	23769	22874	111052	50637	34939	89034	122995	53459	5312	3069
	Paenibacillus chondroitinus NBRC 15376	7884870	11234	16386	23927	26515	11778	22904	7159	13257	48041	36347	16938	25825	6853	17864	12584	10362	18845	15358	12391	14964	9788	24739	4115	5415	18237	18157	16500	20048
	Paenibacillus tuaregi	5668632	11220	24356	39835	36287	31573	18324	4389	9703	20736	67887	50348	50920	7137	20802	25523	17719	44449	14570	12586	23030	19465	39683	4230	8038	38007	22162	20889	24428
	Suttonella indologenes	2507163	11206	6274	13220	16199	16906	13235	6880	9724	9027	43101	22588	23893	6698	1570	10543	1354	17509	5607	10562	15729	10798	21037	10713	8361	9662	4212	3564	6498
	Mogibacterium diversum	1815831	11205	8029	21836	31762	47673	13779	10753	14964	40590	51876	34505	41983	16985	11029	10462	6063	25441	10394	11558	9660	45834	38616	17478	22246	58386	11147	7295	8632
	Zunongwangia atlantica 22II14-10F7	4780723	11200	9181	8725	3601	18701	10859	4137	7420	20837	18235	6866	19742	15756	15740	10107	4185	9698	8311	5754	4986	21845	39681	9164	16662	14916	11103	9735	9517
	Rhodothermaceae bacterium	4807988	11199	7549	40914	89869	144628	22808	12144	19939	73300	56172	32636	59276	13767	5847	25758	10166	40609	6590	25989	31328	70321	53835	23204	63616	75105	12841	7166	7856
	Enterococcus rivorum	3806353	11195	13423	10876	10032	25750	14603	7631	9836	14309	32412	41036	20613	11981	10063	9153	3660	11558	10397	10492	13388	28874	66577	14239	17423	36893	8473	9395	9911
	Vogesella mureinivorans	4184664	11176	10138	11195	17614	9399	17857	12043	16795	5468	17089	13850	11983	38593	17392	26031	1063	10922	55573	22786	38705	7386	6730	2683	4588	7322	14963	14956	13028
	Desulfofarcimen acetoxidans DSM 771	4545624	11171	10996	44283	49365	26948	23023	8459	18470	40504	71282	38802	47687	14934	19648	14484	7908	25801	15970	15466	20742	32539	62170	13954	17896	60127	20305	29963	32082
	Alysiella filiformis DSM 16848	2385602	11158	10111	8736	8833	8450	6864	7528	5932	13492	14922	13826	9441	6873	6786	5874	2455	12396	7055	6925	8653	10756	8838	13220	8548	9398	7656	7609	9951
	Clostridium aurantibutyricum	4922827	11147	14271	47446	60333	59268	38367	15365	31156	64010	67909	57339	37024	16849	24897	25912	12860	28794	17386	25194	26905	79137	56372	25308	24183	99754	30563	19904	24179
	Kosakonia radicincitans DSM 16656	6122453	11143	10743	7684	17607	14931	9221	5739	7865	6762	11959	4735	9271	9918	8464	14009	876	5608	17158	17076	13491	6652	5532	947	4963	6465	10498	9447	7937
	Enterococcus crotali	3902091	11142	13229	7154	6106	12783	12565	8931	11493	12272	9953	16766	7024	12833	14799	6781	3079	6835	10944	7058	6292	10944	14538	3715	3274	20080	17917	17314	14446
	Pseudooceanicola lipolyticus	5235224	11134	16008	7100	3645	7949	23834	5314	5555	21252	11560	18999	8546	18476	16799	4860	2208	8585	43108	3748	5221	16434	14033	13989	11713	18884	8154	6121	11457
	Clostridium tagluense	5195089	11119	17311	42738	54944	85313	15922	8590	17311	44358	62644	37323	45685	14615	12231	12648	10166	34008	13821	10875	20851	69809	79529	24155	27932	73102	20258	18513	16867
	Nitrosomonas communis	4067838	11111	5851	14253	16799	11288	1823	1697	1566	5032	2898	3954	4249	5839	3514	2774	371	4225	2584	1416	1602	18590	14018	6774	6418	28329	7288	12655	11191
	Kluyvera georgiana ATCC 51603	5068984	11109	13676	31837	41000	29027	9452	3992	4155	8257	30999	34329	22663	8188	7691	25133	1551	22530	13549	16860	18234	21989	10992	2467	6377	22341	8372	6810	7130
	Desulfovirgula thermocuniculi DSM 16036	3060447	11090	14025	92543	131632	45252	21968	12239	21714	99105	226504	177159	142563	39358	19538	67989	23803	98078	48024	52344	63434	29595	84013	9245	12925	59495	42358	13580	12169
	Paraburkholderia terrae	10062489	11060	18183	4078	4935	13672	17352	6182	11052	6845	11918	15635	7217	25056	14985	16977	1636	4829	34255	15374	19734	10443	10641	5623	7021	21125	59026	20399	23095
	Pedobacter ureilyticus	4976191	11052	11151	7529	10030	47272	22803	18842	27315	21514	12678	30404	15165	27310	18430	25514	3474	8557	56212	27052	52713	24946	32668	6297	20025	30876	13232	17817	13057
	Numidum massiliense	3755739	11049	23710	6533	10511	8009	13485	3218	7139	18008	23549	10976	19347	4531	8925	7119	4230	8579	18083	4261	10779	8271	6580	2449	3546	12419	18510	11188	10986
	Thermodesulfitimonas autotrophica	2177741	11030	17143	24334	32197	15557	8136	2916	5377	22348	34134	21224	20632	11199	8621	11091	6502	14797	13516	8460	10280	13682	24545	1833	11061	27820	17320	11135	9711
	Clostridium baratii str. Sullivan	3338630	11022	11704	56808	82612	160938	51897	28076	106501	67822	59588	90086	47286	9664	10729	23214	8626	29895	8902	62740	24034	106120	58427	31348	31021	168609	17052	11279	12230
	Bifidobacterium biavatii DSM 23969	3252147	11018	36941	32967	44516	16271	20851	22280	26627	36745	45100	35868	27870	39738	37614	20940	8560	19253	52413	26555	23346	16204	20970	4055	10366	23448	44419	44818	32743
	Desulfosporosinus acidiphilus SJ4	4991181	11008	34975	56537	51635	29939	68769	19744	35124	89819	86340	38929	68968	48923	54001	17323	22011	38596	130953	24016	29748	38108	64725	13734	21408	48610	27051	33220	24293
	Rufibacter ruber	5502314	10990	5586	29253	57463	105171	25520	12483	23939	84824	54535	103869	60514	33380	9007	22627	6466	37832	30948	29353	30782	74935	60729	30683	64862	115413	57571	10311	11612
	Bhargavaea cecembensis DSE10	3207463	10982	19386	13197	24928	22066	18422	5892	11228	21924	43418	25142	33929	10083	13167	12177	6881	22465	21740	8212	13430	21570	22610	6337	11279	29303	14450	13083	14508
	Confluentibacter flavum	4136527	10982	4601	17543	31212	32530	1474	1583	2414	22355	12109	18474	11567	15641	5178	4831	2564	9907	3679	2721	3277	32566	60423	10834	18366	16529	4089	2911	3697
	Paenibacillus senegalimassiliensis	5059704	10975	19027	24619	32132	21742	26790	4828	5767	50712	45954	31123	24511	11872	16818	9802	11679	16152	38500	7842	15690	23699	48232	10257	13399	20120	23748	9933	13064
	Thiocapsa rosea	6111855	10974	11802	26355	36070	46133	7425	4011	4037	16730	16703	32485	14045	4348	4275	3493	4179	12674	10968	3714	4241	18732	15050	15313	11660	19597	3163	4323	7011
	Veillonella caviae	1963997	10959	10068	93910	116437	163750	24426	15933	26843	47385	107795	27685	82728	18491	11207	14123	31589	66761	17937	16740	25709	74344	104251	19187	31522	82172	22687	21603	18476
	Chryseobacterium elymi	4591259	10952	8022	25239	54117	63150	12310	10164	12817	50902	20272	55020	33894	17845	10181	14909	3833	24898	29094	20189	29635	37423	23114	21153	32163	71726	10564	18288	12564
	Chryseobacterium viscerum	5693782	10944	15679	28140	47124	29237	13390	7757	12885	57068	30268	40308	32447	16447	38364	19303	1414	26481	22959	20143	29835	21174	29634	6778	12134	20411	12105	20040	12925
	Pedobacter petrophilus	5474439	10938	12998	5472	10810	23154	20548	13831	22881	18262	17836	16624	13433	19167	21605	19918	5070	10097	34402	26188	37054	11394	10712	12023	9744	30055	11533	17651	14415
	Cohaesibacter haloalkalitolerans	5014206	10932	16696	19224	22217	10895	27809	4691	15903	8225	53001	17713	31194	17540	6822	14314	4213	22855	15459	17203	21874	10806	23957	6640	11893	25233	17573	7553	12337
	Streptomyces cavernae	10446772	10929	9313	8849	10012	7473	2619	4440	1870	7726	8193	10283	5931	3493	1473	3601	1190	6486	3236	4360	4709	13364	5113	14366	8780	11908	3321	3688	7589
	Pectinatus cerevisiiphilus	2637495	10910	10760	51793	67325	52076	15257	4359	10655	29221	83528	87830	54049	16170	14467	13937	16696	43742	9209	10928	16560	46224	44499	12870	16137	61811	23600	16127	21039
	Caldibacillus debilis DSM 16016	3059517	10904	28888	23958	27987	15028	54554	11788	17937	25699	105201	21832	60791	26068	42493	13608	9729	40665	75923	11793	16341	12487	23830	4821	5005	25266	21739	17572	18051
	Thermacetogenium phaeum DSM 12270	2939057	10899	17541	39636	69060	41947	27120	6522	13790	34818	74812	45827	57739	50810	23098	25652	8324	43351	75979	17144	19989	16623	27553	7417	10529	24173	80319	13510	14082
	Bacillus glycinifermentans	4607442	10893	34867	38280	52929	31456	60459	9922	17976	15984	75457	24027	43063	27176	38870	11796	4555	27853	88546	9005	15811	42966	50118	10894	15787	43935	14846	19289	24127
	Olsenella uli DSM 7084	2051896	10875	9047	62117	81729	32879	9100	4736	8154	53707	125252	94619	77078	12772	10585	41068	14775	47421	14653	27995	42303	42095	49316	11451	14771	66850	8660	7102	6268
	Staphylococcus haemolyticus JCSC1435	2697861	10869	3389	2544	2767	14415	2751	1117	3349	3852	5279	6146	6298	193	970	1522	564	3425	346	2147	2295	23293	2072	9043	3811	61195	12337	26116	17262
	Leptolyngbya ohadii IS1	7902459	10849	15808	18628	20907	34463	8130	3388	4423	23725	31116	19902	27238	9146	9746	6103	3536	16940	7744	3264	5052	15201	16493	5364	6669	16199	11963	10473	12482
	Bifidobacterium xylocopae	1848461	10822	13865	12060	12519	14518	6277	5257	2475	15715	18059	16829	17559	8178	8003	34431	2694	13956	13587	23814	34000	7977	7537	11017	5839	11777	9394	5553	6552
	Oceanotoga teriensis	2793031	10820	16873	19947	20945	41412	19734	8264	8617	11356	27317	19495	19751	5884	11760	4216	3326	15627	22788	5223	7387	22011	19611	7326	4233	46658	4920	6591	9594
	Porphyromonas catoniae ATCC 51270	2040170	10819	6702	223001	499686	727595	30461	18458	28555	348741	254276	491542	326320	19921	14406	33291	28219	229027	18754	41136	46240	334725	264703	120917	353345	406104	15406	22521	19328
	Actinoplanes awajinensis subsp. mycoplanecinus	11392731	10815	7946	11630	10959	11524	4070	4916	3972	9209	13076	14016	6386	4895	2857	9517	1816	8055	5848	8123	10453	8345	6964	13042	9163	7324	5355	4112	7789
	Nautilia profundicola AmH	1676444	10811	17179	8338	12583	8173	23165	4595	9928	6062	30863	16909	19491	2679	18180	10857	1341	10182	7858	8193	7197	9904	13232	4502	4699	20041	13300	16370	19103
	Massilia umbonata	7426165	10802	7548	25896	44810	55713	17675	15492	24731	26038	18190	12076	17914	16970	17830	20900	4794	14269	36786	25386	39339	34600	10318	7727	19945	33717	16337	18203	13611
	Megamonas hypermegale	2230342	10796	27913	47940	51417	58127	27729	16099	31928	50010	90070	95449	59050	28777	30412	20967	25146	36031	35012	21449	29187	129004	130538	29061	43909	101034	34008	38489	33290
	Bacillus mesophilus	4268431	10794	5248	12685	14213	15457	7952	5942	15895	7382	18688	18090	10806	11411	6649	5095	1910	7807	2400	5723	3109	21336	32084	7725	9718	18062	7604	7694	6279
	Arcicella aurantiaca	5933091	10792	9033	11080	10900	13923	13740	11926	16293	24764	15400	26812	14707	31822	28636	12967	2024	8997	40717	17407	21666	11832	13458	7670	7889	20596	14767	18506	16159
	Bacillus toyonensis BCT-7112	5025419	10788	5717	7914	10947	10770	11564	4978	10773	3624	7410	7811	7221	10901	7601	9141	868	4944	5196	11174	12067	10073	6580	3456	2456	12275	5723	8050	11274
	Hymenobacter rigui	5284593	10786	8984	54568	127929	281958	17525	13626	20971	77145	69860	51149	67114	28360	15202	20562	7606	49406	41831	24326	38682	121099	56622	28146	92020	98508	26124	20905	13587
	Dyadobacter flavalbus	6477094	10784	8416	31278	35265	52533	36681	16831	28363	46764	49212	19478	53081	43847	20798	54387	7549	48229	45148	38086	65163	38906	55473	18647	34132	55507	80227	19668	23721
	Flavobacterium flevense	4230539	10764	7348	7862	5635	24725	28034	20438	30045	15117	5500	39487	6618	25803	16098	30180	1614	4613	40698	37337	51421	9263	11623	5003	9085	13470	12084	22321	19981
	Sporolituus thermophilus DSM 23256	2861023	10758	26805	35777	40808	20927	21083	12343	17742	28786	40087	29649	36805	23512	25693	24491	5324	29460	34065	19306	29505	25113	35631	6081	15051	23720	41469	32023	24666
	Shewanella decolorationis S12	4843966	10755	6406	19348	16773	167400	9140	5138	9137	6866	7503	18655	3922	6390	8595	4815	643	5246	462850	11444	7473	13043	12100	3728	2845	12218	11262	194818	6356
	Bacillus vallismortis	4286362	10750	16117	9884	9033	7096	15854	4905	8514	14496	21630	5934	23009	12164	18538	21631	3034	21501	18725	10468	21310	12118	17623	4976	8945	20509	11675	18493	25584
	Lysinimicrobium subtropicum	3075577	10749	18843	6878	10685	19797	9365	2064	4382	8168	11477	3776	10524	5409	7250	15344	1304	9404	11155	9347	15829	4627	3887	390	3053	4236	21611	5609	7840
	Paenibacillus cellulositrophicus	7424799	10744	26061	30832	38676	20029	33358	6527	9808	33149	91396	19380	44564	10701	28614	33634	8298	39020	30839	23574	37837	15538	23706	5448	8368	31329	26797	23692	45372
	Bacillus mojavensis RO-H-1 = KCTC 3706	3957021	10742	20224	21835	34815	24161	12883	4773	9077	14374	15973	29769	10607	6258	16017	8447	5000	8969	9368	5451	7241	14372	17664	4413	7953	20893	12845	12563	18553
	Oceanobacillus sojae	4799817	10740	26850	26786	22455	15720	22223	6492	14891	20372	21170	31114	17020	4857	20837	14864	3509	12948	8881	9922	16128	9797	29070	2478	3482	20854	30710	21830	25189
	Mycolicibacter kumamotonensis	4815853	10728	11101	9675	9992	3502	3098	4469	3027	7313	11212	9673	8467	2168	1815	2329	1232	8537	3883	3103	3468	6642	6178	13160	6752	4441	4848	3391	7001
	Oceanobacillus massiliensis str. N'diop	3593561	10728	18066	20142	14392	14242	17647	3679	9167	30495	20757	14377	19773	6856	16361	9459	6496	11377	5000	6268	6970	19242	25421	6596	7672	21936	20314	13195	16145
	Ruminobacter amylophilus	2815061	10693	15479	37752	47164	43220	59321	22659	36896	57771	87259	34143	65947	17127	48478	49279	11682	51678	32633	42688	50079	43051	53444	18334	27329	64182	34167	47673	58126
	Micromonospora haikouensis	7581395	10682	7302	3262	3936	3729	18422	11259	20074	2339	6700	4483	3199	20684	9686	22192	558	2609	32518	23938	34180	800	1619	1614	1245	1620	9395	10345	7326
	Klebsiella grimontii	6169994	10679	13046	15126	28242	26448	13821	2941	4021	5952	10795	12930	10498	7090	8947	9078	1315	7868	11918	10678	11608	21050	40562	8689	11786	6094	5864	8529	11152
	Bacillus coagulans	3694837	10673	19406	26129	25349	20163	51989	25500	34558	17455	53745	38388	38493	21400	27117	39432	3759	30665	31416	40910	55682	9312	37183	3128	5486	23088	26015	22303	26136
	Colibacter massiliensis	1715864	10670	32684	22230	44422	29897	62258	9298	18570	29892	144233	36402	89407	31036	39140	14271	9905	55388	88927	16133	20540	26458	52230	7150	21938	50232	16310	15361	11858
	Salisediminibacterium halotolerans	2841072	10653	19928	6541	8930	6912	15476	4660	6563	6816	22075	6927	13013	3514	7947	8553	2141	8813	14433	6309	14480	2815	8619	1432	1949	8153	7542	8306	12586
	Paracnuella aquatica	4976980	10649	3336	62696	152483	217911	24303	12729	20635	101260	76914	39578	76983	15108	9146	17222	13923	49942	11376	19099	22868	94200	74535	30785	94572	109084	15169	8737	7450
	Brevibacillus panacihumi W25	5545940	10644	7664	18089	17674	35491	48775	22169	29273	24636	51498	17241	41384	12799	18701	31708	4181	23399	19926	30262	40545	17507	21041	3693	9996	25850	15378	18305	12688
	Shinella granuli	6590828	10643	17813	5439	7860	8542	25678	9201	18634	8570	17374	7676	11626	9736	19477	20600	1237	10333	11919	18560	23787	3433	4609	2874	2450	5582	25164	20063	12329
	Desulfovibrio aminophilus DSM 12254	3419064	10635	23546	77465	84699	74782	43068	17125	24972	193208	133949	189125	77998	11591	25140	50293	87435	46910	16054	38319	33951	45762	131822	28776	36747	127789	28116	53900	24488
	Paenibacillus sacheonensis	7436748	10634	15007	43196	58481	40709	41442	14220	18635	110785	121589	57691	73168	11773	29747	41186	16786	42432	20052	30974	36329	58946	70777	16552	41197	73355	15521	17938	23308
	Flexithrix dorotheae DSM 6795	9536821	10629	33254	27097	45571	44848	40202	9571	15019	72626	28124	126972	23904	26556	42003	23762	5428	19865	20121	15205	15064	35278	30352	26450	30758	81891	21219	20636	31979
	Bacillus eiseniae	5471077	10627	18585	20009	25340	25170	36932	8280	22110	15848	17636	18221	19139	29918	37396	17445	1849	11469	41298	14056	17976	30934	59784	13009	17673	12419	21345	19111	26158
	Syntrophomonas palmitatica JCM 14374	2581434	10624	13870	26335	32280	39669	33879	12637	21657	28017	32492	41974	23681	17201	22152	24680	7651	14843	17940	25077	29066	21228	24000	3983	11284	29062	28037	26812	25656
	Bacillus cecembensis	4782966	10621	8491	9032	11590	14489	14639	8792	18250	11820	31753	5828	13900	18489	15461	12611	3388	11656	13690	13947	12759	5316	6197	1138	2220	15463	16483	17245	17712
	Bacillus loiseleuriae	5428425	10615	16730	15910	24579	20637	56308	7883	11081	12216	30008	19007	20494	18290	32297	9024	3463	13879	62880	7017	14731	22288	48468	9612	11859	13481	18012	12301	19888
	Bifidobacterium thermophilum RBL67	2291643	10604	16906	15353	20179	6507	28087	15883	26108	32790	27588	27163	19605	19660	27598	32041	6904	13248	30894	28664	33392	5878	12694	3228	3618	10847	14512	22294	35387
	Desulfosarcina cetonica JCM 12296	7092334	10604	15711	27124	43300	41856	14897	3259	4806	67679	90407	87596	63128	8910	9419	15425	17382	43414	15436	9737	14065	34564	39136	14388	26576	63337	10521	8809	10775
	Tindallia californiensis	3122071	10604	16108	47374	47478	27861	14885	5599	10923	17020	50696	56940	29170	11976	14722	10570	10857	35730	14595	8897	16336	39051	23644	9024	8676	62521	17277	27399	23174
	Olivibacter sitiensis DSM 17696	5053571	10576	16246	14507	28383	59773	48327	16756	25494	60455	40797	20100	31787	34367	30518	27743	6700	26019	71845	29731	43561	63833	39439	21700	54074	94473	16479	19074	16265
	Phaeocystidibacter marisrubri	3351272	10567	7432	26041	52514	42679	26353	17223	29508	34302	18055	23376	19784	27522	15228	30057	1557	16699	44209	33623	51612	26950	21048	11408	24134	36585	11444	17857	11333
	Paeniclostridium sordellii	3550411	10562	10156	61263	82311	164995	13531	6110	17351	45983	44775	70095	42157	11956	10977	17926	4397	40430	6540	15877	22745	84875	101363	34486	30700	150983	11778	6683	10794
	Desulfotomaculum putei DSM 12395	3116019	10558	22741	34397	36520	21951	24688	9210	18306	33693	71016	43878	49899	18959	24630	22278	10641	31537	34372	21188	34334	21491	51227	6689	11144	39377	46698	24066	33601
	Chitinophaga pinensis DSM 2588	9127347	10555	10731	13737	20953	41800	16410	6866	11655	25654	24834	17507	24604	8313	11531	10179	2483	16747	16492	10112	15998	43925	79695	15180	35553	28155	17261	13656	12866
	Streptococcus pasteurianus ATCC 43144	2100077	10552	17174	26954	20404	24674	34416	35703	61260	11139	13717	43303	13657	82731	57431	43773	9935	7296	27473	51743	42450	13000	13461	2627	2933	28234	33589	28409	33725
	Bacillus campisalis	5182058	10544	18401	15465	11913	24453	16574	3687	6613	26584	74200	26749	50524	18112	9486	12095	8129	34899	28462	8927	12914	15335	29406	4688	6715	28727	39577	12408	15402
	Streptococcus thermophilus	2102268	10542	6276	3962	3975	3330	2254	2010	3269	4210	3748	4162	3888	6093	5891	3085	809	1622	2115	1586	1447	6678	5564	919	2231	1914	2859	4322	6523
	Hymenobacter chitinivorans DSM 11115	5870407	10511	3054	44096	99375	239027	20134	6693	17867	142526	131758	135778	105709	12795	3792	15422	20073	73750	3496	18296	18853	188152	108804	53793	150934	212337	15216	7868	4316
	Paenibacillus xylaniclasticus	4924765	10500	40879	31353	26400	13685	47939	9472	16723	40270	70862	15075	44260	27078	28755	17801	5570	28415	69617	15160	24494	8823	34283	2364	3192	16090	53163	21163	24354
	Bacillus atrophaeus	4325818	10497	28528	15850	16004	9545	43234	4356	7281	45779	62687	10967	33247	26814	31841	4433	9855	22238	77619	3602	14456	7252	19556	2203	2272	17092	8527	6618	11458
	Pigmentiphaga aceris	6165255	10493	13946	8687	11342	9829	16468	18239	28171	12342	16450	6769	11613	10113	22917	24021	6529	6682	12116	27669	25900	9460	12216	2582	5607	14500	27167	21649	20029
	Clostridium acidisoli DSM 12555	3999957	10486	18550	67065	56823	103753	19002	7478	18056	51037	70456	131652	51793	14862	14478	15276	13674	49268	9896	16428	13502	131778	89792	30471	35556	186099	23534	16025	17168
	Sinomicrobium pectinilyticum	5648340	10481	8909	36913	55981	72184	25923	11655	20917	103140	39610	121187	33531	39346	27598	26824	6089	26106	40525	29380	37513	60693	80990	29267	47601	76002	18211	17666	17574
	Fictibacillus aquaticus	3900789	10472	17397	17897	21831	8771	10612	4081	10517	16962	17214	13189	13581	10734	11083	7578	2943	5979	14183	7673	6829	16480	28057	6755	10144	21786	19924	20582	18452
	Muricauda lutimaris	3721101	10469	5695	16115	25223	20793	3438	3770	3024	20630	24764	23765	11164	2181	2373	2333	2292	10590	1429	3686	3970	30162	18230	14021	16349	33871	5126	9107	7579
	Treponema socranskii subsp. socranskii VPI DR56BR1116 = ATCC 35536	2826695	10462	25126	30055	39496	32616	17629	8598	12947	55929	106348	21781	66886	19627	25193	20927	12168	41777	32430	14887	20092	19154	32344	8608	19301	35822	27976	23486	20186
	Caldisalinibacter kiritimatiensis	2788198	10461	22576	62142	73600	117820	26267	6740	8975	37286	127096	85768	93860	4394	17410	11401	21012	57137	5687	7633	10204	47077	94882	23150	24340	112109	22885	18127	26794
	Sporolactobacillus shoreae	3654870	10442	8126	21172	14295	15748	25712	5461	11057	25327	31431	44333	24886	6000	11451	14014	4426	14675	9961	13568	16006	16044	16161	7222	6727	36964	10089	15490	12610
	Bacillus timonensis	4657724	10433	14907	7952	8658	25481	22832	6240	12624	7957	21916	20635	16106	5952	17736	8039	2507	11952	5607	5845	4906	37489	50117	14729	14812	51816	9862	15718	19250
	Chitinophaga rupis	8387119	10433	19480	35609	64255	106594	12892	6784	10868	85812	49457	128303	52457	12902	17813	10020	7445	32161	22560	8819	11469	62710	68865	33845	52681	92700	30149	20619	19467
	Bacillus ndiopicus	4068163	10421	7240	15184	7261	10790	11532	8349	22926	8309	33709	20064	21009	17826	12211	6432	1362	11718	13671	9232	7118	44218	92987	18521	22690	11263	12772	10448	8223
	Desulfovibrio magneticus RS-1	5315620	10408	9538	86550	99311	42334	36172	16086	23478	86338	113178	56460	66642	17958	12783	58252	38752	44214	14261	48853	46657	31863	57625	11230	19061	70489	17015	45366	15401
	Paenibacillus kribbensis	5778702	10406	18925	29625	29983	12981	51732	11173	25932	65117	56538	23647	34450	23421	46334	34276	15066	25496	49341	26642	45853	17329	26547	4718	6266	35309	25445	35568	46406
	Bifidobacterium moukalabense DSM 27321	2515335	10400	33124	35925	39446	49886	19311	5463	10583	84886	81582	29792	54278	12049	24631	15555	17188	32264	22434	10256	14134	18131	31819	4521	9600	29446	22442	20710	28614
	Paenibacillus illinoisensis NBRC 15959	6623886	10399	19860	19655	19516	16495	20377	11647	18496	39549	46885	32118	33905	24737	30964	16791	6091	22471	20509	11750	13447	39837	24459	8837	17709	32270	25218	23086	26986
	Alkalitalea saponilacus	4775573	10397	14082	92734	201860	279344	47919	15141	32559	223967	124413	256918	150380	35933	23408	35266	14905	93541	33525	37879	39525	175862	174616	81763	162382	261979	18909	20568	27326
	Pontibacter indicus	4566239	10382	2998	30513	52884	176264	25104	9403	21971	77715	52210	154242	54896	19387	6319	23171	4509	44907	4662	20504	27678	93227	49413	31113	58076	92998	15945	4728	5514
	Photobacterium rosenbergii	6354436	10378	6510	5634	5019	5217	2917	3534	4921	4466	8254	10191	8071	4892	5774	5123	538	5330	1751	4286	3448	4195	3323	6874	4446	8791	6533	4339	6869
	Bifidobacterium catenulatum DSM 16992 = JCM 1194 = LMG 11043	2079525	10372	3984	12148	10876	7944	11208	6205	11848	7237	11419	6556	5385	2652	4446	12293	1741	4337	2613	12147	6673	5010	8874	2012	3645	6988	6297	6846	9054
	Fibrella aestuarina BUZ 2	6937263	10363	3092	50686	111372	179076	34138	17351	30625	144596	95809	64142	96432	16351	9746	32491	12343	64104	10392	35821	36904	134210	86187	48347	105021	149994	16480	14177	11552
	Sphingobacterium detergens	6733110	10362	10918	21752	39716	40178	44066	25986	36225	56146	25183	63167	26039	28472	29074	39478	4045	19841	46339	48981	55907	28021	24989	17442	23586	53532	12221	22133	16393
	Aquimarina macrocephali JAMB N27	6056208	10358	8943	3216	3715	8794	8583	3924	7818	5624	9215	19185	8150	11700	12735	7684	1551	5296	9854	8406	10450	7668	12442	5289	3900	18451	13067	11148	9403
	Desulfovibrio senegalensis	3365778	10356	11396	59428	72215	34312	20109	7465	11181	83509	78981	27254	50219	29897	6186	19439	36217	26261	36806	16333	21373	25451	46930	10199	13001	65369	65475	25572	14090
	Thermohalobacter berrensis	2763896	10348	23326	51837	64580	126213	34152	8823	15598	28332	39290	58856	33535	5897	32016	28768	4098	33628	8988	16164	22405	79395	61554	24939	21903	132576	13736	15900	23170
	Pedobacter panaciterrae	6342803	10331	4829	6962	5139	12415	8447	4428	6587	16451	19503	16551	16169	14480	4225	5826	1949	10921	4374	7383	7919	13177	14415	9039	12591	23857	10085	2985	5619
	Sediminispirochaeta bajacaliforniensis DSM 16054	4576607	10320	13646	12568	17639	8966	16705	5109	8814	17464	24161	24502	18504	7387	8845	8909	3888	8418	14639	7728	12776	10970	16371	4844	5369	11473	10397	8895	10219
	Adhaeribacter aerolatus	6680402	10317	11748	17117	29951	30955	25086	10808	20075	28371	22459	20021	28162	11037	10273	20142	4330	20792	11502	24043	21337	21234	17764	12808	15994	32907	11993	8558	11259
	Heliobacillus mobilis	4116862	10315	20789	16270	18286	18181	54107	13949	25556	33996	46642	30661	26919	26849	34032	32416	4503	18810	57516	25972	31226	21896	29866	8391	13262	30049	12279	18145	16811
	Polyangium spumosum	10760459	10306	10641	9171	6207	16436	6319	5597	4221	22611	13288	12859	13451	3145	7699	5413	2798	12639	5719	3895	4125	14117	23270	14340	15538	11426	5816	6781	12141
	Sporosarcina psychrophila	4674191	10304	14163	9062	8061	12605	17889	2356	10632	13682	11028	3884	7903	7949	6254	2730	1510	4982	11442	2199	3851	15063	5835	3862	3183	31790	13097	17236	14076
	Paenibacillus senegalensis JC66	5614755	10303	34950	24829	27072	14870	43160	7224	11950	55356	31329	73470	18767	25722	39830	10385	12706	13422	66369	5760	9236	13567	26766	9063	6900	31517	16269	16779	22195
	Salicibibacter halophilus	3754174	10297	8602	10365	11747	8015	14587	3150	7348	23209	36561	1915	23090	11935	14968	14625	4280	14589	4661	10587	13963	2647	10660	1071	1702	4350	9639	14509	24567
	Thermicanus aegyptius DSM 12793	3657623	10264	31909	20381	24126	17078	47596	11987	23916	29846	55857	20784	43466	37033	43764	20977	6725	28659	67042	19385	24587	10184	20513	6966	5547	25301	21497	26775	31035
	[Enterobacter] lignolyticus SCF1	4814049	10257	15262	30227	49210	37857	28503	10694	16072	62145	53596	48433	44238	12597	16936	16925	6395	31900	22585	14627	20104	20216	25586	8037	16571	30224	9138	11117	11409
	Leminorella grimontii ATCC 33999 = DSM 5078	4219992	10231	13882	11566	11595	16828	9623	2724	3884	29160	32293	55988	24369	7040	5123	12391	4842	13552	15963	9070	18060	21263	26641	8263	16182	32136	9859	8906	10539
	Streptohalobacillus salinus	2529324	10222	6923	13982	9922	10518	11586	2737	5390	11828	13661	20632	11494	7968	9337	9078	3429	8828	4049	5616	9125	46856	63231	12873	17699	23292	10367	10476	18875
	Planktothrix tepida PCC 9214	6781855	10216	11298	3792	12823	5724	4718	4712	6659	5863	8559	8359	6354	3742	1534	7605	642	5668	4201	7871	11385	41796	62583	18852	25948	10315	12747	18142	13578
	Pararhizobium haloflavum	4176578	10215	10921	4140	3684	1727	3165	1580	1232	10627	9124	9529	5988	8388	5013	1665	1231	3932	13517	1148	2386	4746	4142	4264	4208	7941	11319	3720	6516
	Bacillus bataviensis LMG 21833	5371144	10207	9514	19502	12894	13944	10550	4169	10151	14877	63668	14773	46482	8215	9251	8246	1763	34030	11750	5964	10257	16661	33368	5366	9355	29938	9940	10618	10249
	Flavobacterium sharifuzzamanii	5261779	10207	5477	20345	29664	19758	25323	16128	25542	13573	10957	7342	12120	19901	13131	27359	2176	9338	47610	33764	47841	10857	15494	3443	7966	12886	9966	19366	12838
	Phormidium ambiguum IAM M-71	7410502	10197	7192	5850	4270	11124	2737	3283	3633	5583	13359	4173	8432	5408	4117	4298	1559	8782	5787	3489	5750	11052	22908	12111	9379	3644	3899	4160	6842
	Calditerricola satsumensis JCM 14719	2222169	10194	21298	28537	32853	59361	21770	9324	17056	37581	55773	51674	37691	15174	17872	19235	14423	26764	19670	19883	20822	29149	38807	7709	17946	43086	23207	16256	16045
	Olsenella urininfantis	1748607	10194	14468	122621	210549	86502	17680	11933	17262	113456	144764	107238	95382	29530	22435	63370	15638	78384	31478	47223	56917	55717	71620	11433	29360	63443	19385	12670	15344
	Flavobacterium faecale	4621116	10192	9596	6678	10565	10220	15724	13466	21295	31952	16659	10366	13206	19640	11221	14929	6935	5585	44904	24139	41037	18311	13686	11652	12857	29472	11547	15969	10239
	Chitinilyticum litopenaei DSM 21440	3968450	10190	34396	12969	19635	18867	42243	28536	49027	12688	15699	17461	10073	13306	42961	33991	1902	7618	40272	33947	37020	20051	10133	3308	9144	15731	43224	34829	30654
	Calorimonas adulescens	2595951	10186	19344	41066	36967	39531	17698	9296	15002	31587	95649	40345	49489	16357	23605	34031	7788	40357	16422	21481	26403	35973	38519	11241	12603	48771	18902	16164	19274
	Chitinophaga dinghuensis	7116247	10181	3616	37863	66271	70875	19685	10008	19784	72791	60404	27090	48103	8447	5895	19040	6683	29816	8897	20073	27288	86966	89858	45263	63984	110464	13512	20523	17553
	Rhizobium smilacinae	6006051	10176	13546	5920	14250	12570	28643	6117	15415	46042	30881	17379	28158	21896	21641	7375	7126	15789	37784	11020	10623	11315	16928	6693	6807	16323	10277	6266	7905
	Apibacter adventoris	2756245	10172	5613	7312	11039	24849	20014	10874	16520	16781	13486	52180	12693	29092	9494	19308	1869	7305	11610	22066	20144	7216	17949	5167	5643	21112	8432	10090	11586
	Enterococcus faecium	3259287	10167	12488	19236	17121	91052	98572	259426	33151	23361	25556	11763	27799	203762	46251	17025	4892	21471	14849	67759	33546	10329	27743	2888	3082	11066	31359	20807	13175
	Kallipyga gabonensis	1621211	10163	15651	69997	97710	78804	27699	8940	14259	58483	171622	97464	99530	48804	27635	54652	17527	84417	49422	36537	57205	60998	76612	18513	25661	81201	62154	21685	18983
	Paenibacillus peoriae	6219815	10163	23823	20575	24639	16534	57168	9854	22166	30731	30072	34316	19330	20462	32395	17829	4996	13689	62305	15047	20346	20262	32019	5743	7641	19714	17247	15237	21150
	Salinivirga cyanobacteriivorans	4812386	10150	5767	53478	87011	80787	36476	19241	33715	93294	76488	139111	78720	25492	13242	29372	6767	45951	17788	39822	47386	61481	68572	32825	67410	112131	20151	21901	19138
	Paenibacillus terrigena DSM 21567	6361561	10142	6927	10596	11225	12622	18204	6132	8374	35341	23854	19045	16539	9185	12701	10622	4714	9615	6262	8063	9221	6436	13426	2555	2559	9342	8416	7256	10347
	Mariniflexile fucanivorans	4735576	10128	7927	2742	3942	20667	14476	11175	19794	8931	4212	1690	3955	23358	10910	19237	371	2795	45016	24151	40085	5703	8748	3866	4472	12300	10822	14213	10963
	Mycolicibacterium chitae	5461769	10118	6991	1968	2864	6285	18579	5588	12662	11343	8790	5791	11032	7764	2878	10634	613	8359	5415	12261	13958	5003	7349	2861	3673	5747	7853	3799	4071
	Gottschalkia acidurici 9a	3108248	10117	6042	35431	62557	116542	7989	8488	10460	35932	83253	36505	31105	29600	24195	4066	11361	27035	29101	4908	10614	45432	29728	13897	11346	86695	6108	6433	7371
	Flavobacterium anhuiense	5377387	10108	6235	3345	4807	15949	2859	1135	3160	17849	20280	48612	16616	12797	7282	2124	1202	9065	3252	2085	2923	13826	20800	7439	15221	18300	8263	4055	5257
	Tenacibaculum dicentrarchi	2918253	10099	7456	3699	8222	9583	24730	18080	30251	4871	7502	16417	6209	23036	14880	27921	534	4017	49716	31861	50399	8251	3730	3971	7610	19160	9252	16204	11064
	Chimaeribacter californicus	4987908	10094	19531	15831	22803	22368	12045	5676	11265	6093	16404	14856	10757	3583	8148	13247	2519	5538	9501	9404	17332	4269	11792	1991	2162	9920	14334	11333	8692
	Endozoicomonas ascidiicola	6130497	10094	16672	10263	14631	7664	6941	4585	7199	19899	35614	23575	20079	3283	6979	7544	6037	11669	9960	7184	11985	18103	30901	11408	15091	13618	8623	8681	7226
	Brevibacillus gelatini	4637568	10092	16854	17189	16810	13195	18177	5829	10045	22782	31662	21590	27175	11008	19758	19225	10124	19338	15269	16443	23926	15517	18934	5405	7423	31513	17482	24672	28331
	Elizabethkingia ursingii	4216720	10088	8068	6364	9530	7238	10436	9920	12117	9768	10298	15034	4607	27705	33438	10419	857	5419	30794	12471	15851	6716	7689	2795	5468	9558	9783	13498	13133
	Geomonas ferrireducens	4808514	10088	14267	23328	48691	44932	25865	6229	14252	40318	62519	40428	45960	13216	17571	34411	11245	36473	16925	22337	33999	41760	43403	13511	33735	54712	13035	15089	17788
	Dyadobacter jiangsuensis	8265804	10080	4460	25678	55774	83489	27596	13611	17312	66455	54011	25615	49987	14602	7702	23720	11618	35958	9424	23030	27439	60980	55770	21399	63090	82436	10806	10915	12172
	Bacillus kribbensis DSM 17871	5052265	10069	34725	32018	58450	25774	57177	12237	18810	42468	53808	26428	39492	32336	48623	23188	10440	30484	80021	15230	21754	28460	25641	7358	32613	62098	16513	22759	35419
	bacterium OL-1	2456563	10064	13868	71891	82634	41207	16400	8914	15409	88238	139617	99604	80627	16581	20585	26283	15903	54712	22573	21219	26337	67282	102704	18809	37598	60144	19187	16383	17800
	Aliiglaciecola lipolytica E3	4842140	10023	3663	2088	2382	4869	1485	873	1874	825	4048	2130	2084	5563	4247	1556	429	1775	1660	2029	1339	4985	6817	1756	802	11553	3763	7388	5880
	Arcticibacter pallidicorallinus	4116409	10019	8841	43569	104196	109598	9953	4192	5646	38513	63793	23091	55859	10798	5464	6985	2757	46670	8095	7072	9872	56811	53536	19344	44504	59258	8719	15379	13523
	Streptomyces sviceus ATCC 29083	9313494	10007	8725	6932	5629	10159	5977	6058	4862	19682	21454	15289	11138	4580	4334	5217	4424	12669	4713	6453	6791	22161	19117	14452	17737	20583	5974	3820	7100
	Caldanaerobius fijiensis DSM 17918	2760766	10003	12544	25686	28140	27192	9653	4704	11850	15789	51570	32564	27121	15730	13711	14499	3183	19582	10817	9695	12253	72239	101316	22303	29350	46296	22739	16524	16249
	Alcanivorax gelatiniphagus	4215373	10002	23326	24691	43233	48050	11089	2819	7102	19052	31320	19494	28380	8601	10377	6575	2942	23067	18451	5438	9548	14726	19503	4263	9524	14530	19967	12594	13126
	Mycobacterium aquaticum	7927592	9994	13295	8495	9133	6474	4130	6382	6370	18427	17338	7307	10466	6328	7563	6987	3447	9864	5649	6657	7483	6097	10845	10475	6596	5679	8595	12666	14874
	Thermovenabulum gondwanense	2282800	9983	24472	29287	24310	20858	17969	4096	9198	19481	46392	30212	27002	5458	21675	10054	5417	14440	9763	6445	3988	23636	22881	7612	7493	35974	17115	15811	21320
	Caloramator fervidus	1763241	9982	16244	44379	55339	102514	18899	3874	7531	20384	37044	52340	31934	3082	19723	10382	2851	20965	5930	10454	11611	61460	32692	18632	10053	124943	15430	20835	34910
	Natribacillus halophilus	3302411	9982	15930	9214	12244	11444	10602	2003	4960	8108	18552	10692	12553	4034	6886	6364	1430	8812	9926	5126	10233	15004	36667	7782	7260	19863	11534	9724	8519
	Conchiformibius kuhniae DSM 17694	2118625	9977	20837	15635	30213	27774	26000	5637	12830	15460	28165	13679	25684	8445	20442	22033	2874	24762	15845	14941	24721	17164	21102	6248	13868	17380	15402	21433	36088
	Flavobacterium magnum	3464207	9960	29713	31953	58022	92768	33244	7113	13234	79507	58745	160500	57921	9142	22980	23567	7524	38701	23889	14735	26672	52687	56400	31686	48737	90395	14464	21794	33304
	Bacillus albus	5855605	9958	4733	6070	3182	11664	7101	2303	5168	6574	10928	8835	6236	6345	6071	2847	1117	4269	2578	2746	1471	11230	13673	2891	2925	13603	6490	3344	5895
	Actinomadura montaniterrae	10704999	9957	15324	7231	6365	3998	11416	4149	5758	7062	11680	16856	7957	3879	8147	8829	1446	6537	6022	7001	10415	21954	4002	12193	14888	12742	10258	10980	17013
	Syntrophus gentianae	3716692	9955	16268	20314	26875	19177	17051	5439	12406	32257	47070	31456	39050	11609	12128	22629	4976	27406	20145	16215	22807	19568	32327	6866	17279	32310	26879	14005	16637
	Virgibacillus massiliensis	4353177	9952	4661	18597	15023	13202	15664	5403	12834	7944	12495	9145	8547	6596	8419	6225	5077	3674	6872	8263	13890	25247	54310	10267	12433	16891	13206	16194	13483
	Globicatella sulfidifaciens DSM 15739	2217574	9949	18566	7489	9673	11491	23886	7711	20076	6364	14802	9930	11166	12249	23045	12941	3388	6361	12549	10306	12044	13270	6164	4368	2890	23556	17097	22346	21916
	Psychroflexus gondwanensis ACAM 44	3311768	9945	8739	9527	10906	21191	34511	25447	28011	25962	17940	24995	14290	16559	19260	28220	5740	10156	10939	35242	43035	27599	36440	6365	24479	34249	13370	15644	13452
	Leptospira andrefontaineae	4281887	9938	13649	3551	3577	2469	11138	1944	3886	9418	12568	9209	3409	4541	3274	5855	3076	3146	11343	4481	13536	19469	32665	6908	9794	8074	5267	7935	8548
	Chitinophaga filiformis	8625518	9928	13916	20913	31619	92250	17707	9468	12704	76967	44413	61529	51233	13115	10285	12722	9258	37663	27638	18561	22816	42552	60466	17738	43062	64237	10927	11328	9669
	Paenibacillus lentus	5288676	9923	10883	23123	23890	21851	19799	7311	9136	49413	53798	37815	29880	5448	13280	18288	8886	23471	12509	15653	22405	36867	29064	13618	16471	54437	9501	12353	22617
	Saccharicrinis carchari	4644534	9912	12357	51983	109185	133195	69803	45039	67257	143153	112644	150147	102117	37085	30615	66595	12332	64427	21567	76754	82060	149674	126591	69860	107951	223722	31572	40404	27751
	Anaeromusa acidaminophila DSM 3853	3475815	9897	22448	49933	64694	47857	38038	11975	19030	66987	74305	33041	58321	26426	32561	34390	15678	36002	46172	24738	31020	33662	38930	11332	22283	54022	15332	20114	25678
	Mucilaginibacter mallensis	6014056	9892	3926	47093	102356	89822	30696	15934	30816	56795	50057	110406	51427	17136	5849	27534	3624	35972	10450	27154	36369	61331	44659	20214	53752	107456	17454	23392	21784
	Geobacter argillaceus	4385310	9887	13255	36876	39600	43734	14634	4510	5803	29532	48740	37178	34808	5709	9368	13491	7455	21000	11877	10653	18194	15582	25510	4655	12298	25568	14980	6843	8282
	Romboutsia lituseburensis DSM 797	3782458	9871	16150	65381	68862	131499	24298	8679	27979	42844	74263	71068	56762	7587	19705	17164	8654	47881	6312	14293	17263	112743	111108	30906	30123	164774	12455	12936	22019
	Pilibacter termitis	2794241	9870	7031	14059	12942	14754	9583	4563	8858	17513	27627	10913	26900	14006	9106	5796	7722	14041	12364	7840	8920	13248	22019	6692	10266	18199	11536	11106	13544
	Vibrio alfacsensis	4910231	9868	9214	2662	5781	1854	8660	4315	4610	4433	3457	2866	2016	6520	5675	6285	1507	2284	4752	3776	5928	1412	1689	2531	1444	2827	3013	4789	6522
	Paenibacillus thiaminolyticus	6537383	9864	21289	24232	28025	25450	32353	5661	9604	64874	52438	62941	36027	17564	25114	10262	12698	22723	41871	7564	17205	23253	27385	9381	13648	41925	17314	17007	26019
	Paenibacillus tianmuensis	6029601	9864	15413	14781	24068	12791	10558	2379	4397	27425	87853	15273	56743	6346	6869	13019	4747	42343	15327	7369	15087	17187	37212	4426	14424	25618	10518	8411	10182
	Campylobacter lanienae NCTC 13004	1594554	9862	7589	51196	36832	34855	6528	4079	6411	15971	42386	27571	25701	11647	6886	8457	3496	20225	4865	8773	24660	34277	10980	7130	4494	37758	7658	11912	12144
	Thermosinus carboxydivorans Nor1	2889774	9856	19792	24457	38680	21188	23886	9720	14329	34136	79395	24278	50244	20976	18422	19997	8611	23708	32924	18225	21289	21279	33310	6186	16768	33584	16915	19374	13174
	Streptomyces achromogenes subsp. achromogenes	8112410	9851	9031	3735	3719	1564	4472	1919	2481	4973	5374	7144	2810	1720	2941	2218	1103	2809	7723	1705	3319	1668	2611	2408	1574	4093	14444	4376	6457
	Cesiribacter andamanensis AMV16	4759956	9849	10776	46749	103076	154026	26113	12698	25740	157832	79367	185182	87467	18866	15693	22050	14675	54889	17108	23468	26208	120905	75202	60986	99362	193176	19625	20771	15592
	Aeribacillus composti	3777782	9824	4715	13737	21913	12081	3235	2693	3148	17880	29265	6391	23609	7486	7727	16986	4318	23673	7313	7707	15157	13356	11979	6239	3375	26963	7819	9560	6794
	Alkalispirochaeta americana	3309052	9820	21557	14148	17661	11911	21862	5768	9118	16051	18408	17140	10582	7977	17439	11760	2890	6278	15386	9219	15171	4597	10628	2321	3702	9858	20048	13791	16123
	Ureibacillus terrenus	2936851	9820	16452	19647	20200	13914	19274	4541	8781	43381	28845	28190	20830	5697	12124	11033	5954	14927	10474	8615	11639	15243	21726	7151	5822	33079	14522	17420	20690
	Oceanibacterium hippocampi	4833437	9819	16643	15849	17208	26450	13356	2610	12855	14419	28219	23808	18823	9454	7313	5470	3885	12961	21888	8642	14308	13143	30659	3487	8892	12559	17856	6754	7398
	Flavobacterium suncheonense GH29-5 = DSM 17707	2880663	9803	6976	17872	33667	32772	8674	2816	8544	34578	39089	17220	27941	16249	10847	6172	4319	16323	6947	5406	7077	47337	83485	23742	42975	51497	9402	6743	8216
	Hymenobacter mucosus	5534940	9801	2294	28228	58318	81809	38003	15852	29355	45138	44229	50876	42496	17846	9356	31401	4613	26775	7838	34040	37117	49693	34096	14895	54648	78556	13556	11767	10197
	Capnocytophaga endodontalis	3412686	9787	8065	15995	28769	30978	10853	6849	11805	30502	33587	49052	30113	5832	14914	10178	2210	23310	9016	12753	13127	39908	23845	14368	24392	50610	18299	25736	20161
	Chryseobacterium glaciei	4871648	9774	12329	14544	23045	40191	9067	5175	6691	41076	46368	61431	22277	6476	10698	5611	7404	15725	15061	10888	7965	49977	40473	15126	37803	52985	25139	18103	17933
	Pseudospirillum japonicum	2744234	9763	10827	14987	12992	3868	13434	6326	6541	2237	9746	3209	5323	1976	4176	11099	264	4837	5608	8747	11254	5159	3154	3948	2723	2323	6715	13638	8035
	Halanaerobium praevalens DSM 2228	2309262	9757	3037	12290	21420	33426	3136	1754	3655	12195	27738	14066	20829	7455	4264	3283	2566	13551	1885	1887	1536	22563	34347	10192	13083	37355	4771	3596	7336
	Fervidicola ferrireducens	2439065	9750	10776	27238	37705	14828	13287	6303	7155	49422	61519	15316	33141	7822	7208	19232	8020	24064	9760	11690	22361	14186	20319	9574	7900	17377	9839	6294	9364
	Clostridium novyi NT	2547720	9748	14730	42919	61100	111495	17185	6299	18173	31162	44915	57286	32299	9418	18005	10519	6536	25200	6074	11555	11332	75123	33594	20039	15672	145323	13332	13505	18321
	Enterococcus caccae ATCC BAA-1240	3559587	9748	15149	16325	10790	11092	9738	3476	5538	10144	12205	26668	9947	6268	12974	4227	2183	5627	5813	2317	1549	39155	45337	9961	14080	27482	9925	6438	12481
	Flavobacterium marinum	2977689	9748	5965	7114	8585	14033	29353	17264	29224	19950	18793	13012	13971	39991	18743	35333	2740	6471	47231	40015	54917	33880	6463	17228	19398	48512	10149	22685	17757
	Cetobacterium ceti	2580907	9743	18522	21042	33040	53050	8949	3244	10657	27279	38749	33469	19406	8003	16220	5567	3149	19603	7585	6471	3502	16473	24234	7499	7560	37438	10449	9338	14754
	Oceanobacillus rekensis	3865100	9737	22110	13584	10358	9695	18919	3774	7989	7166	6725	24265	8912	2900	13346	5986	2594	3872	12835	3640	7394	18922	6231	2559	3261	19209	14319	11444	15129
	Mucilaginibacter corticis	5335442	9732	10477	19258	26598	68512	19556	10242	18561	35988	28379	18651	37355	14833	7891	17568	1603	22350	23348	21253	29752	27986	23731	11351	26199	36778	12148	8875	6732
	Halobacillus trueperi	4112483	9725	10642	6962	7563	5674	9209	2660	5321	5591	9065	7815	5216	7828	9800	8921	555	5297	9881	5808	10660	10433	12864	3982	5516	12556	13179	6486	8056
	Terrisporobacter glycolicus ATCC 14880 = DSM 1288	4020458	9705	15821	38310	61929	133361	34420	11537	24927	37153	66957	85209	48258	20680	20881	9282	8340	44027	36503	17040	11296	77400	83219	31425	22379	165172	11394	17500	15907
	Mariniphaga sediminis	5826160	9702	8053	47869	76297	129192	56677	25451	50418	120319	90343	162616	81638	35554	26251	52446	12697	54503	30492	68179	66546	110139	89963	58522	95953	196160	20691	36231	32597
	Desulfovibrio alcoholivorans DSM 5433	5128906	9701	6849	99037	140717	109651	53700	25310	44898	148424	138482	85508	88223	10710	13539	52120	81802	50193	4616	48056	39220	38694	101255	21830	30302	92766	31055	47575	15134
	Vibrio aerogenes CECT 7868	5250260	9694	12772	8778	7623	6630	9212	4532	8734	7194	11697	17079	5371	9719	11599	8986	708	5548	8226	5812	9622	10933	22008	4034	2432	24326	20366	24756	21210
	Lewinella cohaerens DSM 23179	7298817	9685	11940	16014	27934	34809	15303	10177	18148	25609	20998	56255	24689	18544	10671	17567	1801	15765	41670	21913	32010	20909	33983	17192	19254	26928	6394	13696	10508
	Methylosarcina lacus LW14	4384919	9677	15165	8742	10958	34453	16232	8812	13984	11486	16767	13171	10121	4288	10162	12871	1081	10687	9349	10107	17075	22244	41665	7434	13271	5559	12234	13633	13875
	Ilyobacter polytropus DSM 2926	3132314	9666	17441	24208	35209	30715	56109	10406	16437	29735	25421	15050	27362	16356	31823	18700	6425	16595	44224	17831	21255	30683	25989	7891	13422	38409	20094	22280	32547
	Sphingobacterium daejeonense	4732363	9641	8913	15348	26646	20000	19690	14601	26319	35693	16868	29306	15391	32426	16282	22642	2245	9694	61478	33042	46755	19940	24467	10691	21522	35009	11253	20030	11863
	Megamonas rupellensis DSM 19944	2330046	9628	10857	39638	32193	57609	8442	4044	8758	18371	42101	83405	43579	11094	11694	14989	8429	29997	7679	10095	22959	57574	59523	11760	14347	64946	18934	8612	12497
	Pustulibacterium marinum	4209902	9628	10096	14187	21487	18501	9976	5425	9201	10244	11614	5810	12975	17228	19142	12012	1103	9290	14653	13640	11407	11261	19930	7454	8996	16549	17172	15897	13038
	Pseudomonas juntendi	5731217	9615	3858	1963	2793	3447	5019	3414	4824	10393	8713	5581	5512	10729	8162	4201	969	4699	11114	3129	3972	2342	5318	762	1690	3157	9208	3103	6896
	Bacillus oceanisediminis 2691	5848607	9612	5849	12652	15756	23234	7681	3610	6696	29714	38576	59606	29510	10870	6366	4689	3406	16391	7229	5151	5020	15442	19279	4336	6073	23185	7178	5097	6348
	Sporomusaceae bacterium	4000006	9608	18463	30014	32922	16000	21929	5594	14439	41656	35206	14302	28440	13637	21578	35660	9451	17521	20546	28282	45296	10068	22009	4394	5708	22127	31504	24942	33554
	Paenibacillus xylanilyticus	6447596	9577	8384	11639	14093	10558	8207	6105	9637	17258	27040	14333	17701	13990	11999	6190	3150	12746	11338	6191	8131	6743	15995	2282	2903	12458	13430	12235	12763
	Brevibacillus agri 5-2	5513716	9575	18027	25207	27721	18163	20263	6879	14783	24005	45605	19070	29437	13978	18423	19265	6294	27483	23788	14847	24463	13108	28294	3588	7802	28125	28261	18606	23499
	Aeromonas fluvialis	3904228	9568	3380	4538	4809	8833	16524	6572	12340	5295	8419	9592	6554	8394	1495	10493	1048	3720	2680	15071	14512	10665	11668	3362	4883	21059	10260	8134	8750
	Desulfacinum hydrothermale DSM 13146	3696795	9559	19530	19323	19592	26063	20375	12644	19041	20864	35046	24386	22218	22146	20921	15681	8719	16562	30273	17168	16717	10516	14665	4184	4975	22958	23680	24740	16666
	Chryseobacterium soli	4754478	9548	7162	8480	13779	26573	3751	2560	2366	20391	14969	46444	16137	9249	7014	2790	1989	11000	5151	774	3171	20864	15106	12797	18930	37884	7988	4183	4913
	Bacillus salarius	6960367	9540	13788	21375	26779	23502	14949	5003	12093	24915	22741	35912	22000	12079	12730	9359	6583	14457	15145	10084	14966	8890	20231	4870	3257	22816	20818	10217	11874
	Collinsella provencensis	1737929	9540	8640	52659	57910	36552	16287	18316	33052	55903	122995	60214	83514	16521	17917	25967	13837	51885	29629	25026	28911	39078	47839	8440	19427	51077	12336	18825	9043
	Leptotrichia massiliensis	2538645	9540	18056	12644	17946	34708	18401	3519	6134	16414	29112	14335	23990	5267	9673	9428	4394	15804	14236	7077	13282	19229	28547	11400	8692	32229	19270	9252	13438
	Paenibacillus luteus	8511810	9539	16899	21363	31464	19257	48163	8291	14113	19837	32494	15164	27617	15013	35092	27859	7682	32092	33049	16839	28000	19052	34321	10137	10486	32066	12289	16200	17341
	Thiohalobacter thiocyanaticus	3233441	9523	14391	29440	77745	78883	10730	4312	6172	25931	24756	26560	28234	10189	11219	6257	3730	18403	14316	4865	7161	44824	13834	10609	36263	33087	7227	7070	7069
	Chlorobaculum tepidum TLS	2154946	9515	11056	23705	38968	58974	20279	7856	16202	36713	36859	28518	37176	9154	7271	13434	4359	26749	13963	15487	14519	34994	27386	11626	27706	31596	14239	5778	4377
	Marinobacterium mangrovicola	4979947	9514	12251	8839	10543	9272	11333	4411	6366	26286	7019	7525	5350	3337	4799	8455	5200	2904	7544	7620	11170	5356	3939	1637	1813	11715	8635	8130	9075
	Pedobacter nototheniae	5263887	9514	16364	10897	18304	24789	13594	5333	6988	19929	20389	5349	20479	12932	12710	8854	1994	18276	16137	9418	10489	29338	17203	14219	16522	46563	22138	17496	20782
	Natronincola ferrireducens	3107081	9513	24526	30831	36192	56943	20739	7906	15769	43535	64778	41652	43805	8930	20349	20278	9590	36902	16591	18150	24837	60706	89958	20947	29015	67306	23937	19688	23311
	Larkinella rosea	8176205	9504	10766	16271	37408	50031	23620	9193	18925	46436	51605	16390	39793	17237	10085	17913	9235	19562	24409	18884	22115	36316	44583	11252	27895	35525	25504	12432	10985
	Pseudogracilibacillus auburnensis	4779970	9504	24745	26851	17432	23066	150640	11197	83240	24315	17640	35301	26312	5312	16794	7476	2041	13868	11770	4439	6015	34184	65494	14048	16329	30606	18808	14247	19029
	Alloscardovia criceti DSM 17774	1884654	9501	9443	11364	11054	8550	3118	935	1233	12341	10451	11003	6806	1380	4156	1502	1379	4885	6437	875	2631	11439	11353	3133	7243	28914	12530	12683	13387
	Succinivibrio dextrinosolvens	3468545	9500	54110	13825	19950	11167	30806	4766	9000	23738	51191	24306	36733	4433	49461	13086	10975	22752	18393	5533	3982	22932	35747	7837	8944	31539	30065	31149	47321
	Flagellimonas maritima	3772469	9499	9463	10329	16792	10792	15755	9392	10072	25956	16408	7037	12407	11086	8319	13135	2780	12996	5956	16248	15320	18475	11621	21252	19390	40661	9575	12296	17166
	Lysinibacillus sinduriensis BLB-1 = JCM 15800	4017054	9498	15727	12334	12021	11914	30316	7981	13454	12863	30259	19576	8262	12555	24004	16287	1437	8658	13252	10774	20452	10298	13377	3238	3060	19858	13915	16662	19648
	Vagococcus elongatus	2879210	9495	31413	17425	17140	35465	19177	3905	10402	20578	61109	36876	37668	10869	29024	14923	6143	29334	18857	7558	11605	16184	31312	5145	6002	21573	15709	17658	22496
	Bifidobacterium asteroides PRL2011	2167304	9483	11974	34145	47608	20565	15489	6494	11099	27277	42386	26373	28941	14734	14676	25188	6240	25770	16338	23814	28949	12911	19320	4019	10636	28683	16830	13892	10863
	Sporomusa ovata DSM 2662	5383666	9482	13764	41018	35639	29386	34173	12711	22322	29141	90905	50482	49682	20647	25798	33161	7725	37280	18664	23466	35757	27915	44131	7064	10566	42793	31049	19525	19282
	Enterococcus mediterraneensis	2699190	9479	14845	12241	10450	33590	22142	5523	6393	28459	34710	6822	32648	20882	20639	8030	8663	18766	35469	5292	10988	11099	16833	2343	4558	21603	4984	5891	7642
	Fictibacillus enclensis	4500901	9473	27816	23094	48614	40903	36044	5044	12068	30976	33284	17609	27674	9975	28363	15982	3068	21136	24091	12151	13273	32344	44479	11796	21477	31553	18816	14431	20170
	Peptoclostridium litorale DSM 5388	3404633	9472	22634	27647	33310	36155	41372	7975	15548	37807	83142	56031	44449	13439	28938	22128	7491	31237	26979	16960	19399	59242	115547	23058	38880	47219	23397	17686	21145
	Salegentibacter holothuriorum	3591995	9468	9114	7564	8647	16750	9199	5156	8024	11042	10736	2324	9645	15172	10799	8519	1313	6483	14884	10074	12073	12386	10652	8865	9936	29111	11770	11221	11415
	Salinicoccus alkaliphilus DSM 16010	2516660	9467	9566	8442	15897	11527	28387	6681	14028	11791	14160	14108	11995	7843	13445	17772	5236	9433	9405	15473	15653	8279	10085	2302	5176	19251	10657	11543	11073
	Flavobacterium cupreum	5929114	9463	8175	13269	25454	25847	6564	5762	8849	20568	14998	89307	16052	10561	10779	7026	1958	13002	14964	9051	12736	17503	28148	17029	17699	26901	6653	8609	8638
	Tolumonas auensis DSM 9187	3471292	9456	12147	10537	19345	20676	24397	11906	27377	12955	12789	18390	13203	17576	11798	19911	1274	7090	20673	21524	26608	15895	18147	9640	15555	28690	22135	26986	24413
	Fusobacterium nucleatum subsp. polymorphum	2455060	9454	8611	20560	34467	63056	17797	13633	16112	38595	27781	31981	24057	6443	9410	13438	4099	18849	5072	15161	9075	43750	56442	18751	14869	60724	15980	10579	10423
	Rhodovulum adriaticum	3350627	9453	5644	5775	5636	5092	12050	5943	9491	12376	15646	6281	7814	4637	1806	6921	1257	6337	2663	9224	10531	4752	9063	3974	4279	7763	8172	2748	3051
	Desulfococcus multivorans	4455399	9450	4189	30699	28374	24952	15929	7770	25846	30576	48011	28375	35567	436568	8282	17637	7876	25533	458990	29968	37941	16686	27137	5691	10937	27058	791722	24008	5340
	Anaerosphaera aminiphila DSM 21120	2021907	9436	23454	40668	57103	51444	19408	4055	8349	33978	47748	36780	32931	4954	18862	10171	6842	27500	6543	10233	11129	53652	85122	20424	24200	64675	15120	17605	22237
	Paenibacillus herberti	5414232	9429	15463	31205	38726	20209	10377	5927	8068	42373	28357	37268	29983	13053	8911	10901	6668	17778	11455	8924	10675	36256	51324	11923	23743	31471	17829	13979	15140
	Enterococcus massiliensis	2712841	9425	8989	17252	20461	18058	3336	4060	6968	8304	24417	10780	16863	11779	7943	4551	2696	10462	7158	3714	4464	15405	22017	5070	8895	16423	11749	7530	8254
	Paenibacillus ihbetae	6593819	9417	14972	21921	23796	20024	13451	6453	11062	32466	80033	66375	50862	19249	14119	26802	8643	36932	23770	24070	29656	17126	29792	7702	9218	40960	19009	15165	15227
	Parageobacillus thermantarcticus	3448881	9416	14103	10094	8865	14421	14772	6715	11265	28728	31568	18147	19821	5211	10993	10624	6786	13057	12254	10752	19512	35177	68407	12740	24809	29664	19368	15602	18563
	Paenibacillus prosopidis	6635990	9415	12876	35491	47904	29279	22489	7628	10041	38996	51620	35608	35336	5259	15934	24506	15383	20545	7029	16416	28968	58707	101473	19517	27649	35994	22241	20187	28368
	Anaerosporomusa subterranea	3968191	9414	15064	15935	18536	18042	13139	3618	5042	44819	46250	17105	39342	5820	12518	22543	11017	40141	14429	9738	22378	18152	28896	4530	9056	20445	17819	8802	13562
	Aquimarina spongiae	5345319	9408	7443	4238	7724	13081	15093	12117	19351	12171	8621	11662	6425	21022	12828	18678	1259	3900	38665	21743	33622	7369	12274	6932	4942	14039	12609	17166	10826
	Rudanella lutea DSM 19387	6546036	9405	4806	27409	65048	94913	38280	13135	28981	68515	67014	80588	55330	21186	12784	30821	7936	36304	16137	28544	35247	72427	56018	22019	64709	85881	17116	20498	20417
	Ancylobacter aquaticus	4831989	9404	9984	8170	7356	4682	3444	5098	3114	6484	6068	9331	6567	2929	2100	3969	2197	5914	6096	4293	3916	8485	6923	10433	7825	7583	5049	4564	7225
	Deinococcus planocerae	4314847	9395	8805	13304	12838	13614	6004	5738	5728	13324	11238	11505	9823	4123	2133	4671	1274	9466	4247	6754	6688	9474	6083	11136	8353	11391	4562	4068	7074
	Bacillus endophyticus DSM 13796	5118421	9392	11204	7984	11546	10592	11749	5086	9725	7975	9516	8915	7069	4379	4876	7017	1237	8261	7980	5212	8881	10029	7780	3654	2255	14040	8054	7060	9187
	Pedobacter agri PB92	5141552	9388	5995	7755	10452	20526	8956	7043	9773	22676	23373	14532	22774	14980	6895	11205	3560	19187	19765	11775	21400	19439	23022	17157	17266	28857	4740	8730	6679
[truncated: 9,253 more rows]

## Sheet: Breadth coverage
	S11 Table. Mapping results. Results of mapping whole genome shotgun sequencing reads against reference bacterial genomes available from GenBank.
[truncated: 11,074 more rows]

[truncated: 1 more sheets: Sample metadata]
