# Supplementary material for: The gut microbial metabolic capacity of microbiome-humanized vs. wild type rodents reveals a likely dual role of intestinal bacteria in hepato-intestinal schistosomiasis
Source: PLoS Negl Trop Dis. 2022 Oct 24;16(10):e0010878. doi: 10.1371/journal.pntd.0010878 (PMC9633004; doi:10.1371/journal.pntd.0010878)
Supplement: S12 Table — Relative abundances [in CPM (copies per million) and for each sample included in this study] of metabolic pathways identified by HUMAnN3 at community level using gene abundances along with the structure of the pathway (based on MetaCyc pathway definitions). (XLSX) [file pntd.0010878.s019.xlsx]

## Sheet: Pathways - Community
S12 Table. Metabolic pathway abundance. Relative abundances [in CPM (copies per million) and for each sample included in this study] of metabolic pathways identified by HUMAnN3 at community level using gene abundances along with the structure of the pathway (based on MetaCyc pathway definitions).
See Sample Metadata sheet for host, infection status and experimental bathch information on each sample.
Pathway/Sample	S10	S11	S12	S13	S14	S15	S16	S18	S19	S1	S20	S21	S22	S23	S25	S26	S27	S28	S29	S2	S31	S3	S4	S5	S6	S7	S8	S9
UNMAPPED	400709	609589	579878	533634	296056	316310	252499	501998	565152	479105	542947	257454	269631	300861	532884	601518	265659	282858	291614	521602	498857	582087	716907	599750	573367	272685	310106	389174
UNINTEGRATED	574577	375981	404712	444174	671246	654216	713755	475102	414506	499032	436594	709648	695468	666792	447003	384365	701857	684986	676720	455628	476062	397552	275706	382101	405148	692919	657044	583661
1CMET2-PWY: folate transformations III (E. coli)	260.556	176.537	199.634	356.345	363.096	304.016	352.093	321.918	303.294	232.573	301.921	337.442	401.754	355.436	267.744	211.681	340.075	344.662	322.997	272.518	323.412	273.703	107.625	279.569	280.268	362.254	348.442	303.356
7ALPHADEHYDROX-PWY	0	0.7578	0.829467	0	0	0	0	0	0	0	0	0	0	0	0	0	0	0.146849	0	1.7826	0.467672	0	0	0	0	0	0	0
ANAEROFRUCAT-PWY: homolactic fermentation	164.924	93.6899	92.9555	106.496	216.171	188.069	200.041	181.43	67.8743	143.061	90.2538	167.171	202.407	195.799	103.723	60.7742	176.487	176.842	184.484	139.366	154.159	157.768	58.7499	137.564	149.027	136.836	158.01	163.453
ANAGLYCOLYSIS-PWY: glycolysis III (from glucose)	228.237	148.635	132.23	112.725	296.243	281.094	331.097	220.489	141.025	200.774	164.73	304.358	322.506	311.484	157.705	137.659	292.695	311.227	292.021	199.505	175.859	219.635	92.1676	189.876	190.1	318.732	314.785	251.562
ARG+POLYAMINE-SYN: superpathway of arginine and polyamine biosynthesis	31.3915	7.22851	3.79987	0	27.8077	25.1993	32.9398	0	4.24716	9.07766	4.37499	43.1582	46.4884	29.3534	0	3.24664	34.567	24.0659	18.8721	1.05975	0.671151	2.46798	1.90551	3.94108	2.61024	32.0558	44.453	39.1264
ARGININE-SYN4-PWY: L-ornithine biosynthesis II	142.191	44.1741	44.9934	69.1156	214.34	223.419	243.72	117.842	28.5396	97.3382	49.2314	191.412	213.428	223.867	46.1996	31.0035	206.331	238.237	232.92	147.463	125.403	61.4178	26.0977	85.606	82.382	188.597	211.972	156.613
ARGORNPROST-PWY	2.26833	0	0	0	1.53261	0.781309	1.72571	0.238475	0	3.97213	0	2.41295	5.18851	0.427156	0	0	4.71301	0	0.551236	0	0	0	0	0	0	2.77748	3.13368	2.29412
ARGSYN-PWY: L-arginine biosynthesis I (via L-ornithine)	174.858	145.413	138.548	116.833	209.047	106.887	137.709	189.137	253.086	139.982	229.609	193.342	197.178	159.68	247.698	153.75	199.963	132.842	138.421	177.246	246.097	138.232	50.829	97.3438	167.017	219.944	147.958	160.354
ARGSYNBSUB-PWY: L-arginine biosynthesis II (acetyl cycle)	159.365	119.313	113.687	85.7601	178.573	74.4835	100.357	169.609	240.545	121.288	195.298	184.841	177.559	114.765	245.062	124.519	195.268	88.5285	93.3028	152.155	236.431	97.9333	42.6875	67.9456	138.539	205.759	122.63	136.301
ARO-PWY: chorismate biosynthesis I	252.407	155.067	173.73	183.221	335.341	258.634	309.069	231.895	245.398	231.117	222.05	342.523	370.326	306.8	253.384	152.965	349.683	292.989	298.637	225.257	319.632	189.059	77.715	162.169	207.412	330.206	313.621	275.052
ASPASN-PWY: superpathway of L-aspartate and L-asparagine biosynthesis	159.068	41.0107	66.6104	77.0563	197.531	214.927	239.572	75.1504	49.1333	107.456	71.5156	202.99	215.38	217.647	52.0393	40.7128	208.034	225.373	218.22	94.0893	83.6424	71.378	36.5618	74.726	88.7087	217.369	224.195	153.43
BIOTIN-BIOSYNTHESIS-PWY: biotin biosynthesis I	95.6942	8.1262	11.8037	8.73965	159.885	160.708	186.91	7.17708	2.337	113.713	4.27722	179.458	172.853	175.091	0	2.82992	195.45	191.907	201.37	35.5226	6.12178	15.5551	12.308	18.9017	26.0282	132.855	181.876	134.847
BRANCHED-CHAIN-AA-SYN-PWY: superpathway of branched chain amino acid biosynthesis	204.176	140.906	146.304	223.817	271.278	235.094	242.053	220.61	263.938	148.142	238.306	236.145	236.959	246.184	245.115	162.631	233.168	235.377	235.391	221.867	270.945	156.314	52.6882	139.61	201.642	339.757	224.603	177.569
CALVIN-PWY: Calvin-Benson-Bassham cycle	179.48	93.2868	86.6949	69.7324	167.999	155.721	191.425	95.7465	127.407	116.958	106.07	238.373	195.189	163.476	88.8899	98.1705	213.231	174.384	159.089	135.474	115.897	69.7902	24.5106	36.0555	113.199	275.898	216.68	177.505
CENTFERM-PWY: pyruvate fermentation to butanoate	18.6403	6.33188	5.64788	1.48447	13.2462	10.81	15.0052	14.2734	4.03791	8.63857	3.90449	12.9251	20.0978	12.6778	3.39217	0.758131	11.7726	12.663	12.1765	2.68542	7.25304	9.43437	2.87427	6.70755	10.5026	14.0496	19.6442	18.7611
CITRULBIO-PWY: L-citrulline biosynthesis	146.528	19.8574	19.0455	16.8703	138.478	105.157	141.755	26.639	11.4187	129.481	15.3173	149.64	152.688	155.045	18.3404	8.75351	136.669	140.05	136.912	64.2296	19.2541	18.4061	24.6434	17.6903	29.9229	195.747	150.802	139.319
COA-PWY-1: superpathway of coenzyme A biosynthesis III (mammals)	274.159	171.332	185.171	286.278	391.515	338.269	383.231	260.129	263.577	248.423	267.038	398.594	434.917	370.839	259.077	179.327	400.248	363.492	356.2	228.542	301.309	209.573	71.4946	210.431	229.938	401.064	350.518	294.251
COA-PWY: coenzyme A biosynthesis I (prokaryotic)	236.017	146.014	164.289	262.061	323.694	291.279	328.168	212.466	235.065	208.883	243.926	332.987	358.21	320.283	192.949	161.68	321.217	314.378	308.992	206.841	250.214	177.536	57.9345	184.829	211.43	363.21	313.469	264.659
COBALSYN-PWY: superpathway of adenosylcobalamin salvage from cobinamide I	50.4285	23.776	26.8252	51.5162	135.571	146.733	146.359	35.8206	22.0345	39.729	34.9075	77.1997	83.0887	141.173	40.315	26.318	97.4583	138.109	139.51	56.14	90.5628	34.4469	7.37807	55.6955	66.2938	66.0092	80.1686	46.0243
COLANSYN-PWY: colanic acid building blocks biosynthesis	47.9511	18.011	16.8844	26.496	50.5946	42.0961	46.2707	62.976	36.4484	39.64	44.6447	62.5346	40.5778	47.1193	34.0658	26.5649	59.0083	52.2887	48.7926	43.0539	64.7844	53.9998	8.95703	44.4012	56.3355	76.2744	56.7926	48.1432
COMPLETE-ARO-PWY: superpathway of aromatic amino acid biosynthesis	231.371	132.668	138.291	179.422	318.117	255.753	302.308	210.699	189.404	201.824	189.196	323.905	349.308	297.595	211.827	128.26	331.044	286.843	290.612	209.485	282.469	162.124	68.4832	140.389	181.812	322.106	300.839	261.432
CRNFORCAT-PWY: creatinine degradation I	0	0	0	0	0	0.253427	0.25606	0.482011	1.44947	0	0	0	0	0	0	0.712103	0	0	0	1.17346	0	0	0	0	0	0.386094	0.257165	0.634553
DAPLYSINESYN-PWY: L-lysine biosynthesis I	2.08067	3.33382	0	17.4947	5.61374	13.922	11.5615	20.5045	15.7138	0	13.9726	0	11.4878	9.46734	0	0	0	12.2534	7.83548	16.705	1.86763	25.8502	1.50236	27.4411	29.9262	9.75541	7.80611	7.09844
DTDPRHAMSYN-PWY: dTDP-&beta;-L-rhamnose biosynthesis	409.622	229.166	248.748	303.387	576.016	518.928	587.179	391.712	434.867	351.087	399.139	537.401	563.07	570.766	408.58	276.476	544.526	574.775	571.112	377.981	463.822	281.357	103.674	271.591	304.225	554.992	524.192	439.832
FAO-PWY: fatty acid &beta;-oxidation I (generic)	0	0	0	0	0	0	0	0	0	2.11589	0	0	0	0	0	0	0	0	0	0	0	0.390467	1.10427	0	0	0	0	0
FASYN-ELONG-PWY: fatty acid elongation -- saturated	104.214	7.252	10.6767	7.71608	176.399	169.042	202.072	6.26635	2.03827	145.099	3.73126	203.376	183.805	195.078	0	2.4743	225.268	212.801	233.961	32.374	5.30556	14.2086	11.695	17.2546	23.9757	138.587	197.734	147.349
FASYN-INITIAL-PWY: superpathway of fatty acid biosynthesis initiation (E. coli)	281.421	128.198	134.251	235.093	359.41	343.531	397.066	220.076	177.298	227.737	176.847	373.393	411.626	372.418	132.759	125.705	372.901	379.933	366.328	236.123	225.193	172.352	70.0901	146.748	191.414	376.431	375.546	306.721
FERMENTATION-PWY: mixed acid fermentation	0	25.3545	12.5906	0	2.81013	2.89316	7.02081	18.5972	0	0	4.72657	0	0.611377	1.84923	1.75142	0	0.26146	5.13238	0.74077	1.18281	7.11987	23.8673	0.497369	10.0893	16.9339	0	0	0
FOLSYN-PWY: superpathway of tetrahydrofolate biosynthesis and salvage	0	0	0	0	0	0	0	21.7991	1.2948	0	2.65082	0	0	0	0	0	0	0	0	0	7.54199	38.2915	3.26149	16.4767	5.60657	0	0	0
FUC-RHAMCAT-PWY: superpathway of fucose and rhamnose degradation	3.06613	1.03576	0	0	8.30799	12.9862	12.9412	1.86273	0	8.10468	1.79298	36.2143	9.30158	10.1651	0	0	25.764	15.2006	16.2465	6.41226	3.10635	3.7301	0	1.21894	5.3966	28.1537	19.5487	6.07539
FUCCAT-PWY: fucose degradation	1.38872	0.46847	0	0	3.80002	6.01833	5.97389	0.858177	0	3.80853	0.830448	18.7289	4.29137	4.66774	0	0	12.5828	7.07182	7.55998	3.00519	1.43551	1.82457	0	0.557737	2.64894	14.4782	9.3561	2.78563
GALACT-GLUCUROCAT-PWY: superpathway of hexuronide and hexuronate degradation	35.5317	13.8206	9.63964	11.4217	25.5376	26.253	34.0921	8.79367	19.1677	18.9789	19.2578	37.0647	48.01	28.2929	13.88	13.696	35.6554	25.0552	25.8197	6.18242	12.2877	7.88214	3.87034	3.3705	18.4174	37.1281	50.0489	40.2806
GALACTARDEG-PWY: D-galactarate degradation I	11.0334	0	0	0	7.70395	8.18985	9.33079	0	0	7.37161	0	8.66333	13.4663	7.93261	0	0	9.65917	9.05362	5.81072	0	0	0.271397	0	0	0	12.715	9.70069	10.1984
GALACTUROCAT-PWY: D-galacturonate degradation I	42.9556	20.4461	12.5349	28.5228	26.4606	30.6461	39.9233	36.2304	23.5432	19.1908	21.9829	41.072	58.0025	36.8583	22.6917	15.2553	39.9171	30.5075	29.4966	6.39785	22.8813	24.2476	6.31224	22.6076	25.6485	34.8743	54.963	40.7213
GLCMANNANAUT-PWY: superpathway of N-acetylglucosamine, N-acetylmannosamine and N-acetylneuraminate degradation	118.443	63.2521	65.06	88.6986	101.748	61.1611	83.1024	108.044	65.1395	70.4735	75.9122	104.904	122.562	65.8135	74.5727	55.8863	126.262	42.4757	51.9461	95.2284	125.244	77.0739	28.6914	71.4418	87.6514	108.048	102.063	113.875
GLUCARDEG-PWY: D-glucarate degradation I	7.25784	0	0	0	5.85852	4.52103	6.13701	0	0	5.61883	0	6.65384	8.61724	4.99039	0	0	6.23615	4.35077	4.67712	0	0	0.268196	0	0	0	8.98503	6.49669	6.89068
GLUCARGALACTSUPER-PWY: superpathway of D-glucarate and D-galactarate degradation	11.0334	0	0	0	7.70395	8.18985	9.33079	0	0	7.37161	0	8.66333	13.4663	7.93261	0	0	9.65917	9.05362	5.81072	0	0	0.271397	0	0	0	12.715	9.70069	10.1984
GLUCONEO-PWY: gluconeogenesis I	147.088	130.351	134.284	98.6819	161.924	161.852	173.822	155.781	120.746	131.597	146.637	154.552	181.822	169.211	95.8679	119.741	150.602	148.702	161.259	145.218	135.735	193.839	73.6884	169.924	163.987	186.631	182.714	148.122
GLUCOSE1PMETAB-PWY: glucose and glucose-1-phosphate degradation	0	0	0	0	0.993305	1.3584	5.50979	0	0	0.583852	0	39.7715	1.42227	2.22003	0	0	38.093	5.48249	5.84233	0	0	0	0	0	0	86.6507	6.00362	0
GLUCUROCAT-PWY: superpathway of &beta;-D-glucuronosides degradation	45.3174	20.8331	13.7283	8.59489	31.4341	36.2266	46.7064	6.28127	16.6294	21.6172	17.0753	43.0174	63.134	43.2149	11.3061	13.2166	42.5566	35.8256	34.7166	7.39467	9.63565	5.78752	3.1168	2.34633	15.4195	39.6736	60.0299	44.7343
GLUDEG-I-PWY: GABA shunt	0.417219	0	0	0	0.842934	0.601541	1.7827	10.2919	0.571121	0.554795	2.28248	1.15316	0.778621	0.862371	2.15564	0	0.42412	1.58342	1.18771	2.17303	3.44297	23.0844	1.28067	8.66477	7.79054	0.501599	0.651361	0.77552
GLUTORN-PWY: L-ornithine biosynthesis I	134.72	79.7226	73.0957	53.3112	148.222	80.5684	99.8242	124.546	138.854	92.798	128.201	134.455	143.908	105.859	154.765	79.2881	145.429	86.7192	89.9766	94.1887	156.687	69.875	28.219	54.3535	82.7549	151.111	92.1544	102.294
GLYCOCAT-PWY: glycogen degradation I	0	0	0	0	1.98217	2.70325	10.8354	0	0	1.16412	0	69.0144	2.83349	4.41057	0	0	68.1685	10.7678	11.4691	0	0	0	0	0	0	131.293	11.793	0
GLYCOGENSYNTH-PWY: glycogen biosynthesis I (from ADP-D-Glucose)	91.88	51.7086	51.8479	17.9777	59.038	49.4381	61.8044	167.734	69.1107	35.8149	70.3064	117.601	45.302	45.1197	30.0032	51.3933	99.2617	52.7522	47.4016	122.336	105.434	74.8417	19.0917	40.6655	56.7165	148.855	60.4311	52.8296
GLYCOLYSIS-E-D: superpathway of glycolysis and the Entner-Doudoroff pathway	83.4655	51.3349	50.8082	67.6839	101.232	94.8164	115.996	85.8364	29.7752	59.5118	56.4476	85.3359	107.423	100.899	56.768	42.9412	78.6588	75.894	85.2991	86.6021	91.7584	99.0664	21.4843	97.8896	93.0882	113.076	116.542	88.9683
GLYCOLYSIS: glycolysis I (from glucose 6-phosphate)	186.826	149.445	119.906	120.047	226.104	218.945	219.834	158.159	146.286	162.28	153.138	149.461	181.261	213.778	154.155	139.462	140.547	216.36	206.335	125.335	156.677	199.389	106.396	170.821	156.305	223.688	192.274	169.16
GLYOXYLATE-BYPASS: glyoxylate cycle	0	0	0	0	0	0	0	0	0	0	0	0	0	0	0	0	0	0	0	0	0	0	0.784721	0	0	0	0	0
GOLPDLCAT-PWY: superpathway of glycerol degradation to 1,3-propanediol	2.58873	0	0	0.230325	2.32229	2.39007	3.42403	5.02917	1.43389	2.29512	1.12978	4.95591	5.00093	2.50276	1.36275	0	2.51272	2.87275	1.63037	0.763048	2.00966	2.31821	1.10325	2.54827	4.92114	3.36982	3.21616	4.50931
HEME-BIOSYNTHESIS-II: heme b biosynthesis I (aerobic)	10.8816	0.750586	0	3.52505	2.74296	4.14668	4.23182	3.35648	40.5668	16.6127	17.1994	11.8755	9.18625	9.74588	59.4629	5.06623	8.71153	12.2952	8.59115	7.94664	31.8753	2.40045	2.04812	1.53912	11.9261	0.518952	4.3875	3.72628
HEMESYN2-PWY: heme b biosynthesis II (oxygen-independent)	11.5785	1.19511	0	4.86614	2.79879	4.24797	4.33384	4.1091	41.674	17.8755	20.3475	12.7654	9.42212	10.2513	20.808	7.45328	9.52617	13.1242	8.98903	8.59432	29.7443	3.0286	1.4537	1.88381	12.4818	0.520483	4.47555	3.80254
HEXITOLDEGSUPER-PWY: superpathway of hexitol degradation (bacteria)	48.6669	27.3278	29.2255	79.1622	22.4765	31.5799	38.9708	55.2223	35.8951	56.274	47.6039	49.7847	55.5222	35.7835	26.0634	43.5656	30.4981	23.7117	27.5241	31.1901	23.4512	54.5342	4.38818	26.111	41.5884	42.9275	46.2679	47.7609
HISDEG-PWY: L-histidine degradation I	154.894	80.6222	120.974	148.484	228	244.958	267.989	122.35	58.9835	145.387	72.6788	210.354	239.123	247.053	55.2772	50.8588	196.591	257.735	249.069	165.301	73.1189	124.168	42.6549	116.185	128.269	203.102	234.441	172.248
HISTSYN-PWY: L-histidine biosynthesis	244.503	153.005	161.963	185.264	376.355	336.233	366.289	199.376	235.391	217.055	217.374	311.587	390.417	363.697	210.415	149.781	326.33	356.787	353.958	258.248	299.759	190.487	61.4945	192.879	241.195	331.328	339.439	278.938
HOMOSER-METSYN-PWY: L-methionine biosynthesis I	7.0388	1.58149	0	4.34255	7.17896	6.04352	3.11358	13.9732	2.60066	5.06322	6.16317	4.02345	5.42971	5.80979	2.04285	0	4.22266	5.1202	8.77686	8.94355	8.38479	2.99251	1.54206	4.67676	7.32037	5.07937	6.16602	5.96893
HSERMETANA-PWY: L-methionine biosynthesis III	129.013	104.018	123.042	170.364	125.809	121.747	124.411	128.768	130.835	117.53	138.806	195.535	160.422	114.743	78.0544	94.0353	171.101	113.097	122.067	178.996	125.793	153.27	42.6871	120.904	173.176	254.961	175.014	130.76
ILEUSYN-PWY: L-isoleucine biosynthesis I (from threonine)	300.27	230.1	234.893	233.509	396.829	326.198	369.984	289.023	373.646	264.483	351.4	373.706	431.92	381.301	349.705	238.875	392.039	371.355	370.09	293.002	361.527	233.263	86.5994	219.373	301.163	423.285	405.071	343.278
KETOGLUCONMET-PWY: ketogluconate metabolism	0	1.26063	0.942551	0.509739	0	0	0	0.883685	1.60096	0	1.64046	0	0.474748	0.409105	1.39488	0.507726	0	0	0	1.21472	0.32535	0.937409	0.410841	0	1.29108	0	0	0
LACTOSECAT-PWY: lactose and galactose degradation I	1.09759	0	0	0	0.329172	0.340045	0.732806	9.5508	0.16817	0.276202	3.45325	0.683763	0	0.787208	1.34758	0.182034	1.33522	0.565462	0.573836	0	5.00815	8.16846	0.551	5.39137	6.32393	0.318279	0.331197	0
MET-SAM-PWY: superpathway of S-adenosyl-L-methionine biosynthesis	15.2953	2.54747	0	7.14962	15.0802	12.3656	6.89766	26.8554	4.20573	9.28132	10.6025	8.90012	9.53087	11.9806	3.61559	0	9.1563	9.88163	16.2438	15.2149	15.897	6.716	3.00938	9.6321	14.5936	11.4441	12.996	10.5887
METH-ACETATE-PWY: methanogenesis from acetate	1.16325	8.42752	9.72216	3.58214	5.03344	6.16114	6.67138	9.35156	24.4312	7.27524	16.0414	8.10962	9.22014	9.61895	15.9554	18.3388	3.16873	7.90955	5.38004	14.4466	8.38006	4.1763	1.40183	2.05074	8.08184	2.99144	4.16368	4.98816
METHGLYUT-PWY: superpathway of methylglyoxal degradation	17.9669	0	1.28	0	11.054	8.48461	11.6523	0	0	3.18739	0	12.7778	2.94668	7.79886	0	0	8.68746	5.56729	6.03162	0	0	0	0	0	0	28.7104	14.0464	3.66197
METSYN-PWY: superpathway of L-homoserine and L-methionine biosynthesis	13.6679	3.13039	0	8.55401	13.989	11.7436	6.15194	26.2137	5.14652	9.87581	12.0172	7.94097	10.6834	11.3514	4.04938	0	8.32192	10.0217	16.8692	17.1325	16.2753	5.87934	3.02271	9.04985	14.1174	10.0027	12.072	11.6548
NAD-BIOSYNTHESIS-II: NAD salvage pathway III (to nicotinamide riboside)	23.8608	12.1193	13.8764	11.6187	35.1036	30.5865	44.7528	2.36593	2.50519	18.9211	5.48363	45.957	50.7083	25.3167	0.73618	4.48508	44.6659	25.0907	24.4728	38.6672	9.47941	3.40894	10.4377	10.1434	14.8348	44.6175	66.8775	50.3977
NAGLIPASYN-PWY: lipid IVA biosynthesis (E. coli)	64.6225	37.2039	43.8808	97.472	192.596	208.947	222.062	58.8743	33.7121	87.0073	54.1001	142.196	130.257	215.413	63.915	36.2766	152.238	219.916	225.473	89.03	117.35	78.0556	11.5844	104.852	108.511	54.5268	129.327	79.6177
NONMEVIPP-PWY: methylerythritol phosphate pathway I	274.945	162.768	189.374	243.745	402.622	337.43	389.739	259.423	282.874	248.743	270.54	364.592	426.99	374.4	252.749	174.705	363.306	372.72	357.987	258.839	350.978	238.917	83.9856	246.423	261.928	366.088	367.91	314.576
NONOXIPENT-PWY: pentose phosphate pathway (non-oxidative branch) I	108.147	34.1864	29.4889	22.4901	87.2901	84.3719	101.638	37.9618	43.439	61.6835	37.3332	152.861	100.505	84.3282	33.9382	34.9923	136.468	93.1207	86.2875	51.1571	36.7635	22.6592	7.97018	11.2256	36.8217	216.471	119.001	95.5926
OANTIGEN-PWY: O-antigen building blocks biosynthesis (E. coli)	85.6548	88.9648	71.8908	192.039	65.9115	51.4941	69.6634	113.859	151.367	86.8508	110.819	71.6886	72.5581	61.2511	171.427	73.6197	64.4172	65.1863	56.5592	52.1498	126.088	116.213	23.8442	64.044	114.975	61.6497	86.0853	69.9614
P108-PWY: pyruvate fermentation to propanoate I	49.6188	6.26898	8.22733	21.5967	46.6498	41.845	46.1473	17.6213	9.32069	56.8153	9.11204	49.0627	35.7598	46.7874	11.7826	8.70691	33.9764	42.0654	44.5956	18.8244	9.4073	8.59907	5.60928	4.26284	17.9637	70.7941	51.1105	36.9669
P122-PWY: heterolactic fermentation	0	0	0	0	0	0	0	6.94075	0	0	2.2609	0	0	0	0	0	0	0	0	0	0	8.47997	0	0	10.1813	0	0	0
P124-PWY: Bifidobacterium shunt	0	0	0	0	0	0	0	20.5671	1.3096	0	2.80364	0	0	0	3.18245	0	0	0	0	0	7.5593	42.9664	3.61575	15.5254	11.6867	0	0	0
P125-PWY: superpathway of (R,R)-butanediol biosynthesis	0	0	0	0.26921	0	0	0	0	0	0	0	0.108468	0	0.367051	0	0	0	0.225168	0.229271	0	0	0	0	0	0	0	0	0
P161-PWY: acetylene degradation (anaerobic)	7.91292	0	0	1.04849	3.1303	2.90305	3.38676	2.43383	0	3.76663	1.15722	4.01204	7.27048	2.21511	0	0	4.59227	2.45914	2.01022	5.76635	0	6.5133	0	0	7.73071	4.56757	6.39096	6.11309
P163-PWY: L-lysine fermentation to acetate and butanoate	0	0.875684	0	0	0.941114	0	0.481556	0	0.844451	0	0.76347	0	0	1.10692	0	0	0	0.925955	1.50117	0	0	0	0	0	0.655644	0	1.07904	0.734959
P164-PWY: purine nucleobases degradation I (anaerobic)	6.64513	13.5704	11.589	7.21194	5.90994	9.1946	7.76888	19.4989	16.9032	6.23535	11.3851	7.76306	7.68832	6.41019	12.4996	10.8779	6.76429	8.43686	13.2738	32.2063	28.4875	15.8272	6.23992	7.75752	15.3312	6.65369	9.49496	7.432
P185-PWY: formaldehyde assimilation III (dihydroxyacetone cycle)	1.06661	0	0	1.78839	3.3504	2.81059	3.14443	1.33846	1.95947	1.77457	2.0299	3.392	3.38408	2.92999	0	0	2.2742	3.51431	2.50434	0	0	1.88831	2.57025	2.70651	3.64978	2.12497	3.95575	1.76545
P221-PWY: octane oxidation	0.280844	0	0	0	0	0	0	0	0	0.550751	0	0	0	0	0	0	0	0.235221	0	0	0	0	0	0	0	0	0	0
P23-PWY: reductive TCA cycle I	0	0	0.806795	0	0	0	0	0	0	0	3.19876	0	0	0	0	0	0	0	0.25891	0	0	0	0	0	0	0	0	0
P4-PWY: superpathway of L-lysine, L-threonine and L-methionine biosynthesis I	0	0	0	4.3378	1.53465	2.29929	3.05447	3.64534	4.47435	0	6.23568	0	1.74464	0	0	0	0	2.13223	1.27427	2.11007	1.64298	0	1.73439	0	0	0	1.17332	0.698144
P42-PWY: incomplete reductive TCA cycle	1.44781	5.52079	8.06966	10.7372	15.3438	8.9541	10.2364	10.208	8.7446	9.63284	8.83359	10.8756	9.98044	10.2657	11.3432	4.22176	8.21798	13.2531	9.73927	19.8556	14.1333	8.5429	7.02688	5.45727	13.8923	6.92097	14.6323	5.38536
P441-PWY: superpathway of N-acetylneuraminate degradation	28.664	0	0	4.46926	12.4333	11.5306	13.5171	9.41466	0	14.2647	4.79263	15.7183	26.5557	8.84343	0	0	17.9145	9.51487	13.3199	21.5486	0	20.1525	0	0	25.4892	18.3929	24.4803	23.1452
P461-PWY: hexitol fermentation to lactate, formate, ethanol and acetate	12.8176	17.5338	18.0785	2.47356	6.01355	5.44707	6.42998	8.51029	26.7483	9.38625	23.1083	10.0501	12.0676	17.5423	14.6118	19.267	7.14414	12.5091	11.6272	15.8608	9.83032	11.8979	1.92661	1.31112	12.7327	8.4298	11.4496	11.1763
P562-PWY: myo-inositol degradation I	0	2.01813	1.70445	0	0	0	0	2.48758	3.25712	0	2.63705	0	0	0	0	2.01482	0	0	0	3.25396	2.79932	0.846327	0	0.877731	1.36063	0	0	0
PANTO-PWY: phosphopantothenate biosynthesis I	202.926	132.835	167.153	261.116	291.93	293.387	320.176	203.2	206.176	194.403	227.088	328.33	329.811	310.228	193.17	146.39	305.079	315.675	308.157	207.084	240.875	235.513	86.3321	235.056	255.852	342.139	308.18	239.542
PANTOSYN-PWY: superpathway of coenzyme A biosynthesis I (bacteria)	218.245	139.042	168.275	267.154	312.376	297.073	332.644	214.262	222.504	205.065	236.095	329.721	348.146	324.406	197.718	153.489	311.402	322.821	317.597	213.452	250.979	200.846	67.5851	206.189	232.878	355.506	314.019	254.124
PENTOSE-P-PWY: pentose phosphate pathway	102.321	34.8895	27.7591	28.5928	97.3467	98.0244	116.592	42.2807	18.6563	64.3322	31.4087	149.779	112.549	96.738	28.6703	25.9538	145.194	106.793	100.524	54.1974	41.6245	27.507	9.24568	14.4301	40.207	184.68	128.792	100.651
PEPTIDOGLYCANSYN-PWY: peptidoglycan biosynthesis I (meso-diaminopimelate containing)	276.718	179.409	185.136	336.842	378.691	310.835	362.654	315.414	296.82	258.073	296.033	372.718	412.412	345.757	281.157	198.899	365.467	341.28	339.244	277.979	358.892	272.733	94.3992	257.137	274.163	368.825	357.313	304.43
PHOSLIPSYN-PWY: superpathway of phospholipid biosynthesis I (bacteria)	47.2482	60.7601	59.1771	20.683	40.4604	25.5261	39.7333	111.301	59.3544	38.5295	70.6074	33.223	51.4286	32.7467	45.6745	52.3678	27.353	29.1946	31.4369	49.7917	54.4131	72.6831	15.6089	56.8121	70.3229	29.4712	50.0774	55.971
POLYAMINSYN3-PWY: superpathway of polyamine biosynthesis II	0.140491	1.68422	0.266093	0	0.0669425	0.16855	0.11916	0	0.181385	0.162813	0	0	0	0.079653	0	0.163267	0.325112	0.0841697	0.17893	0.528428	0.67511	0.784117	0.959409	0.283832	0.568438	0.0451595	0.0764141	0.358589
POLYAMSYN-PWY: superpathway of polyamine biosynthesis I	17.5781	3.72699	1.93142	0	14.9064	14.3586	18.7965	0	2.15058	4.69525	2.21383	24.7661	26.6148	16.2149	0	1.64454	19.5119	13.2927	10.159	0.531563	0.336077	1.24543	0.975932	2.01216	1.31544	17.534	26.1953	22.54
POLYISOPRENSYN-PWY: polyisoprenoid biosynthesis (E. coli)	54.9471	11.3172	15.1498	18.5753	50.393	63.9129	76.1037	16.1157	5.35269	38.3357	9.73874	75.8244	63.4052	59.5717	5.03711	4.53359	70.1705	64.8878	58.434	46.4212	16.2648	27.8692	15.5558	22.8225	25.0658	88.1112	81.8673	63.1422
PPGPPMET-PWY: ppGpp metabolism	0.74524	0	0	14.5688	2.34753	1.77439	2.33866	12.2674	12.435	2.14598	8.08351	0.881893	1.39232	2.23065	18.0659	6.80431	0.595242	2.27817	1.29973	12.8913	7.86565	16.8503	7.14087	16.4902	13.1389	2.02784	3.07282	1.32251
PROPFERM-PWY: superpathway of L-alanine fermentation (Stickland reaction)	0	0	0	0	0	0	0	0.825807	1.05777	0	0	0	0	0	0	0	0	0	0	0	0.892709	0	0	0	0	0	0	0
PWY-1042: glycolysis IV	251.515	174.21	206.322	255.426	261.933	249.271	321.792	204.723	243.899	213.123	269.723	334.68	340.464	282.288	211.697	191.818	270.448	291.942	247.314	267.379	255.197	255.981	108.199	235.545	318.241	328.044	358.696	302.077
PWY-1269: CMP-3-deoxy-D-manno-octulosonate biosynthesis	36.2419	28.0111	31.7409	56.1897	143.634	156.08	137.072	81.2974	20.7461	34.8415	39.6085	47.0551	70.7524	133.671	42.0001	23.3782	42.6488	142.095	134.248	93.1952	102.069	62.8515	24.584	71.9033	77.6219	60.7605	71.4929	50.8005
PWY-1861: formaldehyde assimilation II (assimilatory RuMP Cycle)	14.3067	0	0.515086	1.24464	1.4468	2.10512	5.07329	1.21055	3.62931	12.8645	1.54869	6.6203	3.72298	3.00239	2.49093	4.29071	2.2067	4.96794	3.47244	1.97892	2.96327	1.50974	0	0	0.941632	9.60306	13.8148	9.19214
PWY-2221: Entner-Doudoroff pathway III (semi-phosphorylative)	0	0	0	0	0	0	0	0	0	0	0	0	0	0	0	0	0	0.281141	0.478553	0	0	0	0	0	0	0	0	0
PWY-241: C4 photosynthetic carbon assimilation cycle, NADP-ME type	0	22.3787	12.7171	0	2.1127	2.20202	6.6575	30.0291	0	0	3.80478	0	0	1.22583	1.14659	0	0	4.06403	0.470785	0	6.63739	18.3148	0.31933	15.1422	13.5664	0	0	0
PWY-2723: trehalose degradation V	0	0	0	0	1.01122	1.39772	6.04783	0	0	0.59336	0	50.511	1.47167	2.34256	0	0	55.5569	6.12695	6.70693	0	0	0	0	0	0	119.813	6.6484	0
PWY-2941: L-lysine biosynthesis II	130.576	63.429	33.6836	156.319	116.177	103.646	127.631	82.4971	17.5806	78.694	33.9834	114.895	110.352	90.4223	26.1395	31.3977	142.454	108.652	112.249	8.06455	31.524	86.1182	17.3366	54.509	55.2006	211.378	120.671	106.876
PWY-2942: L-lysine biosynthesis III	217.034	151.497	181.001	262.907	302.99	290.037	327.38	240.448	229.037	206.039	219.917	310.636	340.603	307.484	236.116	148.275	294.13	307.69	295.167	229.746	283.576	195.722	78.0256	202.473	218.651	342.539	306.053	249.882
PWY-3001: superpathway of L-isoleucine biosynthesis I	178.51	102.898	119.692	184.313	238.3	203.624	229.377	166.593	97.5985	135.779	134.778	223.361	232.835	224.674	91.6132	94.9239	223.273	219.838	211.155	182.91	178.139	109.52	45.5405	113.408	144.723	260.916	218.757	173.956
PWY-3661: glycine betaine degradation I	0.275739	0	0	0	0	0	0	0	0	0	0	0	0	0	0	0	0	0	0	0	0	0	0	0	0	0	0	0
PWY-3781: aerobic respiration I (cytochrome c)	57.7692	20.7976	22.1675	19.4688	18.7717	64.5153	25.5199	32.7186	4.86243	123.354	10.2291	30.3485	12.6599	26.8324	9.00175	29.8693	23.4075	25.7607	16.3272	39.528	16.6717	64.7014	81.264	67.4945	19.4085	17.3782	30.2908	60.9764
PWY-3841: folate transformations II (plants)	259.298	229.158	271.522	436.314	368.83	319.667	359.44	372.214	360.505	232.917	361.993	329.639	395.03	368.967	303.544	264.764	333.14	356.334	334.743	356.036	396.947	346.678	133.91	336.579	371.755	365.144	348.327	299.211
PWY-4041: &gamma;-glutamyl cycle	109.42	15.2482	16.1412	53.2318	103.771	107.763	135.518	31.9348	9.89467	90.1798	22.1969	156.74	135.029	121.617	22.4727	18.3109	149.931	128.787	121.831	28.2725	18.1594	47.7883	8.39018	20.7999	32.7774	139.923	165.816	118.067
PWY-4242	240.005	150.691	166.696	267.157	327.644	292.668	330.269	215.661	241.99	210.617	244.581	295.17	360.565	324.546	195.312	162.635	295.798	316.535	311.389	210.224	257.819	183.691	58.3858	187.06	214.38	314.12	318.78	269.786
PWY-4321: L-glutamate degradation IV	0	0	0	0	0	0	0	7.61157	0.407846	0	1.21021	0	0	0	1.6089	0	0	0	0	0	2.23781	19.9487	0.960919	6.43212	5.57275	0	0	0
PWY-4981: L-proline biosynthesis II (from arginine)	9.37674	48.6396	48.1646	42.9175	12.6245	9.68793	15.8039	55.8746	77.1685	19.4108	59.2558	17.2617	18.0611	26.4099	49.557	53.1508	17.1012	19.6347	18.248	62.945	48.638	56.8871	26.4488	32.6533	75.1941	24.9911	15.6739	14.8692
PWY-4984: urea cycle	134.364	16.9676	16.2483	14.4607	123.055	95.0673	127.431	22.7355	9.60943	115.422	12.941	133.739	134.822	143.432	15.4482	7.38713	120.4	127.519	123.342	57.0258	16.2211	15.5874	22.208	15.186	25.6868	180.505	140.873	126.524
PWY-5005: biotin biosynthesis II	4.9605	0	1.2274	0.29392	2.99337	5.40157	7.0176	3.74498	2.18342	5.01274	2.50854	8.61218	7.27388	3.57723	0	0	7.99919	6.00056	5.03795	2.03678	3.46057	0	0	0	0	9.53518	6.98224	4.91763
PWY-5022: 4-aminobutanoate degradation V	8.59368	0	0	0	4.61682	2.80285	3.49086	9.33348	0.509843	6.1284	2.27254	4.67865	8.45972	2.55891	2.20505	0	4.20473	3.33729	2.57472	2.17863	2.61526	22.0434	1.23015	7.99852	7.91868	6.91567	5.95945	8.59616
PWY-5030: L-histidine degradation III	94.1375	18.0613	31.2511	35.98	179.873	190.818	201.371	40.7677	3.83285	108.947	8.49133	152.453	182.84	181.106	5.90238	4.67708	129.041	188.773	169.866	72.1203	21.6214	17.6332	19.5322	27.2083	34.5861	136.719	173.93	133.855
PWY-5044: purine nucleotides degradation I (plants)	0	0	0	0	0	0	0	0	0	0.911942	0	0	0	0	0	0	0	0	0	0	0	0	0.922815	0	0	0	0	0
PWY-5067: glycogen biosynthesis II (from UDP-D-Glucose)	0	0.320755	0	0	0	0	0	0	0	0	0	0	0	0	0	0	0	0	0	0	0	0	0	0	0	0	0	0
PWY-5080: very long chain fatty acid biosynthesis I	0.110706	0	0	0	0	0	0	0	0	0.338231	0	0.0943578	0	0	0	0.0975942	0	0	0	0	0	0.180236	0.704725	0	0	0	0	0.193828
PWY-5083: NAD(P)/NADPH interconversion	1.74699	0	0	0.129284	3.03724	8.2649	3.76892	0	0	2.08402	0	7.78785	1.68577	5.42289	0	0	3.46897	8.46824	8.57963	0	0	0	0	0	0	1.29223	5.51605	2.74651
PWY-5088: L-glutamate degradation VIII (to propanoate)	0	0	0.918812	0	0	0	0	0	1.77392	0	2.26505	0	0	0	0	0	0	0	0	1.19282	0	0	0	0	0	0	0	0
PWY-5097: L-lysine biosynthesis VI	225.141	162.2	184.511	260.767	314.801	288.86	328.278	247.038	239.064	206.915	231.971	287.72	339.942	311.954	214.97	159.59	290.62	301.943	298.504	239.353	292.742	204.828	78.9056	205.895	227.289	310	309.548	255.318
PWY-5100: pyruvate fermentation to acetate and lactate II	91.31	41.3775	29.2031	29.3042	60.027	36.2919	49.7372	60.9564	56.6773	55.7361	57.6923	68.7895	56.5806	42.4319	31.0214	44.3957	70.6392	31.206	37.9882	38.3612	55.3441	43.9787	8.95147	19.4563	50.5458	51.7184	59.8342	56.9689
PWY-5103: L-isoleucine biosynthesis III	182.181	122.412	126.799	215.178	241.445	211.982	213.727	200.847	238.2	127.483	212.005	207.913	203.469	217.563	223.28	144.16	203.5	206.594	207.199	200.307	243.983	137.738	45.529	122.087	178.486	315.023	192.719	150.795
PWY-5104: L-isoleucine biosynthesis IV	97.46	18.4308	18.6822	22.1821	124.899	122.347	146.177	14.6725	7.80315	89.3408	9.97289	139.134	155.178	133.129	11.6682	6.87328	118.116	130.64	120.221	51.5188	12.91	8.19783	16.7797	15.8675	22.9105	156.448	151.211	121.028
PWY-5121: superpathway of geranylgeranyl diphosphate biosynthesis II (via MEP)	100.447	20.5681	28.6582	30.0591	95.1042	111.556	144.607	25.0661	8.98983	79.7176	16.108	163.739	166.269	125.265	7.77721	7.1074	132.1	134.753	103.729	78.2135	26.8525	48.2557	28.3987	39.5808	42.2395	151.828	175.571	146.771
PWY-5154: L-arginine biosynthesis III (via N-acetyl-L-citrulline)	153.763	70.4816	80.4808	86.2737	192.667	141.6	160.09	131.885	47.2788	118.286	77.3752	172.307	183.571	174.051	66.8497	53.1792	179.727	153.178	155.873	131.69	158.613	87.6606	33.6883	89.9138	107.446	189.525	133.863	137.321
PWY-5173	0	0	0	0	0	0	0	0.435361	0	0	0.275798	0	0	0	0	0	0	0	0	0.189916	0	0	0	0	0.257835	0	0	0
PWY-5188: tetrapyrrole biosynthesis I (from glutamate)	48.1849	20.338	18.7148	17.9519	36.7573	22.1739	29.3534	19.4461	98.5399	35.1718	76.1309	68.7416	48.1722	32.9963	81.3544	37.4292	58.2261	26.5615	23.0876	39.3631	66.7674	13.091	6.50239	7.54698	36.525	92.8806	38.46	38.7429
PWY-5189: tetrapyrrole biosynthesis II (from glycine)	0	0	0	4.96212	0	0	0.165926	0	0	0.195816	0	0	0	0.193504	0	0	0	0	0.514207	0	0	0	0.576372	0.577826	0	0	0	0
PWY-5265: peptidoglycan biosynthesis II (staphylococci)	3.25905	0	0	2.83017	25.5652	7.81746	15.1386	0	5.04089	7.81188	7.21262	7.62188	5.15017	8.98361	0	0	1.84371	9.00399	5.77764	0	0	0	0	0	0	3.00515	4.95913	5.44283
PWY-5345: superpathway of L-methionine biosynthesis (by sulfhydrylation)	3.96671	0	0	0	1.95356	0	4.30238	3.64491	5.00694	4.35194	20.1894	3.32687	6.38457	1.54709	3.10053	0	1.42676	3.91016	2.68019	1.28449	10.0264	0	0	0	6.02269	2.9438	4.37237	3.57889
PWY-5347: superpathway of L-methionine biosynthesis (transsulfuration)	15.695	3.61795	0	9.85425	16.1337	13.5837	7.1486	29.2495	5.8446	11.3729	13.5615	9.20805	12.3824	13.1302	4.62556	0	9.65256	11.6137	19.4388	19.551	18.4103	6.76279	3.47694	10.3695	16.0096	11.5872	13.9739	13.4688
PWY-5384: sucrose degradation IV (sucrose phosphorylase)	6.91743	6.33633	4.89576	10.5456	4.01781	1.50654	5.48502	7.03496	6.13511	5.08961	7.24478	37.6594	7.99822	12.4918	0	7.74508	39.4492	7.02891	11.0054	2.48755	7.6265	6.77604	1.23603	5.81409	9.07653	53.6115	6.06655	6.35536
PWY-5392: reductive TCA cycle II	0	0	0	0	0	0	0	0	0	0	0	0	0.502554	0	0	0	0.220621	0	0.195482	0	0	0	0	0	0	0	0	0
PWY-5464: superpathway of cytosolic glycolysis (plants), pyruvate dehydrogenase and TCA cycle	0	0	0	0	0	0	0	1.06767	0	0	1.24319	0	0	0	0	0	0	0	0	0	0	0	0	0	0	0	0	0
PWY-5484: glycolysis II (from fructose 6-phosphate)	181.144	132.12	104.656	119.056	220.748	218.727	219.452	145.913	113.33	158.062	129.347	149.389	177.389	213.078	130.11	116.809	138.934	216.32	205.435	113.088	132.458	187.517	92.7039	159.604	142.04	223.581	190.093	165.008
PWY-5497: purine nucleobases degradation II (anaerobic)	7.01971	1.19196	1.19467	0	6.01077	5.15093	7.80002	0	0	6.53756	1.68476	5.97082	7.69472	5.99642	0	0	5.42806	5.27347	10.2226	0	0	0	0	0	0	5.42663	9.42845	7.2479
PWY-5505: L-glutamate and L-glutamine biosynthesis	9.16212	7.14048	11.9837	10.8665	3.45863	1.62898	1.84756	19.0494	24.9659	4.98585	27.5226	4.00218	7.79776	2.58011	23.2027	20.4454	4.99139	1.79068	3.16809	17.9875	23.2805	16.6496	5.9102	6.2802	24.846	7.39081	4.91261	6.36231
PWY-5514: UDP-N-acetyl-D-galactosamine biosynthesis II	0	0	0	0	0	0	0	0	0	0	0	0	0	0	0	0	0	0	0	0.20221	0	0	0	0	0	0	0	0
PWY-5659: GDP-mannose biosynthesis	76.2985	21.3577	20.2227	45.4813	138.179	144.498	172.056	84.1574	35.9771	49.7949	35.0708	105.385	70.5136	151.565	40.5984	23.0366	83.5387	149.153	148.659	53.5427	58.5637	49.584	21.5749	50.4428	60.6272	123.452	147.069	108.306
PWY-5667: CDP-diacylglycerol biosynthesis I	267.978	150.525	163.309	278.089	366.658	303.296	350.309	284.227	266.53	227.176	270.837	324.709	393.695	349.192	296.506	184.649	328.73	328.466	331.056	304.577	360.406	255.904	97.0188	249.156	263.552	306.69	340.638	290.466
PWY-5675: nitrate reduction V (assimilatory)	0	0	0	0	0	0	0	0	0	0	0	0.339385	0	0	0	0	0	0.140765	0.227979	0	0	0	0	0	0	0	0	0
PWY-5676: acetyl-CoA fermentation to butanoate II	15.2318	2.90986	2.77426	2.41268	9.87467	7.60753	8.52861	3.58446	3.62296	14.343	3.57402	11.2342	16.1876	8.02601	0	0.685244	8.56119	6.61662	8.11085	4.01648	3.16942	1.82456	0	2.42118	8.21838	14.9472	15.4857	16.4719
PWY-5677: succinate fermentation to butanoate	0.511936	0	0	0	1.63354	1.42809	0.487442	0	0	0.298318	0	1.49828	0	1.10796	0	0	0.559529	2.22148	0.955482	0	0	0	0	0	0	0.849673	0	0.526848
PWY-5686: UMP biosynthesis I	285.904	235.864	270.499	407.96	410.292	337.063	391.885	381.596	359.381	248.425	348.591	377.254	438.076	381.452	341.205	243.719	401.892	379.605	376.504	340.101	415.335	335.99	114.239	312.534	354.699	406.057	382.369	325.307
PWY-5690: TCA cycle II (plants and fungi)	1.84526	8.51361	9.38817	6.52112	6.43447	6.34647	6.07454	7.95898	6.96956	6.554	6.40839	3.25147	3.92161	13.8544	14.1789	3.79954	2.03035	10.0658	20.3836	29.6874	7.42026	10.3777	6.39906	4.55033	14.8317	5.13824	4.45341	3.48976
PWY-5695: inosine 5'-phosphate degradation	269.112	151.045	192.733	311.917	409.253	360.56	415.374	315.491	217.118	243.851	220.434	351.424	432.032	406.665	293.56	154.131	334.261	391.197	384.502	329.244	349.801	307.139	101.286	312.439	315.394	340.018	392.411	318.554
PWY-5723: Rubisco shunt	0	5.88041	3.24003	0	0	0	0	0	0	0	0	0	0	0	0	0	0	0	0	0	0	0	0	0	0	0	0	0
PWY-5791	0	0	0	0	0	0	0	0	0	0	0	0.594983	0	0	0	0	0	0	0.54504	0	0	0	0	0	0	0	0	0
PWY-5837: 2-carboxy-1,4-naphthoquinol biosynthesis	17.6631	0	0	0	25.6417	27.0091	28.0778	0	0	17.8498	0.700341	26.8146	29.342	21.7672	0	0	36.6051	24.6183	23.4943	0	0	0	0	0	0	29.9992	34.6798	29.1953
PWY-5838: superpathway of menaquinol-8 biosynthesis I	48.7911	0	0	0	74.1029	78.7816	82.2864	0	0	50.2628	2.36196	77.0057	83.2077	65.648	0	0	94.8706	73.4375	70.2417	0	0	0	0	0	0	83.0613	95.6384	77.4529
PWY-5840: superpathway of menaquinol-7 biosynthesis	21.0721	0	0	0	36.2228	49.5398	54.3292	0	0	20.6311	2.30864	65.1121	60.1856	43.8955	0	0	32.8218	44.1232	18.0473	0	0	0	0	0	0	37.0131	35.024	42.4202
PWY-5845: superpathway of menaquinol-9 biosynthesis	48.2995	0	0	0	58.7841	65.3861	71.4388	0	0	43.5782	0	69.8305	76.1413	54.948	0	0	81.8727	56.3711	57.6235	0	0	0	0	0	0	80.0375	80.5293	58.6748
PWY-5850: superpathway of menaquinol-6 biosynthesis	0	0	0	0	0	0	0	0	0	0	0	2.01752	0	0	0	0	0	0	1.85516	0	0	0	0	0	0	0	0	0
PWY-5860: superpathway of demethylmenaquinol-6 biosynthesis I	0	0	0	0	0	0	0	0	0	0	0	1.34661	0	0	0	0	0	0	1.23803	0	0	0	0	0	0	0	0	0
PWY-5861: superpathway of demethylmenaquinol-8 biosynthesis I	34.478	0	0	0	52.4406	55.6498	57.7347	0	0	35.2252	1.58453	53.7745	58.602	45.6159	0	0	68.3844	51.196	48.6886	0	0	0	0	0	0	58.9047	67.7008	55.2498
PWY-5862: superpathway of demethylmenaquinol-9 biosynthesis	34.11	0	0	0	41.0775	45.7243	49.7795	0	0	30.3338	0	48.5491	53.3695	37.9196	0	0	58.3658	38.8853	39.6591	0	0	0	0	0	0	56.6288	56.4539	41.1563
PWY-5863: superpathway of phylloquinol biosynthesis	0	0	0	0	0	0	0	0	0	0	0	0.679192	0	0	0	0	0	0	0.621636	0	0	0	0	0	0	0	0	0
PWY-5871: ubiquinol-9 biosynthesis (late decarboxylation)	0	0	0	0	0	0	0	0	0	0	0	0	0	0	0	0	0	0	0	0	0	0	0.394127	0	0	0	0	0
PWY-5873: ubiquinol-7 biosynthesis (late decarboxylation)	0	0	0	0	0	0	0	0	0	0	0	0	0	0	0	0	0	0	0	0	0	0	0.394127	0	0	0	0	0
PWY-5896: superpathway of menaquinol-10 biosynthesis	0	0	0	0	0	0	0	0	0	0	0	2.01752	0	0	0	0	0	0	1.85516	0	0	0	0	0	0	0	0	0
PWY-5897: superpathway of menaquinol-11 biosynthesis	45.1862	0	0	0	67.0717	71.1789	74.3808	0	0	46.2862	2.07438	70.6401	76.0633	59.0414	0	0	89.5277	66.2319	63.4371	0	0	0	0	0	0	77.0115	87.7955	71.6949
PWY-5898: superpathway of menaquinol-12 biosynthesis	45.1862	0	0	0	67.0717	71.1789	74.3808	0	0	46.2862	2.07438	70.6401	76.0633	59.0414	0	0	89.5277	66.2319	63.4371	0	0	0	0	0	0	77.0115	87.7955	71.6949
PWY-5899: superpathway of menaquinol-13 biosynthesis	45.1862	0	0	0	67.0717	71.1789	74.3808	0	0	46.2862	2.07438	70.6401	76.0633	59.0414	0	0	89.5277	66.2319	63.4371	0	0	0	0	0	0	77.0115	87.7955	71.6949
PWY-5910: superpathway of geranylgeranyldiphosphate biosynthesis I (via mevalonate)	0	0	0	0	0	0	0	8.32367	0	0	1.65164	0	0	0	0	0	0	0	0	0	3.50582	15.1594	1.61031	5.72607	5.9118	0	0	0
PWY-5913: partial TCA cycle (obligate autotrophs)	0	19.1893	10.5922	0	1.69583	1.76855	5.39307	29.95	1.25772	0	3.11361	0	0.325285	0.982884	0.929371	1.02215	0.137489	3.27887	0.377006	0.601187	5.41402	15.998	0.256714	12.6375	11.3496	0	0	0
PWY-5918: superpathway of heme b biosynthesis from glutamate	0	0	0	5.77166	0	0	0.404406	0	0	0.48386	0	0	0	0.476055	0	0	0	0	1.22225	0	0	0	1.15175	1.12509	0	0	0	0
PWY-5920: superpathway of heme b biosynthesis from glycine	0	0	0	0	0	0	0	0	0	0	0	0	0	0.203593	0	0	0	0	0	0	0	0	0	0	0	0	0	0
PWY-5973: cis-vaccenate biosynthesis	235.831	97.5038	98.5989	201.596	369.501	359.543	409.582	265.896	190.607	250.401	203.369	373.88	401.284	391.637	176.197	134.47	384.092	406.493	407.095	230.578	270.764	236.863	82.777	245.594	241.477	362.979	374.056	293.849
PWY-5989: stearate biosynthesis II (bacteria and plants)	85.0406	5.45514	8.06674	5.79692	144.282	139.836	168.003	4.70177	1.52663	119.659	2.79319	169.697	149.451	160.444	0	1.85324	187.016	177.175	195.53	24.6522	3.97682	10.665	8.98508	12.9781	18.1889	111.959	167.48	121.908
PWY-5994: palmitate biosynthesis (type I fatty acid synthase)	2.31261	0	0	0	0	2.4752	0	0	0	1.96404	0	0	0	0	0	0	0	0	0	0	0	0	0	0	0	0	0.376183	2.1377
PWY-6117: spermine and spermidine degradation I	0.228775	0	0	0	0	0	0	0	0	0.379212	0	0	0	0	0	0.559812	0	0	0	0.227912	0	0.298852	0.536066	0.694487	0	0	0.177634	0.299833
PWY-6121: 5-aminoimidazole ribonucleotide biosynthesis I	234.188	154.851	158.204	351.404	334.222	307.832	354.441	272.523	258.659	231.219	246.664	346.88	377.215	337.414	283.703	191.148	332.68	336.984	329.436	258.98	315.975	241.938	78.4712	200.289	242.462	357.535	355.642	289.157
PWY-6122: 5-aminoimidazole ribonucleotide biosynthesis II	221.276	185.423	177.448	434.568	318.113	296.367	338.845	293.394	366.232	218.313	309.722	328.721	355.061	319.635	328.379	231.993	316.242	322.477	314.821	273.561	338.566	269.44	93.2298	217.532	282.34	340.341	344.782	277.598
PWY-6123: inosine-5'-phosphate biosynthesis I	238.883	121.541	144.67	333.91	340.869	329.286	378.266	265.997	194.928	239.014	196.21	365.105	392.375	364.301	214.563	131.988	339.967	366.084	352.912	271.546	265.952	239.417	83.0555	233.161	248.55	383.198	356.82	280.056
PWY-6124: inosine-5'-phosphate biosynthesis II	227.938	116.073	139.689	340.504	328.003	320.285	367.784	257.249	182.815	230.19	183.652	349.676	374.633	352.322	204.6	123.438	324.848	360.101	342.892	268.186	256.314	241.461	83.223	232.386	244.821	374.062	348.218	269.667
PWY-6125: superpathway of guanosine nucleotides de novo biosynthesis II	214.282	97.503	142.857	206.006	266.002	266.892	326.522	99.7341	147.28	187.761	121.649	303.436	307.373	312.701	166.318	74.8047	295.067	314.421	310.49	177.169	163.011	160.698	51.4149	138.38	135.959	319.083	303.881	234.6
PWY-6126: superpathway of adenosine nucleotides de novo biosynthesis II	243.624	125.455	179.07	260.7	309.094	293.363	355.478	135.683	191.551	214.521	161.737	334.766	348.466	340.16	210.556	100.82	331.23	341.197	334.454	218.737	210.244	205.355	66.7181	178.55	178.003	349.602	336.374	267.814
PWY-6138: CMP-N-acetylneuraminate biosynthesis I (eukaryotes)	0.719371	0	0	0.294129	0.169413	0.565379	0.234584	0	0	0.788271	0	0.279346	0	0	0	0	0.118168	0	0	0	0	0	0	0	0	0.249656	0	0.528132
PWY-6143: CMP-pseudaminate biosynthesis	7.95498	23.6408	21.5396	17.8182	31.2364	9.96118	15.3284	16.3981	32.224	7.57168	41.2597	5.37067	19.6728	23.718	15.1816	32.3551	0.56135	17.7515	16.4059	20.9213	34.2431	13.8022	1.84365	12.3739	27.035	4.8866	19.507	15.2921
PWY-6145: superpathway of CMP-sialic acids biosynthesis	14.477	0	0	0.366967	15.7101	17.9159	23.5297	0	0	3.19154	0	13.0707	1.87672	12.6374	0	0	0.314713	3.97671	10.0375	0	0	0	0	0	0	12.7839	18.101	4.79716
PWY-6147: 6-hydroxymethyl-dihydropterin diphosphate biosynthesis I	165.78	31.8697	48.9469	30.6179	268.813	280.436	312.61	156.451	18.1937	148.903	33.2661	260.389	252.737	294.82	45.9214	14.051	241.168	302.197	290.036	174.106	91.9043	62.671	39.6064	58.3183	56.0556	256.961	268.527	198.402
PWY-6151: S-adenosyl-L-methionine salvage I	184.959	179.796	181.561	336.171	308.334	263.547	284.735	241.667	251.613	165.012	288.228	256.328	345.987	287.359	215.187	200.446	250.167	263.683	254.16	219.345	318.035	239.203	78.5337	247.233	267.727	202.764	284.008	245.567
PWY-6163: chorismate biosynthesis from 3-dehydroquinate	286.773	165.101	203.19	236.546	370.644	309.773	361.632	260.577	250.666	250.801	230.12	374.332	428.631	350.026	251.323	153.563	380.745	342.03	332.43	257.809	351.236	223.107	83.4507	221.717	218.737	356.907	361.652	305.875
PWY-6168: flavin biosynthesis III (fungi)	172.29	66.1258	71.2225	84.1586	186.07	196.235	234.553	132.5	73.8918	139.935	61.4941	239.003	270.381	209.583	59.9554	44.7346	214.29	203.989	185.601	147.619	114.253	109.972	45.955	85.5993	87.555	261.75	254.114	196.538
PWY-6263: superpathway of menaquinol-8 biosynthesis II	9.60155	0	0	6.51399	21.1288	23.7046	26.8918	15.5643	7.53348	13.0588	15.6392	31.9224	29.6405	21.3091	17.1697	3.64557	7.79511	20.0418	8.65127	0.998928	22.8129	9.71938	3.35682	7.31624	26.9537	13.7729	15.3733	18.2258
PWY-6270: isoprene biosynthesis I	193.352	101.264	89.4688	190.681	154.187	171.385	192.637	228.164	44.4159	112.969	104.893	190.075	159.717	153.577	117.398	76.1252	209.719	162.278	166.431	203.554	223.483	151.014	60.0121	128.576	114.488	281.392	189.281	152.402
PWY-6277: superpathway of 5-aminoimidazole ribonucleotide biosynthesis	221.276	185.423	177.448	434.568	318.113	296.367	338.845	293.394	366.232	218.313	309.722	328.721	355.061	319.635	328.379	231.993	316.242	322.477	314.821	273.561	338.566	269.44	93.2298	217.532	282.34	340.341	344.782	277.598
PWY-6281: L-selenocysteine biosynthesis II (archaea and eukaryotes)	0	0	0	0	0	0	0	0	0	0.194103	0	0	0	0	0	0	0	0	0	0	0	0	0	0	0	0	0	0
PWY-6282: palmitoleate biosynthesis I (from (5Z)-dodec-5-enoate)	87.9146	5.53854	8.2132	5.83868	149.994	143.742	173.19	4.72776	1.53272	128.044	2.81116	178.174	155.914	167.269	0	1.86411	198.225	183.937	205.322	25.1578	3.99818	10.8106	9.07642	13.1622	18.4187	115.498	171.783	126.606
PWY-6305: superpathway of putrescine biosynthesis	45.5875	3.56519	1.51552	7.64195	58.4025	38.8591	52.06	21.7359	15.8896	68.147	14.5401	54.9206	47.5223	66.461	20.0876	9.82015	37.841	65.4497	63.2285	2.02582	0.856694	8.61114	6.94478	4.51677	10.6269	67.4423	56.0432	54.0751
PWY-6317: D-galactose degradation I (Leloir pathway)	138.563	137.447	115.089	139.038	149.243	64.8593	90.4757	165.737	141.94	84.3712	150.752	78.7584	148.711	102.244	152.63	119.664	107.37	77.8553	89.3529	161.954	149.453	113.934	34.3801	70.8018	124.364	99.3864	114.324	138.046
PWY-6353: purine nucleotides degradation II (aerobic)	8.66734	20.4293	13.8911	4.24421	5.93153	5.27993	8.81115	9.49896	18.8763	8.04263	17.2151	7.39664	8.45292	6.54884	13.8961	14.5443	7.27496	5.94302	9.68824	10.9833	4.63614	5.01611	1.15853	2.94191	8.39748	12.3528	10.4035	8.7218
PWY-6367: D-myo-inositol-5-phosphate metabolism	0	0	0	0	0	0	0	0	0	0	0	0	0	0	0	0	0	0	0	0	0	0	0.177252	0	0	0	0	0
PWY-6385: peptidoglycan biosynthesis III (mycobacteria)	276.718	166.41	156.179	298.401	384.796	320.707	370.449	297.932	231.918	247.482	240.687	367.546	406.337	352.124	255.213	164.777	365.467	348.49	347.286	257.907	333.538	237.214	87.5808	229.432	241.612	360.591	353.274	298.263
PWY-6386: UDP-N-acetylmuramoyl-pentapeptide biosynthesis II (lysine-containing)	277.577	159.549	143.566	289.262	376.46	303.573	357.546	298.044	224.067	244.484	231.261	362.39	403.045	337.03	248.308	157.8	363.948	335.381	328.103	251.34	325.38	226.544	84.0907	208.51	227.538	350.218	350.748	297.869
PWY-6387: UDP-N-acetylmuramoyl-pentapeptide biosynthesis I (meso-diaminopimelate containing)	280.714	172.988	174.211	325.236	378.201	306.853	358.104	314.425	289.475	254.486	286.682	370.423	409.531	341.068	276.205	190.777	369.365	335.883	333.851	272.911	357.827	264.471	91.742	249.96	263.644	365.784	354.659	301.072
PWY-6396: superpathway of 2,3-butanediol biosynthesis	0	0	0	0.239339	0	0	0	0	0	0	0	0	0	0	0	0	0	0	0	0	0	0	0	0	0	0	0	0
PWY-6470: peptidoglycan biosynthesis V (&beta;-lactam resistance)	16.6052	0	0	1.11214	11.555	11.5486	8.63016	1.7495	1.75909	22.5626	2.25603	14.4344	16.6001	9.37193	0	0	10.6141	13.9634	14.1069	0	0	0	0	0	0	14.3998	20.1054	25.3265
PWY-6471: peptidoglycan biosynthesis IV (Enterococcus faecium)	16.7514	0	0	1.1409	11.7785	11.7854	8.70579	1.90652	1.8246	22.7161	2.35918	14.5185	16.7529	9.61747	0	0	10.6684	14.732	14.7482	0	0	0	0	0	0	14.3763	20.3079	25.6196
PWY-6478: GDP-D-glycero-&alpha;-D-manno-heptose biosynthesis	16.7384	0	0.334825	0	8.40311	8.36179	12.0835	0	0	1.51491	0	9.46334	0.709381	6.34022	0	0	13.071	2.26579	4.93393	0	0	0	0	0	1.49705	32.4794	11.0463	2.52052
PWY-6507: 4-deoxy-L-threo-hex-4-enopyranuronate degradation	39.1769	17.455	10.3291	7.07335	22.3272	26.0391	34.4167	4.33015	11.2644	16.3508	12.8959	35.6867	51.8681	31.6857	1.87532	12.8807	34.0894	25.8229	24.9345	5.19328	6.72298	4.01398	2.21303	0.920714	12.0463	29.9754	48.5239	35.9052
PWY-6519: 8-amino-7-oxononanoate biosynthesis I	88.3654	6.56329	9.61475	7.00257	156.359	154.187	180.914	5.70497	1.84411	115.498	3.38727	170.938	160.889	172.892	0	2.2436	189.202	190.599	207.067	29.3395	4.84766	12.7574	10.3377	15.5585	21.4216	116.414	174.119	127.715
PWY-6527: stachyose degradation	119.295	151.672	122.332	180.491	126.748	39.7144	62.3709	175.556	173.449	82.337	192.266	58.4747	124.62	83.236	174.04	157.167	68.2855	53.2883	67.7971	156.911	152.153	124.581	32.7535	65.6085	129.489	70.3435	93.1544	117.379
PWY-6531: mannitol cycle	1.58154	0	0	0	3.80931	7.85386	5.32186	0.538014	0.586704	2.78795	0	6.51375	2.05413	4.29884	0	0	3.45443	8.35401	8.17837	0.656087	0	0.849076	0	0	1.34051	2.35327	5.67027	3.02198
PWY-6545: pyrimidine deoxyribonucleotides de novo biosynthesis III	2.97933	46.2844	32.4417	1.44809	6.90898	8.88255	7.34569	45.7324	1.91499	4.28449	12.2191	10.8837	3.60621	6.8937	7.08507	3.5829	4.46906	11.583	13.7931	2.42075	7.20832	40.534	9.02847	25.3185	16.537	2.74378	7.87084	3.05817
PWY-6549: L-glutamine biosynthesis III	1.70063	21.1191	11.6789	1.67733	4.54004	3.17891	5.78365	12.6701	4.74205	0.569074	5.80844	2.75076	2.97986	5.15932	2.48657	0	1.47072	5.59755	6.44636	0	7.31157	17.722	0.69732	5.79346	17.8713	3.79937	3.9799	3.28696
PWY-6558: heparan sulfate biosynthesis (late stages)	0	0	0	0	0	0	0	0	0	0	0	0	0	0	0	0	0	0	0	0	0	0	0.256735	0	0	0	0	0
PWY-6562: norspermidine biosynthesis	0	1.51791	0	0	0	0	0	0	2.91359	0	2.1997	0	0	0	0	0	0	0	0	0	2.1037	0	0	0	0	0	0	0
PWY-6565: superpathway of polyamine biosynthesis III	0	1.57924	0	0	0	0	0	0	3.07819	0	2.35422	0	0	0	0	0	0	0	0	0	2.2568	0	0	0	0	0	0	0
PWY-6572: chondroitin sulfate degradation I (bacterial)	25.6436	0	0	0	29.5589	26.1122	26.1885	0	0	20.9874	0	16.736	28.8202	21.6982	0	0	37.831	34.1971	30.1672	0	0	0	0	0	0	37.7906	27.0132	29.6761
PWY-6588: pyruvate fermentation to acetone	4.27127	2.1259	1.54261	0	3.55683	0.975508	2.27665	2.6095	2.02712	4.89326	1.59618	3.1912	4.98793	2.89613	0	0	2.05394	3.30417	3.64022	2.49721	0.243976	1.47704	0	0.579137	2.15114	6.55665	5.10535	6.90194
PWY-6590: superpathway of Clostridium acetobutylicum acidogenic fermentation	23.1849	7.7448	6.85073	1.87178	16.1643	13.2129	18.3525	17.223	5.0908	10.7272	4.92755	16.0978	23.8139	15.3843	4.23015	0.969029	14.5665	14.7991	14.6183	3.39269	9.00759	11.4458	3.39363	7.87369	12.7838	17.7163	23.9678	22.4649
PWY-6595: superpathway of guanosine nucleotides degradation (plants)	5.90343	0	0	0	2.85114	1.78308	3.11604	28.4633	1.64485	3.88882	4.67123	4.00607	6.69102	1.1709	2.5761	0	5.42142	1.3835	0.93506	0	9.26226	23.7899	2.87907	14.6534	14.515	6.24543	5.99476	4.17319
PWY-6596: adenosine nucleotides degradation I	0	0	0	0	0	0	0	0	0	0.499865	0	0	0	0	0	0	0	0	0	0	0	0	0.513217	0	0	0	0	0
PWY-6598: sciadonate biosynthesis	0.110706	0	0	0	0	0	0	0	0	0.338231	0	0.0943578	0	0	0	0.0975942	0	0	0	0	0	0.180236	0.704725	0	0	0	0	0.193828
PWY-6606: guanosine nucleotides degradation II	6.00757	10.744	7.20382	2.23816	3.2145	2.36278	3.9873	32.4115	8.55324	4.29304	8.52777	4.55379	7.16523	2.84428	7.28063	7.5096	5.8597	2.79425	5.13708	6.03444	10.8034	21.9433	3.34303	15.3991	15.2409	6.48072	6.59733	4.63358
PWY-6608: guanosine nucleotides degradation III	8.19126	18.8553	14.9156	9.47346	8.85801	19.4951	13.5289	110.326	20.7799	8.93217	13.2465	14.377	11.1006	10.2443	19.8349	13.4149	9.8406	15.0303	20.7676	104.581	65.9138	25.5092	17.7325	22.1021	21.8674	9.14821	13.2562	10.3407
PWY-6609: adenine and adenosine salvage III	283.416	267.523	313.104	479.175	412.651	350.212	414.115	437.174	420.337	243.089	393.602	336.493	460.706	405.087	435.351	287.355	342.668	388.894	376.256	414.279	512.455	433.553	159.609	385.677	420.118	305.143	397.74	348.759
PWY-6612: superpathway of tetrahydrofolate biosynthesis	0	0	0	0	0	0	0	14.9146	0.864767	0	1.77378	0	0	0	0	0	0	0	0	0	5.06709	26.8725	2.2063	11.2684	3.76601	0	0	0
PWY-6700: queuosine biosynthesis I (de novo)	268.991	266.487	388.589	482.902	368.884	337.476	385.596	361.535	306.729	232.395	359.597	362.977	398.494	381.82	306.599	280.196	369.725	376.092	373.787	409.108	352.348	344.971	139.299	346.166	386.993	382.258	364.09	285.056
PWY-6703: preQ0 biosynthesis	178.806	116.381	168.84	242.869	285.659	299.768	334.419	218.203	152.991	169.341	170.803	306.712	316.112	311.469	186.386	110.566	291.507	320.635	303.42	259.013	238.58	187.201	71.0414	201.706	205.014	321.539	281.937	215.408
PWY-6731: starch degradation III	0	0	0	0	1.25182	1.71976	7.16555	0	0	0.73375	0	49.3506	1.80359	2.8429	0	0	50.2115	7.18617	7.75087	0	0	0	0	0	0	96.6889	7.79276	0
PWY-6737: starch degradation V	275.26	199.841	183.141	179.262	455.673	314.833	344.442	282.844	279.251	218.839	280.728	288.821	407.101	337.118	286.327	195.073	377.638	328.968	347.348	252.076	422.482	224.28	88.0937	201.451	224.332	195.265	297.345	283.304
PWY-6749: CMP-legionaminate biosynthesis I	21.1038	11.1882	2.31964	4.26516	18.6921	16.5723	17.317	2.94765	3.17373	13.4382	3.01643	11.0336	19.3427	13.9059	3.58562	1.42336	28.9271	25.8954	19.569	4.15494	2.81563	5.15066	0	3.2425	8.41179	36.885	17.4008	24.1363
PWY-6803: phosphatidylcholine acyl editing	0	0	0	0	0	0	0	0	0	0	0	0	0	0	0	0	0	0.221944	0	0	0	0	0	0	0	0	0	0
PWY-6834: spermidine biosynthesis III	0	0	0	0.795665	0	0	0	0	0	0	0	0	0	0	0	0	0	0	0	0	0	0	0	0	0	0	0	0
PWY-6857: retinol biosynthesis	0	0	0	0	0	0.648881	0	0	0	0.91376	0	0	0	0.402198	0	0	0	0	0.228012	0	0	0.35337	1.26997	0	0	0	0	0.976468
PWY-6859: all-trans-farnesol biosynthesis	47.59	8.13333	11.5317	11.8614	36.7551	47.6005	55.9345	9.71211	3.33651	30.2996	6.08813	60.2093	44.5473	41.8812	2.88456	2.6532	62.4971	45.926	43.9299	35.2123	10.2643	20.1356	13.1581	16.0317	17.1163	75.0059	60.9009	47.4925
PWY-6861: the visual cycle I (vertebrates)	0	0	0	0	0	0	0	0	0	0	0	0	0	0	0	0	0	0	0	0	0	0	0	0	0	0	0	0.230445
PWY-6863: pyruvate fermentation to hexanol (engineered)	3.57706	0	0	0	0.423174	1.02978	2.42856	1.57087	2.78788	2.19463	2.42575	3.45446	5.97723	0.639406	0	0.595533	2.64921	1.31403	2.07311	0	3.28571	1.52066	0	0	2.60869	1.68846	1.18317	2.37267
PWY-6876: isopropanol biosynthesis (engineered)	0.4338	0	0	0	0.346748	0.284206	0.731816	0	0	1.6983	0	0	1.12571	0	0	0	0	0.243026	0.602027	0	0	0	0	0	0	0	0.400863	0
PWY-6892: thiazole component of thiamine diphosphate biosynthesis I	0	0	0	0	11.8411	3.83434	1.62229	0	0	0	1.08923	0.56645	0	2.62689	0	0	0	3.55013	0.977677	0	0	0	0	0	0	0.466814	0.530931	0.590238
PWY-6897: thiamine diphosphate salvage II	68.8193	46.4161	46.5238	43.5157	162.005	184.052	179.586	45.8996	32.9077	93.9367	46.8307	173.425	112.775	169.497	30.8043	25.0517	144.092	162.058	167.227	78.7942	76.9372	70.4487	18.1603	58.2219	68.9045	178.752	97.6873	75.5165
PWY-6901: superpathway of glucose and xylose degradation	78.3851	55.9751	45.1094	42.6472	110.298	87.3928	107.971	67.98	33.5408	64.9712	50.5588	115.843	106.017	95.3105	43.8602	38.8184	117.051	89.6523	98.7379	72.0888	65.1505	47.8071	16.4969	25.9772	63.4363	119.973	119.914	105.744
PWY-6936: seleno-amino acid biosynthesis (plants)	51.0049	0	0	0	27.7537	18.0058	25.0213	28.7439	1.04574	6.73611	6.08571	31.5018	5.76014	17.7942	2.1834	0	22.5652	9.09896	13.2091	0.296132	13.6085	40.8388	2.86489	15.1709	17.5766	80.4713	23.7896	6.79332
PWY-6948: sitosterol degradation to androstenedione	0.482457	0	0	0	0	0	0	0	0	0.643996	0	0	0	0	0	0	0	0	0	0	0	0.0642918	0.708508	0.397695	0	0	0.318103	0.338466
PWY-6953: dTDP-3-acetamido-&alpha;-D-fucose biosynthesis	23.2086	1.15277	1.11307	0	58.1022	64.1672	77.9704	0	1.94461	32.6736	3.01107	65.996	41.1401	72.2816	0	1.49022	109.301	88.9135	112.823	0	0	0	0	0	0	21.0634	47.3959	30.797
PWY-6969: TCA cycle V (2-oxoglutarate synthase)	2.24039	14.2134	13.5273	11.0682	9.59074	8.80319	8.66052	14.01	12.6179	0.945516	11.2706	4.96529	5.87486	16.6978	20.3811	9.93497	3.16238	13.7547	21.1706	50.3034	11.9487	29.7138	10.6429	8.74047	39.6754	5.93888	6.83596	4.90389
PWY-6992: 1,5-anhydrofructose degradation	4.72175	0	0	0	0	2.41265	0	0	0	2.84676	0	0	0	0.378223	0	0	0	0.433605	0.255105	0	0	0	0	0	0	0.370294	1.08305	3.30174
PWY-7003: glycerol degradation to butanol	2.8124	0	0	0	0	0	0.29628	0	0	3.48566	1.65227	4.4679	3.6891	0	0	0	2.56331	0	0.914574	0	0	0	0	0	0	3.82074	4.34799	3.17196
PWY-7013: (S)-propane-1,2-diol degradation	7.12538	0	0	0	5.3477	1.99288	3.71446	0	0	5.48095	0	3.39317	6.55792	4.36387	0	0	4.18767	3.292	4.28934	0	0.277283	0	0	0	0.435978	6.43749	6.58591	8.44246
PWY-7031: protein N-glycosylation (bacterial)	2.93253	0	0	0	2.2791	1.93639	2.98834	0	0	1.40559	0	2.39186	1.63157	3.4698	0	0	0.546746	1.43657	2.47667	0	0	0	0	0	0	2.8247	0.46679	2.90237
PWY-7090: UDP-2,3-diacetamido-2,3-dideoxy-&alpha;-D-mannuronate biosynthesis	0	1.12849	0	0.38221	0	0	0	0	0	0	0	0	0	0	0	0.517972	0	0	0	0.371919	0.450529	0	0	0	0.301378	0	0	0
PWY-7094: fatty acid salvage	0	0	0	0	0	0	0	0	0	0.459491	0	0	0	0	0	0	0	0	0	0	0	0	0.863666	0	0	0	0	0
PWY-7111: pyruvate fermentation to isobutanol (engineered)	300.27	230.1	234.893	233.509	396.829	326.198	369.984	289.023	373.646	264.483	351.4	373.706	431.92	381.301	349.705	238.875	392.039	371.355	370.09	293.002	361.527	233.263	86.5994	219.373	301.163	423.285	405.071	343.278
PWY-7115: C4 photosynthetic carbon assimilation cycle, NAD-ME type	0	0	0	2.46447	0	0	0	2.73426	4.55302	0	7.27067	0	0	0	2.01259	4.52341	0	0	0	0.41278	2.27244	1.33711	0.813633	0	4.98102	0	0	0
PWY-7117: C4 photosynthetic carbon assimilation cycle, PEPCK type	0	22.0819	14.024	0	2.52995	2.63813	7.95629	29.1844	0	0	4.43467	0	0	1.46971	1.36744	0	0	4.8599	0.564577	0	7.80432	19.4848	0.382014	17.0739	15.4437	0	0	0
PWY-7184: pyrimidine deoxyribonucleotides de novo biosynthesis I	3.00033	48.0274	33.4365	1.45131	7.0021	9.32013	7.53278	46.7239	1.91595	4.33914	12.263	11.2946	3.64789	7.06037	7.08328	3.59084	4.52039	12.1661	14.2142	2.42655	7.25265	47.3612	9.59406	30.2407	16.8717	2.78035	8.03395	3.08374
PWY-7185: UTP and CTP dephosphorylation I	0.38583	0	0	0	0	0	0	0	0	0.429155	0	0	0	0	0	0	0	0	0	0	0	0.588272	0	0	0	0	0	0.40414
PWY-7197: pyrimidine deoxyribonucleotide phosphorylation	49.2042	50.1707	45.5848	124.932	89.9425	67.3202	88.4179	56.3408	88.4385	86.8202	59.1104	147.136	65.7363	86.9946	105.868	35.8629	107.79	93.659	87.0935	78.612	81.1135	78.052	19.2354	41.4884	73.7773	166.283	83.5924	58.721
PWY-7198: pyrimidine deoxyribonucleotides de novo biosynthesis IV	10.8918	43.2358	28.7907	3.68618	20.4396	24.961	30.1499	41.3473	18.8991	22.8484	15.2115	22.4188	30.0797	25.7872	13.1358	16.7091	17.4201	27.1376	19.8668	25.4355	4.05206	22.5363	2.28101	24.842	10.7028	14.5651	25.0363	22.7156
PWY-7199: pyrimidine deoxyribonucleosides salvage	217.942	108.126	112.317	128.446	319.731	288.354	320.018	222.167	186.916	169.754	207.744	274.147	355.992	309.564	162.704	129.08	302.21	295.029	285.671	199.709	265.442	137.009	72.3157	170.274	189.08	256.142	302.06	251.662
PWY-7200: superpathway of pyrimidine deoxyribonucleoside salvage	0.380578	1.70626	1.36288	0	0	0	0	0.911237	0	0.597282	1.00775	1.65931	0	0.586172	0	0.222579	0	1.13637	1.11518	0	0	0.246996	1.24412	0.209613	0	0	0	0.169194
PWY-7204: pyridoxal 5'-phosphate salvage II (plants)	0.692872	0	0.508861	0.236541	0	0	0.634095	0	0	1.59079	0	0	0.273045	0.681024	0	1.02451	0	0.187566	0.433568	0	0	1.39922	2.10861	0.893454	0	0.137123	0.392087	0.258543
PWY-7208: superpathway of pyrimidine nucleobases salvage	186.999	94.2039	129.796	181.519	203.114	149.385	185.372	88.478	143.395	162.056	111.651	240.114	241.088	191.917	163.222	68.1135	229.577	163.753	173.037	143.829	146.963	141.871	42.7484	114.374	115.491	266.951	212.838	184.5
PWY-7210: pyrimidine deoxyribonucleotides biosynthesis from CTP	3.27887	45.1889	32.406	0.237149	7.66403	10.076	8.23064	45.1874	0	4.77748	0	12.3832	4.00796	7.71858	7.77265	0.876363	4.98397	13.1758	15.2946	0	3.53428	28.8345	1.36445	29.1536	10.5331	3.08028	8.75898	2.07197
PWY-7211: superpathway of pyrimidine deoxyribonucleotides de novo biosynthesis	5.05079	5.87424	3.16245	0.39674	9.87032	7.3671	7.99395	28.7304	0	6.71025	0	6.34261	5.96519	6.05038	9.11456	2.78105	4.63194	5.02891	10.8296	0	4.3436	35.5536	5.26534	26.9393	14.0548	4.63572	10.6133	5.44075
PWY-7219: adenosine ribonucleotides de novo biosynthesis	337.574	310.752	343.294	522.495	482.545	395.33	456.967	479.459	477.143	309.529	463.046	441.602	520.12	452.853	448.207	332.728	449.798	447.249	438.846	441.205	503.8	411.927	150.843	390.077	463.56	453.441	446.361	385.233
PWY-7220: adenosine deoxyribonucleotides de novo biosynthesis II	179.313	70.1967	110.104	159.16	210.48	218.732	274.582	69.6084	107.056	154.217	86.8448	254.282	243.919	258.168	125.723	52.5723	245.684	265.209	258.35	131.822	119.5	123.964	38.5641	104.297	98.6469	271.377	254.616	191.271
PWY-7221: guanosine ribonucleotides de novo biosynthesis	300.745	234.725	262.705	413.691	450.77	398.216	456.431	381.819	346.049	276.347	348.739	425.407	478.245	453.952	317.352	245.588	406.396	434.794	440.209	389.633	404.405	317.53	119.734	320.064	368.703	441.555	426.513	349.068
PWY-7222: guanosine deoxyribonucleotides de novo biosynthesis II	179.313	70.1967	110.104	159.16	210.48	218.732	274.582	69.6084	107.056	154.217	86.8448	254.282	243.919	258.168	125.723	52.5723	245.684	265.209	258.35	131.822	119.5	123.964	38.5641	104.297	98.6469	271.377	254.616	191.271
PWY-7228: superpathway of guanosine nucleotides de novo biosynthesis I	228.203	109.999	157.808	233.005	289.961	288.411	350.015	119.021	166.926	199.915	141.25	321.969	327.168	335.347	185.494	88.0021	311.088	336.674	331.485	199.752	186.664	181.857	59.4719	159.351	158.408	340.098	322.862	250.316
PWY-7229: superpathway of adenosine nucleotides de novo biosynthesis I	268.362	155.641	213.432	322.205	352.451	325.431	389.716	188.587	240.39	236.574	212.651	364.159	383.299	373.023	255.283	136.259	359.345	373.268	363.967	266.325	266.714	255.098	86.1329	228.379	233.319	381.513	366.778	296.016
PWY-7234: inosine-5'-phosphate biosynthesis III	59.2065	13.5255	13.2492	190.926	99.205	74.8027	88.0301	67.1731	35.0983	110.004	41.3256	68.1597	70.9571	104.137	63.0237	38.0683	35.6081	106.988	96.3139	47.8307	15.1449	121.62	27.8357	76.883	65.403	62.6984	65.3615	58.8522
PWY-7237: myo-, chiro- and scyllo-inositol degradation	146.757	60.2923	53.0347	70.4574	237.515	250.149	246.704	112.945	62.9941	139.216	61.9732	131.849	211.22	226.313	60.041	38.5521	197.973	260.901	237.476	101.495	126.214	82.4945	23.9803	89.2159	91.6471	257.346	205.86	188.295
PWY-7242: D-fructuronate degradation	39.3174	17.3984	10.3219	7.04492	22.1865	25.8143	34.081	4.32855	17.6927	16.3144	16.6698	35.6808	51.6663	31.3983	9.00434	12.8663	34.4272	25.6327	24.7653	5.18559	6.70766	4.00741	2.21245	1.61681	11.983	30.201	48.3518	35.7853
PWY-724: superpathway of L-lysine, L-threonine and L-methionine biosynthesis II	184.718	119.726	125.778	204.181	255.857	205.959	245.094	190.893	158.808	152.918	163.144	241.294	275.433	232.533	121.635	119.89	242.103	219.944	210.037	184.459	213.342	124.951	50.5867	128.68	161.906	247.042	248.831	206.901
PWY-7254: TCA cycle VII (acetate-producers)	0	0	0	0	0	0	0	0.249046	0	0	0.851284	0	0	0.376748	0	0	0	0.462981	1.01662	0	0	0	0	0	0	0	0	0
PWY-7279: aerobic respiration II (cytochrome c) (yeast)	6.43452	5.78798	3.03492	2.08062	1.75819	7.64512	2.84026	3.45885	0.526819	12.9993	1.30092	3.24027	1.26679	2.54099	1.00076	5.65843	2.12289	2.35191	1.79815	4.01032	1.75577	5.37997	18.1052	6.42176	1.61676	1.76244	3.11974	5.59592
PWY-7282: 4-amino-2-methyl-5-diphosphomethylpyrimidine biosynthesis II	53.4501	19.0006	20.6297	12.2914	144.556	163.337	153.581	25.9479	15.1854	58.976	17.3693	72.4791	105.766	146.213	18.7405	9.65252	38.4469	135.743	134.59	16.8826	37.2618	35.1369	7.2602	18.5537	32.013	45.7901	86.5357	68.755
PWY-7312: dTDP-&beta;-D-fucofuranose biosynthesis	26.5133	0	0	0	9.66697	16.252	15.0893	0	0	18.407	0	14.2895	58.9631	15.0707	0	0	19.1333	19.6849	16.0978	0	0	0	0	0	0	0.142166	19.4252	19.6266
PWY-7315: dTDP-N-acetylthomosamine biosynthesis	12.3365	45.5165	36.2048	16.9237	22.7765	8.07805	12.6015	31.2713	73.5095	12.2194	79.9237	5.37698	15.1023	18.0342	16.3363	63.7057	7.81392	11.822	14.3192	29.8153	48.5961	13.6969	2.14617	6.77612	25.2149	9.36198	19.1211	24.723
PWY-7316: dTDP-N-acetylviosamine biosynthesis	0	0	0	5.7931	0.195318	0.176091	0.279987	5.86249	1.53186	0	3.97638	0	0	0	5.948	1.16525	0.251993	0	0.515259	0	0	0	0	0	0.336887	0	0	0
PWY-7317: superpathway of dTDP-glucose-derived O-antigen building blocks biosynthesis	0	0	0	0	0	0.677328	0	0	0	0	0	0	0.640227	0	0	0	0.672048	1.70816	2.3884	0	0	0	0	0	0	0.252984	0.985744	0.635459
PWY-7323: superpathway of GDP-mannose-derived O-antigen building blocks biosynthesis	39.9224	12.3982	11.8155	45.7608	52.9237	41.8558	39.9491	48.4196	27.7324	45.0299	37.6866	40.9867	38.4618	51.7739	37.8957	21.3931	28.6776	55.0173	56.6987	52.5334	55.9834	44.8681	6.8174	54.9051	60.0657	54.651	56.1333	48.3348
PWY-7328: superpathway of UDP-glucose-derived O-antigen building blocks biosynthesis	0	0	0	0	1.24037	1.69648	6.9527	0	0	0.732979	0	38.4359	1.78666	2.78932	0	0	36.6202	6.88271	7.32285	0	0	0	0	0	0	48.2924	7.56556	0
PWY-7332: superpathway of UDP-N-acetylglucosamine-derived O-antigen building blocks biosynthesis	33.7023	6.96161	4.29166	1.6571	17.7734	21.1775	23.2562	0	3.70892	25.8989	3.96462	21.3685	41.714	23.0482	0	1.96003	28.436	26.1203	22.1553	5.54338	4.47644	0.880699	0	0	3.76639	0.896389	28.0884	25.0283
PWY-7342: superpathway of nicotine biosynthesis	0	0	0.301471	0	0	0.406273	0	0	0	0	0	0	0	0	0	0	0	0	0.241769	0.213757	0	0.527016	1.20121	0.626098	0	0	0	0.620616
PWY-7357: thiamine phosphate formation from pyrithiamine and oxythiamine (yeast)	50.0449	41.7371	39.7075	30.3064	129.572	152.375	141.337	35.6044	28.9053	71.5651	40.6677	139.811	81.1824	133.22	25.7586	21.7066	111.828	124.335	130.791	61.4714	59.0802	52.04	12.614	41.4241	51.7815	145.628	68.2655	53.2375
PWY-7371: 1,4-dihydroxy-6-naphthoate biosynthesis II	2.03185	0	0	0	14.6409	8.57352	7.50797	1.77974	0	18.9931	0	2.80802	9.88447	7.15771	4.66183	0	0.504023	6.92927	6.27965	1.57612	1.89501	0	0	0	2.35853	2.44492	9.60207	7.31017
PWY-7379: mRNA capping II	0	0	0	0	0	0.136654	0	0	0	0	0	0	0	0	0	0	0	0	0	0	0	0	0.313394	0	0	0	0	0
PWY-7383: anaerobic energy metabolism (invertebrates, cytosol)	36.998	22.7671	32.7601	30.0925	21.923	9.99263	16.7119	17.6981	56.6192	35.5562	39.1656	115.031	15.1501	14.9624	15.0211	21.2428	100.094	14.8048	20.0237	23.2461	16.7282	37.4115	13.7683	11.241	73.9083	172.218	44.381	28.11
PWY-7384: anaerobic energy metabolism (invertebrates, mitochondrial)	0	0	0.782902	0	0	0	0	0	1.85466	0	2.94054	0	0.566037	0	0	1.47285	0.239675	0	0.260818	0.988367	0	0	0	0	0	0	0	0
PWY-7385: 1,3-propanediol biosynthesis (engineered)	0	0	0	0	0	0	0	0	0	0.414086	0	0	0	0	0	0	0	0	0	0	0	0	1.51046	0	0	0	0	0
PWY-7388: octanoyl-[acyl-carrier protein] biosynthesis (mitochondria, yeast)	101.371	6.44033	9.5149	6.77942	165.201	156.819	189.148	5.49258	1.78566	136.893	3.27025	195.699	173.809	181.31	0	2.1695	216.552	198.295	217.524	28.8197	4.6481	12.4072	10.2727	14.9637	20.9858	129.77	189.435	141.318
PWY-7389: superpathway of anaerobic energy metabolism (invertebrates)	0	0	0	0	0	0	0	0	2.76473	0	4.36716	0	0	0	0	2.23354	0	0	0	0.666875	0	0	0	0	0	0	0	0
PWY-7392: taxadiene biosynthesis (engineered)	86.8697	17.2476	24.5669	24.0918	77.2014	94.0255	112.862	19.4114	7.03249	62.5828	12.6535	120.85	100.122	89.283	5.92387	5.45374	117.084	96.5843	87.7293	67.8754	21.3547	40.3979	24.7392	33.2511	35.0025	131.842	123.815	99.2129
PWY-7400: L-arginine biosynthesis IV (archaebacteria)	176.337	147.234	140.062	117.212	210.629	107.196	138.404	190.244	253.983	141.553	231.371	194.444	198.902	160.568	248.004	155.592	200.894	133.563	139.191	179.026	247.057	140.197	51.3114	98.0138	168.028	221.191	150.387	162.444
PWY-7420: monoacylglycerol metabolism (yeast)	0.17216	0	0	0	0	0	0	0	0	0.230178	0	0	0	0	0	0.406079	0	0	0	0	0	0	0.394203	0.195477	0	0	0	0
PWY-7433: mucin core 1 and core 2 O-glycosylation	0	0	0	0	0	0	0	0	0	0	0	0	0	0	0	0	0	0	0	0	0	0	0.950326	0.298496	0	0	0	0.310925
PWY-7434: terminal O-glycans residues modification (via type 2 precursor disaccharide)	0	0	0	0	0	0	0	0	0	0.266051	0	0	0	0	0	0.124507	0	0	0	0	0	0	0.269554	0.253178	0	0	0	0
PWY-7456: &beta;-(1,4)-mannan degradation	31.9554	10.2154	9.59722	45.0782	44.3596	34.6234	32.691	35.7879	22.9304	33.5125	30.4053	32.3917	29.1233	42.516	34.1493	18.1562	22.2493	44.7175	45.9186	37.5956	47.6933	38.3512	5.20988	48.3276	48.1552	44.6099	45.1115	38.0084
PWY-7511: protein ubiquitination	0.220177	0.187957	0.175206	0.0403084	0	0.223583	0.0280639	0.00942238	0	0.313372	0	0	0	0	0	0.1472	0.00877751	0.037121	0.0236057	0.0434994	0.0186807	0.242567	1.57184	0.353894	0.0264248	0.128744	0.0663069	0.408329
PWY-7539: 6-hydroxymethyl-dihydropterin diphosphate biosynthesis III (Chlamydia)	158.884	32.4838	50.173	30.7375	265.498	272.924	304.172	159.254	18.237	139.6	33.3552	255.932	243.117	282.322	46.2156	14.1137	247.1	293.098	286.659	168.18	91.2377	63.0879	39.5495	58.5881	56.0594	255.028	257.765	189.162
PWY-7560: methylerythritol phosphate pathway II	186.191	94.9286	82.6705	183.087	141.97	161.143	180.548	219.53	39.5205	104.323	95.7734	177.874	146.887	142.121	108.293	69.7423	198.294	151.03	155.178	193.21	213.401	142.771	57.1021	120.512	105.222	272.354	176.844	141.994
PWY-7616: methanol oxidation to carbon dioxide	0	0	0	0	0	0	0	0	0	0	0	0	0	0	0	0	0	0.242799	0	0	0	0	0	0	0	0	0	0
PWY-7619: juniperonate biosynthesis	0.110706	0	0	0	0	0	0	0	0	0.338231	0	0.0943578	0	0	0	0.0975942	0	0	0	0	0	0.180236	0.704725	0	0	0	0	0.193828
PWY-7663: gondoate biosynthesis (anaerobic)	218.36	87.9086	87.4994	183.64	348.334	343.704	388.123	253.59	173.98	235.069	186.496	346.502	377.749	372.395	159.865	123.383	355.818	383.995	383.137	215.551	256.127	222.486	76.3086	232.589	224.17	341.036	349.411	273.518
PWY-7664: oleate biosynthesis IV (anaerobic)	96.8406	6.42048	9.50084	6.78994	164.263	156.377	187.798	5.50212	1.78643	136.642	3.27412	191.201	171.037	181.527	0	2.1713	212.839	198.499	219.317	28.9081	4.65569	12.5383	10.4428	15.2436	21.2755	127.696	185.502	138.082
PWY-821: superpathway of sulfur amino acid biosynthesis (Saccharomyces cerevisiae)	0	0	0	0	0	0	0	1.00019	0.667229	0	0	0	0	0	0	0	0	0	0	0	0	0	0	0	0	0	0	0
PWY-841: superpathway of purine nucleotides de novo biosynthesis I	228.515	127.907	164.421	281.161	305.113	240.924	298.244	162.913	192.786	206.896	175.528	315.99	330.562	301.826	206.76	113.561	306.156	285.4	284.315	231.686	225.896	213.895	69.8769	185.988	195.161	337.99	297.221	253.365
PWY-922: mevalonate pathway I (eukaryotes and bacteria)	0	0	0	0	0	0	0	8.77616	0	0	1.28488	0	0	0	0	0	0	0	0	0	2.82423	14.4425	1.17529	4.57305	4.66359	0	0	0
PWY0-1241: ADP-L-glycero-&beta;-D-manno-heptose biosynthesis	17.0552	7.77263	4.194	6.72769	15.7952	22.6008	28.4294	8.38349	77.9998	25.8232	53.2	72.6698	22.1134	24.973	63.7996	31.2508	51.4983	32.0605	26.0277	10.6891	52.6836	6.72508	8.80907	4.67697	27.7317	95.0185	21.0677	13.6271
PWY0-1261: anhydromuropeptides recycling I	81.4159	45.1695	42.9623	34.2361	91.0301	72.7024	92.7095	82.7886	47.3389	83.1902	55.6266	77.8644	88.9132	81.8728	45.7595	37.2069	64.2615	86.4964	76.8508	58.969	100.24	62.6853	19.4907	44.5779	69.2984	32.3197	93.2863	68.3474
PWY0-1296: purine ribonucleosides degradation	161.565	157.721	158.108	210.935	184.309	82.6965	119.011	238.122	271.021	109.252	247.136	156.871	219.039	128.732	270.76	189.433	172.772	97.6135	102.735	200.015	291.502	209.407	63.8518	120.013	188.106	100.753	132.25	160.912
PWY0-1297: superpathway of purine deoxyribonucleosides degradation	14.4599	2.00059	2.08098	1.85966	5.92997	7.67953	12.3497	3.82916	0	11.1624	1.87704	13.4066	13.1705	11.1128	0	0	9.36129	7.1702	4.18704	11.0228	2.24481	10.3375	0.0799993	0.0288631	13.6033	8.79915	10.281	12.0398
PWY0-1298: superpathway of pyrimidine deoxyribonucleosides degradation	8.06307	6.09121	3.22401	2.82053	4.94889	3.97304	4.86998	3.6541	0	4.67426	1.95802	4.92007	9.79107	3.40914	0	0	6.00077	3.66273	3.03061	8.71852	4.98846	0	0	0	5.78721	5.29914	7.4949	8.08552
PWY0-1319: CDP-diacylglycerol biosynthesis II	267.978	150.525	163.309	278.089	366.658	303.296	350.309	284.227	266.53	227.176	270.837	324.709	393.695	349.192	296.506	184.649	328.73	328.466	331.056	304.577	360.406	255.904	97.0188	249.156	263.552	306.69	340.638	290.466
PWY0-1415: superpathway of heme b biosynthesis from uroporphyrinogen-III	0	0	0	0	0	0	0	0	0	0	0	0	0	0.207265	0	0	0	0	0	0	0	0	0	0	0	0	0	0
PWY0-1479: tRNA processing	15.3702	0	1.00418	0.524287	5.0922	7.31578	16.8967	0	2.68579	23.7874	1.32912	21.2513	12.153	21.6155	0	1.55247	16.7079	16.8224	13.4101	0	0	0	0	0	0	1.43831	5.97167	5.29699
PWY0-1586: peptidoglycan maturation (meso-diaminopimelate containing)	138.815	33.5564	37.9857	48.2192	199.433	226.451	235.079	67.9784	37.7716	137.909	42.4654	185.846	228.444	218.099	18.5446	30.8873	156.74	248.775	211.525	77.6154	88.3451	65.2286	23.61	70.5953	69.7891	149.06	204.264	161.301
PWY0-162: superpathway of pyrimidine ribonucleotides de novo biosynthesis	140.745	6.99688	15.1452	36.4493	132.922	115.253	137.896	68.7518	31.0422	121.727	29.3864	180.806	111.909	125.548	56.5522	17.804	165.053	136.112	128.767	41.3702	6.14729	44.2648	18.1555	34.1599	42.357	257.178	132.414	107.912
PWY0-166: superpathway of pyrimidine deoxyribonucleotides de novo biosynthesis (E. coli)	3.29583	4.20808	1.88064	1.6107	0.8943	5.10517	0.972385	20.0384	2.1249	3.74927	13.311	0	0	0	7.81534	3.94563	0	0.907806	0.854645	2.68547	7.97228	48.7612	9.91932	22.2685	18.3008	0.815952	0.373171	3.39463
PWY0-781: aspartate superpathway	0	0	0	3.40156	1.62507	2.42378	3.22106	3.84534	3.75375	0	6.23438	0	1.81939	0	0	0	0	2.23286	1.34584	1.55144	1.73291	0	1.77709	0	0	0	1.24286	0.737074
PWY0-845: superpathway of pyridoxal 5'-phosphate biosynthesis and salvage	135.328	13.8016	18.1595	6.2475	166.406	193.919	192.102	19.9277	12.0652	82.5203	12.0909	179.607	201.169	183.571	20.4452	7.2387	154.647	182.362	166.068	9.39472	24.2095	21.6651	10.9224	9.97744	20.6306	220.082	167.556	125.354
PWY0-862: (5Z)-dodecenoate biosynthesis I	88.4921	5.56908	8.28433	5.85321	150.461	142.175	171.633	4.73255	1.53377	126.788	2.81438	177.068	156.539	166.14	0	1.86653	198.255	182.175	202.423	25.2971	4.00209	10.8393	9.13829	13.1934	18.4979	115.585	171.366	127.398
PWY3DJ-35471: L-ascorbate biosynthesis IV (animals, D-glucuronate pathway)	0	0	0	0	0.423392	0.406366	0.608466	0	0	0.375546	0	0	0.233165	0	0	0	0	0.332786	0.621897	0	0	0	0	0	0	0	0	0
PWY3O-355: stearate biosynthesis III (fungi)	31.0313	5.21856	8.43596	7.03344	38.4283	48.2398	60.6234	1.24447	1.59308	23.7197	2.84074	61.8676	66.8463	46.8476	0	2.1317	51.5458	55.5183	41.2057	22.2553	4.35059	2.81187	9.56435	5.33875	8.69159	50.5885	83.6181	60.9754
PWY4FS-7: phosphatidylglycerol biosynthesis I (plastidic)	26.0616	37.121	32.6847	12.2323	24.7969	15.6381	24.347	63.666	32.3458	22.1482	38.1534	19.0035	29.5358	20.0148	26.0919	28.8992	15.6715	17.8307	19.1491	29.0137	33.2902	46.105	8.18619	35.1161	43.3221	16.9862	28.8253	31.3369
PWY4FS-8: phosphatidylglycerol biosynthesis II (non-plastidic)	26.0616	37.121	32.6847	12.2323	24.7969	15.6381	24.347	63.666	32.3458	22.1482	38.1534	19.0035	29.5358	20.0148	26.0919	28.8992	15.6715	17.8307	19.1491	29.0137	33.2902	46.105	8.18619	35.1161	43.3221	16.9862	28.8253	31.3369
PWY4LZ-257: superpathway of fermentation (Chlamydomonas reinhardtii)	9.57481	0	0	1.37282	3.88984	3.63647	4.2515	2.92136	0	4.61409	1.45561	4.9671	8.87113	2.73837	0	0	5.75078	3.04522	2.48498	7.32839	0	6.84595	0	0	8.7467	5.74254	7.99728	7.635
PWY66-201: nicotine degradation IV	2.55587	1.5248	0.742718	0	0	1.54815	0	0	0	4.94916	0	0	0	0.200962	0	2.44843	0	0.272073	0.172174	0.376528	0.354067	1.69503	9.80296	2.30147	0.154983	0.221175	0.235745	2.65303
PWY66-367: ketogenesis	0.504282	0	0	0	0.357628	0.379934	0	0	0	0.604735	0	0	1.30915	0	0	0	0	0.280306	0.745273	0	0	0	0	0	0	0	0.44327	0
PWY66-374: C20 prostanoid biosynthesis	0.079222	0.197735	0	0	0	0	0	0	0	0.366423	0	0	0	0	0	0	0	0	0	0	0	0	0.635086	0	0	0	0	0
PWY66-388: ceramide degradation by &alpha;-oxidation	0	0	0	0	0	0	0	0	0	0.124585	0	0	0	0	0	0	0	0	0	0	0	0	0.493773	0	0	0	0	0
PWY66-389: phytol degradation	0.475939	0	0	0	0	0	0	0	0	0.668193	0.28248	0	0	0	0	0	0	0.325714	0.562151	0	0	0	0.771192	0	0	0	0	0
PWY66-398: TCA cycle III (animals)	1.76721	0.764996	1.00894	1.45642	4.39343	1.52606	2.6367	0.334191	0.882179	0.988151	1.00669	4.03221	3.59566	5.95979	0	0	1.95783	2.51774	6.98676	0	0	0	0	0	0	5.16345	4.32225	3.19884
PWY66-399: gluconeogenesis III	64.4409	29.1002	32.1234	51.0491	46.6647	26.3537	40.4623	29.1442	43.9189	61.0101	48.7568	112.91	38.663	36.3405	29.6124	35.9784	99.7308	35.4332	44.0362	37.8846	30.5476	53.2513	25.6408	23.5406	72.4883	141.2	84.1452	58.1629
PWY66-409: superpathway of purine nucleotide salvage	39.466	5.86972	6.14087	0.0397353	17.3228	22.5973	35.7844	3.00002	4.34713	31.0347	2.36677	37.9847	37.4045	32.177	0	4.58959	26.9172	21.1419	12.4189	3.99639	6.6328	0	0.239615	0.0865727	0	25.6865	28.4027	33.8597
PWY66-422	138.563	137.447	115.089	139.038	149.243	48.8888	73.1285	165.737	141.94	84.3712	150.752	73.4568	148.711	102.244	152.63	119.664	85.1603	62.9288	84.5075	161.954	149.453	113.934	34.3801	70.8018	124.364	87.9695	114.324	138.046
PWY6666-2: dopamine degradation	0	0	0	0	0	0	0	0	0	0.282105	0	0	0	0	0	0	0	0	0	0	0	0	0	0.605645	0	0	0	0
PYRIDNUCSYN-PWY: NAD de novo biosynthesis I (from aspartate)	191.56	88.6636	111.033	254.433	281.787	273.697	306.941	238.113	175.491	195.139	178.18	291.477	323.555	290.456	196.054	127.514	282.007	298.556	286.791	221.567	246.283	236.955	86.3914	249.407	232.658	282.869	292.006	235.178
PYRIDOXSYN-PWY: pyridoxal 5'-phosphate biosynthesis I	124.787	11.3431	15.601	5.01403	174.754	213.273	205.715	16.1253	9.65733	77.6554	9.67907	208.321	210.49	200.342	16.4814	5.77794	182.158	205.012	188.528	7.58232	20.0053	18.9083	9.61231	8.28474	17.177	257.238	165.393	118.212
REDCITCYC: TCA cycle VI (Helicobacter)	0	0	0	0	0	0	0	0	0	0	0.872809	0	0.433097	0.316247	0	0	0	0.282915	0.956709	0.453358	0	0	0	0	0	0	0	0
RHAMCAT-PWY: L-rhamnose degradation I	113.614	60.6495	58.7601	25.2634	169.337	179.922	211.72	111.344	51.3807	103.231	55.2684	176.224	169.711	191.478	49.6358	31.5725	183.366	215.331	216.676	108.896	70.298	38.4006	23.4277	32.2777	48.6519	148.564	186.415	143.858
RIBOSYN2-PWY: flavin biosynthesis I (bacteria and plants)	229.25	156.728	176.468	201.156	331.018	312.146	352.175	239.955	216.992	207.401	206.755	364.67	382.021	331.408	227.161	126.671	368.659	334.781	325.17	218.158	255.11	169.913	66.5712	169.362	197.833	370.189	329.377	264.013
RUMP-PWY: formaldehyde oxidation I	4.90947	0	0	0	0.56869	0	2.15793	0	0	6.53234	0.62449	1.66773	1.87578	0.738804	0	0	1.03981	0.651552	1.08331	0	0	0	0	0	0	3.04571	4.62024	3.52578
SALVADEHYPOX-PWY: adenosine nucleotides degradation II	4.94916	12.2376	7.82584	2.11074	3.08832	2.53801	4.58196	4.43264	17.5992	4.43434	11.1515	3.7402	4.49665	3.39019	7.3728	8.55948	3.85523	2.92759	4.85955	5.15022	2.14439	2.3784	0.534995	1.37504	4.1442	7.65942	5.57819	4.73766
SER-GLYSYN-PWY: superpathway of L-serine and glycine biosynthesis I	172.32	57.7971	57.6585	81.2367	238.307	237.683	252.345	102.311	120.723	147.663	81.729	196.874	248.62	250.784	135.673	54.9919	213.925	262.391	251.678	151.363	174.273	123.538	46.2081	114.955	123.014	207.509	234.095	178.522
SO4ASSIM-PWY: assimilatory sulfate reduction I	1.46518	2.26148	0	0	0.715447	0	1.58924	1.34681	9.55475	1.61349	12.7462	1.22082	2.3649	0.565992	1.15455	4.17987	0.521002	1.44413	0.984904	1.13062	3.80654	0	0	0	2.24507	1.07776	1.61014	1.3186
SULFATE-CYS-PWY: superpathway of sulfate assimilation and cysteine biosynthesis	3.24769	4.64578	0	0	1.60068	0	3.53461	2.98123	18.9675	3.56874	22.9919	2.72087	5.19718	1.26813	2.56337	8.52501	1.16778	3.21554	2.20194	2.51027	8.2649	0	0	0	4.94442	2.40455	3.57481	2.91908
TCA: TCA cycle I (prokaryotic)	3.6423	13.3497	13.2475	10.1763	12.3809	12.205	11.7571	12.0094	10.2714	1.14942	9.50256	6.35921	7.69053	25.6959	22.0212	6.41755	4.02181	19.0444	36.3428	42.0745	12.5713	18.0636	9.6961	6.76568	24.5642	8.20462	8.70338	6.82234
TEICHOICACID-PWY: poly(glycerol phosphate) wall teichoic acid biosynthesis	69.1681	23.1045	21.9247	28.15	69.3252	89.7942	106.562	15.5389	16.6118	41.5437	23.2392	108.478	106.117	89.6153	27.3882	17.3909	102.912	109.209	80.7024	18.8464	29.0793	22.0963	6.52822	8.60964	33.0419	67.7551	107.007	76.609
THISYN-PWY: superpathway of thiamine diphosphate biosynthesis I	0	0	0	0	48.5221	17.9941	7.90344	0	0	0	5.16641	2.79215	0	12.5687	0	0	0	16.7142	4.80708	0	0	0	0	0	0	2.29496	2.62114	2.89797
THISYNARA-PWY: superpathway of thiamine diphosphate biosynthesis III (eukaryotes)	37.1199	24.6088	22.7041	33.1121	120.523	139.214	129.431	29.2829	19.0222	43.5185	25.1978	53.6277	78.1086	121.443	17.5327	12.9534	26.979	112.261	114.95	35.0261	54.5957	57.4161	6.00255	44.0345	49.1566	32.0988	65.2093	51.632
THRESYN-PWY: superpathway of L-threonine biosynthesis	160.614	84.7401	103.873	163.694	222.704	182.542	221.304	140.25	67.9584	130.819	102.573	223.302	250.535	208.794	63.8902	72.8791	233.525	206.86	190.962	160.256	142.559	89.3391	40.2941	97.9768	118.959	222.297	238.653	190.231
TRNA-CHARGING-PWY: tRNA charging	259.541	287.36	342.547	468.104	368.142	298.713	343.11	433.08	411.761	241.761	405.877	331.553	378.979	340.657	352.928	294.394	329.143	329.951	323.664	381.859	412.682	379.305	143.647	345.63	429.748	348.192	341.203	292.316
TRPSYN-PWY: L-tryptophan biosynthesis	88.1401	53.9119	47.3535	42.9402	85.1712	72.8913	82.4884	92.872	48.8692	68.3478	51.3844	129.156	173.524	68.872	80.131	36.7638	117.512	61.0141	53.3469	102.834	115.493	66.143	26.7311	50.4467	66.0939	120.075	146.603	120.066
UDPNACETYLGALSYN-PWY: UDP-N-acetyl-D-glucosamine biosynthesis II	0.23211	0.187013	0	0	0	0.446415	0.223577	0	0	0.470093	0	0	0	0	0	0.500702	0	0	0.258204	0.244219	0	0.204781	0.965203	0	0	0	0	0
UDPNAGSYN-PWY: UDP-N-acetyl-D-glucosamine biosynthesis I	60.0773	67.0101	48.9736	169.178	41.1146	30.5356	41.8682	88.4913	111.563	62.7294	73.1948	43.428	43.3581	36.4023	139.143	47.213	40.0937	38.7241	33.6563	30.6716	98.1631	94.6579	18.2864	49.0933	93.0189	36.4457	51.1795	41.388
VALSYN-PWY: L-valine biosynthesis	300.27	230.1	234.893	233.509	396.829	326.198	369.984	289.023	373.646	264.483	351.4	373.706	431.92	381.301	349.705	238.875	392.039	371.355	370.09	293.002	361.527	233.263	86.5994	219.373	301.163	423.285	405.071	343.278

## Sheet: Sample Metadata
Sample	Mouse line1	Infection status2	Experimental batch
S1	HMA	Sm+	B1
S10	HMA	Sm+	B1
S11	WT	Sm-	B1
S12	WT	Sm-	B1
S13	WT	Sm-	B1
S14	HMA	Sm-	B1
S15	HMA	Sm-	B1
S16	HMA	Sm-	B1
S18	WT	Sm+	B2
S19	WT	Sm-	B2
S2	WT	Sm+	B1
S20	WT	Sm-	B2
S21	HMA	Sm+	B2
S22	HMA	Sm+	B2
S23	HMA	Sm-	B2
S25	WT	Sm+	B2
S26	WT	Sm-	B2
S27	HMA	Sm+	B2
S28	HMA	Sm-	B2
S29	HMA	Sm-	B2
S3	WT	Sm+	B1
S31	WT	Sm+	B2
S4	WT	Sm+	B1
S5	WT	Sm+	B1
S6	WT	Sm+	B1
S7	HMA	Sm+	B1
S8	HMA	Sm+	B1
S9	HMA	Sm+	B1
1HMA = human-microbiota associated; WT = wild type
2Sm+ = Schistosoma mansoni-infected; Sm- = S. mansoni uninfected
